# Supplementary material for: Mouse microglia express unique miRNA-mRNA networks to facilitate age-specific functions in the developing central nervous system
Source: Commun Biol. 2023 May 22;6:555. doi: 10.1038/s42003-023-04926-8 (PMC10203306; doi:10.1038/s42003-023-04926-8)
Supplement: Supplementary file 4 — Supplementary data 1 [file 42003_2023_4926_MOESM4_ESM.xlsx]

## Sheet: 8 week Microglia vs Cd45-
Supplementary Data 1: Differential expression analysis of Microglia vs Bulk CD45- CNS cells (8 weeks, P15, P6) (TREAT, logFC >1, logFC < -1)
ID	logFC	Average Expression (8W Microglia)	t	P.Value	adj.P.Val
mmu-miR-455-3p	5.03127	10.7715	45.6547	8.55271e-51	9.17706e-48
mmu-miR-223-3p	6.95949	11.1725	44.5533	3.88537e-50	2.0845e-47
mmu-miR-142a-3p	6.04812	13.7646	40.6152	1.1776e-47	4.21189e-45
mmu-miR-146a-5p	6.67925	15.0175	39.0882	1.24122e-46	3.32958e-44
mmu-miR-339-5p	4.15995	9.55486	32.4495	1.03213e-41	2.21495e-39
mmu-miR-322-5p	3.68988	12.965	32.1315	1.86824e-41	3.34103e-39
mmu-miR-142a-5p	6.16182	11.1221	30.2951	6.38737e-40	9.79093e-38
mmu-miR-17-3p	3.9114	8.63099	28.4713	2.57735e-38	3.45687e-36
mmu-miR-455-5p	5.12523	8.34998	28.2724	3.90452e-38	4.65505e-36
mmu-miR-219a-5p	-5.1964	6.96856	-27.3426	2.81668e-37	3.0223e-35
mmu-miR-339-3p	3.89599	8.9464	26.9375	6.78263e-37	6.61615e-35
mmu-miR-203-3p	3.23762	8.59807	25.1262	3.96885e-35	3.54881e-33
mmu-miR-503-5p	4.23758	8.33498	24.0593	4.88996e-34	4.0361e-32
mmu-miR-342-3p	3.52746	13.2501	23.8053	9.00963e-34	6.90523e-32
mmu-miR-338-3p	-3.54623	10.5283	-21.9441	9.35684e-32	6.69326e-30
mmu-miR-15a-5p	2.58956	14.2359	19.8321	2.65914e-29	1.78329e-27
mmu-miR-223-5p	6.48739	3.86761	19.3418	1.05116e-28	6.63471e-27
mmu-miR-6983-5p	5.88876	3.00123	18.8477	4.30745e-28	2.56772e-26
mmu-miR-17-5p	3.08711	11.6554	18.7455	5.78579e-28	3.26745e-26
mmu-miR-425-5p	2.17775	9.96674	18.1913	2.92202e-27	1.56766e-25
mmu-miR-450a-5p	3.38432	6.98099	18.1014	3.81116e-27	1.94732e-25
mmu-miR-219a-2-3p	-4.38428	8.43444	-17.9914	5.28384e-27	2.57707e-25
mmu-miR-181a-2-3p	4.9375	6.12692	17.9311	6.32365e-27	2.95012e-25
mmu-miR-16-5p	2.24114	15.4238	17.7718	1.01813e-26	4.5519e-25
mmu-miR-879-5p	-3.8553	3.61141	-17.1796	6.13713e-26	2.63406e-24
mmu-miR-23a-3p	2.52829	13.8985	16.8929	1.48565e-25	6.13115e-24
mmu-miR-20a-5p	2.9926	12.0513	16.807	1.93981e-25	7.70897e-24
mmu-miR-136-5p	-3.83174	9.57692	-16.7185	2.55613e-25	9.79546e-24
mmu-miR-18a-5p	2.63962	9.74202	16.5242	4.69764e-25	1.73813e-23
mmu-miR-6983-3p	7.37865	5.94188	16.4314	6.29278e-25	2.25072e-23
mmu-miR-330-3p	-3.22813	4.29807	-15.9501	2.91403e-24	1.00863e-22
mmu-miR-338-5p	-3.16075	7.94677	-15.8085	4.5988e-24	1.54204e-22
mmu-miR-330-5p	-2.78148	7.56251	-15.6935	6.67563e-24	2.17059e-22
mmu-miR-322-3p	2.9501	7.62876	15.431	1.57112e-23	4.95827e-22
mmu-miR-542-3p	3.30008	6.15036	15.1052	4.60117e-23	1.41059e-21
mmu-miR-342-5p	2.72847	8.86326	15.0523	5.48509e-23	1.63486e-21
mmu-miR-501-3p	2.17912	9.12242	14.9848	6.86811e-23	1.99175e-21
mmu-miR-351-5p	2.97806	8.44527	14.9165	8.62778e-23	2.43621e-21
mmu-miR-450b-3p	3.34503	5.49164	14.7601	1.45733e-22	4.00953e-21
mmu-miR-384-3p	-3.542	5.76864	-14.7503	1.50591e-22	4.03961e-21
mmu-miR-450b-5p	4.39605	5.87392	13.836	3.43868e-21	8.99927e-20
chr3_29427	5.21536	4.53945	13.7483	4.66704e-21	1.19232e-19
mmu-miR-384-5p	-3.21826	4.23084	-13.6733	6.06723e-21	1.51399e-19
mmu-miR-191-5p	1.87945	14.8591	13.5748	8.56894e-21	2.08965e-19
mmu-miR-376a-3p	-3.0978	8.29815	-13.5366	9.80074e-21	2.33693e-19
mmu-miR-511-3p	6.28823	5.77112	13.405	1.55899e-20	3.63652e-19
mmu-miR-146a-3p	5.83373	5.10429	13.3713	1.75637e-20	4.00976e-19
mmu-miR-7219-3p	5.50712	4.49973	13.3649	1.79632e-20	4.01553e-19
mmu-miR-181b-2-3p	5.1133	4.51051	13.1683	3.61173e-20	7.90895e-19
mmu-miR-542-5p	2.54001	7.10109	13.077	5.00469e-20	1.07401e-18
mmu-miR-382-5p	-2.85312	6.34472	-12.9775	7.14834e-20	1.50395e-18
mmu-miR-136-3p	-2.9961	6.07898	-12.9425	8.10483e-20	1.62224e-18
mmu-miR-99a-5p	1.80603	13.4799	12.9412	8.14332e-20	1.62224e-18
mmu-miR-34b-5p	-3.48661	5.8401	-12.9405	8.16411e-20	1.62224e-18
mmu-miR-598-3p	-2.75992	6.07184	-12.8378	1.18184e-19	2.30566e-18
mmu-miR-511-5p	5.13015	2.68659	12.7499	1.62358e-19	3.11089e-18
mmu-miR-138-1-3p	-3.3774	3.14737	-12.6627	2.2274e-19	4.19298e-18
chr14_14675	2.90296	7.85181	12.3013	8.33673e-19	1.5423e-17
mmu-miR-130b-3p	2.44912	6.74435	12.0717	1.94447e-18	3.53629e-17
mmu-miR-329-3p	-2.93124	4.32924	-11.9074	3.58055e-18	6.40322e-17
mmu-miR-434-5p	-2.9395	4.69057	-11.8009	5.32638e-18	9.36918e-17
mmu-let-7j	2.28793	9.83326	11.7912	5.52232e-18	9.55717e-17
mmu-miR-879-3p	-3.07048	2.89668	-11.7414	6.65307e-18	1.13313e-16
mmu-miR-551b-3p	-2.79634	7.72178	-11.7156	7.32856e-18	1.22868e-16
mmu-miR-434-3p	-3.00265	6.90361	-11.6593	9.0511e-18	1.47218e-16
mmu-miR-369-3p	-3.14493	6.38912	-11.6592	9.05535e-18	1.47218e-16
mmu-miR-138-5p	-2.52925	11.11	-11.6377	9.81583e-18	1.572e-16
mmu-miR-127-3p	-2.80038	10.783	-11.6122	1.08059e-17	1.7051e-16
mmu-miR-124-3p	-2.76982	14.3151	-11.455	1.95383e-17	3.03835e-16
mmu-miR-433-3p	-2.68627	4.5837	-11.4257	2.18303e-17	3.34628e-16
mmu-miR-652-3p	2.03931	11.4106	11.3312	3.1228e-17	4.71939e-16
mmu-miR-383-5p	-2.35349	6.71703	-11.3132	3.34244e-17	4.98117e-16
mmu-miR-770-5p	-2.6757	5.79031	-11.2824	3.75841e-17	5.52434e-16
mmu-miR-129-1-3p	-2.96689	6.80079	-11.1393	6.48015e-17	9.39621e-16
mmu-miR-376b-5p	-2.46123	7.07468	-11.1037	7.42357e-17	1.06097e-15
mmu-miR-5099	2.91225	7.06767	11.1005	7.51481e-17	1.06097e-15
mmu-miR-19b-3p	2.0957	10.1488	10.9627	1.27337e-16	1.76976e-15
mmu-miR-335-5p	-2.98597	5.20969	-10.96	1.2865e-16	1.76976e-15
mmu-miR-376a-5p	-2.98258	3.18199	-10.941	1.38412e-16	1.87995e-15
mmu-miR-7689-3p	-2.81927	4.00677	-10.8255	2.15772e-16	2.89404e-15
mmu-miR-3964	4.44489	1.53846	10.8088	2.30097e-16	3.03721e-15
mmu-miR-341-3p	-2.59971	8.19521	-10.8065	2.32108e-16	3.03721e-15
mmu-miR-411-5p	-2.63506	8.25657	-10.793	2.44504e-16	3.16087e-15
mmu-miR-379-3p	-2.90712	3.17546	-10.7486	2.90184e-16	3.70675e-15
mmu-miR-369-5p	-2.45285	9.12615	-10.6948	3.5714e-16	4.50836e-15
mmu-miR-380-3p	-2.54315	7.11961	-10.6855	3.70316e-16	4.62034e-15
mmu-miR-325-3p	-3.42326	1.84027	-10.6206	4.75897e-16	5.8694e-15
mmu-miR-193a-3p	-2.66884	7.06041	-10.6089	4.98013e-16	6.07237e-15
mmu-miR-25-3p	2.23734	9.82528	10.5392	6.52572e-16	7.86753e-15
mmu-miR-34b-3p	-3.11102	3.40173	-10.5325	6.69855e-16	7.94601e-15
mmu-miR-381-3p	-2.85448	6.75204	-10.5309	6.73893e-16	7.94601e-15
mmu-miR-495-3p	-2.90527	5.05877	-10.518	7.08739e-16	8.26605e-15
mmu-miR-411-3p	-2.61202	4.8508	-10.5009	7.57166e-16	8.73591e-15
mmu-miR-1983	-2.32442	5.73178	-10.4878	7.96796e-16	9.09534e-15
mmu-miR-132-3p	-2.94811	9.97866	-10.4125	1.06824e-15	1.20655e-14
mmu-miR-33-5p	-2.27049	9.51381	-10.4095	1.0806e-15	1.20779e-14
mmu-miR-467c-5p	2.14062	6.95047	10.2978	1.67074e-15	1.84815e-14
mmu-miR-3079-3p	4.74577	2.18932	10.2719	1.84895e-15	2.02441e-14
mmu-miR-190a-5p	1.9024	11.0464	10.1993	2.45646e-15	2.6624e-14
mmu-miR-129-2-3p	-2.93959	8.80157	-10.1809	2.63969e-15	2.83238e-14
mmu-miR-15b-5p	2.09073	10.0561	10.1104	3.48102e-15	3.69816e-14
mmu-miR-127-5p	-2.53533	4.26902	-10.0836	3.86644e-15	4.06734e-14
mmu-miR-3095-3p	-4.88805	-1.74097	-10.0545	4.33496e-15	4.51593e-14
mmu-miR-487b-3p	-2.60718	7.1184	-10.0417	4.55825e-15	4.70289e-14
mmu-miR-34c-5p	-3.09103	5.36013	-9.98386	5.72363e-15	5.849e-14
mmu-miR-31-5p	-2.21605	6.26926	-9.93444	6.9537e-15	7.03898e-14
mmu-miR-10a-5p	4.12941	8.03494	9.92836	7.12245e-15	7.14242e-14
mmu-miR-135b-5p	-2.89701	6.23349	-9.8914	8.2401e-15	8.1867e-14
mmu-miR-701-5p	2.41359	4.70794	9.87589	8.76033e-15	8.6237e-14
mmu-miR-300-3p	-2.50866	7.59057	-9.85938	9.35039e-15	9.12088e-14
mmu-miR-151-5p	-2.06126	10.9775	-9.82366	1.07673e-14	1.04084e-13
mmu-miR-873a-5p	-2.60048	4.34595	-9.78674	1.24595e-14	1.19366e-13
mmu-miR-3087-3p	-2.90595	1.53564	-9.78006	1.2793e-14	1.21477e-13
mmu-miR-467e-5p	1.79974	8.43059	9.76958	1.33343e-14	1.25506e-13
mmu-miR-154-5p	-2.27876	5.1488	-9.71051	1.68481e-14	1.572e-13
mmu-miR-15a-3p	2.71489	5.91639	9.68928	1.83265e-14	1.6952e-13
mmu-miR-3106-5p	-2.7939	3.34205	-9.67929	1.90666e-14	1.74859e-13
mmu-miR-5116	4.14523	1.31051	9.67137	1.96748e-14	1.78907e-13
mmu-miR-218-5p	-2.24896	10.5842	-9.61486	2.46197e-14	2.21991e-13
chr2_25687	4.78854	1.76734	9.50287	3.84225e-14	3.43562e-13
mmu-miR-212-3p	-2.20923	7.48018	-9.48416	4.13941e-14	3.65444e-13
mmu-miR-128-3p	-2.43828	8.76297	-9.48321	4.15509e-14	3.65444e-13
mmu-miR-34c-3p	-3.15323	4.65568	-9.41664	5.41669e-14	4.72529e-13
mmu-miR-582-5p	-2.43292	5.13518	-9.37902	6.29321e-14	5.44565e-13
mmu-miR-433-5p	-2.63653	2.59176	-9.37071	6.50541e-14	5.58424e-13
mmu-miR-666-3p	-2.42167	4.62142	-9.36577	6.63477e-14	5.65009e-13
mmu-miR-1a-3p	-2.2326	5.76479	-9.31652	8.07636e-14	6.82357e-13
mmu-miR-3079-5p	4.44575	1.91239	9.30569	8.4333e-14	7.06947e-13
mmu-miR-1895	3.22084	6.84501	9.26615	9.87648e-14	8.21509e-13
mmu-miR-134-5p	-2.33507	4.72479	-9.19444	1.31577e-13	1.08601e-12
mmu-miR-667-3p	-3.1059	4.21508	-9.16279	1.49349e-13	1.22329e-12
mmu-miR-300-5p	-2.36362	4.88936	-9.08761	2.01852e-13	1.64081e-12
mmu-miR-376b-3p	-2.65379	6.05785	-9.03324	2.51041e-13	2.02532e-12
mmu-miR-100-5p	-2.59733	7.49537	-8.8507	5.22799e-13	4.18629e-12
mmu-miR-191-3p	1.8727	7.9829	8.77831	6.99698e-13	5.5613e-12
mmu-miR-106b-5p	1.85783	10.9964	8.75668	7.63408e-13	6.02306e-12
mmu-miR-466e-3p	1.80527	7.14962	8.7399	8.16804e-13	6.39731e-12
mmu-miR-466c-3p	1.80329	7.14622	8.73464	8.34331e-13	6.44056e-12
mmu-miR-466p-3p	1.80329	7.14622	8.73464	8.34331e-13	6.44056e-12
mmu-miR-376c-3p	-2.71479	4.9465	-8.72567	8.65046e-13	6.62996e-12
mmu-miR-466a-3p	1.80483	7.14919	8.70612	9.35969e-13	7.12266e-12
mmu-miR-31-3p	-3.05738	2.32807	-8.65812	1.13588e-12	8.58309e-12
mmu-miR-12206-5p	-4.00485	-0.252574	-8.62534	1.29654e-12	9.72855e-12
mmu-miR-425-3p	2.14867	7.89024	8.61285	1.36355e-12	1.01603e-11
mmu-miR-203-5p	3.36063	3.94087	8.49525	2.19258e-12	1.62251e-11
mmu-miR-499-5p	-3.14761	0.74358	-8.44882	2.64531e-12	1.94412e-11
mmu-miR-344f-3p	-3.77332	0.161324	-8.43326	2.81708e-12	2.05628e-11
mmu-miR-154-3p	-2.82327	2.91554	-8.41277	3.06049e-12	2.21886e-11
mmu-miR-592-5p	-2.46795	3.72324	-8.40858	3.11282e-12	2.24165e-11
mmu-miR-708-5p	-2.40149	7.23426	-8.28703	5.0909e-12	3.64169e-11
mmu-miR-543-5p	-2.45289	4.20379	-8.27725	5.29655e-12	3.76371e-11
mmu-miR-669o-5p	1.89302	7.11419	8.25175	5.8726e-12	4.1419e-11
mmu-miR-1298-5p	-3.75597	4.67478	-8.25035	5.90597e-12	4.1419e-11
mmu-miR-466b-3p	1.79212	6.49593	8.23122	6.38197e-12	4.44666e-11
chr12_10577	4.40847	1.38262	8.20392	7.12826e-12	4.9346e-11
mmu-miR-708-3p	-2.76788	2.62725	-8.20156	7.19678e-12	4.94929e-11
mmu-miR-153-3p	-2.35277	9.95378	-8.20002	7.24173e-12	4.94929e-11
mmu-miR-344b-3p	-2.32879	3.05895	-8.19368	7.43027e-12	5.046e-11
mmu-miR-325-5p	-3.25455	0.891415	-8.12875	9.66664e-12	6.52346e-11
mmu-miR-668-3p	-2.11698	7.02903	-8.12405	9.8523e-12	6.6072e-11
mmu-miR-337-3p	-2.4386	3.88558	-8.10951	1.04505e-11	6.96481e-11
mmu-miR-27a-5p	4.19611	4.30367	8.02424	1.4767e-11	9.78085e-11
mmu-miR-100-3p	-2.71363	2.6767	-8.01715	1.51974e-11	1.00042e-10
mmu-miR-19b-1-5p	2.70732	4.48258	7.95247	1.9756e-11	1.29257e-10
mmu-miR-377-3p	-2.43102	5.14742	-7.93776	2.09706e-11	1.36373e-10
mmu-miR-544-3p	-2.57521	3.06614	-7.92267	2.22949e-11	1.44111e-10
mmu-miR-541-5p	-2.11746	7.93299	-7.91735	2.27808e-11	1.4637e-10
mmu-miR-665-3p	-2.55163	2.74347	-7.87852	2.66673e-11	1.70321e-10
mmu-miR-410-3p	-2.89894	3.54106	-7.86436	2.82441e-11	1.79325e-10
mmu-miR-19a-3p	1.98372	7.33643	7.81619	3.43408e-11	2.16751e-10
mmu-miR-3072-3p	-2.88187	0.922787	-7.80427	3.60416e-11	2.26156e-10
mmu-miR-496a-3p	-2.52033	4.04944	-7.78166	3.95045e-11	2.46444e-10
mmu-miR-5103	4.31401	2.01171	7.76087	4.29814e-11	2.66584e-10
mmu-miR-133b-3p	-2.4983	5.35739	-7.74285	4.62424e-11	2.85161e-10
mmu-miR-7115-5p	4.22833	3.00279	7.67629	6.05799e-11	3.71441e-10
mmu-miR-382-3p	-2.62313	3.43813	-7.62763	7.38013e-11	4.49937e-10
mmu-miR-1224-5p	-3.01122	3.3225	-7.57729	9.05218e-11	5.48756e-10
mmu-miR-543-3p	-2.69293	3.4096	-7.54912	1.01478e-10	6.11719e-10
mmu-miR-5624-3p	3.609	1.18862	7.54534	1.03046e-10	6.15233e-10
mmu-miR-490-3p	-2.2814	3.36146	-7.54495	1.03208e-10	6.15233e-10
mmu-miR-137-3p	-2.17687	9.85933	-7.51276	1.17604e-10	6.97174e-10
mmu-miR-3473e	2.89039	4.81714	7.50482	1.21451e-10	7.16028e-10
mmu-miR-24-2-5p	2.03255	7.89072	7.48687	1.30618e-10	7.65864e-10
mmu-miR-344-3p	-2.23653	6.04983	-7.43653	1.60193e-10	9.3417e-10
mmu-miR-133a-3p	-2.27719	6.23853	-7.41736	1.73144e-10	1.00424e-09
mmu-miR-672-3p	-3.01747	0.214459	-7.40003	1.85738e-10	1.07023e-09
mmu-miR-495-5p	-2.67659	1.89869	-7.399	1.86517e-10	1.07023e-09
mmu-miR-149-5p	-2.07939	10.1941	-7.37612	2.04642e-10	1.16798e-09
mmu-miR-335-3p	-2.4691	1.66177	-7.37169	2.08351e-10	1.18286e-09
mmu-miR-3059-5p	-2.35195	2.91929	-7.36908	2.10559e-10	1.1891e-09
mmu-miR-3547-3p	-2.74255	2.20205	-7.3622	2.16515e-10	1.21634e-09
mmu-miR-323-3p	-2.52703	5.37519	-7.35535	2.22606e-10	1.24404e-09
mmu-miR-126a-3p	-2.47502	11.6801	-7.31551	2.61604e-10	1.45441e-09
mmu-miR-764-5p	-3.41045	-0.428948	-7.29977	2.78828e-10	1.54218e-09
mmu-miR-92a-3p	1.96048	11.1217	7.29542	2.83781e-10	1.56152e-09
mmu-miR-574-3p	1.76787	8.12633	7.2737	3.09877e-10	1.69642e-09
mmu-miR-582-3p	-2.36661	1.96047	-7.26375	3.22611e-10	1.75717e-09
mmu-miR-151-3p	-2.29497	2.59459	-7.24077	3.54075e-10	1.9188e-09
mmu-miR-93-5p	1.76422	11.7704	7.22981	3.70143e-10	1.99579e-09
mmu-miR-412-3p	-3.12227	0.579158	-7.22429	3.78501e-10	2.03066e-09
mmu-miR-379-5p	-2.01884	8.39882	-7.20067	4.16464e-10	2.22321e-09
mmu-miR-764-3p	-3.0911	1.58479	-7.1292	5.56091e-10	2.95389e-09
mmu-miR-222-3p	-1.83044	7.36024	-7.11515	5.88607e-10	3.09705e-09
mmu-miR-329-5p	-2.58409	1.78605	-7.11506	5.88815e-10	3.09705e-09
mmu-miR-451a	2.39051	14.4172	7.08719	6.59047e-10	3.44466e-09
mmu-miR-3475-3p	-2.43021	2.98762	-7.08633	6.61324e-10	3.44466e-09
mmu-miR-490-5p	-2.88364	2.64188	-7.0786	6.8233e-10	3.53691e-09
mmu-miR-1251-5p	-2.83554	0.845466	-7.04309	7.87588e-10	4.06289e-09
mmu-miR-194-5p	-1.83479	4.76576	-7.02653	8.42062e-10	4.32312e-09
mmu-miR-6481	-3.70816	-2.09496	-7.0003	9.36166e-10	4.78336e-09
mmu-miR-701-3p	3.04536	2.0568	6.98447	9.97951e-10	5.07489e-09
mmu-miR-499-3p	-4.15068	-2.5224	-6.97533	1.03543e-09	5.24063e-09
mmu-miR-3099-3p	-2.26628	6.39775	-6.9708	1.05455e-09	5.31238e-09
mmu-miR-409-3p	-2.22336	5.65208	-6.95702	1.11487e-09	5.58997e-09
mmu-miR-485-5p	-2.06295	4.82585	-6.93697	1.20876e-09	6.03254e-09
mmu-miR-129-5p	-2.03625	7.35078	-6.88128	1.51309e-09	7.51641e-09
mmu-miR-381-5p	-2.53525	2.40865	-6.87977	1.52232e-09	7.5274e-09
mmu-miR-540-5p	-2.31767	3.97651	-6.84361	1.76105e-09	8.66791e-09
chr6_38156	-1.81797	10.2445	-6.75283	2.53773e-09	1.24337e-08
mmu-miR-5123	4.13724	3.02822	6.75028	2.56389e-09	1.25048e-08
mmu-miR-152-3p	1.54305	8.64127	6.74569	2.61162e-09	1.26799e-08
mmu-miR-1249-3p	-1.88294	7.95448	-6.74014	2.67053e-09	1.29076e-08
mmu-miR-544-5p	-3.51747	0.195041	-6.71051	3.00833e-09	1.44751e-08
mmu-miR-423-3p	1.60541	9.64071	6.70885	3.02847e-09	1.45069e-08
mmu-miR-138-2-3p	-2.86207	1.38494	-6.66045	3.67818e-09	1.75409e-08
mmu-miR-126a-5p	-2.22476	8.7609	-6.5274	6.2692e-09	2.97648e-08
mmu-miR-539-3p	-3.63402	-0.28069	-6.52162	6.41597e-09	3.03275e-08
mmu-miR-374b-5p	1.58138	8.73623	6.49694	7.08149e-09	3.33265e-08
mmu-miR-532-5p	1.49467	11.7757	6.49067	7.26146e-09	3.40242e-08
mmu-miR-20a-3p	2.39468	4.73399	6.46436	8.06647e-09	3.76319e-08
mmu-miR-672-5p	-2.40925	3.12425	-6.39645	1.05782e-08	4.91358e-08
mmu-miR-1264-3p	-3.46589	-1.00336	-6.37941	1.13218e-08	5.23633e-08
mmu-miR-134-3p	-2.15782	3.00434	-6.33173	1.36902e-08	6.30454e-08
mmu-miR-218-1-3p	-3.06174	-0.130279	-6.3014	1.54457e-08	7.0826e-08
chr7_39643	3.83433	0.830971	6.29135	1.60756e-08	7.34006e-08
mmu-miR-485-3p	-2.53734	2.12829	-6.29011	1.61549e-08	7.34501e-08
mmu-miR-3108-5p	3.48139	0.800264	6.2576	1.83828e-08	8.32266e-08
mmu-miR-153-5p	-2.46916	2.46247	-6.25182	1.88102e-08	8.48038e-08
mmu-miR-8114	2.08373	5.04521	6.23169	2.0375e-08	9.14745e-08
mmu-miR-299a-5p	-2.56879	1.66016	-6.22703	2.07551e-08	9.27926e-08
mmu-miR-1264-5p	-3.14075	1.2991	-6.20727	2.24469e-08	9.99401e-08
mmu-miR-450a-1-3p	3.10275	2.52095	6.20044	2.30632e-08	1.0226e-07
mmu-miR-144-5p	2.40773	6.35265	6.1917	2.38767e-08	1.05431e-07
mmu-miR-18a-3p	2.98912	2.07219	6.16806	2.62209e-08	1.15307e-07
mmu-miR-758-3p	-2.62603	1.58764	-6.15676	2.74211e-08	1.20093e-07
mmu-miR-337-5p	-2.01132	5.06553	-6.14856	2.83254e-08	1.23549e-07
mmu-miR-10a-3p	3.62879	2.07593	6.14495	2.87323e-08	1.24817e-07
mmu-miR-23a-5p	3.46328	3.22298	6.07889	3.73057e-08	1.61407e-07
mmu-miR-3102-3p	-2.52729	2.3532	-6.05533	4.09408e-08	1.76423e-07
mmu-miR-28a-3p	1.59003	6.43836	6.01112	4.87334e-08	2.09164e-07
mmu-miR-24-1-5p	-2.10656	2.80896	-5.99909	5.10965e-08	2.18432e-07
mmu-miR-666-5p	-2.43229	2.68667	-5.96813	5.77151e-08	2.45747e-07
mmu-miR-99a-3p	1.68316	7.53872	5.93546	6.56207e-08	2.78304e-07
mmu-miR-375-3p	-2.87752	3.58929	-5.92623	6.80412e-08	2.87434e-07
mmu-miR-669f-5p	1.75752	5.29805	5.92326	6.88387e-08	2.89662e-07
mmu-miR-770-3p	-1.89424	5.29957	-5.87942	8.17483e-08	3.4264e-07
mmu-miR-7043-5p	3.70998	1.14214	5.85353	9.04689e-08	3.77717e-07
mmu-miR-132-5p	-2.23668	3.71566	-5.84907	9.20619e-08	3.82878e-07
mmu-miR-3535	2.29142	4.45769	5.80547	1.09165e-07	4.52257e-07
mmu-miR-497a-3p	-2.20669	4.47176	-5.78313	1.19111e-07	4.91561e-07
mmu-miR-192-5p	-1.46221	7.53293	-5.74466	1.38377e-07	5.68882e-07
mmu-miR-7023-3p	3.34148	0.854016	5.71771	1.53676e-07	6.29367e-07
mmu-miR-466k	2.41716	3.52586	5.69608	1.67153e-07	6.81961e-07
mmu-miR-1224-3p	-3.19153	-0.98282	-5.65783	1.93911e-07	7.88132e-07
mmu-miR-350-3p	1.43668	8.8627	5.61461	2.29245e-07	9.28225e-07
mmu-miR-140-3p	1.48121	9.81839	5.59901	2.43503e-07	9.8225e-07
mmu-miR-670-3p	-2.11426	3.50688	-5.52542	3.2347e-07	1.29994e-06
mmu-miR-489-3p	-3.49157	-2.35912	-5.4648	4.08371e-07	1.63501e-06
mmu-miR-466d-3p	1.57451	6.19714	5.45595	4.22479e-07	1.68521e-06
mmu-miR-467a-3p	1.78606	5.75119	5.42745	4.71257e-07	1.87281e-06
mmu-miR-467d-3p	1.78606	5.75119	5.42566	4.74504e-07	1.87876e-06
mmu-miR-873a-3p	-3.16269	-0.146791	-5.40823	5.07245e-07	2.00101e-06
mmu-miR-7043-3p	3.23111	1.24301	5.38939	5.45144e-07	2.14264e-06
mmu-miR-370-3p	-2.56718	2.19579	-5.37391	5.78345e-07	2.26483e-06
chr3_29611	-3.14459	0.894055	-5.36154	6.06295e-07	2.36565e-06
mmu-miR-344d-3p	-2.74138	0.138009	-5.23392	9.84771e-07	3.82848e-06
mmu-let-7a-2-3p	-3.41216	-1.7753	-5.22471	1.01972e-06	3.95004e-06
mmu-miR-448-3p	-3.72399	0.52524	-5.20372	1.10393e-06	4.26084e-06
mmu-miR-7662-3p	-2.50165	1.53198	-5.20255	1.10882e-06	4.2644e-06
mmu-miR-344c-3p	-1.75578	4.19758	-5.17762	1.21821e-06	4.66836e-06
mmu-miR-323-5p	-1.83733	4.18815	-5.17581	1.22657e-06	4.68366e-06
mmu-miR-669a-5p	1.65832	7.35641	5.17286	1.24028e-06	4.70256e-06
mmu-miR-669p-5p	1.65832	7.35641	5.17286	1.24028e-06	4.70256e-06
mmu-miR-547-3p	-3.28303	-1.4811	-5.14148	1.39589e-06	5.27391e-06
mmu-miR-7b-5p	-1.69351	9.32724	-5.1233	1.49461e-06	5.62706e-06
mmu-miR-539-5p	-3.01417	-1.13123	-5.11395	1.54803e-06	5.80414e-06
mmu-miR-218-2-3p	-2.2713	2.28427	-5.11319	1.55246e-06	5.80414e-06
mmu-miR-3102-5p.2-5p	-2.32371	1.80649	-5.08567	1.7213e-06	6.41305e-06
mmu-miR-344f-5p	-2.96802	-1.40184	-5.08085	1.75269e-06	6.5074e-06
mmu-miR-135a-5p	-1.64774	10.3337	-5.05912	1.90121e-06	7.03448e-06
mmu-miR-383-3p	-2.8474	0.371181	-5.03501	2.08045e-06	7.66052e-06
mmu-miR-503-3p	2.38293	3.58127	5.03447	2.08469e-06	7.66052e-06
mmu-miR-448-5p	-2.72377	0.647752	-5.0107	2.278e-06	8.34229e-06
mmu-miR-431-5p	-2.09151	2.24338	-4.99365	2.42738e-06	8.8591e-06
mmu-miR-412-5p	-2.1627	3.00551	-4.96008	2.75002e-06	1.00026e-05
mmu-miR-29a-5p	1.42272	9.67287	4.95732	2.7783e-06	1.00713e-05
mmu-miR-760-3p	-1.72026	5.0351	-4.9206	3.18349e-06	1.15013e-05
mmu-miR-3102-3p.2-3p	-2.09283	2.85737	-4.90886	3.32481e-06	1.19715e-05
mmu-miR-298-5p	-1.57409	5.11286	-4.87365	3.78665e-06	1.35889e-05
mmu-miR-6402	-2.54883	-2.05451	-4.86442	3.9177e-06	1.40123e-05
mmu-miR-299a-3p	-2.06461	2.52438	-4.78349	5.27401e-06	1.88007e-05
mmu-miR-7a-2-3p	-2.01996	2.893	-4.69758	7.21512e-06	2.56352e-05
mmu-miR-501-5p	1.48435	6.28193	4.68491	7.55484e-06	2.67536e-05
mmu-miR-16-1-3p	2.30813	3.58111	4.66935	7.99364e-06	2.82144e-05
mmu-miR-155-5p	1.64735	6.87203	4.65417	8.44537e-06	2.97111e-05
mmu-miR-362-5p	1.53757	6.40161	4.58215	1.09519e-05	3.84032e-05
mmu-miR-376c-5p	-2.62022	0.0287068	-4.56863	1.1497e-05	4.00704e-05
mmu-miR-3074-5p	1.93544	3.97538	4.56851	1.1502e-05	4.00704e-05
mmu-miR-146b-5p	1.42315	8.3861	4.55963	1.18747e-05	4.11535e-05
mmu-miR-540-3p	-1.85023	2.78959	-4.55928	1.18896e-05	4.11535e-05
mmu-miR-7224-3p	-2.21433	1.01231	-4.54454	1.2535e-05	4.32476e-05
mmu-miR-541-3p	-2.39889	0.702523	-4.46081	1.69009e-05	5.81239e-05
mmu-miR-760-5p	-2.2144	0.476546	-4.45511	1.72467e-05	5.91236e-05
mmu-miR-106a-5p	2.3137	2.9461	4.45234	1.74176e-05	5.95193e-05
mmu-miR-193b-3p	-1.77038	4.26078	-4.44692	1.77558e-05	6.04826e-05
mmu-miR-298-3p	-2.75745	-1.60393	-4.41953	1.95663e-05	6.64388e-05
mmu-miR-592-3p	-2.81831	-1.30857	-4.40108	2.08855e-05	7.06943e-05
mmu-miR-3968	1.90487	3.37852	4.35334	2.47119e-05	8.33833e-05
mmu-miR-488-3p	-1.80592	3.08184	-4.3507	2.49422e-05	8.38966e-05
mmu-miR-491-5p	-2.13633	1.32438	-4.34981	2.50206e-05	8.38973e-05
mmu-miR-467d-5p	1.41139	6.25053	4.33455	2.63982e-05	8.82407e-05
mmu-miR-6537-3p	2.5159	-0.501215	4.32981	2.68401e-05	8.94194e-05
mmu-miR-1193-3p	-2.1019	0.738194	-4.32899	2.69175e-05	8.94194e-05
mmu-miR-7015-3p	2.81141	1.10074	4.32043	2.77378e-05	9.18601e-05
chr15_16817	2.81442	0.069218	4.25947	3.43172e-05	0.0001133
mmu-miR-466h-3p	1.70035	5.29233	4.25678	3.46401e-05	0.000114015
mmu-miR-673-5p	-2.04597	2.10946	-4.17064	4.66755e-05	0.000153158
mmu-miR-409-5p	-2.31699	1.23393	-4.16341	4.78525e-05	0.000156542
mmu-miR-106b-3p	1.4745	6.50027	4.16199	4.80874e-05	0.000156832
mmu-miR-7080-3p	-2.55589	0.858243	-4.13655	5.24813e-05	0.000170395
mmu-miR-466h-5p	1.74306	4.5824	4.13609	5.25636e-05	0.000170395
mmu-miR-1a-1-5p	-2.77296	-2.42054	-4.13229	5.3253e-05	0.00017211
mmu-miR-29c-5p	-1.36031	6.23095	-4.12203	5.51588e-05	0.000177734
mmu-miR-5104	2.8154	0.601096	4.1111	5.72631e-05	0.000183962
mmu-miR-200c-3p	3.65715	6.91514	4.10894	5.76875e-05	0.000184772
chr4_30965	2.64263	2.74042	4.09912	5.96568e-05	0.000190511
mmu-miR-3083-3p	-2.62372	-0.635299	-4.0976	5.99679e-05	0.000190936
mmu-miR-6540-5p	-2.86412	-1.32148	-4.08035	6.36026e-05	0.00020191
mmu-miR-466b-5p	1.7697	4.53854	4.07085	6.56948e-05	0.000207325
mmu-miR-466o-5p	1.7697	4.53854	4.07085	6.56948e-05	0.000207325
chr7_41362	-2.47281	0.527655	-4.02165	7.7636e-05	0.000244292
mmu-miR-6958-3p	-2.7226	-1.42432	-4.00756	8.14232e-05	0.000255459
mmu-miR-487b-5p	-2.89685	-1.94987	-3.98145	8.89191e-05	0.000278164
mmu-miR-1298-3p	-2.63313	-0.388966	-3.95572	9.69513e-05	0.000302409
mmu-miR-29c-3p	-1.27535	11.1537	-3.9507	9.85995e-05	0.000306659
mmu-miR-669m-5p	1.87139	3.86073	3.94272	0.000101272	0.000313939
mmu-miR-466m-5p	1.86032	3.86446	3.94197	0.000101526	0.000313939
chr18_22626	-2.27723	1.26557	-3.93938	0.000102411	0.000315769
mmu-miR-466p-5p	1.53123	4.73245	3.92519	0.000107389	0.000330167
mmu-miR-493-5p	-1.92861	0.965174	-3.91873	0.000109732	0.000336405
mmu-miR-297a-3p	1.66935	4.47573	3.90817	0.000113669	0.000345515
mmu-miR-297c-3p	1.66935	4.47573	3.90817	0.000113669	0.000345515
mmu-miR-297b-3p	1.66935	4.47573	3.90817	0.000113669	0.000345515
mmu-miR-3078-3p	-2.71882	-2.78656	-3.89871	0.000117309	0.000355572
mmu-miR-380-5p	-1.91642	0.788712	-3.83378	0.000145502	0.000439785
mmu-miR-431-3p	-2.0493	1.61849	-3.80112	0.000162033	0.000488373
mmu-miR-18b-5p	2.47528	1.23292	3.762	0.0001842	0.000553633
mmu-miR-466f-3p	1.60372	4.51921	3.73089	0.000203879	0.000611067
chr4_31798	1.76251	4.72718	3.69435	0.000229558	0.000686115
mmu-miR-423-5p	1.47154	7.83957	3.65616	0.000259676	0.000773977
mmu-miR-193a-5p	-1.8272	2.00875	-3.64984	0.00026501	0.00078769
mmu-miR-206-3p	-2.26272	5.25127	-3.64367	0.000270321	0.000799174
mmu-miR-7213-3p	2.75914	0.627737	3.64362	0.000270364	0.000799174
mmu-miR-370-5p	-2.0483	0.873066	-3.63288	0.000279852	0.000824949
mmu-miR-344i	-2.61297	-2.91864	-3.54177	0.000374112	0.00109979
mmu-miR-20b-5p	1.765	4.16671	3.5128	0.000409935	0.0012018
chr4_31665	-2.64019	-2.59307	-3.50085	0.000425639	0.00124444
mmu-miR-124-5p	-2.01233	2.21053	-3.49101	0.000439009	0.00128005
mmu-miR-92a-1-5p	2.46817	2.27204	3.47418	0.000462782	0.00134571
mmu-miR-29b-1-5p	1.53485	5.8823	3.44316	0.000509847	0.00147856
mmu-miR-669b-5p	1.35752	6.75527	3.40093	0.000581238	0.00168105
mmu-miR-615-3p	-2.85998	-1.36361	-3.39939	0.000584003	0.0016845
mmu-miR-126b-3p	2.57066	0.0705734	3.38963	0.000601885	0.00172913
chr8_43150	1.89756	4.52886	3.38919	0.000602696	0.00172913
mmu-miR-486b-5p	1.80344	5.57977	3.3854	0.000609789	0.00174481
chr7_39988	2.4484	-0.565793	3.38384	0.000612737	0.00174858
mmu-miR-21a-3p	1.75164	5.19357	3.37096	0.000637536	0.00181452
mmu-miR-652-5p	1.76635	4.03158	3.35449	0.000670619	0.00190363
mmu-miR-346-5p	-1.99923	1.78646	-3.332	0.000718438	0.00203399
mmu-miR-486a-5p	1.7866	5.58382	3.31729	0.000751434	0.00212181
mmu-miR-3960	2.45643	0.181651	3.31146	0.000764895	0.00215415
mmu-miR-1929-5p	2.68188	0.64176	3.30194	0.000787365	0.00221163
mmu-miR-1934-5p	1.57525	4.30655	3.29009	0.000816218	0.00228669
mmu-miR-673-3p	-2.07755	-0.288085	-3.25351	0.000911703	0.00254754
mmu-miR-5113	1.59263	4.89003	3.2389	0.000952686	0.00265515
mmu-miR-141-3p	3.28448	5.57398	3.23479	0.000964562	0.00268128
mmu-miR-668-5p	-2.71618	-1.56664	-3.23305	0.000969595	0.00268831
mmu-miR-1199-5p	-2.22264	-0.547865	-3.23024	0.000977815	0.00270411
mmu-miR-3074-1-3p	2.05158	2.43163	3.2027	0.00106185	0.00292896
mmu-miR-1194	2.28012	1.81448	3.19094	0.00109978	0.00302579
mmu-miR-26b-5p	1.27448	13.8211	3.12355	0.00134269	0.00368468
chr14_14933	2.27583	-0.479168	3.12153	0.00135067	0.00369712
mmu-miR-7000-3p	-2.48162	-2.7159	-3.10218	0.00142965	0.00390333
mmu-miR-201-5p	-2.62535	-1.73021	-3.09996	0.00143896	0.0039188
mmu-miR-150-5p	-1.55469	11.3147	-3.0917	0.00147416	0.0040045
mmu-miR-1197-3p	-2.38833	-2.98006	-3.08631	0.00149759	0.00405677
mmu-miR-362-3p	1.47709	6.34382	3.08554	0.00150097	0.00405677
mmu-let-7c-1-3p	1.49711	4.30591	3.08415	0.00150708	0.00406305
mmu-miR-3070-3p	-2.46421	-2.39032	-3.08257	0.00151404	0.0040716
mmu-miR-6944-3p	-2.5621	-2.55262	-3.02588	0.00178493	0.00478807
mmu-miR-5130	2.21175	-0.675904	3.0119	0.00185833	0.00497254
mmu-miR-6980-5p	2.42847	-0.596779	3.00794	0.00187964	0.00501705
mmu-miR-7042-3p	2.6599	-0.0944229	2.97111	0.00208891	0.0055618
chr14_15012	2.47042	0.407639	2.95259	0.00220216	0.00584882
mmu-miR-3963	2.27312	-0.355318	2.93629	0.00230647	0.00609804
mmu-miR-669a-3p	1.36327	6.96424	2.93529	0.00231305	0.00609804
mmu-miR-669o-3p	1.36327	6.96424	2.93529	0.00231305	0.00609804
mmu-miR-7213-5p	1.91024	2.54497	2.89723	0.00257538	0.006773
mmu-miR-12194-3p	-2.31123	-0.703897	-2.88218	0.00268655	0.00704809
mmu-miR-7240-5p	-2.42301	-1.68663	-2.87742	0.0027226	0.00711099
mmu-miR-7057-3p	2.24229	-0.780248	2.87727	0.00272378	0.00711099
mmu-miR-598-5p	-2.43739	-2.13225	-2.87551	0.00273726	0.00712883
mmu-miR-6769b-5p	-2.38562	-2.91864	-2.86412	0.0028258	0.00734162
mmu-miR-125b-1-3p	-1.55572	5.49396	-2.84993	0.0029398	0.00760699
mmu-miR-341-5p	-2.37599	-2.82385	-2.84965	0.00294213	0.00760699
mmu-miR-128-1-5p	-1.53251	3.18812	-2.84437	0.00298562	0.0077009
mmu-miR-7032-3p	-2.1734	-1.76939	-2.83553	0.00305986	0.00787345
mmu-miR-7a-5p	-1.33503	11.112	-2.83288	0.00308244	0.00791257
mmu-miR-1953	2.3242	-0.563066	2.82074	0.00318783	0.00816359
mmu-miR-146b-3p	2.17452	1.78909	2.80578	0.00332229	0.00848767
mmu-miR-16-2-3p	1.71723	3.08288	2.8005	0.00337101	0.00859166
chr15_17512	1.71537	2.83739	2.79913	0.00338377	0.00860374
mmu-miR-144-3p	1.59916	11.4432	2.79327	0.00343879	0.00872299
chr14_14026	-2.30256	-2.32891	-2.76635	0.00370213	0.00936884
mmu-miR-3059-3p	-2.40781	-1.07907	-2.74218	0.00395423	0.00995053
mmu-miR-122-5p	-1.92355	1.07353	-2.74197	0.00395646	0.00995053
chr1_2994	2.26498	-0.756123	2.74166	0.00395981	0.00995053
mmu-miR-450a-2-3p	2.08895	2.0432	2.73618	0.00401922	0.0100762
mmu-miR-196a-5p	-2.37712	-1.862	-2.70873	0.00432915	0.0108279
mmu-miR-1947-5p	1.73715	2.58873	2.68239	0.00464696	0.0115958
mmu-miR-7656-5p	2.12772	0.453089	2.67107	0.00478999	0.011925
mmu-miR-1970c-5p	-2.27237	-1.37924	-2.63465	0.00527778	0.0131089
mmu-miR-1b-3p	1.71616	2.93508	2.62318	0.00544046	0.0134818
chr2_25261	2.11011	2.00522	2.58834	0.00596316	0.014743
mmu-miR-7b-3p	-2.08657	0.515781	-2.58694	0.00598506	0.0147631
mmu-miR-496a-5p	-1.94404	-0.348108	-2.58421	0.00602812	0.0148353
mmu-miR-26b-3p	1.4575	4.03155	2.5533	0.00653442	0.0160445
mmu-miR-3087-5p	-2.42655	-1.49597	-2.52898	0.00695965	0.0170496
mmu-miR-3083-5p	-2.1814	-1.4002	-2.52287	0.00707029	0.0172811
mmu-miR-10b-5p	-2.13063	2.33288	-2.51447	0.00722492	0.017619
mmu-miR-1932	2.16462	-0.659577	2.51038	0.00730138	0.0177542
mmu-miR-365-2-5p	-2.2277	-2.28846	-2.50974	0.00731348	0.0177542
mmu-miR-101c	-1.27538	5.64841	-2.48325	0.00782721	0.0189585
mmu-miR-1949	2.23125	1.59104	2.47562	0.0079811	0.0192877
chr5_36339	-2.31599	-2.32891	-2.46957	0.00810509	0.0195433
mmu-miR-183-5p	-2.47828	2.48372	-2.46861	0.0081249	0.0195471
mmu-miR-6769b-3p	-1.99791	-0.489999	-2.45343	0.00844433	0.0202702
mmu-miR-1927	-2.35867	-2.98006	-2.44533	0.00861924	0.0206439
mmu-miR-15b-3p	1.3396	5.89256	2.43299	0.00889212	0.02125
mmu-miR-5107-5p	1.9569	-1.06291	2.42211	0.00913912	0.0217917
mmu-miR-491-3p	-1.83617	-0.0817671	-2.38444	0.0100424	0.0238925
mmu-miR-410-5p	-2.22181	-0.467603	-2.38312	0.0100755	0.0239183
mmu-let-7e-5p	-1.36602	12.1596	-2.36842	0.0104502	0.0247529
mmu-miR-3085-5p	-2.13701	-2.48195	-2.36735	0.0104779	0.0247637
mmu-miR-326-3p	1.21923	8.43034	2.33375	0.0113834	0.0268447
mmu-miR-24-3p	1.18313	14.8575	2.33005	0.0114872	0.0270303
mmu-miR-27a-3p	1.25195	13.7401	2.32324	0.0116806	0.0274251
mmu-miR-7671-3p	1.93666	-0.950602	2.31596	0.0118906	0.0278572
mmu-miR-297a-5p	1.35032	4.7174	2.30375	0.0122503	0.0286374
mmu-miR-122-3p	-2.05357	-2.55969	-2.29287	0.0125788	0.0293414
mmu-miR-1955-3p	2.06194	0.438349	2.28946	0.0126834	0.0294744
mmu-miR-7086-5p	1.96032	-1.05958	2.28922	0.0126908	0.0294744
mmu-miR-670-5p	-1.70415	-0.222291	-2.2597	0.0136288	0.0315848
mmu-miR-7080-5p	-1.83864	0.852883	-2.2463	0.0140746	0.0325475
mmu-miR-574-5p	1.32759	6.96297	2.2361	0.0144226	0.0332805
mmu-miR-344g-5p	-1.98054	-2.78656	-2.20856	0.0153998	0.0354592
mmu-miR-193b-5p	-1.83098	0.0309193	-2.19665	0.0158402	0.0363951
mmu-miR-702-3p	-1.71898	0.504849	-2.1743	0.0166966	0.0382809
mmu-miR-493-3p	-2.06013	-1.80059	-2.16133	0.0172119	0.0393782
mmu-miR-3085-3p	-1.98158	-2.58382	-2.15708	0.0173835	0.0396861
mmu-miR-1934-3p	2.06111	0.752105	2.1338	0.0183521	0.0418085
mmu-miR-12185-3p	-1.77326	-0.773174	-2.09615	0.0200173	0.0455055
mmu-miR-551b-5p	-2.22094	-2.074	-2.09087	0.0202614	0.0458841
mmu-miR-3064-3p	1.78986	0.500456	2.09015	0.0202947	0.0458841
mmu-miR-377-5p	-1.91971	-0.507924	-2.08977	0.0203122	0.0458841
mmu-miR-1251-3p	-1.98143	-1.95264	-2.03276	0.0231187	0.0521141
mmu-miR-7658-5p	1.90626	0.341336	2.02738	0.0233996	0.0526367
mmu-miR-1969	-1.90123	-0.377227	-2.01141	0.0242521	0.0544403
mmu-miR-3473d	1.66008	2.22387	2.00512	0.0245953	0.0550955
mmu-miR-5617-5p	-1.92012	-2.84798	-1.99589	0.0251064	0.0561232
mmu-miR-137-5p	-1.9296	0.082914	-1.99459	0.0251787	0.056168
mmu-miR-3070-2-3p	-2.03617	-2.00017	-1.98969	0.0254543	0.0566649
mmu-miR-182-5p	-2.02601	3.3104	-1.96907	0.0266428	0.0591877
mmu-miR-19a-5p	1.62708	1.69567	1.93886	0.0284691	0.0631144
mmu-miR-676-5p	-1.43829	1.52395	-1.90723	0.0304944	0.0674287
mmu-miR-195a-5p	-1.28596	9.00017	-1.90652	0.0305409	0.0674287
mmu-miR-6934-5p	1.73849	1.14432	1.90529	0.0306222	0.0674695
mmu-miR-8097	1.84853	-0.909164	1.8886	0.0317429	0.0697559
mmu-miR-466i-3p	1.38177	3.94106	1.88792	0.03179	0.0697559
mmu-miR-181d-5p	-1.2326	7.78936	-1.88549	0.0319559	0.0699463
mmu-miR-135b-3p	-1.85383	-2.32574	-1.88474	0.0320071	0.0699463
mmu-miR-3102-5p	-1.92071	-2.78656	-1.88341	0.032099	0.0700046
mmu-miR-7017-5p	1.87087	-0.173503	1.86663	0.033272	0.0724155
mmu-miR-467h	1.55542	0.892167	1.86113	0.0336641	0.0731206
mmu-miR-500-3p	1.21096	9.67548	1.8548	0.0341202	0.0739615
mmu-miR-8094	1.72724	-0.799631	1.84801	0.0346149	0.0748827
mmu-miR-466n-3p	1.84794	1.24848	1.84493	0.0348414	0.075221
mmu-miR-344g-3p	-1.87289	-2.7159	-1.81364	0.0372153	0.0800271
mmu-miR-467e-3p	1.47425	2.80234	1.81362	0.0372167	0.0800271
chr4_33208	1.79954	-0.958988	1.80775	0.0376766	0.080854
chr8_43564	1.86013	0.65274	1.78036	0.039886	0.0854246
mmu-miR-467c-3p	1.4707	2.7706	1.77542	0.0402951	0.0860668
mmu-miR-679-3p	-1.73931	-2.98006	-1.77481	0.0403463	0.0860668
mmu-miR-669l-5p	1.23592	5.52151	1.76892	0.0408398	0.0869466
mmu-miR-6981-3p	1.89542	-0.986312	1.76334	0.0413123	0.0877784
mmu-miR-331-5p	-1.43179	0.721766	-1.76095	0.0415163	0.0880375
mmu-miR-183-3p	-2.2191	-2.61403	-1.7383	0.0434979	0.0920576
mmu-miR-320-3p	-1.17338	8.53147	-1.69143	0.0478138	0.100993
chr5_34087	1.70961	-0.939663	1.68839	0.0481062	0.101411
mmu-miR-1948-5p	-1.87514	-2.91864	-1.67598	0.0493152	0.103755
mmu-miR-6915-3p	-1.62883	0.28929	-1.65626	0.0512862	0.107691
mmu-let-7k	-1.36458	1.86435	-1.64931	0.0519964	0.108969
mmu-miR-466g	1.31544	3.7619	1.64343	0.0526032	0.110026
mmu-miR-9b-3p	-2.0639	-2.4912	-1.63176	0.0538316	0.112354
chr11_7315	1.72853	0.0310769	1.63081	0.0539257	0.112354
mmu-miR-96-5p	-1.86631	0.912323	-1.62801	0.0542223	0.112753
mmu-miR-351-3p	1.85148	-0.577502	1.61323	0.0558118	0.115834
mmu-miR-7226-3p	-1.80621	-1.27519	-1.60507	0.0567055	0.117461
mmu-miR-3077-3p	-1.83524	-2.23412	-1.60282	0.0569543	0.117749
mmu-miR-7052-5p	-1.70389	-0.921581	-1.58459	0.0589984	0.121741
mmu-miR-296-5p	-1.51968	2.07393	-1.57553	0.0600364	0.123645
mmu-miR-365-3p	-1.21306	7.66981	-1.55357	0.0626128	0.128704
mmu-miR-3474	1.7054	0.544112	1.54269	0.0639227	0.131146
mmu-miR-7052-3p	-1.62231	-1.47086	-1.53394	0.0649903	0.13286
mmu-miR-216a-5p	-2.10059	2.54928	-1.53404	0.0650058	0.13286
mmu-miR-8103	-1.6643	0.0328602	-1.52044	0.066667	0.135996
mmu-miR-6959-5p	-1.81498	-1.82388	-1.50929	0.0680777	0.138403
mmu-miR-6933-5p	1.60151	-0.110888	1.50907	0.068105	0.138403
mmu-miR-466c-5p	1.14302	5.69628	1.50368	0.0687957	0.139542
mmu-miR-141-5p	2.01054	0.299242	1.46371	0.0741123	0.150042
mmu-miR-667-5p	-1.57729	0.723137	-1.44949	0.0760457	0.153667
chr10_4182	-1.48494	0.57996	-1.43301	0.0783656	0.158057
mmu-miR-217-5p	-2.35443	1.06019	-1.42638	0.0796981	0.160443
mmu-miR-1839-5p	1.10177	9.52811	1.4219	0.079959	0.160667
mmu-miR-125a-3p	-1.19901	4.77512	-1.40747	0.0820671	0.164594
mmu-miR-374c-5p	1.63414	0.806016	1.40036	0.0831212	0.166398
mmu-miR-350-5p	1.30658	3.59602	1.37697	0.0866635	0.173166
mmu-miR-6392-5p	-1.6041	-0.430697	-1.351	0.0907309	0.180956
mmu-miR-6945-3p	-1.64564	-2.28846	-1.31405	0.0967649	0.192632
mmu-miR-1231-3p	-1.56043	-0.188551	-1.30672	0.0979954	0.19472
mmu-miR-7048-3p	-1.54105	-1.02345	-1.30481	0.0983184	0.195001
mmu-miR-874-3p	-1.13922	5.40085	-1.29671	0.0996981	0.197373
mmu-miR-7026-5p	1.65763	-0.541454	1.2823	0.102187	0.201928
mmu-miR-466m-3p	1.53703	1.50273	1.27073	0.104217	0.20556
mmu-miR-669a-3-3p	1.52055	1.37282	1.24885	0.108138	0.212904
mmu-miR-1930-5p	1.50533	-1.19169	1.2447	0.108895	0.21397
mmu-miR-488-5p	-1.53811	-2.22704	-1.24369	0.109079	0.21397
mmu-miR-1941-3p	-1.52545	-1.17737	-1.17087	0.123	0.240838
mmu-miR-1188-5p	-1.40508	0.947797	-1.15314	0.126575	0.247386
mmu-miR-876-5p	-1.63413	-2.74611	-1.14454	0.128341	0.250381
mmu-miR-3105-5p	-1.59201	-2.87819	-1.13596	0.130112	0.253376
mmu-miR-669i	-1.5636	-1.4811	-1.12975	0.131405	0.25543
mmu-miR-3104-3p	-1.57045	-2.98006	-1.12246	0.132936	0.257939
mmu-miR-3552	-1.5641	-2.87819	-1.12116	0.133209	0.258003
mmu-miR-125a-5p	-1.18353	5.98157	-1.11293	0.134954	0.260469
chr7_39362	1.46782	1.55047	1.11286	0.134968	0.260469
mmu-let-7e-3p	-1.22899	2.28411	-1.10612	0.136411	0.262781
mmu-miR-6961-5p	1.51132	-1.50538	1.1042	0.136824	0.263105
mmu-miR-217-3p	-1.88762	-2.32891	-1.09424	0.139332	0.267448
mmu-miR-8112	1.38734	2.43397	1.08353	0.141322	0.270783
mmu-miR-187-3p	1.11422	10.761	1.0741	0.14341	0.274293
mmu-miR-6962-3p	-1.58367	-2.42054	-1.06732	0.144928	0.276704
chr5_33756	1.62014	-0.353002	1.04511	0.149974	0.28583
mmu-miR-344d-3-5p	-1.43991	-1.68473	-1.01767	0.156337	0.297428
mmu-miR-9768-5p	-1.51063	-2.91864	-1.00209	0.160043	0.303939
mmu-miR-497a-5p	-1.16799	8.53655	-0.99741	0.161164	0.305528
mmu-miR-3086-3p	1.38664	1.3863	0.994924	0.161763	0.306123
mmu-miR-532-3p	1.09623	6.60001	0.991822	0.162513	0.307001
mmu-miR-7212-5p	1.46749	-0.897356	0.969855	0.16789	0.3166
mmu-miR-5132-3p	1.41497	-0.30104	0.960041	0.170327	0.320633
mmu-miR-221-5p	-1.20087	2.67541	-0.949618	0.172942	0.32475
mmu-miR-3061-3p	-1.24216	0.856022	-0.948916	0.173119	0.32475
mmu-miR-6903-5p	-1.46929	-2.84798	-0.945829	0.173902	0.325649
mmu-miR-107-5p	-1.29665	0.943269	-0.941298	0.175049	0.327225
mmu-miR-7033-5p	1.39636	1.10887	0.92709	0.178685	0.333441
mmu-miR-466e-5p	1.18718	3.28748	0.913742	0.182144	0.339306
mmu-miR-92b-5p	-1.20154	3.15495	-0.871216	0.193449	0.359741
mmu-miR-677-5p	-1.4386	-0.261268	-0.855169	0.197832	0.367256
mmu-miR-7117-3p	-1.45017	-1.9295	-0.850931	0.199002	0.36879
mmu-miR-103-3p	1.05988	12.2134	0.844642	0.200731	0.371353
mmu-miR-3104-5p	-1.48557	-2.19683	-0.842319	0.201404	0.371957
mmu-miR-222-5p	-1.19336	2.14012	-0.824222	0.20644	0.380601
mmu-miR-3076-5p	-1.37016	-0.936454	-0.819781	0.207695	0.382259
chr13_13000	-1.38761	-2.5224	-0.795504	0.214636	0.394026
mmu-miR-135a-2-3p	-1.14172	2.42908	-0.794845	0.214823	0.394026
mmu-miR-5132-5p	1.31925	0.672999	0.788109	0.216774	0.396925
mmu-miR-152-5p	1.3329	0.843598	0.761759	0.224504	0.41038
mmu-miR-181b-1-3p	-1.15847	1.66122	-0.757786	0.225682	0.411412
mmu-miR-192-3p	-1.21907	0.757084	-0.75727	0.225836	0.411412
mmu-miR-3065-3p	1.33548	-1.42432	0.747117	0.228868	0.416229
mmu-miR-210-5p	-1.42324	-1.1976	-0.718131	0.237704	0.431568
mmu-miR-302b-3p	-1.38082	-2.7159	-0.706067	0.241377	0.437495
mmu-miR-148b-3p	1.06395	7.5879	0.700331	0.243131	0.439933
mmu-miR-3061-5p	-1.14469	1.9491	-0.696222	0.244407	0.441497
mmu-miR-653-3p	-1.35539	-1.63731	-0.693531	0.245256	0.442284
chr18_21558	-1.39751	-2.32891	-0.681931	0.24893	0.448158
mmu-miR-216b-5p	-1.71847	0.428862	-0.694496	0.25032	0.449905
mmu-miR-1945	1.31672	1.03801	0.669445	0.252815	0.45363
mmu-miR-3106-3p	-1.34295	-2.24425	-0.664584	0.254367	0.455652
mmu-miR-466f-5p	1.21938	2.03696	0.652567	0.258188	0.461727
mmu-miR-7115-3p	1.26539	-1.6243	0.628083	0.266095	0.475074
mmu-miR-466f	1.20558	2.03696	0.611167	0.271629	0.484149
mmu-miR-208b-3p	-1.36259	-2.47819	-0.603438	0.274282	0.488067
mmu-miR-1247-5p	-1.13364	3.02007	-0.592016	0.277964	0.491541
mmu-miR-465b-3p	-1.293	-2.38008	-0.591737	0.278067	0.491541
mmu-miR-465c-3p	-1.293	-2.38008	-0.591737	0.278067	0.491541
mmu-miR-465a-3p	-1.293	-2.38008	-0.591737	0.278067	0.491541
mmu-miR-676-3p	-1.0956	6.74267	-0.587348	0.27952	0.492606
mmu-miR-7073-5p	-1.30484	-2.22704	-0.587201	0.279587	0.492606
mmu-miR-224-5p	-1.22776	0.0341801	-0.560612	0.288512	0.507052
mmu-miR-679-5p	-1.32006	-2.61403	-0.560163	0.288731	0.507052
mmu-miR-935	-1.19482	0.904072	-0.553899	0.290791	0.509834
mmu-miR-3083b-5p	-1.24978	-1.84396	-0.54692	0.293173	0.513171
mmu-miR-7682-3p	-1.27347	-2.09496	-0.545173	0.29378	0.513397
mmu-miR-802-5p	-1.26728	-2.20292	-0.523589	0.301206	0.525519
mmu-miR-6239	-1.19191	0.567579	-0.517359	0.303346	0.527736
mmu-miR-1193-5p	-1.22609	-2.39032	-0.517034	0.30346	0.527736
mmu-miR-7066-5p	-1.29937	-1.15553	-0.511203	0.305592	0.530584
chr3_30568	-1.11956	3.63209	-0.506954	0.306966	0.532108
mmu-miR-302d-3p	-1.24377	-2.91864	-0.505069	0.307633	0.532403
mmu-miR-32-3p	1.09626	3.64852	0.500835	0.309104	0.534088
mmu-miR-7685-5p	-1.25773	-2.45782	-0.494166	0.311469	0.537309
mmu-miR-466j	1.19495	2.42878	0.492105	0.312166	0.537647
mmu-miR-93-3p	1.0633	4.07387	0.485442	0.314512	0.540819
mmu-miR-3072-5p	-1.23746	-2.48195	-0.464129	0.322089	0.552275
mmu-miR-200a-3p	-1.44767	2.75668	-0.479195	0.322203	0.552275
mmu-miR-452-3p	-1.20642	-3.11214	-0.448833	0.32754	0.560399
mmu-miR-6238	-1.1469	2.61819	-0.447573	0.327987	0.560399
mmu-let-7b-3p	-1.10628	3.70018	-0.444743	0.329004	0.561242
mmu-miR-1231-5p	-1.22544	-2.41678	-0.443251	0.329564	0.561304
mmu-miR-147-3p	1.09705	2.71649	0.428621	0.33482	0.569354
mmu-miR-494-3p	-1.2348	-1.95264	-0.412434	0.340808	0.578619
mmu-miR-3065-5p	1.21734	-0.575817	0.40731	0.34262	0.580098
mmu-miR-7679-3p	1.22383	-1.41033	0.405092	0.343458	0.580098
mmu-miR-12202-3p	1.17148	1.00622	0.403997	0.343784	0.580098
mmu-miR-196b-5p	1.13183	2.37825	0.403834	0.343842	0.580098
mmu-miR-669e-3p	1.18621	-0.587925	0.395852	0.346775	0.584128
mmu-miR-3060-3p	1.19388	0.484928	0.390114	0.348895	0.586017
mmu-miR-297c-5p	1.03917	5.49358	0.389805	0.348989	0.586017
mmu-miR-5100	1.09631	3.03354	0.38308	0.351466	0.589255
mmu-miR-7012-5p	1.15224	-1.35434	0.345438	0.365454	0.61175
mmu-miR-669p-3p	1.12248	1.24762	0.330593	0.371017	0.620095
mmu-miR-199a-5p	-1.08077	2.00006	-0.319179	0.375316	0.625986
mmu-miR-6953-3p	-1.14734	-0.203416	-0.318163	0.375709	0.625986
mmu-miR-143-5p	-1.16082	-1.32872	-0.312382	0.377926	0.628705
mmu-miR-669d-5p	1.0582	3.57597	0.30895	0.379182	0.629819
mmu-miR-6931-3p	1.14016	-1.11803	0.291259	0.385916	0.640013
mmu-miR-429-3p	-1.21703	4.75209	-0.292862	0.387257	0.641246
mmu-miR-505-3p	1.07358	3.55283	0.272353	0.393114	0.649941
mmu-miR-3081-3p	-1.15184	-2.51381	-0.266312	0.395605	0.652932
mmu-miR-190a-3p	1.02812	7.77448	0.264454	0.396141	0.652932
mmu-miR-1912-5p	-1.13354	-2.98006	-0.256937	0.399085	0.65636
mmu-miR-802-3p	-1.14109	-2.39032	-0.256168	0.399444	0.65636
mmu-miR-1191a	1.02686	5.94797	0.250244	0.401601	0.658895
mmu-miR-6915-5p	-1.15489	-1.89222	-0.243861	0.404656	0.662894
mmu-miR-297b-5p	1.04702	2.93666	0.225692	0.411081	0.672392
mmu-miR-181b-5p	-1.01494	12.8736	-0.216413	0.414678	0.677244
mmu-miR-221-3p	-1.02111	6.11666	-0.191342	0.424432	0.692121
mmu-miR-3080-5p	-1.10289	-2.78656	-0.189	0.425478	0.692774
mmu-miR-449a-5p	-1.06218	4.06841	-0.175758	0.43052	0.699921
mmu-miR-1306-3p	1.08608	0.229109	0.157615	0.437781	0.710649
mmu-miR-29a-3p	1.01086	15.2219	0.15307	0.439413	0.711625
chr17_19454	1.08235	-0.952781	0.152656	0.439709	0.711625
mmu-miR-6991-3p	-1.0672	-1.54252	-0.146603	0.441968	0.714204
mmu-miR-669k-5p	-1.05662	0.706202	-0.140064	0.444527	0.717259
mmu-miR-204-5p	-1.0274	12.3364	-0.129868	0.448539	0.722647
mmu-miR-706	-1.0543	-1.11508	-0.12636	0.449927	0.723551
mmu-miR-139-3p	-1.01403	7.67405	-0.125023	0.450449	0.723551
mmu-miR-1948-3p	-1.06189	-1.91867	-0.115402	0.454385	0.728782
mmu-miR-130a-5p	-1.03889	0.704046	-0.112682	0.455318	0.729188
mmu-miR-133a-5p	-1.04845	-2.16563	-0.0934765	0.463007	0.740397
mmu-miR-1954	1.05072	-1.38139	0.0843909	0.467067	0.745777
mmu-miR-8096	1.0355	-1.98716	0.0802405	0.468159	0.74641
mmu-miR-669l-3p	1.02479	-0.293551	0.0562474	0.477671	0.760446
chr2_24908	-1.01968	-2.50735	-0.0411137	0.483706	0.768914
mmu-miR-669b-3p	1.01351	0.724599	0.0362148	0.485613	0.770195
mmu-miR-200a-5p	-1.04611	-1.60393	-0.0556956	0.485948	0.770195
chr11_9112	1.01876	-1.38317	0.029917	0.489123	0.774084
mmu-miR-5619-3p	1.00874	-0.596884	0.019481	0.492275	0.777925
mmu-miR-497b	1.00985	-1.34855	0.016726	0.493913	0.778779
mmu-miR-5129-3p	-1.00851	-0.463007	-0.0152266	0.494267	0.778779
mmu-miR-7658-3p	1.00563	-1.27143	0.010847	0.495822	0.780084
mmu-miR-139-5p	-1.00051	11.42	-0.00534578	0.497876	0.782168
mmu-miR-186-3p	0.998858	6.81929	0	0.505802	0.793195
mmu-miR-449c-5p	-0.991986	-1.76013	0	0.506571	0.793195
chr15_15888	-0.990565	-1.8983	0	0.507112	0.793195
mmu-miR-3058-3p	0.985759	0.930472	0	0.513638	0.802233
mmu-miR-3473g	0.981045	0.158608	0	0.516054	0.804834
mmu-miR-296-3p	-0.990856	3.06785	0	0.517372	0.805719
mmu-miR-214-3p	-0.977481	-0.339923	0	0.51861	0.806476
mmu-miR-5619-5p	0.969703	-1.39035	0	0.522721	0.811693
mmu-miR-195a-3p	-0.969844	0.78485	0	0.52708	0.817279
mmu-miR-7071-3p	-0.96189	-2.12616	0	0.529892	0.820453
mmu-miR-1981-3p	0.95941	-0.631841	0	0.531195	0.821286
mmu-miR-669d-2-3p	0.945105	-0.37347	0	0.544942	0.841328
chr8_44407	-0.942093	-2.21779	0	0.546488	0.841593
mmu-miR-6546-3p	0.941728	-1.05078	0	0.546683	0.841593
mmu-miR-346-3p	-0.944008	-2.78656	0	0.548556	0.843268
mmu-miR-7029-3p	0.934075	-1.108	0	0.550508	0.84434
mmu-miR-669m-3p	0.943091	0.302857	0	0.550828	0.84434
mmu-miR-181c-5p	-0.984536	10.3092	0	0.558365	0.854673
mmu-miR-1197-5p	-0.912066	-3.11214	0	0.571604	0.873673
mmu-miR-466a-5p	0.970963	4.07387	0	0.572407	0.873673
mmu-miR-1199-3p	-0.8969	-2.26433	0	0.582929	0.888469
mmu-miR-33-3p	-0.967539	3.10019	0	0.587622	0.893734
mmu-miR-6943-5p	0.908935	-0.958869	0	0.588049	0.893734
mmu-miR-7031-3p	0.898732	-1.26812	0	0.592414	0.899096
mmu-miR-6997-5p	-0.878832	-2.5224	0	0.59621	0.903579
chr18_22209	-0.850179	-1.40336	0	0.598328	0.905508
mmu-miR-202-3p	0.86311	-0.962911	0	0.600663	0.907763
chr17_20934	0.878058	-0.378667	0	0.613408	0.92572
mmu-miR-7687-3p	0.890814	1.25171	0	0.614725	0.92575
mmu-miR-5627-5p	-0.837639	-2.78656	0	0.615154	0.92575
mmu-miR-9-5p	-0.949141	15.5111	0	0.618022	0.928764
mmu-miR-190b-5p	0.935849	3.60365	0	0.619782	0.930106
chr8_44248	-0.832013	-3.11214	0	0.624634	0.935731
mmu-miR-3093-5p	-0.838454	-2.05451	0	0.625274	0.935731
mmu-miR-6916-5p	0.833932	-1.39539	0	0.628995	0.939988
mmu-miR-3092-3p	0.816265	-1.61318	0	0.630581	0.940364
mmu-miR-130b-5p	0.94687	4.25569	0	0.630999	0.940364
mmu-miR-205-5p	-0.832684	0.7171	0	0.632788	0.941721
mmu-miR-6986-5p	0.854977	1.09172	0	0.636049	0.945264
mmu-miR-199b-5p	-0.878439	0.112928	0	0.640022	0.948649
mmu-miR-504-3p	-0.809589	-1.37216	0	0.640095	0.948649
mmu-miR-140-5p	0.974991	11.0502	0	0.645899	0.95338
mmu-miR-301a-5p	-0.804124	-1.03041	0	0.646371	0.95338
mmu-miR-326-5p	0.81753	-1.54252	0	0.646934	0.95338
chr3_28795	-0.845655	-0.390245	0	0.647029	0.95338
mmu-miR-1b-5p	0.843943	0.194962	0	0.647729	0.95338
mmu-miR-1941-5p	-0.813348	-1.56085	0	0.650108	0.95557
mmu-miR-6418-3p	0.84506	0.947825	0	0.652484	0.956874
mmu-miR-877-3p	-0.928223	2.95192	0	0.652896	0.956874
chr18_21219	0.792105	-2.09496	0	0.654562	0.956874
chr18_22040	0.792105	-2.09496	0	0.654562	0.956874
mmu-miR-669h-5p	-0.804056	0.48993	0	0.662618	0.967332
mmu-miR-6996-5p	0.770582	-0.610047	0	0.669072	0.975427
mmu-miR-7049-5p	-0.753475	-1.90538	0	0.673424	0.979677
mmu-miR-148a-3p	-0.94907	4.29145	0	0.674047	0.979677
mmu-miR-5122	0.748916	-1.1122	0	0.674726	0.979677
mmu-miR-3113-5p	-0.773871	-0.917824	0	0.684999	0.992579
mmu-miR-7069-3p	0.834655	1.52223	0	0.685462	0.992579
mmu-miR-3572-3p	0.913486	4.19577	0	0.687748	0.994547
mmu-miR-3058-5p	-0.712326	-0.375402	0	0.696839	1
mmu-miR-204-3p	-0.901567	5.03935	0	0.697716	1
mmu-miR-101b-5p	-0.740594	-0.999606	0	0.69823	1
mmu-miR-101a-5p	-0.942848	5.1128	0	0.699944	1
mmu-miR-320-5p	-0.740937	-2.32891	0	0.70265	1
chr3_30132	0.73403	-0.650347	0	0.704167	1
mmu-miR-6715-3p	0.704589	-2.12518	0	0.704378	1
mmu-miR-28c	0.871468	1.82049	0	0.705904	1
mmu-miR-6914-3p	-0.719617	-1.07403	0	0.709168	1
mmu-miR-1955-5p	0.870634	2.71973	0	0.711208	1
mmu-miR-6932-5p	0.674939	-2.21403	0	0.711851	1
mmu-miR-6412	-0.789605	-0.0132383	0	0.713275	1
mmu-miR-200b-5p	-0.694283	-2.98006	0	0.714835	1
mmu-let-7i-5p	0.950139	15.2937	0	0.715122	1
mmu-miR-200b-3p	-0.593225	3.41818	0	0.715835	1
mmu-miR-181d-3p	0.672816	-1.43358	0	0.71929	1
mmu-miR-3075-5p	0.623035	-1.70797	0	0.722472	1
mmu-miR-6516-5p	0.813984	2.19585	0	0.725614	1
mmu-miR-466d-5p	0.905832	4.07925	0	0.727226	1
mmu-miR-466n-5p	0.905832	4.07925	0	0.727226	1
mmu-miR-6935-3p	-0.680154	-2.7159	0	0.729383	1
mmu-miR-6984-5p	0.719395	-1.55159	0	0.730056	1
mmu-miR-184-3p	-0.827767	2.4317	0	0.734606	1
chr17_19864	-0.691449	-2.12616	0	0.739472	1
mmu-miR-194-2-3p	-0.644003	-2.65448	0	0.74264	1
mmu-miR-29b-2-5p	-0.929701	5.66736	0	0.746641	1
mmu-miR-3067-5p	-0.67769	-3.11214	0	0.74943	1
mmu-miR-3069-3p	-0.662986	-0.283421	0	0.753863	1
mmu-miR-3064-5p	0.828813	2.41173	0	0.756309	1
mmu-miR-7070-3p	-0.683788	-0.754369	0	0.758286	1
mmu-miR-669h-3p	-0.608759	-1.3733	0	0.761243	1
mmu-miR-9-3p	-0.866544	12.4734	0	0.768429	1
mmu-miR-187-5p	0.870829	3.35787	0	0.768856	1
mmu-miR-466q	-0.660203	-0.443711	0	0.771921	1
mmu-miR-6946-5p	0.577968	-0.175466	0	0.779339	1
mmu-miR-1249-5p	0.742202	2.55662	0	0.779612	1
mmu-miR-5101	-0.571943	-0.548096	0	0.781013	1
chr8_44126	-0.62106	-1.84005	0	0.781887	1
mmu-miR-6995-3p	0.600605	-2.09496	0	0.784215	1
mmu-miR-7021-5p	0.57787	-0.286997	0	0.794715	1
mmu-miR-3097-5p	-0.65161	-0.135341	0	0.796634	1
mmu-miR-669d-3p	0.580601	-0.728087	0	0.800284	1
mmu-miR-466l-3p	0.586822	-1.98009	0	0.80184	1
mmu-miR-3572-5p	0.528138	-1.08272	0	0.802047	1
mmu-miR-150-3p	-0.690562	1.26629	0	0.803767	1
mmu-miR-3088-3p	-0.500752	-1.65827	0	0.808586	1
mmu-miR-5627-3p	0.54993	0.495504	0	0.81421	1
mmu-miR-3068-3p	0.812801	3.44737	0	0.814239	1
mmu-miR-3110-5p	-0.641859	0.061337	0	0.816149	1
mmu-miR-6990-3p	-0.532689	-1.43456	0	0.816274	1
mmu-miR-7669-5p	-0.55243	-1.35366	0	0.820484	1
mmu-miR-7651-5p	-0.541508	-1.31881	0	0.821874	1
chr5_34637	0.513731	-1.87822	0	0.82345	1
mmu-miR-7030-3p	0.533706	-1.57589	0	0.824058	1
mmu-miR-421-5p	-0.524794	-0.332592	0	0.827626	1
mmu-miR-3094-5p	-0.504716	-1.24385	0	0.829228	1
chr9_45843	-0.57249	-0.101349	0	0.831198	1
mmu-miR-103-2-5p	0.529116	-0.634496	0	0.83197	1
mmu-miR-9769-3p	0.522969	-1.06478	0	0.832609	1
mmu-miR-23b-5p	-0.757012	2.69405	0	0.833629	1
mmu-miR-483-5p	-0.473354	0.93829	0	0.836629	1
mmu-miR-3473h-5p	0.535107	-1.8983	0	0.837091	1
mmu-miR-6967-5p	-0.45551	-1.34293	0	0.837711	1
mmu-miR-5615-3p	-0.448065	-2.23412	0	0.838871	1
mmu-miR-7069-5p	0.432321	-2.00333	0	0.83932	1
mmu-miR-5126	0.652954	2.27694	0	0.839425	1
mmu-miR-7668-3p	-0.46995	-1.3187	0	0.840925	1
mmu-miR-328-5p	-0.440942	-1.18258	0	0.842394	1
mmu-miR-504-5p	0.496821	-1.99408	0	0.844958	1
mmu-miR-292a-3p	-0.478421	-2.7159	0	0.845015	1
mmu-miR-7051-5p	-0.507325	-1.96288	0	0.846772	1
mmu-miR-6919-5p	0.439574	-1.40668	0	0.848673	1
mmu-miR-6952-5p	-0.507474	-1.20573	0	0.849559	1
mmu-miR-7045-3p	-0.508627	-2.49828	0	0.850564	1
mmu-miR-5114	0.572533	-0.276346	0	0.851871	1
mmu-miR-216a-3p	-0.325868	-2.98006	0	0.856232	1
mmu-miR-3098-5p	0.532258	0.940561	0	0.857768	1
mmu-miR-6960-5p	0.408116	-2.48195	0	0.859287	1
mmu-miR-3069-5p	-0.608428	1.00488	0	0.860059	1
mmu-miR-7092-3p	0.556991	1.63119	0	0.861341	1
mmu-miR-3082-5p	-0.461627	-0.280457	0	0.862116	1
mmu-miR-486a-3p	0.735632	4.48759	0	0.86402	1
mmu-miR-6970-3p	-0.415151	-2.13225	0	0.867939	1
mmu-miR-185-3p	0.653133	2.98239	0	0.869997	1
mmu-miR-34a-3p	-0.845893	4.15921	0	0.870076	1
mmu-miR-7064-5p	-0.385192	-2.7159	0	0.870951	1
mmu-miR-219b-5p	-0.450708	-2.74611	0	0.871418	1
mmu-miR-7063-5p	0.400176	-1.65827	0	0.873916	1
mmu-miR-1946a	0.400373	-1.60709	0	0.874285	1
mmu-miR-5622-5p	0.498225	-2.5224	0	0.876089	1
mmu-miR-302a-3p	-0.453018	-3.11214	0	0.877466	1
mmu-miR-5129-5p	0.398867	-0.280789	0	0.879841	1
mmu-miR-669c-3p	0.434851	-0.0279463	0	0.880336	1
chr9_44662	0.577254	2.18428	0	0.882077	1
mmu-miR-714	-0.443658	-0.32386	0	0.884989	1
mmu-miR-7654-5p	0.425315	-2.32891	0	0.887707	1
mmu-miR-6715-5p	0.313764	-2.18659	0	0.888229	1
mmu-miR-1943-3p	-0.422403	-0.87504	0	0.890032	1
mmu-miR-6897-5p	-0.412885	-0.641247	0	0.893389	1
mmu-miR-7675-3p	-0.413821	-2.84798	0	0.893982	1
mmu-miR-7037-5p	0.29769	-1.03636	0	0.895312	1
mmu-miR-7653-5p	-0.288775	-1.91779	0	0.896816	1
mmu-miR-3091-5p	0.358367	-1.91034	0	0.897117	1
mmu-miR-7065-3p	0.638688	2.23128	0	0.898998	1
mmu-miR-6900-5p	-0.324345	-1.24994	0	0.900899	1
mmu-miR-7087-3p	-0.300663	-0.957739	0	0.90644	1
mmu-miR-6954-3p	0.529249	1.42437	0	0.908674	1
mmu-miR-203b-3p	0.338852	-2.6847	0	0.90877	1
mmu-miR-6236	-0.357375	0.28488	0	0.909249	1
mmu-miR-181c-3p	-0.777997	4.12908	0	0.911143	1
chr12_9732	-0.325033	-2.65448	0	0.913746	1
mmu-miR-702-5p	0.2538	-2.13225	0	0.917049	1
mmu-miR-9b-5p	-0.306892	-1.59222	0	0.917724	1
mmu-miR-505-5p	0.748651	5.25477	0	0.918354	1
mmu-miR-5104b-5p	0.283302	-0.667551	0	0.919905	1
mmu-miR-7669-3p	0.310622	-0.482116	0	0.921089	1
mmu-miR-1291	0.279312	-1.63731	0	0.921921	1
mmu-miR-712-5p	-0.285174	-0.400334	0	0.924383	1
mmu-miR-669e-5p	0.686089	3.44307	0	0.925418	1
mmu-miR-7653-3p	-0.25908	-2.69177	0	0.926049	1
mmu-miR-3098-3p	-0.237351	-0.795415	0	0.927133	1
mmu-miR-5125	0.229779	-1.60393	0	0.927285	1
mmu-miR-3076-3p	-0.274874	-0.207837	0	0.927333	1
mmu-miR-26a-1-3p	-0.260098	-1.48642	0	0.928987	1
mmu-miR-6902-5p	0.215109	-1.37315	0	0.929464	1
mmu-let-7b-5p	-0.776459	14.4253	0	0.929517	1
mmu-miR-3473f	0.257981	-1.90147	0	0.932028	1
mmu-miR-5134-5p	0.275071	-1.86102	0	0.932434	1
mmu-miR-449b	-0.283084	-3.11214	0	0.933015	1
mmu-miR-1195	0.710198	6.51594	0	0.934861	1
mmu-miR-7659-5p	0.27666	-2.55262	0	0.938152	1
mmu-miR-483-3p	0.315822	-0.73119	0	0.938989	1
mmu-miR-12184-5p	-0.30067	-1.76939	0	0.939017	1
mmu-miR-6911-3p	0.330293	0.466207	0	0.939107	1
mmu-miR-7024-5p	0.217546	-0.596824	0	0.939868	1
mmu-miR-6985-3p	-0.398172	0.916841	0	0.940141	1
mmu-miR-6899-3p	-0.317366	0.563094	0	0.941937	1
mmu-miR-106a-3p	0.213667	-2.28846	0	0.942746	1
chr6_38325	-0.598965	3.23446	0	0.945319	1
mmu-miR-23b-3p	-0.880093	11.4648	0	0.946433	1
mmu-miR-27b-5p	-0.57713	2.21685	0	0.946463	1
mmu-miR-7084-5p	0.288581	-0.654541	0	0.94684	1
mmu-miR-5134-3p	0.169473	-2.25824	0	0.947018	1
mmu-miR-467a-5p	0.869422	8.10767	0	0.947436	1
mmu-miR-467b-5p	0.869422	8.10767	0	0.947436	1
mmu-miR-7093-3p	-0.253328	-1.53544	0	0.948579	1
mmu-miR-7083-5p	0.222569	-1.13042	0	0.950064	1
mmu-miR-6538	-0.216865	-0.916771	0	0.95033	1
mmu-miR-214-5p	-0.219949	-2.78656	0	0.950641	1
mmu-miR-21b	0.318241	-0.555555	0	0.952788	1
mmu-miR-216b-3p	-0.159932	-2.91864	0	0.955132	1
mmu-miR-7039-5p	0.166922	-2.26749	0	0.95585	1
mmu-miR-1931	-0.159873	-1.93168	0	0.957995	1
mmu-miR-1943-5p	0.289756	1.02035	0	0.959291	1
mmu-miR-2137	-0.554082	4.9329	0	0.959835	1
mmu-miR-145a-3p	-0.56086	5.3729	0	0.961171	1
mmu-miR-3970	0.771108	4.85058	0	0.961404	1
chr11_6533	0.38555	0.706067	0	0.962563	1
mmu-miR-98-3p	-0.73717	3.54589	0	0.963333	1
mmu-miR-3101-3p	-0.14378	-2.44594	0	0.9644	1
mmu-miR-135a-1-3p	0.471617	2.02102	0	0.965303	1
mmu-miR-363-5p	0.140157	-2.08571	0	0.96532	1
mmu-miR-6976-5p	0.139371	-1.52243	0	0.965995	1
mmu-miR-6935-5p	0.125233	-1.4002	0	0.967547	1
mmu-miR-7070-5p	-0.12154	-2.69177	0	0.970051	1
mmu-miR-494-5p	0.111925	-2.7159	0	0.971661	1
mmu-miR-25-5p	0.219194	-0.0608834	0	0.97229	1
mmu-miR-1933-3p	-0.119163	-1.38631	0	0.972545	1
mmu-miR-3962	0.254975	0.0713803	0	0.973075	1
mmu-miR-7666-3p	0.0831293	-0.952781	0	0.973225	1
mmu-miR-7061-3p	-0.129296	-0.810462	0	0.973347	1
chr17_20356	-0.0823	-1.43689	0	0.97494	1
mmu-miR-669f-3p	0.712265	4.33068	0	0.976221	1
mmu-miR-6984-3p	0.0993069	-0.028264	0	0.976246	1
mmu-miR-6911-5p	-0.0942451	-2.32891	0	0.976312	1
mmu-miR-3057-3p	-0.0728761	-1.72518	0	0.976452	1
mmu-miR-677-3p	-0.143273	-2.06475	0	0.976535	1
mmu-miR-6967-3p	0.113938	-0.870405	0	0.976909	1
mmu-miR-484	0.810536	9.1325	0	0.977281	1
mmu-miR-712-3p	0.111017	-0.183986	0	0.977464	1
mmu-miR-6970-5p	-0.0826899	-2.5899	0	0.978583	1
mmu-miR-758-5p	-0.0922488	-2.78656	0	0.979217	1
mmu-miR-664-5p	-0.295586	1.38162	0	0.980178	1
mmu-miR-6951-5p	-0.176396	0.423153	0	0.980249	1
mmu-miR-1946b	-0.066604	-1.53326	0	0.980715	1
mmu-let-7d-3p	0.714718	9.64624	0	0.981511	1
mmu-miR-486b-3p	0.333387	2.97738	0	0.982032	1
mmu-miR-6927-5p	-0.0870108	-2.78656	0	0.982096	1
mmu-miR-125b-2-3p	0.82052	8.18235	0	0.983018	1
mmu-miR-3473b	0.620074	5.09826	0	0.983861	1
mmu-miR-3086-5p	0.356339	2.88925	0	0.983994	1
mmu-let-7f-1-3p	0.700617	4.17963	0	0.983997	1
mmu-miR-7688-5p	0.154821	0.864753	0	0.984585	1
chr1_3166	-0.0626085	-0.0735998	0	0.984613	1
mmu-miR-3470b	-0.41607	2.42491	0	0.984614	1
mmu-miR-101a-3p	-0.775006	10.7937	0	0.98528	1
mmu-miR-145a-5p	-0.463199	10.4708	0	0.985812	1
mmu-miR-7013-5p	0.099211	0.138575	0	0.985874	1
mmu-miR-378a-5p	0.509494	3.14141	0	0.985914	1
mmu-miR-3101-5p	-0.238681	0.439563	0	0.987174	1
mmu-miR-1187	-0.147836	0.789376	0	0.987314	1
mmu-miR-1964-5p	0.350028	1.6053	0	0.987753	1
mmu-miR-363-3p	0.406908	1.85111	0	0.988366	1
mmu-miR-219a-1-3p	-0.183147	0.472687	0	0.988766	1
mmu-miR-6994-5p	0.0413727	-0.944729	0	0.989617	1
mmu-let-7c-2-3p	-0.764205	8.17485	0	0.989655	1
mmu-let-7a-1-3p	-0.763982	8.17507	0	0.989712	1
mmu-miR-449a-3p	-0.0902732	-3.11214	0	0.990445	1
mmu-miR-3057-5p	-0.366965	1.52343	0	0.990785	1
mmu-miR-1968-5p	-0.208944	1.38759	0	0.99131	1
mmu-miR-5128	0.0503344	-0.144934	0	0.991591	1
mmu-miR-500-5p	0.34622	1.99439	0	0.992239	1
mmu-miR-211-5p	-0.330804	6.93069	0	0.992357	1
mmu-miR-143-3p	-0.43464	13.041	0	0.992449	1
mmu-miR-99b-5p	-0.725049	9.45823	0	0.992649	1
mmu-miR-6936-3p	-0.0769239	0.307052	0	0.992766	1
mmu-miR-7091-3p	0.035786	-1.96288	0	0.992958	1
mmu-miR-7062-5p	-0.0286258	-2.34611	0	0.994025	1
mmu-miR-709	-0.3068	3.20243	0	0.994052	1
mmu-miR-3097-3p	-0.160102	1.34837	0	0.994549	1
mmu-miR-3066-5p	0.133075	1.56079	0	0.994576	1
mmu-miR-378a-3p	0.821042	11.7747	0	0.994713	1
mmu-miR-6989-3p	-0.108074	0.993246	0	0.994889	1
mmu-miR-8111	0.0274271	-0.212053	0	0.994927	1
mmu-miR-693-3p	0.0176109	-2.28846	0	0.994954	1
mmu-miR-202-5p	0.198187	1.26207	0	0.995209	1
mmu-miR-12191-3p	0.0188674	-1.58906	0	0.99523	1
mmu-miR-92b-3p	-0.435853	10.1918	0	0.9958	1
mmu-miR-28b	-0.0343492	-0.931711	0	0.995845	1
mmu-miR-7075-3p	-0.388232	3.40556	0	0.995993	1
mmu-miR-671-3p	0.137304	1.51969	0	0.996	1
mmu-miR-1982-3p	-0.485039	2.19428	0	0.996147	1
mmu-miR-3470a	-0.34699	2.3671	0	0.996502	1
mmu-miR-130a-3p	-0.546098	9.78965	0	0.996842	1
mmu-miR-6900-3p	-0.00545051	-1.93559	0	0.998825	1
mmu-miR-99b-3p	-0.525911	5.55793	0	0.998881	1
mmu-miR-7061-5p	-0.0038975	-1.86102	0	0.998889	1
mmu-miR-6946-3p	0.0516413	1.02663	0	0.999012	1
mmu-miR-6240	-0.544992	5.46469	0	0.999156	1
mmu-miR-28a-5p	0.722275	8.22797	0	0.999369	1
mmu-miR-872-3p	-0.7004	6.65009	0	0.999471	1
mmu-miR-3093-3p	-0.0697537	2.70124	0	0.999583	1
mmu-miR-188-5p	0.672258	8.1851	0	0.999615	1
mmu-miR-145b	-0.200749	3.36961	0	0.99963	1
mmu-miR-3084-5p	0.438894	3.64142	0	0.999638	1
mmu-miR-32-5p	0.610279	9.58385	0	0.99969	1
mmu-miR-1306-5p	0.406752	4.35466	0	0.999692	1
mmu-miR-5121	-0.371836	3.73508	0	0.999768	1
mmu-miR-27b-3p	-0.692263	12.1928	0	0.999783	1
mmu-miR-421-3p	-0.626808	5.31069	0	0.999833	1
mmu-miR-26a-2-3p	-0.0423328	1.64589	0	0.999855	1
mmu-miR-378b	0.572175	5.51793	0	0.999872	1
mmu-miR-378d	0.485509	4.26843	0	0.999899	1
mmu-miR-148b-5p	0.346703	4.68286	0	0.999967	1
mmu-miR-188-3p	0.35438	4.60242	0	0.999967	1
mmu-miR-669c-5p	0.531195	7.60589	0	0.999979	1
mmu-miR-30c-2-3p	0.424406	6.49311	0	0.999979	1
mmu-miR-30b-3p	0.391721	4.64004	0	0.999981	1
mmu-miR-20b-3p	-0.00128136	1.22145	0	0.999982	1
mmu-miR-378c	0.665121	9.90687	0	0.999984	1
mmu-miR-6988-3p	-0.173517	3.15411	0	0.999986	1
mmu-miR-331-3p	-0.525612	6.0523	0	0.99999	1
mmu-miR-199a-3p	-0.462249	6.44192	0	0.999993	1
mmu-miR-199b-3p	-0.461389	6.44277	0	0.999993	1
mmu-miR-690	-0.114177	5.25822	0	0.999994	1
mmu-miR-125b-5p	-0.434819	9.18518	0	0.999995	1
mmu-miR-3473a	-0.021937	3.20206	0	0.999997	1
mmu-miR-877-5p	-0.29537	5.27682	0	0.999998	1
mmu-miR-874-5p	-0.360436	4.80199	0	0.999998	1
mmu-miR-1981-5p	0.385255	5.80184	0	0.999998	1
mmu-miR-3084-3p	0.212541	4.07617	0	0.999999	1
mmu-miR-744-5p	0.19528	8.81362	0	1	1
mmu-miR-664-3p	-0.499956	8.1567	0	1	1
mmu-miR-345-3p	-0.258103	3.65253	0	1	1
mmu-miR-30d-3p	0.477608	6.22202	0	1	1
mmu-miR-30c-1-3p	0.129062	5.24377	0	1	1
mmu-miR-301b-3p	-0.00935821	3.20958	0	1	1
mmu-miR-1198-5p	-0.128911	4.37596	0	1	1
mmu-miR-340-3p	0.472983	9.21529	0	1	1
mmu-miR-340-5p	0.308849	10.2269	0	1	1
mmu-miR-674-5p	-0.183405	9.34858	0	1	1
mmu-miR-674-3p	0.416847	6.8442	0	1	1
mmu-miR-3068-5p	0.495146	10.4969	0	1	1
mmu-miR-30e-3p	0.473467	8.39683	0	1	1
mmu-miR-181a-1-3p	-0.233041	8.25077	0	1	1
mmu-miR-101b-3p	0.327145	10.315	0	1	1
mmu-let-7g-5p	0.481983	15.2006	0	1	1
mmu-miR-34a-5p	-0.406394	10.8816	0	1	1
mmu-miR-98-5p	0.0783142	11.421	0	1	1
mmu-miR-7a-1-3p	-0.255592	7.54062	0	1	1
mmu-miR-1843b-3p	-0.156526	6.80998	0	1	1
mmu-miR-1839-3p	0.329378	7.20536	0	1	1
mmu-miR-22-5p	-0.308477	7.63964	0	1	1
mmu-let-7c-5p	-0.117988	16.1254	0	1	1
mmu-miR-185-5p	0.229184	9.9644	0	1	1
mmu-let-7f-5p	0.434577	15.9407	0	1	1
mmu-miR-466i-5p	-0.00557798	6.6022	0	1	1
mmu-let-7f-2-3p	-0.0972773	5.60773	0	1	1
mmu-miR-30a-3p	0.144522	9.0164	0	1	1
mmu-miR-186-5p	0.287523	7.87468	0	1	1
mmu-miR-21a-5p	0.295698	13.0177	0	1	1
mmu-miR-361-3p	-0.00691568	5.51171	0	1	1
mmu-miR-22-3p	-0.171817	12.6182	0	1	1
mmu-miR-700-3p	0.140627	6.7249	0	1	1
mmu-miR-671-5p	-0.137042	8.33864	0	1	1
mmu-let-7d-5p	0.0709538	14.5089	0	1	1
mmu-let-7i-3p	0.294969	10.555	0	1	1
mmu-miR-700-5p	0.271771	7.35698	0	1	1
mmu-miR-328-3p	-0.0724807	10.0561	0	1	1
mmu-miR-29b-3p	0.0695936	15.781	0	1	1
mmu-miR-181a-5p	0.301984	16.4179	0	1	1
mmu-miR-1843a-5p	-0.152785	6.8927	0	1	1
mmu-miR-744-3p	0.0961483	5.61024	0	1	1
mmu-miR-345-5p	-0.151805	7.19227	0	1	1
mmu-miR-324-5p	-0.330451	7.81854	0	1	1
mmu-miR-1843a-3p	-0.0637484	7.40398	0	1	1
mmu-miR-107-3p	0.283232	9.81141	0	1	1
mmu-miR-1843b-5p	-0.0112438	6.44093	0	1	1
mmu-let-7a-5p	-0.107393	15.7665	0	1	1
mmu-miR-26a-5p	-0.262958	15.6841	0	1	1
mmu-let-7g-3p	-0.00169462	6.32853	0	1	1
mmu-miR-30e-5p	0.252147	12.2421	0	1	1
mmu-miR-30a-5p	-0.0467579	11.3545	0	1	1
mmu-miR-30c-5p	-0.160807	11.0629	0	1	1
mmu-miR-301a-3p	0.0958752	8.36744	0	1	1
mmu-miR-30b-5p	0.124812	10.4976	0	1	1
mmu-miR-872-5p	-0.0863966	9.50725	0	1	1
mmu-miR-324-3p	0.109904	8.62473	0	1	1
mmu-miR-30d-5p	-0.033571	8.44674	0	1	1
mmu-miR-361-5p	0.303273	8.57099	0	1	1
mmu-miR-210-3p	0.0530741	6.39673	0	1	1

## Sheet: P15 Microglia vs CD45-
ID	logFC	Average Expression (P15 Microglia)	t	P.Value	adj.P.Val
mmu-miR-223-3p	7.14474	11.022	43.8784	9.99556e-50	1.07252e-46
mmu-miR-142a-3p	6.01649	14.1142	41.2305	4.66524e-48	2.5029e-45
mmu-miR-146a-5p	5.44558	13.9448	30.3811	5.39135e-40	1.46638e-37
mmu-miR-339-5p	3.84523	9.5673	30.3741	5.46647e-40	1.46638e-37
mmu-miR-455-3p	3.72842	9.37742	30.2232	7.3624e-40	1.57997e-37
mmu-miR-142a-5p	5.72011	10.9599	28.5836	2.04063e-38	3.64933e-36
mmu-miR-339-3p	3.60611	9.05384	25.4778	1.7683e-35	2.71055e-33
mmu-miR-29a-3p	2.90262	13.7273	24.1816	3.65042e-34	4.89612e-32
mmu-miR-342-3p	3.42577	12.773	22.4877	2.33768e-32	2.78703e-30
mmu-miR-3473e	5.107	8.41124	22.3135	3.63545e-32	3.90084e-30
mmu-miR-455-5p	3.81934	7.53599	21.2211	6.16963e-31	6.0182e-29
mmu-miR-130b-3p	2.92225	9.53383	21.0958	8.59741e-31	7.68751e-29
mmu-miR-223-5p	6.78509	3.99281	20.4773	4.52075e-30	3.73136e-28
mmu-miR-425-5p	2.30891	9.89034	20.1158	1.21367e-29	9.30188e-28
mmu-miR-6983-5p	6.13534	3.16687	19.9227	2.06791e-29	1.47924e-27
mmu-miR-219a-5p	-4.12381	6.28269	-19.0675	2.29229e-28	1.53727e-26
mmu-miR-15a-5p	2.52212	14.0424	18.9126	3.57391e-28	2.25577e-26
mmu-miR-191-5p	2.23841	14.2571	18.5368	1.06055e-27	6.32205e-26
mmu-miR-511-5p	6.75145	4.0734	18.4521	1.35778e-27	7.66786e-26
mmu-miR-29a-5p	2.71557	8.72634	17.8986	6.96603e-27	3.73728e-25
mmu-miR-338-3p	-3.12847	9.5843	-17.507	2.26158e-26	1.15556e-24
mmu-miR-16-5p	2.21916	15.2855	17.4076	3.05869e-26	1.49181e-24
mmu-miR-3473b	3.50717	8.49265	17.2044	5.68644e-26	2.65285e-24
mmu-miR-511-3p	7.7949	7.23583	17.1105	7.58827e-26	3.39259e-24
mmu-miR-6983-3p	7.22729	6.1492	16.5414	4.45118e-25	1.91045e-23
mmu-miR-879-5p	-3.57808	3.83429	-16.1168	1.70828e-24	7.04994e-23
mmu-miR-501-3p	2.1953	9.91952	15.9588	2.83383e-24	1.12618e-22
mmu-miR-342-5p	2.67686	9.36476	15.3797	1.85946e-23	7.12571e-22
chr3_29427	5.94724	3.42816	14.7934	1.30315e-22	4.82167e-21
mmu-miR-219a-2-3p	-3.72699	8.85458	-14.6584	2.05275e-22	7.342e-21
mmu-miR-138-5p	-2.85647	10.813	-14.065	1.55514e-21	5.38278e-20
mmu-miR-3106-5p	-3.10002	4.22245	-13.429	1.43245e-20	4.80319e-19
mmu-miR-34b-5p	-3.52942	5.90167	-13.3328	2.01325e-20	6.54613e-19
mmu-miR-138-1-3p	-3.2501	3.66677	-13.2286	2.91433e-20	9.19728e-19
mmu-miR-21a-5p	2.06551	13.3239	12.9205	8.77315e-20	2.6896e-18
mmu-miR-181a-2-3p	3.24818	5.66041	12.689	2.02445e-19	6.03399e-18
mmu-miR-126a-3p	-3.54633	11.0887	-12.5863	2.93949e-19	8.52451e-18
mmu-miR-338-5p	-2.76129	7.32734	-12.424	5.31554e-19	1.49754e-17
mmu-miR-501-5p	2.30517	6.77837	12.4175	5.44304e-19	1.49754e-17
mmu-miR-23a-3p	2.15684	12.7321	12.3115	8.03039e-19	2.15415e-17
mmu-miR-190a-5p	2.10339	10.7292	12.2514	1.00177e-18	2.62171e-17
mmu-miR-146a-3p	5.51246	4.27821	12.0948	1.7851e-18	4.51825e-17
mmu-miR-3079-5p	5.35921	2.52793	12.091	1.81067e-18	4.51825e-17
mmu-miR-1298-5p	-4.66234	5.12924	-12.0533	2.08202e-18	5.07729e-17
mmu-miR-8114	3.10513	5.66817	11.8231	4.90314e-18	1.16913e-16
mmu-miR-7219-3p	5.20568	3.33888	11.7593	6.22199e-18	1.43605e-16
mmu-miR-29b-1-5p	3.4849	5.77776	11.7519	6.39765e-18	1.43605e-16
mmu-miR-451a	3.26098	15.328	11.7508	6.4241e-18	1.43605e-16
mmu-miR-3079-3p	5.1512	2.6609	11.6673	8.78328e-18	1.92336e-16
mmu-miR-17-3p	1.99635	8.65067	11.6052	1.10946e-17	2.38091e-16
mmu-miR-652-3p	2.04591	11.5153	11.4881	1.72472e-17	3.62868e-16
mmu-miR-190a-3p	2.34652	7.64278	11.4307	2.14232e-17	4.42059e-16
mmu-miR-203-3p	2.04776	7.2569	11.3892	2.50655e-17	5.07458e-16
mmu-miR-15b-5p	2.15304	11.2685	11.3289	3.1498e-17	6.25877e-16
mmu-miR-5121	2.98301	5.80733	11.2898	3.65297e-17	7.12661e-16
mmu-miR-126a-5p	-3.13444	8.02659	-11.1986	5.16934e-17	9.90482e-16
mmu-miR-146b-5p	2.02315	8.69335	10.9932	1.13296e-16	2.13275e-15
mmu-miR-34c-5p	-3.32463	5.09398	-10.8634	1.86474e-16	3.44976e-15
mmu-miR-218-5p	-2.41447	10.1758	-10.7544	2.83754e-16	5.16047e-15
mmu-miR-15a-3p	2.84762	5.93935	10.359	1.31579e-15	2.35307e-14
mmu-miR-140-3p	1.89872	9.46451	10.1664	2.79385e-15	4.91442e-14
mmu-miR-450b-5p	2.76535	6.06621	10.0623	4.20405e-15	7.27572e-14
mmu-miR-344f-3p	-3.43354	1.91179	-9.95152	6.50106e-15	1.10724e-13
mmu-miR-181b-2-3p	3.91885	3.91049	9.92416	7.24134e-15	1.21406e-13
mmu-miR-34b-3p	-3.07503	3.10255	-9.89	8.28584e-15	1.35099e-13
mmu-miR-330-5p	-2.1775	6.90667	-9.88926	8.30991e-15	1.35099e-13
mmu-miR-1983	-2.05834	7.52712	-9.58181	2.80729e-14	4.49585e-13
mmu-miR-1895	5.4372	4.76908	9.55588	3.112e-14	4.91056e-13
mmu-miR-503-5p	1.96076	8.95398	9.5062	3.7918e-14	5.89652e-13
mmu-miR-544-3p	-2.37334	4.88483	-9.40703	5.62828e-14	8.62734e-13
mmu-miR-25-3p	2.06021	10.3835	9.35846	6.83123e-14	1.03238e-12
mmu-miR-136-5p	-2.60292	9.70835	-9.3384	7.40067e-14	1.10291e-12
mmu-miR-16-1-3p	4.0683	3.84342	9.31768	8.03893e-14	1.18161e-12
mmu-miR-130b-5p	2.16243	6.30506	9.27552	9.5135e-14	1.37946e-12
mmu-miR-12206-5p	-3.91881	0.435779	-9.22045	1.18569e-13	1.69633e-12
mmu-miR-144-5p	2.93891	7.24691	9.1847	1.36804e-13	1.93145e-12
mmu-miR-15b-3p	2.11788	7.40595	9.15802	1.52229e-13	2.12133e-12
mmu-miR-532-5p	1.68958	11.9956	9.11296	1.8235e-13	2.50849e-12
mmu-miR-2137	3.13967	7.63362	8.83285	5.61749e-13	7.62983e-12
mmu-miR-764-5p	-3.628	0.224187	-8.72156	8.79499e-13	1.17963e-11
mmu-miR-376b-5p	-2.2556	5.86083	-8.64851	1.18079e-12	1.56419e-11
mmu-miR-369-5p	-2.13153	9.4301	-8.41433	3.04129e-12	3.97964e-11
mmu-miR-34a-5p	1.68522	11.6123	8.33392	4.21061e-12	5.44336e-11
mmu-miR-330-3p	-2.27386	3.79614	-8.22495	6.54603e-12	8.36177e-11
mmu-miR-29b-3p	1.86567	14.6311	8.19834	7.29123e-12	9.20411e-11
mmu-miR-7689-3p	-2.34491	4.187	-8.19203	7.48008e-12	9.3327e-11
mmu-miR-486b-5p	2.8955	6.53632	8.16588	8.31619e-12	1.0166e-10
mmu-miR-708-5p	-2.38615	7.13855	-8.16525	8.33742e-12	1.0166e-10
mmu-miR-486a-5p	2.89199	6.54177	8.14303	9.12306e-12	1.09989e-10
mmu-miR-7115-5p	4.46015	2.87646	8.11272	1.03156e-11	1.22473e-10
mmu-miR-5103	4.40492	2.19974	8.11102	1.03868e-11	1.22473e-10
mmu-miR-425-3p	2.15686	7.22834	8.08712	1.14435e-11	1.33466e-10
mmu-miR-5126	4.00451	4.19842	8.03602	1.4078e-11	1.62427e-10
mmu-miR-1264-5p	-3.76834	1.14625	-7.96963	1.84281e-11	2.10355e-10
mmu-miR-27a-5p	4.23584	4.0155	7.93454	2.12463e-11	2.39971e-10
mmu-miR-551b-3p	-2.23185	7.63186	-7.92828	2.17925e-11	2.43576e-10
mmu-miR-151-5p	-1.87651	10.4521	-7.92371	2.2201e-11	2.44339e-10
mmu-miR-341-3p	-2.16994	8.37097	-7.92243	2.23161e-11	2.44339e-10
mmu-miR-380-3p	-2.10189	7.81813	-7.87503	2.70479e-11	2.93156e-10
mmu-miR-376a-3p	-2.21128	8.73013	-7.86706	2.7937e-11	2.99764e-10
mmu-miR-666-3p	-2.02206	5.87477	-7.78449	3.90544e-11	4.14905e-10
mmu-miR-3108-5p	4.02164	0.929811	7.70854	5.31493e-11	5.5911e-10
mmu-miR-136-3p	-2.24953	5.65083	-7.68859	5.76312e-11	6.00372e-10
mmu-miR-34c-3p	-2.78418	4.53656	-7.66975	6.22077e-11	6.41816e-10
mmu-miR-325-3p	-2.42922	2.89529	-7.59039	8.58357e-11	8.77159e-10
mmu-miR-376a-5p	-2.30751	3.49083	-7.55265	1.00034e-10	1.01261e-09
mmu-miR-137-3p	-2.17014	9.83656	-7.47729	1.35796e-10	1.36091e-09
mmu-miR-344f-5p	-3.45875	-0.0284245	-7.47515	1.36979e-10	1.36091e-09
mmu-miR-384-3p	-2.30704	5.79673	-7.4524	1.50216e-10	1.47294e-09
mmu-miR-375-3p	-3.2449	3.79149	-7.45111	1.51e-10	1.47294e-09
mmu-miR-124-3p	-2.16208	14.1366	-7.43333	1.62291e-10	1.56881e-09
mmu-miR-672-3p	-2.83144	0.787059	-7.41732	1.73172e-10	1.65905e-09
mmu-miR-873a-5p	-2.30976	3.89183	-7.40594	1.81346e-10	1.72199e-09
mmu-miR-384-5p	-2.27253	4.00199	-7.40292	1.83579e-10	1.7279e-09
mmu-miR-149-5p	-2.06377	10.5708	-7.40053	1.85368e-10	1.72956e-09
mmu-miR-448-3p	-4.1297	1.55926	-7.38068	2.00891e-10	1.85824e-09
mmu-miR-879-3p	-2.33559	2.84693	-7.35463	2.23258e-10	2.04749e-09
mmu-miR-191-3p	1.74827	7.54055	7.31078	2.66668e-10	2.40375e-09
mmu-miR-144-3p	2.50651	12.8305	7.30919	2.68386e-10	2.40375e-09
mmu-miR-598-3p	-2.08467	5.38816	-7.30879	2.68825e-10	2.40375e-09
mmu-miR-543-5p	-2.10747	5.19506	-7.26688	3.18555e-10	2.82487e-09
mmu-miR-5123	4.03208	3.99446	7.24698	3.45285e-10	3.02171e-09
mmu-miR-150-5p	-2.36626	9.74739	-7.24619	3.46384e-10	3.02171e-09
mmu-miR-670-3p	-2.14027	4.95353	-7.2302	3.69554e-10	3.19783e-09
mmu-miR-540-5p	-2.37659	3.98483	-7.2247	3.77869e-10	3.24363e-09
mmu-miR-300-5p	-2.05752	5.07919	-7.19889	4.19485e-10	3.57228e-09
mmu-miR-5624-3p	3.45124	1.25943	7.1934	4.28901e-10	3.62371e-09
mmu-miR-153-3p	-2.22141	9.27985	-7.17996	4.52872e-10	3.79634e-09
mmu-miR-127-3p	-2.13309	10.4871	-7.14367	5.24487e-10	4.3626e-09
mmu-miR-449a-5p	-2.68754	6.98448	-7.12157	5.73518e-10	4.73373e-09
mmu-miR-16-2-3p	2.70196	4.06472	7.05704	7.44436e-10	6.09755e-09
mmu-miR-382-5p	-1.97176	6.92822	-7.01327	8.88405e-10	7.22166e-09
mmu-miR-1934-5p	2.31185	4.47408	7.00771	9.08563e-10	7.32998e-09
mmu-miR-500-3p	1.79702	9.92224	6.99798	9.44975e-10	7.56685e-09
mmu-miR-6537-3p	3.35814	0.25796	6.97381	1.04181e-09	8.28045e-09
mmu-miR-127-5p	-2.01909	4.55968	-6.93183	1.23409e-09	9.73663e-09
mmu-miR-134-3p	-2.15283	3.42737	-6.8777	1.5351e-09	1.20231e-08
mmu-miR-592-5p	-2.22684	3.60526	-6.86003	1.64838e-09	1.28168e-08
mmu-miR-21a-3p	2.68762	5.35466	6.82071	1.9312e-09	1.49077e-08
chr8_43150	3.18848	4.54389	6.6981	3.16209e-09	2.42352e-08
mmu-miR-764-3p	-3.1895	0.931463	-6.67346	3.49094e-09	2.65658e-08
mmu-miR-134-5p	-1.85821	5.73439	-6.62267	4.28016e-09	3.23424e-08
mmu-miR-665-3p	-2.06679	3.85035	-6.61721	4.37483e-09	3.28265e-08
mmu-miR-496a-3p	-2.01831	5.87098	-6.57884	5.10232e-09	3.79553e-08
mmu-miR-335-3p	-2.19408	2.12443	-6.57753	5.1291e-09	3.79553e-08
chr4_31798	2.67824	4.36551	6.51436	6.6051e-09	4.7787e-08
mmu-miR-212-3p	-1.90139	6.32699	-6.51352	6.62709e-09	4.7787e-08
mmu-miR-135b-5p	-2.1448	7.7384	-6.51349	6.62808e-09	4.7787e-08
mmu-miR-423-5p	1.84184	8.02753	6.51319	6.63585e-09	4.7787e-08
mmu-miR-433-5p	-2.03653	3.13004	-6.50645	6.81739e-09	4.87671e-08
mmu-miR-374b-5p	1.57082	8.8016	6.42428	9.46659e-09	6.72692e-08
mmu-miR-485-5p	-1.98793	4.72651	-6.37717	1.14236e-08	8.06415e-08
mmu-miR-193a-3p	-1.99971	7.1907	-6.33068	1.37471e-08	9.64095e-08
mmu-miR-93-5p	1.64974	12.3178	6.32588	1.40125e-08	9.76324e-08
mmu-miR-337-5p	-2.01727	5.20544	-6.31883	1.44111e-08	9.97621e-08
mmu-miR-433-3p	-1.82796	5.63817	-6.28159	1.67115e-08	1.14945e-07
mmu-miR-139-3p	-1.72622	6.8406	-6.27672	1.70383e-08	1.16446e-07
mmu-miR-323-5p	-1.91067	4.83375	-6.26407	1.79168e-08	1.21676e-07
chr12_10577	3.72262	0.593522	6.24177	1.95754e-08	1.32027e-07
chr4_30965	3.65388	2.61524	6.24034	1.96871e-08	1.32027e-07
mmu-miR-411-3p	-1.94656	5.02337	-6.22388	2.10161e-08	1.40064e-07
mmu-miR-129-5p	-1.92467	7.4259	-6.16069	2.69969e-08	1.78813e-07
mmu-miR-329-3p	-1.89599	5.18964	-6.08592	3.62844e-08	2.38854e-07
mmu-miR-770-5p	-1.81206	7.30812	-6.05974	4.02348e-08	2.63244e-07
mmu-miR-337-3p	-1.93147	4.85463	-6.05144	4.1574e-08	2.69492e-07
mmu-miR-33-5p	-1.72275	10.1814	-6.05072	4.16921e-08	2.69492e-07
mmu-miR-300-3p	-1.92624	7.65236	-6.01465	4.80607e-08	3.08797e-07
mmu-miR-666-5p	-2.05436	4.36785	-6.00153	5.06083e-08	3.22049e-07
mmu-miR-369-3p	-2.13992	6.1929	-6.00095	5.07235e-08	3.22049e-07
mmu-miR-411-5p	-1.9074	8.53331	-5.99746	5.14253e-08	3.24584e-07
chr2_24908	-3.63328	-3.0104	-5.95213	6.14619e-08	3.85665e-07
chr5_33756	3.89808	2.58545	5.91444	7.12614e-08	4.44555e-07
mmu-miR-1947-5p	2.72464	2.83353	5.90722	7.33106e-08	4.54695e-07
mmu-miR-154-5p	-1.81877	4.70737	-5.80557	1.09125e-07	6.72938e-07
mmu-miR-431-5p	-1.9417	3.74014	-5.80011	1.11476e-07	6.83507e-07
mmu-miR-379-3p	-2.04219	3.23457	-5.7982	1.12309e-07	6.84704e-07
mmu-miR-135a-5p	-1.75332	9.89353	-5.79567	1.13424e-07	6.87594e-07
mmu-miR-344c-3p	-1.79877	4.45829	-5.75795	1.31394e-07	7.92053e-07
chr2_25261	3.55073	2.26265	5.74859	1.36273e-07	8.15772e-07
mmu-miR-3085-5p	-3.36104	-1.4509	-5.74751	1.36849e-07	8.15772e-07
mmu-miR-381-5p	-2.4489	1.8265	-5.74283	1.39366e-07	8.26185e-07
mmu-miR-139-5p	-1.57828	9.8461	-5.70229	1.63174e-07	9.62008e-07
mmu-miR-24-2-5p	1.82197	7.21497	5.68556	1.74128e-07	1.02098e-06
mmu-miR-3102-3p.2-3p	-2.3845	2.30769	-5.67505	1.81382e-07	1.05774e-06
mmu-miR-7662-3p	-2.9163	0.597592	-5.66094	1.91587e-07	1.1112e-06
mmu-miR-487b-3p	-1.86494	8.19837	-5.64839	2.01135e-07	1.15946e-06
mmu-miR-325-5p	-2.63371	0.785403	-5.6472	2.02069e-07	1.15946e-06
mmu-miR-770-3p	-1.73021	6.98569	-5.58849	2.53612e-07	1.44748e-06
mmu-miR-409-3p	-1.90088	6.67491	-5.58574	2.5632e-07	1.45519e-06
mmu-miR-128-3p	-1.84835	8.7169	-5.5311	3.16476e-07	1.78726e-06
mmu-miR-323-3p	-1.97882	7.33868	-5.51287	3.3949e-07	1.90719e-06
mmu-miR-668-3p	-1.77428	6.65334	-5.46337	4.10629e-07	2.29482e-06
mmu-miR-133b-3p	-2.20182	4.39913	-5.45521	4.23691e-07	2.35555e-06
mmu-miR-1298-3p	-3.30491	-1.05466	-5.44817	4.35277e-07	2.40749e-06
mmu-miR-196b-5p	2.90459	3.10949	5.43222	4.62735e-07	2.54623e-06
mmu-miR-129-2-3p	-2.08507	8.0408	-5.41814	4.8836e-07	2.67352e-06
mmu-miR-1264-3p	-3.06638	-0.732122	-5.41311	4.9786e-07	2.70106e-06
mmu-miR-6933-5p	3.07518	0.686305	5.41281	4.98424e-07	2.70106e-06
mmu-miR-497a-3p	-2.08431	4.72656	-5.39102	5.41751e-07	2.9211e-06
mmu-miR-672-5p	-2.01046	4.04708	-5.37332	5.79644e-07	3.10979e-06
mmu-miR-541-5p	-1.74589	8.32286	-5.35764	6.15395e-07	3.28517e-06
mmu-miR-434-5p	-1.85324	5.07927	-5.34572	6.44015e-07	3.42093e-06
mmu-miR-667-3p	-2.12879	4.92613	-5.34275	6.51352e-07	3.44286e-06
mmu-miR-7043-3p	3.20066	1.24742	5.33432	6.72612e-07	3.53781e-06
mmu-miR-106b-3p	1.55288	7.27564	5.32185	7.05323e-07	3.69176e-06
mmu-miR-673-5p	-2.20289	2.49918	-5.31074	7.35761e-07	3.83239e-06
mmu-miR-379-5p	-1.72685	9.10869	-5.29365	7.85177e-07	4.07002e-06
mmu-miR-490-5p	-2.21343	3.43919	-5.23995	9.62548e-07	4.96545e-06
mmu-miR-488-3p	-1.80158	4.02366	-5.19892	1.12414e-06	5.77128e-06
mmu-miR-218-1-3p	-2.82787	-0.829093	-5.16166	1.29378e-06	6.6106e-06
chr4_33208	3.16166	0.307867	5.14238	1.39114e-06	7.07437e-06
mmu-miR-12185-3p	-2.83608	-1.31087	-5.09149	1.68417e-06	8.52414e-06
mmu-miR-129-1-3p	-1.97591	5.96201	-5.0599	1.89564e-06	9.54939e-06
mmu-miR-335-5p	-1.84364	6.05266	-4.98756	2.48299e-06	1.24498e-05
mmu-miR-133a-3p	-1.96253	5.15991	-4.98537	2.50326e-06	1.2493e-05
mmu-miR-344i	-3.11069	-2.3685	-4.96868	2.66352e-06	1.32313e-05
mmu-miR-7b-5p	-1.65434	9.87288	-4.96225	2.72791e-06	1.34887e-05
mmu-miR-326-3p	1.45636	8.77259	4.9327	3.04405e-06	1.49828e-05
mmu-miR-3059-5p	-1.82129	3.48921	-4.92371	3.14704e-06	1.54191e-05
mmu-miR-448-5p	-2.67551	0.659601	-4.91289	3.27563e-06	1.59761e-05
mmu-let-7j	1.54377	9.02864	4.896	3.48679e-06	1.69291e-05
mmu-miR-3072-3p	-1.91727	2.29951	-4.88858	3.58367e-06	1.73211e-05
mmu-miR-203-5p	2.36164	3.04478	4.86265	3.9433e-06	1.89738e-05
mmu-miR-125a-5p	-1.85182	5.16798	-4.82224	4.57541e-06	2.1917e-05
mmu-miR-329-5p	-2.08995	1.7563	-4.78813	5.18516e-06	2.47275e-05
mmu-miR-3074-1-3p	2.42237	3.2383	4.78521	5.24088e-06	2.48826e-05
mmu-miR-23a-5p	2.89401	2.78852	4.77702	5.40045e-06	2.55272e-05
mmu-miR-493-5p	-1.96807	1.60827	-4.72759	6.46868e-06	3.04425e-05
mmu-miR-582-5p	-1.68444	5.71921	-4.718	6.69849e-06	3.13864e-05
mmu-miR-495-5p	-2.12279	1.75443	-4.7057	7.00528e-06	3.26812e-05
mmu-miR-301b-3p	1.53046	6.15133	4.6874	7.48692e-06	3.47769e-05
mmu-miR-431-3p	-2.05926	2.49232	-4.66318	8.17431e-06	3.78062e-05
mmu-miR-412-5p	-1.74835	5.29475	-4.63597	9.02038e-06	4.1478e-05
mmu-miR-383-5p	-1.58619	6.2109	-4.6352	9.04553e-06	4.1478e-05
mmu-miR-3087-3p	-2.03431	1.0483	-4.62389	9.42273e-06	4.30238e-05
mmu-miR-204-5p	-1.99522	11.301	-4.6139	9.76836e-06	4.44129e-05
mmu-miR-540-3p	-1.75668	3.39461	-4.59764	1.03582e-05	4.6896e-05
mmu-miR-370-3p	-2.04397	3.51147	-4.56932	1.14686e-05	5.17052e-05
mmu-miR-412-3p	-1.87959	2.88445	-4.55833	1.19302e-05	5.35396e-05
mmu-miR-409-5p	-2.5368	0.814364	-4.55728	1.19753e-05	5.35396e-05
mmu-miR-5116	2.60732	-0.113017	4.5502	1.22832e-05	5.46884e-05
mmu-miR-3095-3p	-2.85958	-1.23223	-4.54147	1.26739e-05	5.61945e-05
mmu-miR-3964	2.61751	-0.48433	4.53993	1.27439e-05	5.62723e-05
mmu-miR-541-3p	-2.2706	1.28202	-4.51448	1.39588e-05	6.13499e-05
mmu-miR-322-5p	1.35447	13.0168	4.51349	1.40081e-05	6.13499e-05
mmu-miR-344-3p	-1.74506	6.20295	-4.51217	1.40741e-05	6.13883e-05
mmu-miR-362-3p	1.7434	6.10416	4.50968	1.42e-05	6.16866e-05
mmu-miR-1a-3p	-1.76427	4.02271	-4.50708	1.43327e-05	6.20118e-05
mmu-miR-7086-5p	2.84389	-0.277673	4.50322	1.45312e-05	6.26184e-05
mmu-miR-3547-3p	-2.09973	2.10606	-4.48248	1.56468e-05	6.71559e-05
mmu-miR-1251-5p	-1.92633	2.11683	-4.46794	1.6478e-05	7.04418e-05
mmu-miR-758-3p	-1.83025	3.40971	-4.45222	1.74251e-05	7.41948e-05
mmu-miR-3475-3p	-1.76286	3.94971	-4.43735	1.83689e-05	7.79043e-05
mmu-miR-377-3p	-1.76413	5.62494	-4.43186	1.87299e-05	7.91228e-05
mmu-miR-346-5p	-2.29772	1.81083	-4.40619	2.05112e-05	8.63077e-05
chr4_31665	-2.81563	-1.37838	-4.39299	2.14908e-05	9.00765e-05
mmu-miR-712-3p	2.97791	1.3179	4.348	2.51799e-05	0.000104834
mmu-miR-193b-3p	-1.66046	5.15099	-4.3477	2.5207e-05	0.000104834
mmu-miR-132-5p	-2.4161	1.45909	-4.31565	2.82059e-05	0.000116853
mmu-miR-31-5p	-1.53879	6.0548	-4.26663	3.34722e-05	0.00013763
mmu-miR-100-3p	-1.83166	3.29481	-4.26658	3.34775e-05	0.00013763
mmu-miR-434-3p	-1.74105	7.01871	-4.23854	3.6907e-05	0.00015115
mmu-miR-3473h-5p	2.85191	0.399456	4.23528	3.73265e-05	0.000152286
mmu-miR-6967-3p	2.79866	1.45611	4.23407	3.74834e-05	0.000152347
mmu-miR-3074-5p	1.68453	4.77644	4.15893	4.85959e-05	0.000196768
mmu-miR-410-3p	-1.89176	4.36059	-4.13228	5.32557e-05	0.000214825
mmu-miR-7023-3p	2.66396	0.800288	4.10643	5.81847e-05	0.000233829
mmu-miR-344b-3p	-1.94109	1.45929	-4.08804	6.19556e-05	0.000248054
mmu-miR-652-5p	1.92641	4.0954	4.07864	6.39747e-05	0.000255185
mmu-miR-138-2-3p	-2.34938	0.549752	-4.05823	6.85755e-05	0.00027198
chr7_39988	2.70711	-0.204296	4.05773	6.8692e-05	0.00027198
mmu-miR-423-3p	1.35143	10.1025	4.02312	7.72508e-05	0.000304743
mmu-miR-760-3p	-1.51324	6.09902	-3.93931	0.000102434	0.000402607
mmu-miR-376c-3p	-1.74205	5.34908	-3.88544	0.000122608	0.000480141
mmu-miR-362-5p	1.4372	6.56436	3.87881	0.000125338	0.000489045
mmu-miR-495-3p	-1.72414	4.99528	-3.8745	0.000127146	0.000494304
mmu-miR-6481	-2.64746	-2.94898	-3.81644	0.000154066	0.000596796
mmu-miR-544-5p	-2.35911	0.823642	-3.7985	0.000163431	0.000630797
mmu-miR-485-3p	-1.91578	2.29711	-3.78778	0.000169289	0.000651064
mmu-miR-7091-3p	2.69816	0.192279	3.77447	0.000176834	0.000677654
mmu-miR-376c-5p	-2.54402	-1.28675	-3.7704	0.000179211	0.000684317
mmu-miR-3078-3p	-2.40111	-0.768665	-3.74144	0.000196987	0.000749529
mmu-miR-7015-3p	2.64476	0.455463	3.73817	0.0001991	0.000754891
chr18_22209	3.09959	1.10893	3.7306	0.000204068	0.000771003
mmu-miR-7a-2-3p	-1.76898	3.15462	-3.71845	0.000212291	0.000799259
mmu-miR-381-3p	-1.6701	6.74917	-3.71615	0.000213883	0.000802436
mmu-miR-450a-5p	1.38583	6.76383	3.67681	0.000242947	0.000908302
mmu-miR-5134-5p	2.6364	0.746012	3.67365	0.00024544	0.000914436
mmu-miR-5128	2.45782	1.89625	3.63222	0.000280443	0.00104123
mmu-miR-708-3p	-1.78911	2.74908	-3.62027	0.000291399	0.00107688
mmu-let-7e-3p	-2.00719	0.547827	-3.61957	0.000292053	0.00107688
mmu-miR-224-5p	-2.05039	1.47798	-3.61527	0.000296097	0.00108805
mmu-miR-146b-3p	2.59364	1.34436	3.59705	0.000313845	0.00114934
mmu-miR-1912-5p	-2.77147	-2.87832	-3.59187	0.000319075	0.00116452
mmu-miR-543-3p	-1.84435	3.30349	-3.58843	0.000322596	0.00117337
chr8_43564	2.69119	1.07534	3.587	0.000324066	0.00117474
mmu-miR-298-5p	-1.34897	7.17308	-3.57712	0.000334424	0.00120821
mmu-miR-3968	1.59011	4.14935	3.55732	0.000356136	0.00128233
mmu-miR-490-3p	-1.76596	2.26773	-3.5416	0.00037432	0.0013433
mmu-miR-9-5p	-1.58308	15.8251	-3.50591	0.000418928	0.00149836
mmu-miR-218-2-3p	-2.06196	1.38172	-3.49673	0.000431189	0.0015371
chr14_14675	1.46926	8.10486	3.4924	0.000437091	0.00155298
mmu-miR-376b-3p	-1.63557	6.31915	-3.49064	0.000439519	0.00155645
mmu-miR-383-3p	-2.29251	0.35034	-3.47309	0.000464358	0.001639
mmu-miR-183-5p	-2.60277	3.72893	-3.47015	0.000468654	0.00164874
mmu-miR-1b-3p	1.89793	3.28073	3.45381	0.000493199	0.00172942
mmu-miR-17-5p	1.35886	11.9927	3.4349	0.000523115	0.00182835
mmu-miR-7043-5p	2.66779	0.23282	3.42161	0.00054517	0.00189925
mmu-miR-18a-5p	1.30465	10.9828	3.40782	0.000568971	0.00197575
mmu-miR-20a-5p	1.38031	12.3547	3.39656	0.000589134	0.00203916
mmu-miR-7679-3p	2.70793	0.667082	3.39359	0.000594572	0.00205137
mmu-miR-539-3p	-2.22192	0.815679	-3.38693	0.000606915	0.00208724
mmu-miR-1193-3p	-1.61521	2.4477	-3.38512	0.000610324	0.00209226
mmu-miR-5104	2.51669	0.253297	3.37002	0.000639379	0.00218488
mmu-miR-6961-5p	2.5094	-0.427952	3.36632	0.000646686	0.00220284
mmu-miR-299a-3p	-1.68522	2.97279	-3.34061	0.00069975	0.00237605
mmu-miR-7a-5p	-1.39063	11.2449	-3.33246	0.000717414	0.00242834
chr14_15012	2.63368	0.511415	3.30956	0.000769337	0.00259591
mmu-miR-150-3p	-2.29888	0.11199	-3.30629	0.000777025	0.00261363
mmu-miR-370-5p	-1.96646	0.76048	-3.2924	0.000810526	0.0027178
mmu-miR-667-5p	-2.02894	1.73588	-3.28938	0.000817989	0.00273427
mmu-miR-7224-3p	-1.87067	1.06875	-3.26459	0.000881731	0.00293819
mmu-miR-96-5p	-2.84865	0.151635	-3.2634	0.000884902	0.00293963
mmu-miR-496a-5p	-1.95677	0.846571	-3.20624	0.00105068	0.00347956
mmu-miR-410-5p	-2.44558	0.318629	-3.18693	0.00111297	0.00367451
mmu-miR-154-3p	-1.6677	3.30177	-3.17358	0.00115807	0.00381167
mmu-miR-26b-5p	1.28544	13.025	3.14932	0.0012444	0.00408331
mmu-miR-1224-5p	-1.72821	4.25146	-3.12707	0.00132883	0.00434707
mmu-miR-132-3p	-1.63784	8.58428	-3.12587	0.00133352	0.00434914
mmu-miR-216a-5p	-2.26833	6.13477	-3.11388	0.0013814	0.00449163
mmu-miR-7032-3p	-2.32774	-2.45088	-3.10178	0.00143131	0.00463988
mmu-miR-5130	2.24172	-0.861064	3.07924	0.00152883	0.00494107
mmu-miR-1199-3p	-2.44626	-2.43787	-3.07234	0.00155988	0.00501134
mmu-miR-1b-5p	2.17095	1.35441	3.07234	0.00155991	0.00501134
mmu-miR-592-3p	-2.35761	-1.75235	-3.06334	0.00160129	0.00512892
mmu-miR-6981-3p	2.47659	0.124572	3.05792	0.00162676	0.00519498
mmu-miR-153-5p	-2.0102	0.880126	-3.02244	0.00180273	0.00573986
mmu-miR-1188-5p	-1.68414	2.88266	-3.00767	0.0018811	0.00597165
mmu-miR-26b-3p	1.59162	3.62263	3.00531	0.00189392	0.00599463
mmu-miR-137-5p	-2.36646	-0.0408994	-3.00412	0.00190038	0.00599739
mmu-miR-31-3p	-1.78941	2.05011	-3.00124	0.00191619	0.00602954
mmu-miR-3083-5p	-2.46555	-2.19597	-2.99681	0.00194074	0.00608894
mmu-miR-6540-5p	-2.13407	0.458497	-2.98526	0.00200608	0.00627558
mmu-miR-677-5p	2.39942	2.20274	2.97926	0.00204081	0.00636568
mmu-miR-532-3p	1.28063	6.90433	2.97666	0.00205607	0.00639467
mmu-miR-382-3p	-1.60854	3.83821	-2.97537	0.00206362	0.0063996
mmu-miR-200c-3p	2.49442	7.37892	2.96618	0.00211853	0.00655096
mmu-miR-7080-3p	-2.2194	0.385117	-2.93236	0.00233233	0.00719136
chr6_38325	1.90139	3.64536	2.91929	0.00242015	0.00744075
mmu-miR-6546-3p	2.35586	0.419972	2.90918	0.00249016	0.00763413
mmu-miR-100-5p	-1.53183	7.56648	-2.89754	0.00257318	0.00786616
mmu-miR-497a-5p	-1.47272	8.8447	-2.87437	0.00274594	0.00837042
mmu-miR-8096	2.23287	-0.87418	2.85727	0.00288029	0.00875509
mmu-miR-1197-3p	-2.16328	-1.35378	-2.85524	0.00289664	0.00877991
mmu-miR-201-5p	-2.4336	-1.2272	-2.8486	0.00295073	0.00891868
mmu-miR-1934-3p	2.41886	0.758186	2.84459	0.00298382	0.00899338
mmu-miR-7017-5p	2.27198	0.411613	2.83646	0.00305195	0.00917295
mmu-miR-7057-3p	2.22467	-0.892842	2.83171	0.0030925	0.00926886
mmu-miR-1953	2.3056	-0.330196	2.82269	0.00317067	0.00947669
mmu-miR-19a-3p	1.30948	8.24302	2.80577	0.00332241	0.00990263
mmu-miR-3102-3p	-1.95365	1.00495	-2.78313	0.00353583	0.0105095
mmu-miR-3065-3p	2.21617	-0.644293	2.77303	0.00363507	0.0107747
mmu-miR-760-5p	-1.65855	1.31415	-2.76314	0.00373477	0.0110397
mmu-miR-1930-5p	2.10082	-0.620018	2.75811	0.00378638	0.0111615
mmu-miR-130a-3p	-1.40925	10.9126	-2.72697	0.00412084	0.0121141
mmu-miR-126b-3p	2.28433	-0.414415	2.7189	0.0042118	0.0123477
mmu-miR-3083b-5p	-2.23959	-2.58296	-2.71146	0.00429736	0.0125642
mmu-miR-130a-5p	-1.64817	2.15856	-2.70556	0.0043663	0.012715
mmu-miR-5107-5p	2.06286	-0.914248	2.70502	0.00437264	0.012715
mmu-miR-5113	1.47633	4.91923	2.6996	0.00443699	0.0128673
mmu-miR-6960-5p	2.38194	0.225254	2.68107	0.00466339	0.0134874
mmu-miR-6934-5p	1.96589	1.77918	2.66704	0.0048418	0.0139657
chr15_15888	-2.43168	-1.03386	-2.64021	0.00520046	0.01496
mmu-miR-18a-3p	1.57141	3.41131	2.5863	0.00599515	0.0172
chr5_34087	2.08619	-1.01045	2.57941	0.00610419	0.0174661
mmu-miR-3104-3p	-2.27723	-3.0104	-2.55832	0.00644971	0.0184057
mmu-miR-3085-3p	-2.11574	-2.06389	-2.55554	0.00649648	0.01849
mmu-miR-714	2.10395	1.16671	2.53733	0.00681086	0.0193335
mmu-miR-135b-3p	-1.88363	0.194005	-2.53213	0.00690315	0.0195437
mmu-miR-488-5p	-1.95472	-0.86117	-2.52344	0.00705974	0.0199345
mmu-miR-7030-3p	2.23721	-0.4973	2.52197	0.00708668	0.019958
mmu-miR-1194	1.89567	2.42335	2.51924	0.00713679	0.0200465
mmu-let-7c-1-3p	1.36628	4.6617	2.51555	0.00720487	0.0201849
mmu-miR-202-5p	-1.81337	-0.206134	-2.50799	0.00734636	0.0205115
mmu-miR-547-3p	-2.0102	0.084165	-2.50729	0.00735969	0.0205115
mmu-miR-3106-3p	-2.26265	-2.64437	-2.47346	0.00802511	0.0223081
mmu-miR-3473d	1.72076	2.8549	2.46836	0.00813014	0.0225417
mmu-miR-493-3p	-2.10106	-0.9532	-2.45317	0.00844989	0.0233679
chr14_14026	-2.17002	-2.8169	-2.43141	0.00892753	0.0246253
mmu-miR-3070-2-3p	-2.27698	-2.42066	-2.42617	0.00904629	0.0248889
mmu-miR-5619-3p	2.07763	-0.0980255	2.42352	0.00910672	0.0249911
chr1_2994	2.11654	-0.996947	2.40644	0.00950559	0.0260191
mmu-miR-299a-5p	-1.58468	2.02177	-2.39289	0.00983315	0.0268473
mmu-miR-7080-5p	-1.86202	0.942811	-2.37665	0.0102388	0.0278839
mmu-miR-615-3p	-2.0829	0.45702	-2.3738	0.0103116	0.0280109
mmu-miR-124-5p	-1.55966	3.31556	-2.36862	0.010445	0.0283017
chr12_9732	-2.12988	-2.71504	-2.34941	0.0109531	0.0296037
mmu-miR-6970-3p	-2.12262	-1.53557	-2.33544	0.0113364	0.0305627
mmu-miR-28c	1.54416	2.18863	2.3265	0.0115877	0.0311619
mmu-miR-487b-5p	-2.06945	-1.05091	-2.32296	0.0116888	0.0313552
mmu-miR-7226-3p	-2.11288	-1.11324	-2.30436	0.012232	0.0327306
mmu-miR-494-5p	-2.14419	-2.52154	-2.30234	0.0122923	0.03281
mmu-miR-551b-5p	-2.34671	-2.33512	-2.29501	0.0125137	0.0333181
mmu-miR-5134-3p	2.16694	0.603632	2.29325	0.0125671	0.0333774
mmu-miR-676-3p	-1.36785	6.79547	-2.28853	0.0127119	0.0336788
mmu-miR-701-3p	1.55493	2.46922	2.27601	0.0131033	0.0346301
mmu-miR-6538	2.09469	0.155533	2.26222	0.0135463	0.0357131
mmu-miR-450b-3p	1.24922	5.59104	2.25544	0.013769	0.0361991
mmu-miR-187-5p	1.36583	3.98022	2.25383	0.0138225	0.0361991
mmu-miR-140-5p	1.15059	10.9933	2.25355	0.0138319	0.0361991
mmu-miR-377-5p	-2.01428	-0.914248	-2.23528	0.0144508	0.0377267
mmu-miR-486a-3p	1.49793	5.28441	2.22706	0.014737	0.0383806
mmu-miR-141-3p	2.17391	6.17613	2.21455	0.0151824	0.0394249
mmu-miR-128-1-5p	-1.49727	2.30337	-2.21374	0.0152115	0.0394249
mmu-miR-28a-3p	1.19847	6.76248	2.21025	0.0153381	0.0396572
mmu-miR-5619-5p	2.15649	-0.570846	2.20331	0.0155924	0.040218
chr2_25687	1.99359	-0.852241	2.17593	0.0166327	0.0427983
mmu-miR-3070-3p	-1.94432	-1.06174	-2.17485	0.016675	0.0428044
mmu-miR-7658-3p	2.08572	-0.325391	2.15984	0.0172721	0.0442313
mmu-miR-5104b-5p	2.1197	0.124617	2.15588	0.0174323	0.0445355
mmu-miR-298-3p	-1.70454	0.512686	-2.14964	0.017688	0.0450814
mmu-miR-6980-5p	2.00835	-0.468322	2.13975	0.0181001	0.0460224
mmu-miR-182-5p	-1.96372	3.97553	-2.12787	0.0186058	0.0471962
mmu-miR-467a-3p	1.29931	5.51396	2.12597	0.0186878	0.0472925
mmu-miR-5132-3p	1.93649	-0.583756	2.12272	0.0188291	0.0474841
mmu-miR-341-5p	-2.02161	-2.58296	-2.12219	0.018852	0.0474841
mmu-miR-467d-3p	1.29738	5.51211	2.11135	0.0193299	0.0485737
mmu-miR-183-3p	-2.33119	-1.51144	-2.08542	0.0205164	0.0514348
mmu-miR-122-5p	-1.71544	0.965116	-2.06549	0.0214688	0.0536971
mmu-miR-1955-3p	1.95669	0.365808	2.06149	0.0216652	0.0540623
mmu-let-7a-2-3p	-1.94765	-0.938911	-2.02825	0.0233541	0.0581414
mmu-miR-1948-5p	-2.05374	-3.0104	-2.0254	0.023504	0.0583792
mmu-miR-217-5p	-1.86564	5.56938	-2.02298	0.0236318	0.058561
mmu-miR-206-3p	-1.80356	4.28528	-2.00559	0.0245696	0.0607448
mmu-miR-3099-3p	-1.34141	7.4062	-1.9764	0.0262148	0.0646633
chr3_29611	-1.61119	2.41838	-1.97101	0.026529	0.0652881
mmu-miR-3064-5p	1.45897	2.96813	1.96853	0.0266744	0.0654956
mmu-miR-1306-5p	1.30038	5.23071	1.95928	0.0272232	0.0666907
mmu-let-7e-5p	-1.30323	11.7334	-1.9295	0.0290561	0.0710186
mmu-miR-344g-5p	-1.85097	-2.71504	-1.92151	0.0295651	0.0719904
mmu-miR-3098-5p	1.92017	0.634821	1.92116	0.0295879	0.0719904
mmu-miR-6392-5p	-1.62688	1.34319	-1.91974	0.0296792	0.0720493
mmu-miR-380-5p	-1.41627	1.36687	-1.90491	0.0306472	0.0742313
mmu-miR-653-3p	-1.98968	-2.3188	-1.8963	0.0312221	0.0754533
mmu-miR-21b	1.76316	-0.00242662	1.89489	0.031317	0.0755126
mmu-miR-673-3p	-1.61154	0.0207826	-1.88964	0.0316725	0.0761986
mmu-miR-669i	-1.93193	-1.64352	-1.88837	0.0317591	0.0762361
mmu-miR-6967-5p	1.95573	0.915714	1.88526	0.0319719	0.0765755
mmu-miR-7b-3p	-1.57158	2.23869	-1.88136	0.0322404	0.0770468
mmu-miR-106b-5p	1.17627	11.5285	1.8792	0.0323898	0.0771351
mmu-miR-677-3p	1.81536	-0.643551	1.87875	0.0324212	0.0771351
mmu-miR-3075-5p	2.12354	0.49859	1.86056	0.0337059	0.0798938
mmu-miR-670-5p	-1.40938	1.72398	-1.86021	0.0337296	0.0798938
mmu-miR-374c-5p	1.84576	0.751849	1.85545	0.0340726	0.0805284
mmu-miR-9-3p	-1.32808	12.7237	-1.85416	0.0341662	0.0805721
mmu-miR-500-5p	1.50147	2.45177	1.8472	0.0346746	0.0815917
mmu-miR-12202-3p	1.81837	0.677871	1.8311	0.0358747	0.084231
mmu-miR-185-3p	1.59573	3.18663	1.82134	0.036619	0.0857908
mmu-miR-7013-5p	1.78834	0.616457	1.81072	0.0374434	0.0875312
mmu-miR-5114	1.74881	-0.244324	1.80198	0.0381333	0.0889501
mmu-miR-701-5p	1.18555	5.40865	1.79794	0.038456	0.0895082
mmu-miR-152-3p	1.14752	7.94279	1.78588	0.0394321	0.0915816
mmu-miR-7051-5p	1.84976	-0.885484	1.77619	0.0402312	0.0932357
mmu-miR-3104-5p	-1.99779	-2.22717	-1.76958	0.0407854	0.0943163
mmu-miR-6943-5p	1.72164	-1.14935	1.73438	0.0438366	0.101154
mmu-miR-598-5p	-1.87328	-1.93181	-1.7259	0.0445995	0.102515
chr15_16817	1.72093	0.115658	1.7257	0.0446173	0.102515
mmu-miR-186-3p	1.1404	6.47104	1.71343	0.0457412	0.104872
mmu-miR-935	-1.6679	-0.0750537	-1.66588	0.0503164	0.115116
mmu-miR-6944-3p	-1.82283	-1.47806	-1.6571	0.0512008	0.11689
mmu-miR-539-5p	-1.6443	-0.249466	-1.65208	0.0517125	0.117808
chr11_7315	1.70664	0.446711	1.64615	0.0523223	0.118944
mmu-miR-216b-5p	-1.74926	4.55147	-1.63454	0.0535318	0.121437
mmu-miR-1291	1.83658	-0.767504	1.62019	0.0550594	0.124639
mmu-miR-34a-3p	1.26233	4.27022	1.59894	0.0573844	0.129628
mmu-miR-504-5p	1.74822	-0.310003	1.58612	0.0588251	0.132604
mmu-miR-93-3p	1.18186	4.70357	1.57314	0.0603125	0.135672
mmu-miR-99a-5p	1.09762	13.0818	1.56988	0.0606909	0.136137
mmu-miR-211-5p	-1.43273	6.1653	-1.56918	0.0607732	0.136137
mmu-miR-7115-3p	1.65338	-1.31566	1.55613	0.0623079	0.139284
mmu-miR-1224-3p	-1.69656	-1.58397	-1.55045	0.0629864	0.140508
mmu-miR-1306-3p	1.773	1.27491	1.54816	0.0632615	0.140829
mmu-miR-351-5p	1.17275	9.36371	1.54295	0.0638912	0.141936
mmu-miR-7042-3p	1.85188	-0.189501	1.53664	0.0646613	0.143337
mmu-miR-125b-1-3p	-1.28623	5.96019	-1.53558	0.0647889	0.143337
mmu-miR-802-5p	-1.68598	-0.772467	-1.53088	0.0653676	0.144054
mmu-miR-24-3p	1.12398	14.0458	1.53077	0.0653813	0.144054
mmu-miR-204-3p	-1.32333	4.16744	-1.52567	0.0660136	0.145112
mmu-miR-1247-5p	-1.31627	3.30819	-1.52472	0.0661323	0.145112
mmu-miR-7026-5p	1.70906	0.665208	1.51864	0.0668929	0.146482
mmu-miR-101c	-1.20624	4.19808	-1.50517	0.0686044	0.149924
mmu-miR-195a-5p	-1.22579	8.89477	-1.49918	0.069376	0.151302
mmu-miR-19b-1-5p	1.24762	4.53481	1.48346	0.0714342	0.155305
mmu-miR-344d-3p	-1.58964	-0.825161	-1.48295	0.0715012	0.155305
mmu-miR-99b-5p	-1.16307	9.05604	-1.47676	0.0723265	0.15678
mmu-miR-103-2-5p	1.6986	-0.0600533	1.45142	0.0757774	0.16393
mmu-miR-3065-5p	1.74948	0.0271641	1.4487	0.0761564	0.164418
mmu-miR-9769-3p	1.70504	-0.419995	1.44068	0.0772796	0.166486
mmu-miR-5129-5p	1.76283	-0.229557	1.43965	0.0774247	0.166486
mmu-miR-350-3p	1.11255	8.44532	1.43277	0.0783986	0.168243
mmu-miR-152-5p	1.59191	1.14046	1.39617	0.0837484	0.179365
mmu-miR-196a-5p	-1.73859	-2.05463	-1.3927	0.0842703	0.180124
mmu-miR-7656-5p	1.61799	-0.535749	1.38944	0.0847617	0.180814
mmu-miR-542-5p	1.13605	7.50102	1.38069	0.0860927	0.183289
mmu-miR-125a-3p	-1.20824	4.32654	-1.3769	0.0866737	0.18416
mmu-miR-7212-5p	1.64753	-0.357343	1.37539	0.0869075	0.184292
mmu-miR-181d-5p	-1.16109	8.77342	-1.37262	0.0873349	0.184833
chr7_39362	1.55276	1.74003	1.36326	0.0887923	0.187548
mmu-miR-7669-3p	1.6181	0.774599	1.34539	0.0916281	0.193157
chr7_39643	1.63389	-0.403634	1.33823	0.0927833	0.195209
mmu-miR-7031-3p	1.57304	-1.25615	1.32182	0.0954699	0.200468
mmu-miR-489-3p	-1.65003	-2.13238	-1.3188	0.0959719	0.201129
mmu-miR-3061-5p	-1.28374	1.68424	-1.31517	0.0965764	0.202001
chr5_34637	1.6768	-0.971897	1.31206	0.0970991	0.202531
mmu-miR-8097	1.58808	-0.941943	1.3114	0.0972076	0.202531
mmu-miR-217-3p	-1.67858	1.23053	-1.28337	0.102001	0.212106
mmu-miR-6984-5p	1.57812	-1.15858	1.2739	0.103658	0.215135
mmu-miR-802-3p	-1.64528	-1.5136	-1.26121	0.105911	0.219387
mmu-miR-3098-3p	1.68735	-0.0241576	1.24334	0.109146	0.225653
mmu-miR-6769b-5p	-1.58039	-1.76026	-1.23703	0.110302	0.227604
mmu-miR-7052-5p	-1.58458	-1.63427	-1.23238	0.111162	0.228939
mmu-miR-505-3p	1.31436	3.84886	1.2203	0.113417	0.233136
mmu-miR-7083-5p	-1.50671	-0.345859	-1.21338	0.114726	0.235374
mmu-miR-92a-3p	1.15223	11.5246	1.20514	0.116297	0.23801
mmu-miR-3072-5p	-1.59103	-1.82776	-1.20432	0.116454	0.23801
mmu-miR-27a-3p	1.13497	12.7055	1.19812	0.117649	0.239994
mmu-miR-497b	1.69712	-1.14461	1.18791	0.119644	0.243601
mmu-miR-296-3p	-1.16108	5.48646	-1.18172	0.120849	0.245589
mmu-miR-6946-5p	1.67187	-0.415301	1.17334	0.122516	0.248506
mmu-miR-450a-1-3p	1.34491	2.21829	1.14855	0.127511	0.258149
mmu-miR-1231-3p	-1.52955	-0.898458	-1.14389	0.12847	0.259601
mmu-miR-1193-5p	-1.44303	-0.888328	-1.12992	0.131367	0.264956
mmu-miR-151-3p	-1.20814	2.65755	-1.11664	0.134164	0.27009
mmu-miR-7671-3p	1.45471	-1.52256	1.11155	0.135248	0.271763
mmu-miR-1964-5p	1.31778	2.01458	1.10024	0.137678	0.276129
mmu-miR-6931-3p	1.52729	-1.21685	1.08988	0.139931	0.280124
chr7_41362	-1.49836	-0.699945	-1.07803	0.142536	0.284808
mmu-miR-92b-3p	-1.22388	9.68261	-1.0749	0.143231	0.285663
mmu-miR-135a-2-3p	-1.2007	2.16099	-1.07339	0.143568	0.285804
mmu-miR-6994-5p	1.53915	0.0853604	1.06426	0.14561	0.289333
mmu-miR-1929-5p	1.50498	0.548919	1.02443	0.15475	0.306926
mmu-miR-7658-5p	1.36937	1.79814	1.02026	0.155727	0.308293
mmu-miR-3084-5p	1.16142	3.95802	1.00783	0.158668	0.313247
mmu-miR-452-3p	-1.45279	-2.48207	-1.00723	0.158813	0.313247
mmu-miR-19b-3p	1.09508	10.4517	0.99454	0.161856	0.318663
chr9_44662	1.40665	1.86433	0.988935	0.163213	0.319969
mmu-miR-876-5p	-1.53617	-2.35925	-0.987385	0.163597	0.319969
mmu-miR-210-5p	1.59167	0.0112526	0.9874	0.163613	0.319969
mmu-miR-542-3p	1.10218	6.73504	0.986879	0.163712	0.319969
mmu-miR-1981-3p	1.46762	0.345568	0.956862	0.171124	0.333334
mmu-miR-141-5p	1.59648	1.09213	0.956852	0.171172	0.333334
mmu-miR-10b-5p	-1.30507	4.19205	-0.943867	0.174397	0.338999
mmu-miR-3101-3p	1.44741	-0.696629	0.904668	0.184523	0.358034
mmu-miR-7049-5p	1.49257	-0.765785	0.901465	0.185375	0.359039
chr17_19864	1.41489	-1.0058	0.876399	0.19205	0.370718
mmu-miR-873a-3p	-1.42536	-0.944846	-0.876229	0.192096	0.370718
mmu-miR-12194-3p	-1.34755	0.602028	-0.866118	0.194833	0.375325
mmu-miR-3473f	1.41789	-0.230923	0.860152	0.196463	0.377787
mmu-miR-199a-5p	-1.15357	3.52312	-0.85041	0.199136	0.382242
mmu-miR-483-5p	-1.3102	2.35244	-0.837515	0.202713	0.388412
mmu-miR-7092-3p	1.36413	1.4244	0.819382	0.207808	0.397465
mmu-miR-3064-3p	1.28519	0.839886	0.809766	0.21054	0.401436
mmu-miR-214-3p	-1.25619	1.8085	-0.809442	0.210632	0.401436
mmu-miR-6769b-3p	-1.35714	-0.922584	-0.805783	0.211679	0.402562
mmu-miR-1249-5p	1.26476	2.81854	0.804753	0.211973	0.402562
mmu-miR-449c-5p	-1.41374	0.295056	-0.797752	0.213993	0.40568
mmu-miR-302d-3p	-1.36014	-1.92805	-0.788364	0.216701	0.410088
mmu-miR-5132-5p	1.29985	1.00612	0.779888	0.219168	0.413336
mmu-miR-181c-5p	-1.08073	10.5157	-0.779626	0.219245	0.413336
mmu-miR-7687-3p	1.28733	1.43305	0.778505	0.219573	0.413336
mmu-miR-5129-3p	1.43968	0.481852	0.773635	0.22103	0.415352
mmu-miR-3473g	1.31833	1.21393	0.759075	0.2253	0.422634
mmu-miR-1941-3p	-1.3495	-1.99322	-0.734344	0.232716	0.435443
mmu-miR-582-3p	-1.12451	2.74962	-0.733594	0.23294	0.435443
mmu-miR-24-1-5p	-1.17358	1.84882	-0.729022	0.234326	0.437273
chr15_17512	1.17187	2.79218	0.726816	0.234997	0.437763
mmu-miR-216a-3p	-1.46644	-0.913625	-0.725883	0.235424	0.437799
mmu-miR-758-5p	-1.34075	-1.96301	-0.720086	0.237052	0.440064
mmu-miR-1943-5p	1.31112	0.948269	0.714122	0.238877	0.442686
mmu-miR-350-5p	1.16092	3.30301	0.701065	0.242904	0.449373
mmu-miR-143-5p	-1.34592	-1.67767	-0.667298	0.253506	0.467761
mmu-miR-92b-5p	-1.1479	3.34297	-0.665595	0.254033	0.467761
mmu-miR-6715-5p	-1.386	-2.30375	-0.665401	0.254151	0.467761
mmu-miR-3102-5p.2-5p	-1.15252	2.67015	-0.661852	0.255223	0.468658
mmu-miR-6935-3p	1.33493	-0.942668	0.660975	0.255512	0.468658
mmu-miR-1231-5p	-1.3267	-2.12214	-0.650076	0.258996	0.474237
mmu-miR-7087-3p	1.34928	-0.246773	0.6351	0.263848	0.482299
mmu-miR-6418-3p	1.24226	1.21885	0.626722	0.266537	0.486065
mmu-miR-365-3p	-1.08609	7.6235	-0.62587	0.266815	0.486065
mmu-miR-193a-5p	-1.16177	1.41361	-0.607621	0.272796	0.496119
mmu-miR-3083-3p	-1.28956	-2.03051	-0.603893	0.274032	0.496719
mmu-miR-3081-3p	-1.33258	-1.83702	-0.603929	0.274052	0.496719
mmu-miR-3535	1.13331	3.6641	0.59951	0.275477	0.498282
mmu-miR-7668-3p	1.32286	-0.683619	0.597704	0.276105	0.498282
mmu-miR-326-5p	1.28798	-1.41144	0.597023	0.276307	0.498282
mmu-miR-3087-5p	-1.35886	-1.85738	-0.584514	0.280608	0.505188
mmu-miR-669p-3p	1.22919	0.582072	0.57034	0.285224	0.512639
mmu-miR-9768-5p	-1.28804	-2.74624	-0.56615	0.286652	0.513938
mmu-miR-6989-3p	1.18369	1.95045	0.565359	0.286905	0.513938
mmu-miR-7084-5p	1.24922	-1.56578	0.537951	0.296244	0.529783
mmu-miR-499-3p	-1.25908	-1.34904	-0.533513	0.297773	0.531632
mmu-miR-3061-3p	-1.12444	1.16788	-0.520499	0.302257	0.538741
mmu-miR-702-5p	1.27157	-0.976046	0.486864	0.314076	0.558878
mmu-miR-378a-5p	1.10509	3.29996	0.467761	0.320774	0.569507
mmu-miR-7069-3p	1.15738	1.66092	0.466813	0.321111	0.569507
mmu-miR-188-3p	1.06352	5.41343	0.453995	0.325685	0.576667
mmu-miR-216b-3p	-1.22991	-2.14163	-0.447532	0.328028	0.579859
mmu-miR-181c-3p	-1.06201	4.94484	-0.445398	0.328769	0.580212
mmu-miR-676-5p	-1.10593	1.34773	-0.435842	0.33221	0.585323
mmu-miR-466q	-1.20536	-1.66448	-0.429967	0.334343	0.588115
chr14_14933	1.17956	-1.72906	0.427104	0.335371	0.588958
mmu-miR-9b-3p	-1.25672	-1.0878	-0.417489	0.339108	0.594548
mmu-miR-7063-5p	1.1894	-0.0738093	0.380364	0.35249	0.617001
mmu-miR-195a-3p	-1.16813	0.453612	-0.36735	0.357292	0.624389
mmu-miR-1933-3p	1.16643	0.0469459	0.349132	0.364082	0.635219
mmu-miR-222-3p	-1.0427	6.58125	-0.342233	0.366649	0.63866
mmu-miR-222-5p	-1.09721	1.2168	-0.339328	0.367738	0.639518
mmu-miR-363-5p	1.17175	-1.48123	0.336718	0.368751	0.640243
mmu-miR-3058-3p	1.14	0.802428	0.331418	0.370708	0.642601
mmu-miR-92a-1-5p	1.11643	2.42708	0.328707	0.371726	0.643326
mmu-miR-185-5p	1.03206	9.86302	0.32568	0.372865	0.644258
mmu-miR-3101-5p	1.09491	1.6835	0.316933	0.376164	0.648913
mmu-miR-7061-3p	-1.13812	-0.409504	-0.314793	0.376976	0.64927
mmu-miR-107-5p	-1.09656	1.08094	-0.311016	0.3784	0.649793
mmu-miR-7654-5p	1.14457	-1.52347	0.310803	0.378491	0.649793
mmu-miR-193b-5p	-1.11112	0.205518	-0.287307	0.387404	0.664033
mmu-miR-7021-5p	1.14836	-0.825161	0.278659	0.390778	0.668747
mmu-miR-1931	1.13054	-0.982135	0.252357	0.400843	0.68488
mmu-miR-7052-3p	-1.10308	-2.38021	-0.240925	0.405195	0.690632
mmu-miR-3572-3p	1.04643	3.73452	0.238672	0.406062	0.690632
mmu-miR-1199-5p	-1.07556	0.985994	-0.238468	0.406141	0.690632
mmu-miR-3076-3p	1.11815	0.389269	0.232464	0.408507	0.693558
mmu-miR-679-3p	-1.09229	-2.8169	-0.219916	0.413321	0.700622
mmu-miR-5101	-1.11987	-0.829151	-0.218176	0.414128	0.700882
mmu-miR-10a-5p	1.05319	6.43005	0.196557	0.422399	0.713755
mmu-miR-499-5p	-1.04003	2.16987	-0.189184	0.425274	0.717034
mmu-miR-9b-5p	-1.08974	-1.01724	-0.18821	0.425677	0.717034
mmu-miR-1948-3p	-1.09783	-2.14958	-0.181206	0.428512	0.720679
mmu-miR-208b-3p	-1.09819	-1.58674	-0.170651	0.432786	0.726729
mmu-miR-351-3p	1.06993	1.22165	0.162384	0.435763	0.730584
mmu-miR-6995-3p	1.07717	-1.66448	0.153408	0.439334	0.735421
mmu-miR-7000-3p	-1.07191	-1.92255	-0.150373	0.440499	0.736223
chr8_44126	-1.06495	-1.19975	-0.14171	0.443892	0.74074
mmu-miR-122-3p	-1.06477	-2.62341	-0.137617	0.44551	0.742286
mmu-miR-6919-5p	1.05588	-0.759304	0.103056	0.459288	0.764055
mmu-miR-18b-5p	1.02593	2.38461	0.0892512	0.464581	0.771664
mmu-miR-6954-3p	1.02969	1.3085	0.0800768	0.468214	0.77582
mmu-miR-6911-3p	1.03686	-0.102962	0.0793369	0.468528	0.77582
mmu-miR-192-3p	-1.02035	0.740411	-0.0696271	0.472354	0.780949
mmu-miR-6899-3p	1.02517	1.29341	0.0603872	0.476022	0.785802
mmu-miR-188-5p	1.00436	8.91974	0.0485721	0.480706	0.792316
mmu-miR-5622-5p	1.00436	-1.58298	0.0102881	0.495918	0.816135
mmu-miR-344d-3-5p	-0.996181	-3.0104	0	0.503334	0.826567
mmu-miR-483-3p	-0.99652	1.36807	0	0.504666	0.826567
mmu-miR-99a-3p	0.998586	7.21013	0	0.504984	0.826567
mmu-miR-1197-5p	-0.993711	-2.10434	0	0.505338	0.826567
mmu-miR-7213-5p	0.994555	1.60963	0	0.506519	0.827237
mmu-miR-8111	0.987003	-1.06451	0	0.510356	0.832238
mmu-miR-1982-3p	0.9909	2.63295	0	0.518159	0.843679
chr11_6533	0.981557	1.00666	0	0.521767	0.848267
mmu-miR-1927	-0.968799	-1.48488	0	0.523207	0.84932
mmu-miR-25-5p	0.964899	1.35671	0	0.540036	0.875315
mmu-miR-8094	0.956741	-1.7259	0	0.542663	0.878247
chr17_19454	0.944023	0.147716	0	0.544655	0.880142
mmu-miR-7685-5p	-0.93401	-2.27834	0	0.550487	0.887609
mmu-miR-6958-3p	-0.947131	0.0629451	0	0.551431	0.887609
mmu-miR-3474	0.938781	-0.00124061	0	0.551757	0.887609
mmu-miR-6986-5p	0.931042	0.288712	0	0.559708	0.897836
mmu-miR-5100	0.968182	3.73489	0	0.559788	0.897836
mmu-miR-669h-5p	-0.914348	-0.234488	0	0.567374	0.908645
mmu-miR-7669-5p	0.906661	-1.41665	0	0.57397	0.917839
mmu-miR-200a-3p	-0.870062	3.8614	0	0.575533	0.918968
mmu-let-7k	-0.959499	2.33374	0	0.578283	0.921987
chr18_22626	-0.904405	0.318394	0	0.588125	0.936287
mmu-miR-429-3p	-0.858976	6.01819	0	0.589419	0.936422
mmu-miR-466i-3p	0.955501	3.84372	0	0.590924	0.936422
mmu-miR-450a-2-3p	0.916614	1.89692	0	0.591649	0.936422
mmu-miR-7073-5p	0.877776	-1.61331	0	0.5917	0.936422
mmu-miR-466k	0.951813	3.42174	0	0.593538	0.937948
mmu-miR-328-5p	0.861382	-0.317976	0	0.598506	0.943104
mmu-miR-26a-2-3p	0.933966	2.03325	0	0.598559	0.943104
mmu-miR-187-3p	0.973329	11.1637	0	0.600929	0.944929
mmu-miR-99b-3p	-0.962713	5.58789	0	0.601479	0.944929
mmu-miR-1968-5p	-0.932645	2.12958	0	0.603758	0.947123
chr11_9112	0.835267	-0.649494	0	0.609111	0.954126
mmu-miR-145a-3p	-0.91917	4.41201	0	0.614687	0.961456
mmu-miR-6970-5p	-0.848221	-1.9691	0	0.616532	0.962939
mmu-miR-1946a	0.838859	-1.01235	0	0.621592	0.967359
mmu-miR-7675-3p	0.859797	-1.00958	0	0.621873	0.967359
mmu-miR-1932	0.855476	-1.07017	0	0.622067	0.967359
chr17_20356	0.808547	-1.20792	0	0.631638	0.980821
mmu-miR-6903-5p	-0.834215	-1.85189	0	0.633434	0.981544
mmu-miR-133a-5p	-0.818848	-2.51229	0	0.634584	0.981544
mmu-miR-145b	-0.843009	-0.672712	0	0.634848	0.981544
mmu-miR-12184-5p	-0.838661	-2.58296	0	0.636698	0.982989
mmu-miR-7012-5p	0.833283	-2.03367	0	0.644825	0.992794
mmu-miR-302b-3p	-0.810517	-1.11028	0	0.6449	0.992794
mmu-miR-1970c-5p	-0.805407	-1.0519	0	0.648164	0.99639
mmu-miR-3080-5p	-0.795472	-1.58298	0	0.652076	1
mmu-miR-221-5p	-0.898141	2.08811	0	0.6611	1
mmu-miR-7061-5p	-0.774991	-1.70493	0	0.661793	1
mmu-miR-3963	0.833032	0.39065	0	0.662777	1
mmu-miR-344g-3p	-0.806314	-1.05744	0	0.663474	1
chr18_21558	-0.752981	-1.95609	0	0.665746	1
mmu-miR-6996-5p	0.788695	0.304869	0	0.667312	1
mmu-miR-3113-5p	-0.79947	-0.454251	0	0.673611	1
mmu-miR-1251-3p	-0.778045	-1.34904	0	0.675496	1
mmu-miR-8112	0.857633	2.75489	0	0.67652	1
mmu-miR-7064-5p	0.757608	-0.253735	0	0.681564	1
mmu-miR-302a-3p	-0.776595	-2.61416	0	0.684475	1
chr13_13000	0.766839	-1.19991	0	0.685065	1
mmu-miR-491-5p	-0.861576	1.29944	0	0.685086	1
mmu-miR-10a-3p	0.778638	0.502388	0	0.687847	1
mmu-miR-365-2-5p	-0.755595	-0.959872	0	0.695223	1
mmu-miR-3552	-0.726003	-2.46808	0	0.705668	1
mmu-miR-6236	-0.771751	0.878082	0	0.707978	1
mmu-miR-143-3p	-0.871514	12.3219	0	0.71023	1
mmu-miR-6239	0.806261	1.80465	0	0.710553	1
mmu-miR-669h-3p	-0.695721	-1.31186	0	0.710864	1
mmu-miR-7070-3p	-0.803995	0.987296	0	0.715911	1
mmu-miR-3088-3p	-0.676215	-1.30859	0	0.71612	1
mmu-miR-3093-5p	-0.708932	-2.13238	0	0.717402	1
mmu-miR-3091-5p	0.707641	-1.24944	0	0.718201	1
mmu-miR-7213-3p	0.702394	-1.10015	0	0.718558	1
mmu-miR-7071-3p	-0.693943	-1.4704	0	0.731079	1
mmu-miR-1839-3p	0.938644	6.30455	0	0.731724	1
mmu-miR-466n-3p	0.741108	1.36401	0	0.732341	1
mmu-miR-3084-3p	0.903203	4.36694	0	0.739692	1
mmu-miR-5125	0.656373	-0.167684	0	0.742923	1
chr17_20934	-0.77545	0.61256	0	0.74448	1
mmu-miR-7065-3p	0.800944	2.05794	0	0.748661	1
mmu-miR-6900-5p	-0.636881	-1.3762	0	0.750818	1
mmu-miR-3092-3p	0.626175	-1.82994	0	0.751763	1
mmu-miR-378a-3p	0.953246	11.778	0	0.752993	1
mmu-miR-7240-5p	-0.63219	-1.87747	0	0.75348	1
mmu-miR-28b	0.701782	-0.750453	0	0.75809	1
mmu-miR-6897-5p	0.673984	0.157012	0	0.761627	1
mmu-miR-101b-5p	0.630243	-1.01729	0	0.761638	1
mmu-miR-3102-5p	-0.634019	-2.42991	0	0.769286	1
mmu-miR-6715-3p	-0.609526	-1.36019	0	0.772698	1
mmu-miR-7682-3p	-0.665298	-0.155574	0	0.773802	1
mmu-miR-7066-5p	-0.572695	-0.366583	0	0.776903	1
mmu-miR-3082-5p	0.601134	-0.373211	0	0.780848	1
mmu-miR-214-5p	-0.628098	-2.45795	0	0.780892	1
mmu-miR-205-5p	-0.653991	1.46922	0	0.789296	1
mmu-miR-712-5p	0.589482	-0.108173	0	0.789406	1
mmu-miR-3097-3p	-0.768214	1.66328	0	0.793744	1
mmu-miR-7069-5p	-0.534539	-1.43469	0	0.797976	1
mmu-miR-466m-3p	0.651016	1.15015	0	0.800587	1
mmu-miR-3057-3p	-0.501496	-1.74423	0	0.808622	1
mmu-miR-6959-5p	-0.522259	-1.52471	0	0.808875	1
mmu-miR-3060-3p	0.568065	0.300312	0	0.810002	1
mmu-miR-668-5p	-0.519106	-0.43373	0	0.81453	1
mmu-miR-1943-3p	0.561701	-0.66174	0	0.820993	1
mmu-miR-7024-5p	0.508155	-0.572824	0	0.824554	1
mmu-miR-1a-1-5p	-0.563533	-2.8169	0	0.827035	1
chr8_44248	-0.51122	-2.28858	0	0.827134	1
mmu-miR-494-3p	-0.517061	-0.157476	0	0.828149	1
mmu-miR-6991-3p	-0.573125	-0.83803	0	0.829181	1
mmu-miR-3110-5p	0.677492	1.5703	0	0.82921	1
mmu-miR-26a-1-3p	0.495718	-1.4821	0	0.832533	1
mmu-miR-7070-5p	-0.509701	-2.38946	0	0.83254	1
mmu-miR-505-5p	0.834074	5.57248	0	0.83571	1
mmu-miR-6927-5p	-0.518613	-2.71504	0	0.840283	1
mmu-miR-702-3p	0.665298	1.538	0	0.841186	1
mmu-miR-3068-3p	0.744255	2.46775	0	0.842586	1
mmu-miR-8103	0.48139	-0.368175	0	0.842996	1
mmu-miR-203b-3p	0.494566	-2.14626	0	0.844725	1
mmu-miR-6900-3p	-0.498188	-2.05463	0	0.845718	1
mmu-miR-7651-5p	-0.483954	-1.66765	0	0.847296	1
mmu-miR-669c-3p	0.502718	-0.0686203	0	0.849491	1
mmu-miR-200a-5p	-0.328554	-0.683973	0	0.849696	1
mmu-miR-693-3p	-0.436601	-2.30579	0	0.851993	1
mmu-miR-194-5p	-0.874837	5.03516	0	0.85204	1
mmu-miR-19a-5p	0.779755	3.39802	0	0.8521	1
mmu-miR-6962-3p	-0.432937	-1.93181	0	0.852734	1
mmu-miR-346-3p	-0.520892	-2.35925	0	0.852841	1
mmu-miR-5617-5p	-0.499638	-3.0104	0	0.854376	1
mmu-miR-3572-5p	-0.414054	-1.63051	0	0.854777	1
mmu-miR-3059-3p	-0.444145	-0.018837	0	0.85762	1
mmu-miR-6402	-0.626187	-2.61416	0	0.859334	1
mmu-miR-320-5p	-0.461912	-2.49133	0	0.864251	1
mmu-miR-6984-3p	0.428414	-0.0855483	0	0.866069	1
mmu-miR-7037-5p	0.348673	-1.65108	0	0.87073	1
mmu-miR-3960	0.461419	-2.06072	0	0.871259	1
mmu-miR-322-3p	0.878955	7.70441	0	0.872834	1
mmu-miR-1955-5p	0.722127	2.37575	0	0.874185	1
mmu-miR-6902-5p	0.380696	-0.440045	0	0.8752	1
mmu-miR-199b-5p	-0.745899	2.3806	0	0.878961	1
mmu-miR-3069-5p	0.579232	1.61438	0	0.879452	1
mmu-miR-5627-3p	0.397876	0.0371605	0	0.88034	1
mmu-miR-292a-3p	-0.399396	-2.68482	0	0.880432	1
mmu-miR-7033-5p	0.525279	1.11249	0	0.88227	1
mmu-miR-6976-5p	0.382991	-2.224	0	0.883816	1
mmu-miR-486b-3p	0.636393	3.30915	0	0.88663	1
mmu-miR-28a-5p	0.900764	8.97634	0	0.892449	1
mmu-miR-6953-3p	0.399363	0.25877	0	0.894302	1
mmu-let-7b-3p	-0.701943	3.90117	0	0.895242	1
mmu-miR-491-3p	-0.549695	0.465701	0	0.897734	1
mmu-miR-5122	-0.314395	-1.92255	0	0.897895	1
mmu-miR-6985-3p	-0.438759	0.0538672	0	0.898857	1
mmu-miR-7039-5p	-0.343367	-1.82678	0	0.9028	1
mmu-miR-101a-3p	-0.856693	9.2509	0	0.905712	1
mmu-miR-669k-5p	0.410601	0.859832	0	0.907837	1
mmu-miR-378d	0.809212	4.01145	0	0.908738	1
mmu-miR-7653-5p	0.279018	-0.504504	0	0.908888	1
mmu-miR-32-3p	0.763131	3.80423	0	0.909091	1
mmu-miR-3093-3p	-0.699715	3.31705	0	0.910318	1
mmu-miR-6945-3p	-0.338745	-1.8068	0	0.910944	1
mmu-miR-6932-5p	0.26858	-1.7081	0	0.911191	1
mmu-miR-3105-5p	-0.305619	-2.42991	0	0.911874	1
chr9_45843	0.459626	1.22237	0	0.915095	1
mmu-miR-7117-3p	-0.290677	-1.42994	0	0.915531	1
mmu-miR-669a-3-3p	0.437607	0.990443	0	0.916086	1
mmu-miR-7093-3p	0.355811	-1.1281	0	0.919188	1
mmu-miR-200b-3p	-0.186046	4.35536	0	0.919426	1
mmu-miR-6997-5p	-0.326375	-1.41045	0	0.921011	1
mmu-miR-706	-0.372698	-1.24021	0	0.921671	1
mmu-miR-103-3p	0.897876	11.9936	0	0.922011	1
mmu-miR-6936-3p	0.44406	0.662044	0	0.922876	1
mmu-miR-1969	-0.461592	1.30825	0	0.923364	1
mmu-miR-3058-5p	0.226786	-0.576061	0	0.924401	1
mmu-miR-145a-5p	-0.632936	9.20217	0	0.924857	1
mmu-miR-7048-3p	0.361381	-0.86117	0	0.925288	1
mmu-miR-194-2-3p	0.258774	-1.47099	0	0.925967	1
mmu-miR-465b-3p	-0.282327	-2.49133	0	0.926321	1
mmu-miR-465c-3p	-0.282327	-2.49133	0	0.926321	1
mmu-miR-465a-3p	-0.282327	-2.49133	0	0.926321	1
mmu-miR-148b-5p	0.771787	4.91778	0	0.930169	1
mmu-miR-6935-5p	0.287902	-0.113267	0	0.930311	1
mmu-miR-296-5p	-0.652301	4.06094	0	0.930872	1
mmu-miR-184-3p	0.511215	2.22737	0	0.931232	1
mmu-miR-6911-5p	0.255424	-1.94901	0	0.931445	1
chr10_4182	-0.300895	-2.74624	0	0.931612	1
mmu-miR-669e-3p	-0.304507	-1.0031	0	0.934443	1
mmu-miR-679-5p	-0.222686	-1.08084	0	0.935284	1
mmu-miR-6238	-0.563384	3.55358	0	0.935491	1
mmu-miR-6915-5p	0.172867	-1.35928	0	0.935548	1
chr5_36339	0.220797	-1.05928	0	0.937346	1
mmu-miR-7062-5p	0.266243	-1.9048	0	0.937923	1
mmu-miR-1946b	0.20786	-0.922877	0	0.940442	1
mmu-let-7b-5p	-0.764574	14.5775	0	0.940827	1
mmu-miR-669b-3p	0.425521	0.605598	0	0.941402	1
mmu-miR-3076-5p	0.259576	-0.92878	0	0.941686	1
mmu-miR-3094-5p	0.209188	-0.924915	0	0.944198	1
mmu-miR-669d-3p	0.237692	-0.744151	0	0.945313	1
mmu-miR-7029-3p	0.205005	-1.49511	0	0.946651	1
mmu-miR-1191a	0.813822	5.44476	0	0.94813	1
mmu-miR-466l-3p	-0.22401	-2.38021	0	0.949087	1
mmu-miR-6952-5p	-0.243344	-0.72191	0	0.950636	1
mmu-miR-466j	-0.396121	1.98	0	0.952328	1
mmu-miR-202-3p	0.170937	-1.39325	0	0.952512	1
mmu-miR-5627-5p	-0.155729	-2.12746	0	0.954785	1
mmu-miR-340-5p	0.825852	10.6881	0	0.955114	1
mmu-miR-466f-3p	0.740451	4.30003	0	0.957086	1
mmu-miR-503-3p	0.639018	3.68605	0	0.958152	1
mmu-miR-297a-3p	0.712144	4.01666	0	0.958184	1
mmu-miR-297c-3p	0.712144	4.01666	0	0.958184	1
mmu-miR-297b-3p	0.712144	4.01666	0	0.958184	1
mmu-miR-3962	-0.279817	-1.42069	0	0.958417	1
mmu-miR-700-5p	0.858465	7.53964	0	0.963825	1
mmu-miR-378b	0.794088	5.50769	0	0.964145	1
mmu-miR-7045-3p	0.182007	-1.86114	0	0.964847	1
mmu-miR-200b-5p	-0.130028	-2.26446	0	0.964893	1
mmu-miR-1954	0.116349	-0.380516	0	0.965637	1
mmu-miR-5615-3p	-0.111196	-1.99322	0	0.966279	1
mmu-miR-1187	-0.286835	0.629467	0	0.966338	1
chr1_3166	0.131612	-0.102155	0	0.966712	1
mmu-miR-669d-2-3p	-0.171089	-0.424665	0	0.966863	1
mmu-miR-669m-3p	-0.217591	0.0941648	0	0.967146	1
mmu-miR-135a-1-3p	-0.531524	2.09989	0	0.967289	1
mmu-miR-219b-5p	0.151759	-2.24813	0	0.968525	1
mmu-miR-669l-3p	-0.21486	-0.380645	0	0.969083	1
mmu-miR-301a-5p	0.148474	0.277525	0	0.969106	1
mmu-miR-181d-3p	-0.107787	-1.0285	0	0.969662	1
mmu-miR-20b-3p	-0.463143	1.27307	0	0.970527	1
mmu-miR-3086-3p	0.13338	-1.76951	0	0.97317	1
mmu-miR-3097-5p	-0.207558	0.180191	0	0.973519	1
chr3_30132	0.115544	-1.1635	0	0.974037	1
mmu-miR-6951-5p	0.266349	1.03236	0	0.974778	1
mmu-miR-449b	0.121231	-2.51229	0	0.975164	1
mmu-miR-6914-3p	-0.114724	-0.342787	0	0.97521	1
mmu-miR-106a-3p	-0.0983178	-2.18671	0	0.975682	1
mmu-miR-3470a	-0.49827	2.03072	0	0.97653	1
mmu-miR-6990-3p	0.08995	-1.29776	0	0.977219	1
mmu-miR-199a-3p	-0.781633	7.8358	0	0.98119	1
mmu-miR-199b-3p	-0.781477	7.83591	0	0.981204	1
mmu-miR-5099	0.70145	6.93813	0	0.981257	1
mmu-miR-3086-5p	-0.0822493	-0.310667	0	0.98133	1
mmu-miR-3067-5p	0.0968354	-2.1565	0	0.981473	1
mmu-miR-1945	0.0838648	0.0531719	0	0.981946	1
mmu-miR-744-5p	0.690704	9.35298	0	0.982723	1
mmu-miR-7075-3p	0.415894	2.86684	0	0.983115	1
mmu-miR-155-5p	-0.70907	5.9309	0	0.984803	1
mmu-miR-7659-5p	0.0787232	-2.13846	0	0.985221	1
mmu-miR-12191-3p	-0.0517926	-1.79973	0	0.98669	1
mmu-miR-6915-3p	-0.149325	0.857512	0	0.98681	1
mmu-miR-3077-3p	-0.0463815	-1.95984	0	0.987719	1
mmu-miR-671-3p	0.257134	1.50002	0	0.988163	1
mmu-miR-101a-5p	-0.686308	3.88122	0	0.988345	1
mmu-miR-106a-5p	0.463029	2.89437	0	0.988575	1
mmu-miR-6916-5p	0.0472037	-2.3188	0	0.988852	1
mmu-miR-1949	-0.061326	0.891286	0	0.988967	1
mmu-miR-504-3p	-0.0531515	0.111154	0	0.989217	1
mmu-miR-466b-5p	0.621047	4.58447	0	0.989557	1
mmu-miR-466o-5p	0.621047	4.58447	0	0.989557	1
mmu-miR-331-5p	-0.480484	1.6177	0	0.989739	1
mmu-miR-449a-3p	0.0950385	-3.0104	0	0.989901	1
chr18_21219	0.043396	-1.39325	0	0.990149	1
chr18_22040	0.043396	-1.39325	0	0.990149	1
mmu-miR-664-5p	0.221263	1.76611	0	0.990633	1
mmu-miR-23b-5p	-0.345577	2.44865	0	0.990656	1
mmu-miR-3069-3p	0.0437967	0.174678	0	0.991351	1
mmu-miR-29b-2-5p	-0.700833	4.73166	0	0.992014	1
mmu-miR-181b-1-3p	-0.476373	1.88474	0	0.992418	1
chr8_44407	0.0338851	-1.55189	0	0.992855	1
mmu-miR-467e-3p	0.416393	2.66718	0	0.993106	1
mmu-miR-3066-5p	0.318329	2.66892	0	0.993275	1
mmu-miR-7653-3p	-0.025533	-1.55277	0	0.993895	1
mmu-miR-6516-5p	-0.100082	0.864201	0	0.994029	1
mmu-miR-466d-5p	-0.659617	4.15676	0	0.994848	1
mmu-miR-466n-5p	-0.659617	4.15676	0	0.994848	1
mmu-let-7c-2-3p	-0.734009	8.07365	0	0.995169	1
mmu-let-7a-1-3p	-0.733922	8.07374	0	0.99518	1
mmu-miR-1941-5p	0.0206682	-2.29783	0	0.995273	1
mmu-miR-467c-3p	0.364914	2.54495	0	0.995277	1
mmu-miR-3470b	-0.251778	2.2098	0	0.995379	1
mmu-miR-709	0.279472	3.49449	0	0.995711	1
mmu-miR-3970	0.666654	4.93939	0	0.995758	1
mmu-miR-669e-5p	-0.486159	3.43653	0	0.995955	1
mmu-miR-421-3p	0.743179	6.35687	0	0.996039	1
mmu-miR-7666-3p	0.0119362	-1.43997	0	0.996071	1
mmu-miR-6412	0.0392489	-0.385479	0	0.996071	1
mmu-miR-7688-5p	-0.0939209	1.81175	0	0.997823	1
mmu-miR-6946-3p	0.0817023	0.786162	0	0.99783	1
mmu-miR-190b-5p	0.372561	3.15095	0	0.997868	1
mmu-miR-27b-5p	0.158498	2.12085	0	0.998004	1
mmu-miR-466h-3p	0.552534	5.06364	0	0.998304	1
mmu-miR-378c	0.768338	9.87806	0	0.998534	1
mmu-miR-219a-1-3p	0.0791767	1.3849	0	0.99863	1
chr3_30568	-0.258577	3.98567	0	0.998672	1
mmu-miR-874-5p	0.582824	4.98649	0	0.998675	1
mmu-miR-466f	-0.121397	2.08767	0	0.998754	1
mmu-miR-467c-5p	0.683021	6.64825	0	0.998781	1
chr3_28795	-0.0119492	0.1421	0	0.99884	1
mmu-miR-148b-3p	0.714795	7.56041	0	0.99888	1
mmu-miR-1981-5p	0.648433	6.57845	0	0.998903	1
mmu-miR-467h	0.0871984	0.52289	0	0.99902	1
mmu-miR-363-3p	-0.38179	2.70409	0	0.999034	1
mmu-miR-1839-5p	0.760907	9.00858	0	0.999194	1
mmu-miR-669d-5p	-0.455107	3.37366	0	0.999252	1
mmu-miR-421-5p	0.00310428	0.151916	0	0.999365	1
mmu-miR-33-3p	-0.500232	3.18558	0	0.999368	1
mmu-miR-466f-5p	-0.0648117	2.07841	0	0.999405	1
mmu-miR-192-5p	-0.720144	7.71951	0	0.999515	1
mmu-miR-30b-3p	0.470958	4.17326	0	0.999597	1
mmu-miR-29c-5p	-0.618141	4.95251	0	0.999732	1
mmu-miR-297b-5p	-0.361027	2.95391	0	0.999747	1
mmu-miR-147-3p	0.11984	1.93673	0	0.999804	1
mmu-miR-3057-5p	0.0855271	2.01916	0	0.999812	1
mmu-miR-574-5p	0.477191	7.08431	0	0.999859	1
mmu-miR-484	0.648435	9.43017	0	0.999871	1
mmu-miR-98-3p	0.421112	3.92789	0	0.999885	1
mmu-miR-30c-1-3p	0.364225	4.83746	0	0.999899	1
mmu-miR-466a-3p	0.655364	6.92234	0	0.999914	1
mmu-miR-20a-3p	0.361806	4.79608	0	0.999918	1
mmu-miR-466e-3p	0.654454	6.92234	0	0.999921	1
mmu-miR-210-3p	0.692298	7.18617	0	0.999929	1
mmu-miR-466c-3p	0.652134	6.91671	0	0.99993	1
mmu-miR-466p-3p	0.652134	6.91671	0	0.99993	1
mmu-miR-674-3p	0.642597	6.69558	0	0.999932	1
mmu-miR-98-5p	0.495602	11.7297	0	0.999935	1
mmu-miR-466g	0.286027	3.58195	0	0.999951	1
mmu-miR-3473a	-0.193877	3.39327	0	0.999956	1
mmu-miR-186-5p	0.639685	7.66908	0	0.999973	1
mmu-miR-669l-5p	-0.489272	5.36835	0	0.999977	1
mmu-miR-466h-5p	0.337075	4.60223	0	0.999984	1
mmu-miR-700-3p	0.562982	6.6943	0	0.999987	1
mmu-miR-1195	-0.0873827	5.54871	0	0.999988	1
mmu-miR-320-3p	-0.525476	8.52594	0	0.999989	1
mmu-miR-669f-3p	-0.396399	4.08852	0	0.999989	1
mmu-miR-466i-5p	0.41035	6.56038	0	0.99999	1
mmu-miR-690	0.146749	5.4043	0	0.99999	1
mmu-miR-20b-5p	0.18155	4.26606	0	0.999995	1
mmu-miR-6988-3p	0.130039	3.3044	0	0.999995	1
mmu-let-7d-3p	0.332898	8.89813	0	0.999996	1
mmu-miR-669o-5p	0.510326	6.83338	0	0.999997	1
mmu-miR-125b-5p	-0.42201	9.34906	0	0.999997	1
mmu-miR-125b-2-3p	0.577688	7.74901	0	0.999998	1
mmu-miR-466e-5p	0.123646	3.40667	0	0.999998	1
chr6_38156	-0.36503	9.93876	0	0.999998	1
mmu-miR-181a-1-3p	-0.459999	8.12071	0	0.999998	1
mmu-miR-674-5p	0.39261	9.63682	0	0.999998	1
mmu-miR-297c-5p	-0.553928	5.44806	0	0.999998	1
mmu-let-7i-5p	0.559107	15.2347	0	0.999998	1
mmu-miR-297a-5p	-0.403446	5.13718	0	0.999998	1
mmu-miR-23b-3p	-0.609997	10.6809	0	0.999999	1
mmu-miR-466a-5p	-0.311107	4.23773	0	0.999999	1
mmu-miR-324-3p	0.620857	8.79463	0	0.999999	1
mmu-miR-340-3p	0.579662	9.62664	0	1	1
mmu-miR-32-5p	0.430522	10.2218	0	1	1
mmu-miR-466b-3p	0.51995	6.2827	0	1	1
mmu-miR-328-3p	0.450788	9.78037	0	1	1
mmu-miR-669a-5p	0.329966	6.89958	0	1	1
mmu-miR-669p-5p	0.329966	6.89958	0	1	1
mmu-miR-744-3p	0.482578	5.56331	0	1	1
mmu-miR-466m-5p	-0.0212702	3.53961	0	1	1
mmu-miR-30c-2-3p	0.21592	5.81751	0	1	1
mmu-miR-345-3p	-0.316368	3.97502	0	1	1
mmu-miR-877-3p	0.0148263	3.44354	0	1	1
mmu-miR-669m-5p	-0.00760066	3.53937	0	1	1
mmu-miR-574-3p	0.38192	7.0242	0	1	1
mmu-miR-101b-3p	0.43851	9.59513	0	1	1
mmu-let-7f-1-3p	0.0925816	3.2219	0	1	1
mmu-miR-669a-3p	0.299282	6.65798	0	1	1
mmu-miR-669o-3p	0.299282	6.65798	0	1	1
mmu-let-7d-5p	0.387065	14.112	0	1	1
mmu-miR-29c-3p	-0.535804	9.36117	0	1	1
mmu-miR-6240	-0.143841	5.51386	0	1	1
mmu-miR-361-3p	0.213719	4.95972	0	1	1
mmu-miR-22-3p	0.436507	12.8045	0	1	1
mmu-miR-1843a-3p	0.374426	6.34104	0	1	1
mmu-miR-1198-5p	0.122503	4.40495	0	1	1
mmu-miR-872-3p	-0.411976	6.39773	0	1	1
mmu-miR-30d-3p	0.394131	6.02663	0	1	1
mmu-miR-664-3p	0.339341	6.88727	0	1	1
mmu-miR-1843b-5p	0.337147	5.7101	0	1	1
mmu-miR-1249-3p	-0.0935493	7.92461	0	1	1
mmu-miR-30e-3p	0.482355	7.83346	0	1	1
mmu-miR-221-3p	-0.151761	5.46795	0	1	1
mmu-let-7g-5p	0.498791	14.628	0	1	1
mmu-miR-7a-1-3p	0.276176	7.09252	0	1	1
mmu-miR-27b-3p	-0.393708	11.2071	0	1	1
mmu-miR-877-5p	0.118457	6.32123	0	1	1
mmu-miR-1843a-5p	0.334927	6.11187	0	1	1
mmu-miR-466d-3p	0.299908	5.70236	0	1	1
mmu-let-7c-5p	-0.214616	16.0939	0	1	1
mmu-miR-148a-3p	-0.30762	5.50317	0	1	1
mmu-miR-671-5p	-0.331369	8.45097	0	1	1
mmu-miR-30b-5p	0.546428	10.346	0	1	1
mmu-miR-107-3p	0.472727	9.84024	0	1	1
mmu-miR-669f-5p	0.200408	5.37965	0	1	1
mmu-miR-1843b-3p	-0.112581	6.25611	0	1	1
mmu-miR-467d-5p	0.334314	6.19608	0	1	1
mmu-miR-466p-5p	0.107767	4.76137	0	1	1
mmu-miR-669c-5p	-0.182568	7.73092	0	1	1
mmu-let-7f-2-3p	0.051392	5.10213	0	1	1
mmu-miR-467e-5p	0.354614	8.19718	0	1	1
mmu-miR-30a-3p	-0.147941	8.2588	0	1	1
mmu-let-7a-5p	0.350277	15.5475	0	1	1
mmu-miR-22-5p	0.23628	7.30634	0	1	1
mmu-miR-466c-5p	-0.266502	5.56179	0	1	1
mmu-let-7g-3p	0.28142	6.19615	0	1	1
mmu-miR-874-3p	0.0704019	6.07387	0	1	1
mmu-miR-30d-5p	0.308155	8.74498	0	1	1
mmu-miR-669b-5p	-0.149591	7.03151	0	1	1
mmu-miR-30a-5p	-0.284102	11.1705	0	1	1
mmu-let-7f-5p	0.320414	15.3343	0	1	1
mmu-miR-3068-5p	0.27899	9.73123	0	1	1
mmu-miR-331-3p	-0.0580697	6.69557	0	1	1
mmu-miR-345-5p	-0.187988	7.1242	0	1	1
mmu-miR-30e-5p	0.377658	12.1987	0	1	1
mmu-miR-181a-5p	0.257222	15.9119	0	1	1
mmu-miR-181b-5p	-0.277087	13.2165	0	1	1
mmu-miR-872-5p	-0.194726	9.41182	0	1	1
mmu-miR-26a-5p	0.135297	15.0588	0	1	1
mmu-let-7i-3p	-0.0601161	10.3705	0	1	1
mmu-miR-30c-5p	0.0184305	10.7765	0	1	1
mmu-miR-301a-3p	0.206514	10.1487	0	1	1
mmu-miR-324-5p	0.18169	8.31738	0	1	1
mmu-miR-361-5p	0.312293	8.40944	0	1	1
mmu-miR-467a-5p	0.022632	8.35229	0	1	1
mmu-miR-467b-5p	0.022632	8.35229	0	1	1

## Sheet: P6 Microglia vs CD45- 
ID	logFC	Average Expression (P6 Microglia)	t	P.Value	adj.P.Val
mmu-miR-223-3p	7.89115	11.0465	44.1089	7.22713e-50	7.75471e-47
mmu-miR-142a-3p	6.71347	13.4891	40.5291	1.34194e-47	7.19953e-45
mmu-miR-3473e	4.62434	11.0735	27.6717	1.39074e-37	4.97422e-35
mmu-miR-3473b	4.49034	11.0862	26.363	2.40406e-36	6.44889e-34
mmu-miR-142a-5p	6.22484	10.101	25.8091	8.32389e-36	1.78631e-33
mmu-miR-146a-5p	5.02468	12.149	23.2668	3.34948e-33	5.98999e-31
mmu-miR-29a-3p	3.09234	12.1112	22.3208	3.56796e-32	5.46917e-30
mmu-miR-339-5p	3.16518	8.93228	21.4585	3.30327e-31	4.35921e-29
mmu-miR-223-5p	7.83542	3.95932	21.4198	3.65638e-31	4.35921e-29
mmu-miR-5121	4.62231	6.93262	19.3664	9.80452e-29	1.05203e-26
mmu-miR-21a-5p	2.7516	13.7829	19.25	1.36316e-28	1.3297e-26
mmu-miR-511-5p	7.73283	4.10477	19.173	1.69695e-28	1.51736e-26
mmu-miR-511-3p	9.61843	7.25259	18.4621	1.3187e-27	1.08844e-25
mmu-miR-34a-5p	2.6668	11.4981	17.8039	9.247e-27	7.08717e-25
mmu-miR-29b-1-5p	5.51287	6.53092	17.4452	2.72851e-26	1.95179e-24
mmu-miR-2137	5.04376	9.92192	17.3183	4.01409e-26	2.69195e-24
mmu-miR-339-3p	2.79314	8.1633	16.1759	1.41464e-24	8.9058e-23
mmu-miR-6983-5p	5.98611	2.14056	16.1588	1.49398e-24	8.9058e-23
mmu-miR-21a-3p	4.7524	7.41541	15.8953	3.47576e-24	1.96289e-22
mmu-miR-6983-3p	7.99224	5.30817	15.6853	6.85475e-24	3.67757e-22
mmu-miR-29a-5p	2.71574	7.52674	14.9426	7.90493e-23	4.03904e-21
mmu-miR-29b-3p	2.86751	13.3637	14.791	1.31341e-22	6.40586e-21
mmu-miR-3079-3p	6.00739	2.5967	12.3021	8.31165e-19	3.87757e-17
mmu-miR-34a-3p	3.57633	4.88298	11.8759	4.0255e-18	1.79973e-16
mmu-miR-126a-3p	-3.60181	10.7408	-11.426	2.18063e-17	9.10037e-16
mmu-miR-1895	7.13423	5.56742	11.423	2.20512e-17	9.10037e-16
mmu-miR-425-5p	1.82044	9.24763	11.2236	4.69999e-17	1.86781e-15
mmu-miR-5126	4.83476	5.51447	11.1453	6.33241e-17	2.42667e-15
chr8_43150	5.1	5.4602	11.0418	9.40418e-17	3.47955e-15
mmu-miR-7219-3p	5.56677	2.76335	11.0285	9.89657e-17	3.53967e-15
mmu-miR-342-3p	2.27646	12.0206	10.671	3.9164e-16	1.35558e-14
mmu-miR-126a-5p	-3.23905	7.74657	-10.4283	1.0042e-15	3.3672e-14
mmu-miR-8114	3.05854	5.02003	10.1681	2.77532e-15	9.024e-14
mmu-miR-1298-5p	-4.20088	5.85821	-10.1264	3.26908e-15	1.03168e-13
mmu-miR-146a-3p	5.07062	3.50303	9.99002	5.58642e-15	1.71264e-13
mmu-miR-690	3.28412	6.49071	9.92129	7.3237e-15	2.18287e-13
mmu-miR-191-3p	2.0731	7.83339	9.85818	9.3947e-15	2.72446e-13
mmu-miR-501-3p	1.78579	9.60765	9.47409	4.30858e-14	1.21661e-12
mmu-miR-1199-5p	5.29065	1.7476	9.32018	7.95902e-14	2.18975e-12
mmu-miR-138-5p	-2.43952	9.83174	-9.3046	8.46991e-14	2.27205e-12
mmu-miR-3106-5p	-2.57106	4.74331	-9.20404	1.26614e-13	3.31359e-12
mmu-miR-204-5p	-3.2646	9.80178	-9.10876	1.85442e-13	4.73761e-12
mmu-miR-23a-3p	1.96979	11.9843	9.06865	2.17799e-13	5.43484e-12
chr17_19864	5.18544	1.70602	8.84008	5.45623e-13	1.33058e-11
chr6_38325	4.02009	4.66249	8.66563	1.10201e-12	2.62767e-11
mmu-miR-544-3p	-2.49925	4.64062	-8.65624	1.14454e-12	2.66976e-11
mmu-miR-191-5p	1.64582	13.4119	8.53045	1.90192e-12	4.34204e-11
mmu-miR-378a-3p	1.64389	11.9857	8.50544	2.10416e-12	4.70368e-11
mmu-miR-3079-5p	4.51727	1.93852	8.42063	2.96468e-12	6.49205e-11
mmu-miR-342-5p	1.971	9.00058	8.18742	7.62101e-12	1.63547e-10
chr5_33756	5.40329	3.23089	8.06431	1.25523e-11	2.64091e-10
mmu-miR-451a	2.82521	13.3665	7.99034	1.69428e-11	3.49609e-10
mmu-miR-6933-5p	4.41051	0.858714	7.79083	3.80628e-11	7.70592e-10
mmu-miR-5103	4.67708	2.16573	7.73272	4.81824e-11	9.57403e-10
mmu-miR-190a-3p	2.00312	6.91995	7.62336	7.50886e-11	1.46491e-09
mmu-miR-455-3p	1.75275	7.57017	7.60182	8.19476e-11	1.57018e-09
chr3_29427	3.98097	2.01985	7.5804	8.93867e-11	1.68266e-09
mmu-miR-146b-5p	1.78605	8.17339	7.56113	9.66543e-11	1.7881e-09
mmu-miR-3473f	4.79739	1.7621	7.55126	1.006e-10	1.82955e-09
mmu-miR-425-3p	2.23136	6.60983	7.44109	1.57262e-10	2.81237e-09
mmu-miR-34b-5p	-2.49398	6.73008	-7.43017	1.64383e-10	2.89152e-09
mmu-miR-6538	4.89292	1.31229	7.3992	1.86369e-10	3.22538e-09
chr18_22209	5.0674	3.32264	7.33055	2.46136e-10	4.19213e-09
mmu-miR-501-5p	1.79701	6.42049	7.28199	2.99649e-10	5.02379e-09
mmu-miR-27a-5p	3.26444	4.81306	7.27493	3.08331e-10	5.08983e-09
mmu-miR-196b-5p	4.62918	1.28403	7.18981	4.35173e-10	7.07485e-09
mmu-miR-369-5p	-2.06346	9.67543	-7.1855	4.42829e-10	7.09187e-09
mmu-miR-448-3p	-4.20715	1.92674	-7.17773	4.56972e-10	7.21075e-09
mmu-miR-144-5p	3.05081	5.58913	7.14175	5.28572e-10	8.21968e-09
mmu-miR-5624-3p	3.78026	0.95458	7.10357	6.16805e-10	9.45474e-09
mmu-miR-1264-5p	-3.86759	0.93296	-7.05181	7.60327e-10	1.14906e-08
mmu-miR-712-3p	4.49747	2.27387	7.04625	7.77608e-10	1.15885e-08
chr4_31798	3.21408	3.78018	6.9965	9.50621e-10	1.39728e-08
mmu-miR-133b-3p	-2.80707	4.06524	-6.89186	1.44993e-09	2.10241e-08
mmu-miR-136-5p	-2.28395	10.3192	-6.864	1.62223e-09	2.32088e-08
mmu-miR-341-3p	-2.12398	8.39658	-6.82639	1.88755e-09	2.66492e-08
mmu-miR-137-3p	-2.16082	10.2194	-6.77498	2.32145e-09	3.23495e-08
mmu-miR-448-5p	-3.804	-0.447433	-6.66879	3.55699e-09	4.89315e-08
mmu-miR-218-5p	-1.97802	10.2021	-6.64627	3.89354e-09	5.28831e-08
mmu-miR-764-3p	-3.82434	-0.162309	-6.62084	4.31171e-09	5.78308e-08
mmu-miR-879-5p	-2.11488	4.50149	-6.57086	5.26806e-09	6.97855e-08
mmu-miR-5104	4.01135	1.7082	6.4325	9.16089e-09	1.19874e-07
mmu-miR-764-5p	-2.98545	0.484087	-6.36401	1.20384e-08	1.55628e-07
mmu-miR-380-3p	-1.99678	7.6651	-6.33279	1.36324e-08	1.74138e-07
mmu-miR-3059-5p	-2.29658	3.04122	-6.26456	1.78818e-08	2.25732e-07
mmu-miR-376a-3p	-2.04172	9.27772	-6.21019	2.21887e-08	2.76843e-07
mmu-miR-551b-3p	-2.0368	8.28106	-6.17261	2.57524e-08	3.17613e-07
mmu-miR-330-5p	-1.86041	6.19759	-6.02086	4.68989e-08	5.71846e-07
mmu-miR-7115-5p	3.99949	1.87594	5.93049	6.69124e-08	8.06708e-07
mmu-miR-5123	3.51441	3.79093	5.92691	6.7859e-08	8.0903e-07
mmu-miR-376a-5p	-2.16858	3.5456	-5.87583	8.2907e-08	9.74703e-07
mmu-miR-378b	1.75002	5.6793	5.87379	8.35719e-08	9.74703e-07
mmu-miR-133a-3p	-2.37128	4.60357	-5.8181	1.03913e-07	1.19891e-06
mmu-miR-6537-3p	3.28597	-0.560094	5.7902	1.15868e-07	1.32262e-06
mmu-miR-34c-5p	-2.29397	5.91636	-5.78187	1.19697e-07	1.35195e-06
mmu-miR-666-3p	-1.92488	5.21852	-5.75062	1.35202e-07	1.51116e-06
mmu-miR-153-3p	-2.06215	9.85917	-5.74082	1.40462e-07	1.55377e-06
mmu-miR-6546-3p	3.95851	1.05607	5.68939	1.71554e-07	1.87834e-06
mmu-miR-670-3p	-1.99781	5.15971	-5.67102	1.84236e-07	1.99682e-06
mmu-miR-138-1-3p	-2.59591	1.84695	-5.60782	2.35353e-07	2.52534e-06
mmu-miR-543-5p	-1.98442	5.11109	-5.60395	2.38902e-07	2.53804e-06
mmu-miR-598-3p	-1.94308	5.42522	-5.577	2.65119e-07	2.78895e-06
mmu-miR-1264-3p	-3.13321	-0.471995	-5.52928	3.18701e-07	3.32006e-06
chr15_16817	3.69423	-0.0912	5.50122	3.55047e-07	3.66313e-06
chr12_10577	3.81022	-0.0148892	5.47947	3.86012e-07	3.94468e-06
mmu-miR-15a-5p	1.48873	13.304	5.44462	4.41251e-07	4.46663e-06
mmu-miR-5128	2.98612	3.27194	5.41523	4.93839e-07	4.91646e-06
mmu-miR-136-3p	-1.97632	5.91993	-5.41469	4.94853e-07	4.91646e-06
mmu-miR-455-5p	1.76313	5.73783	5.40446	5.1462e-07	5.06593e-06
mmu-miR-300-5p	-1.94198	4.77907	-5.37231	5.81878e-07	5.67595e-06
mmu-miR-3065-5p	4.11289	0.786991	5.35719	6.16458e-07	5.95909e-06
mmu-miR-323-5p	-1.95761	4.23956	-5.26742	8.67383e-07	8.30984e-06
mmu-miR-873a-5p	-2.0418	4.10025	-5.26384	8.79245e-07	8.34894e-06
mmu-miR-714	3.47646	2.00142	5.20569	1.09576e-06	1.03136e-05
mmu-miR-193a-3p	-1.92532	7.09073	-5.19981	1.12035e-06	1.04533e-05
mmu-miR-770-3p	-1.75958	6.92028	-5.17602	1.2256e-06	1.13368e-05
mmu-miR-128-3p	-1.898	8.17209	-5.12956	1.45985e-06	1.33882e-05
mmu-miR-540-5p	-2.02249	4.54203	-5.10941	1.57468e-06	1.43189e-05
mmu-miR-129-5p	-1.89952	6.70215	-5.10452	1.60381e-06	1.44613e-05
mmu-miR-487b-3p	-1.86587	8.2732	-5.08569	1.72119e-06	1.53903e-05
mmu-miR-380-5p	-2.4491	0.23545	-5.05315	1.94416e-06	1.72403e-05
mmu-miR-7656-5p	3.46473	0.243809	5.01589	2.23433e-06	1.96512e-05
mmu-miR-3065-3p	3.42937	-0.097101	5.01023	2.28194e-06	1.98169e-05
mmu-miR-193b-3p	-1.83625	5.34894	-5.00927	2.29012e-06	1.98169e-05
mmu-miR-7091-3p	3.43812	0.672331	4.894	3.51257e-06	3.01519e-05
mmu-miR-144-3p	2.17829	11.3319	4.87971	3.70285e-06	3.13017e-05
mmu-miR-149-5p	-1.74725	11.6617	-4.87957	3.70486e-06	3.13017e-05
mmu-miR-24-2-5p	1.80482	6.61809	4.86866	3.85693e-06	3.23319e-05
mmu-miR-652-3p	1.48717	11.1747	4.84231	4.24992e-06	3.53501e-05
mmu-miR-127-3p	-1.85699	10.4291	-4.82259	4.56956e-06	3.77164e-05
mmu-miR-433-5p	-1.89023	3.06297	-4.794	5.07491e-06	4.15678e-05
mmu-miR-666-5p	-1.95999	4.34064	-4.73348	6.33129e-06	5.14657e-05
mmu-miR-431-3p	-2.46545	1.85438	-4.71583	6.75184e-06	5.4117e-05
mmu-miR-383-3p	-3.09844	-0.641568	-4.71556	6.75832e-06	5.4117e-05
mmu-miR-709	2.81169	3.5721	4.69434	7.30044e-06	5.8025e-05
mmu-miR-21b	3.15273	-0.179286	4.6454	8.71783e-06	6.87811e-05
mmu-miR-376b-5p	-1.77503	5.76527	-4.63552	9.03476e-06	7.07613e-05
mmu-miR-592-5p	-1.83425	4.35663	-4.6178	9.63209e-06	7.4893e-05
mmu-miR-329-5p	-2.36297	1.19229	-4.565	1.16479e-05	8.99149e-05
mmu-miR-204-3p	-2.52826	2.06804	-4.54024	1.27299e-05	9.74879e-05
mmu-miR-7017-5p	3.37803	0.198356	4.53847	1.28106e-05	9.74879e-05
chr3_30568	2.30222	4.80932	4.53483	1.29786e-05	9.80706e-05
mmu-miR-16-5p	1.35404	14.636	4.53046	1.31834e-05	9.8922e-05
mmu-miR-134-3p	-1.83784	3.63665	-4.52477	1.34547e-05	0.000100256
mmu-miR-16-2-3p	1.96606	4.13482	4.51313	1.40264e-05	0.000103644
mmu-miR-16-1-3p	2.31713	3.41939	4.51161	1.41025e-05	0.000103644
mmu-miR-378c	1.37456	10.0307	4.48621	1.54403e-05	0.000112703
mmu-miR-665-3p	-1.78223	4.08224	-4.3913	2.16194e-05	0.000156741
mmu-miR-323-3p	-1.84799	7.49216	-4.30301	2.94809e-05	0.000212302
mmu-miR-23a-5p	2.68875	3.12874	4.26675	3.34577e-05	0.000239334
mmu-miR-150-5p	-1.93063	8.97632	-4.25212	3.52059e-05	0.000250172
mmu-miR-6240	1.77929	5.33791	4.21934	3.94474e-05	0.000278468
mmu-miR-5114	3.02972	-0.445632	4.20706	4.11615e-05	0.000288668
mmu-miR-485-5p	-1.76754	4.47288	-4.20043	4.21156e-05	0.000293442
mmu-miR-369-3p	-1.85739	6.64649	-4.13925	5.19967e-05	0.000359952
mmu-miR-129-2-3p	-1.96116	7.14967	-4.10155	5.91622e-05	0.00040693
chr4_33208	3.03179	-0.617467	4.09611	6.02736e-05	0.000411934
mmu-miR-486b-5p	2.21746	4.72286	4.092	6.1125e-05	0.000415108
mmu-miR-130b-3p	1.38144	9.78312	4.08799	6.19672e-05	0.000418181
mmu-miR-802-3p	-3.08796	-1.40077	-4.07618	6.45129e-05	0.00043264
mmu-miR-12206-5p	-2.2769	1.57528	-4.0722	6.53941e-05	0.000435825
mmu-miR-210-3p	1.32823	7.93768	4.0671	6.6539e-05	0.000440718
chr7_39988	2.97032	-0.825244	4.05058	7.03833e-05	0.000463321
mmu-miR-3084-5p	1.79216	3.66165	4.04388	7.20008e-05	0.000471079
mmu-miR-5116	2.66005	-1.22442	4.03778	7.35082e-05	0.000478026
mmu-miR-219a-2-3p	-1.95984	6.87299	-4.02191	7.7568e-05	0.000501388
mmu-miR-129-1-3p	-2.04746	4.49392	-4.01156	8.03309e-05	0.000516138
mmu-miR-15a-3p	1.73931	5.04411	4.0077	8.13855e-05	0.000519802
mmu-miR-8094	2.77427	-1.25219	3.99091	8.61288e-05	0.000546842
mmu-miR-486a-5p	2.17639	4.72919	3.97049	9.22582e-05	0.000582312
mmu-miR-5107-5p	2.76157	-1.01008	3.95474	9.72707e-05	0.000610359
mmu-miR-7115-3p	2.85138	-1.06142	3.95113	9.84549e-05	0.000614198
mmu-miR-124-3p	-1.68201	14.2569	-3.91976	0.000109358	0.000678272
mmu-miR-382-5p	-1.59811	7.09478	-3.87866	0.000125402	0.000773314
mmu-miR-378a-5p	1.96547	3.44865	3.83613	0.000144377	0.000885234
mmu-miR-450b-5p	1.69055	5.26249	3.81915	0.000152696	0.000930924
mmu-miR-34b-3p	-1.79738	3.93528	-3.80137	0.000161899	0.000981454
mmu-miR-126b-3p	2.97071	0.272231	3.79528	0.000165171	0.000995664
mmu-miR-383-5p	-1.54507	6.03171	-3.76141	0.000184558	0.00110182
mmu-miR-708-5p	-1.68569	8.07415	-3.76095	0.000184835	0.00110182
mmu-miR-412-3p	-1.79465	2.97385	-3.72616	0.000207038	0.00122164
mmu-miR-139-3p	-1.49651	6.53895	-3.72591	0.000207211	0.00122164
mmu-miR-409-3p	-1.67804	6.60715	-3.71429	0.000215181	0.00126169
mmu-miR-433-3p	-1.57221	5.29299	-3.66565	0.000251862	0.00146874
mmu-miR-7212-5p	2.96154	-0.334144	3.65993	0.000256543	0.00148795
mmu-miR-5622-5p	2.6463	-0.471995	3.6395	0.000273971	0.00158049
chr9_44662	2.67084	2.36667	3.6348	0.00027813	0.001593
mmu-miR-15b-3p	1.45376	7.311	3.63371	0.000279109	0.001593
mmu-miR-6934-5p	2.51446	1.60243	3.63197	0.000280674	0.00159346
mmu-miR-677-3p	2.67976	0.49432	3.6152	0.000296166	0.00167256
mmu-miR-370-5p	-2.13957	0.763093	-3.58605	0.000325052	0.00182608
mmu-miR-135b-5p	-1.65377	9.24595	-3.57003	0.00034205	0.00191156
mmu-miR-1298-3p	-2.68766	-1.21593	-3.56758	0.00034472	0.0019165
mmu-miR-1912-5p	-2.7523	-2.07101	-3.55109	0.000363233	0.00200901
mmu-miR-7023-3p	2.74685	-0.251497	3.53722	0.000379535	0.00208841
mmu-miR-300-3p	-1.59643	8.00701	-3.52489	0.000394611	0.00216029
mmu-miR-6961-5p	2.81151	-1.05897	3.51241	0.000410449	0.00223559
mmu-miR-139-5p	-1.39954	9.39549	-3.46364	0.000478295	0.00259197
mmu-miR-3108-5p	2.65052	-0.593235	3.45171	0.00049644	0.00267679
mmu-miR-150-3p	-2.64387	-1.18922	-3.4396	0.000515534	0.00276584
mmu-miR-7013-5p	2.6477	0.793035	3.41943	0.000548869	0.00293003
mmu-miR-344c-3p	-1.49091	5.13768	-3.41649	0.000553895	0.00294222
mmu-miR-337-3p	-1.56731	5.24493	-3.39912	0.000584495	0.00308948
mmu-miR-9769-3p	2.89555	-0.477909	3.39545	0.00059116	0.00310939
mmu-miR-487b-5p	-2.6868	-1.37182	-3.39385	0.000594095	0.00310958
mmu-miR-490-3p	-1.89167	1.77973	-3.38596	0.000608741	0.00317077
mmu-miR-370-3p	-1.71996	4.68082	-3.36133	0.000656682	0.00340396
mmu-miR-7043-3p	2.69942	-0.0535507	3.35865	0.00066212	0.00341565
mmu-miR-10a-3p	2.89049	-0.370584	3.34322	0.000694194	0.00356397
mmu-miR-485-3p	-1.83205	2.73633	-3.34035	0.00070032	0.0035783
mmu-miR-212-3p	-1.59202	5.16466	-3.32715	0.000729148	0.00370503
mmu-miR-344f-3p	-1.82984	2.77436	-3.32586	0.000732029	0.00370503
chr4_30965	2.54937	1.99316	3.29268	0.000809824	0.00406888
mmu-miR-134-5p	-1.43561	6.91463	-3.292	0.0008115	0.00406888
mmu-miR-5130	2.4581	-0.220393	3.29029	0.000815737	0.0040711
mmu-miR-434-5p	-1.56335	5.51599	-3.2735	0.0008583	0.00426369
mmu-miR-346-5p	-2.07223	1.8373	-3.26743	0.000874182	0.00432257
mmu-miR-7030-3p	2.76888	-0.37889	3.25271	0.000913903	0.00449825
mmu-miR-496a-3p	-1.55679	6.10747	-3.23795	0.000955423	0.00468114
mmu-miR-6540-5p	-2.22945	0.82762	-3.22736	0.000986283	0.00481037
mmu-miR-125a-5p	-1.61406	5.49688	-3.2046	0.00105583	0.00512627
mmu-miR-3102-3p.2-3p	-1.89226	2.3043	-3.18612	0.00111566	0.00537387
mmu-miR-206-3p	-2.34172	4.62522	-3.18577	0.00111684	0.00537387
mmu-miR-6980-5p	2.69637	-0.498684	3.18148	0.00113118	0.00541854
mmu-miR-185-3p	2.31871	2.69869	3.17499	0.00115321	0.00549955
mmu-miR-146b-3p	2.63168	0.959523	3.16594	0.00118461	0.00562429
mmu-miR-495-5p	-1.84109	1.85456	-3.16063	0.00120341	0.00566477
mmu-miR-376b-3p	-1.60326	7.20925	-3.16055	0.0012037	0.00566477
mmu-miR-423-5p	1.45078	7.48748	3.15029	0.00124084	0.00581408
mmu-miR-410-3p	-1.70473	4.96986	-3.13291	0.00130618	0.00609362
mmu-miR-302b-3p	-2.39638	0.143581	-3.12703	0.00132901	0.00617326
mmu-miR-489-3p	-2.48541	-1.37063	-3.11378	0.00138181	0.00639085
chr14_15012	2.78924	0.00937414	3.09631	0.00145445	0.00669794
mmu-miR-3968	1.55927	3.86389	3.0875	0.00149238	0.00684324
mmu-miR-214-5p	-2.41299	-1.7663	-3.07108	0.00156561	0.00714852
mmu-miR-6931-3p	2.6697	-1.22442	3.06742	0.00158239	0.00719451
mmu-miR-7086-5p	2.44961	-1.29361	3.04656	0.00168126	0.00761178
mmu-miR-6239	2.17418	2.42249	3.01141	0.00186097	0.00839002
mmu-miR-547-3p	-2.4659	-1.11885	-2.99405	0.00195618	0.00878235
mmu-miR-1934-3p	2.73946	0.438603	2.98551	0.00200463	0.00896236
mmu-miR-33-5p	-1.39287	10.3854	-2.9743	0.00206998	0.00921614
mmu-miR-5132-3p	2.49152	-0.858887	2.96248	0.00214096	0.00949275
mmu-miR-375-3p	-1.89136	4.76653	-2.95885	0.00216323	0.00955202
mmu-miR-132-5p	-2.24466	0.707283	-2.9526	0.00220206	0.00968363
mmu-miR-539-3p	-2.09125	1.36496	-2.94869	0.00222671	0.0097521
chr2_25687	2.52567	-1.06231	2.94233	0.0022673	0.00988949
mmu-miR-18a-3p	1.63136	3.70588	2.93643	0.00230555	0.0100156
mmu-miR-344f-5p	-1.92466	1.26954	-2.89333	0.00260377	0.0112655
mmu-miR-496a-5p	-1.93806	1.03244	-2.88692	0.00265106	0.011407
mmu-miR-127-5p	-1.47472	4.73221	-2.88603	0.00265774	0.011407
mmu-miR-668-3p	-1.47147	6.38143	-2.88211	0.0026871	0.0114871
mmu-miR-3064-3p	2.17651	0.536962	2.84613	0.00297105	0.0126505
mmu-miR-34c-3p	-1.68092	5.48426	-2.83743	0.0030438	0.0128764
mmu-miR-449a-5p	-1.66277	9.69472	-2.83692	0.0030481	0.0128764
mmu-miR-330-3p	-1.58614	3.03235	-2.83172	0.00309242	0.0129756
chr5_34087	2.34796	-1.01738	2.83133	0.00309576	0.0129756
mmu-miR-412-5p	-1.53295	5.04837	-2.8229	0.00316888	0.0132029
mmu-miR-667-3p	-1.7079	4.6971	-2.82225	0.00317461	0.0132029
mmu-miR-712-5p	2.58408	0.792922	2.81638	0.00322658	0.0133673
mmu-miR-7671-3p	2.28983	-1.64406	2.80279	0.00334978	0.0138243
mmu-miR-365-3p	-1.4407	6.98971	-2.80078	0.00336844	0.0138281
mmu-miR-7012-5p	2.38432	-1.29812	2.79991	0.00337647	0.0138281
mmu-miR-670-5p	-1.61272	2.10718	-2.79283	0.00344292	0.0140466
mmu-miR-677-5p	2.13435	2.97689	2.77813	0.00358471	0.0145697
mmu-miR-758-5p	-2.37847	-2.18874	-2.77444	0.00362108	0.014662
mmu-miR-219b-5p	2.4543	-1.04056	2.73308	0.00405312	0.0163184
mmu-miR-667-5p	-2.11718	0.991214	-2.7324	0.0040606	0.0163184
mmu-miR-8097	2.39266	-1.41187	2.72152	0.00418212	0.0167441
mmu-miR-190a-5p	1.2719	9.97844	2.69419	0.00450199	0.0179577
mmu-miR-672-3p	-1.5655	2.39769	-2.68711	0.00458844	0.0182348
mmu-miR-8096	2.31482	-1.50516	2.66438	0.00487639	0.0193076
mmu-miR-466i-5p	1.38865	6.65237	2.65278	0.00502953	0.0198407
mmu-miR-3473h-5p	2.32435	0.0068958	2.64992	0.00506802	0.0199194
mmu-miR-15b-5p	1.29097	11.1119	2.62604	0.00539949	0.0211447
mmu-miR-490-5p	-1.70468	3.40084	-2.5935	0.00588289	0.022942
mmu-miR-3061-5p	-1.7341	0.855179	-2.59232	0.00590121	0.022942
mmu-miR-378d	1.44159	3.63347	2.57305	0.00620657	0.0240421
mmu-miR-154-5p	-1.39186	5.07664	-2.5683	0.00628413	0.0242549
mmu-miR-7654-5p	2.30196	-1.14356	2.56379	0.00635841	0.0244537
mmu-miR-410-5p	-2.28515	0.451323	-2.56173	0.00639268	0.0244976
chr2_25261	2.49002	-0.00486549	2.52454	0.00703987	0.0268818
mmu-miR-1929-5p	2.4257	0.480238	2.51752	0.00716854	0.0272293
mmu-miR-6981-3p	2.40661	-0.360832	2.51681	0.00718164	0.0272293
mmu-miR-31-3p	-1.83658	1.61381	-2.51234	0.00726467	0.0274472
mmu-miR-1188-5p	-1.75217	2.18597	-2.50931	0.00732145	0.0275646
mmu-miR-1251-5p	-1.43834	3.57694	-2.46195	0.00826367	0.0310032
mmu-miR-344-3p	-1.43089	6.92146	-2.45333	0.00844646	0.0315786
mmu-miR-218-1-3p	-1.80976	0.816	-2.43668	0.00880981	0.0328227
mmu-miR-1931	2.33253	0.253654	2.42024	0.00918233	0.0340922
mmu-miR-708-3p	-1.51867	3.62803	-2.41678	0.00926233	0.0342706
mmu-miR-208b-3p	-2.44204	-2.04585	-2.3942	0.00980118	0.0361398
mmu-miR-592-3p	-2.05972	-0.675237	-2.38817	0.00994946	0.0365609
chr11_7315	2.16982	0.269402	2.37572	0.0102626	0.037583
mmu-miR-6943-5p	2.12238	-1.57885	2.36504	0.0105381	0.0384603
mmu-miR-1953	2.16281	0.436545	2.36222	0.010612	0.0385989
mmu-miR-1199-3p	2.29349	-1.22548	2.35056	0.0109221	0.0394981
mmu-miR-466l-3p	2.25904	-0.882146	2.35016	0.0109328	0.0394981
mmu-miR-7045-3p	2.21903	-1.5017	2.34399	0.0111005	0.0399694
mmu-miR-1197-3p	-1.99656	-0.983741	-2.33273	0.011412	0.0409534
mmu-miR-3072-3p	-1.44009	2.9094	-2.31286	0.011981	0.0428522
chr17_19454	2.30493	0.526545	2.29847	0.0124088	0.0442345
mmu-miR-679-3p	-1.98116	-2.0944	-2.27987	0.0129815	0.0460756
mmu-miR-219a-5p	-1.47704	5.54236	-2.27892	0.0130111	0.0460756
mmu-miR-187-5p	1.40515	3.75638	2.27369	0.0131768	0.0463882
mmu-miR-7043-5p	2.25757	-0.418482	2.27341	0.0131858	0.0463882
mmu-miR-181b-2-3p	1.64282	2.81373	2.25112	0.0139126	0.0486306
mmu-miR-409-5p	-1.83347	0.996253	-2.25109	0.0139139	0.0486306
mmu-miR-301b-3p	1.22469	7.70769	2.2465	0.0140679	0.0490093
mmu-miR-411-3p	-1.36441	5.532	-2.23724	0.0143832	0.0499216
mmu-miR-770-5p	-1.35321	6.7283	-2.23546	0.0144446	0.0499216
mmu-miR-3960	2.14693	-0.664134	2.23474	0.0144694	0.0499216
mmu-miR-6418-3p	2.05596	0.653031	2.20799	0.0154206	0.0530331
mmu-miR-6936-3p	2.00006	0.839567	2.20289	0.015608	0.0535059
mmu-miR-377-5p	-2.05976	-0.947667	-2.18826	0.0161571	0.055212
chr7_41362	-2.03268	-0.533406	-2.148	0.0177561	0.0604833
mmu-miR-7057-3p	2.05554	-1.43146	2.13757	0.0181919	0.0614265
mmu-miR-337-5p	-1.36919	5.72236	-2.13727	0.0182046	0.0614265
mmu-miR-1b-3p	1.54921	3.15913	2.13693	0.0182189	0.0614265
mmu-miR-7689-3p	-1.43572	3.83567	-2.13592	0.0182619	0.0614265
mmu-miR-1930-5p	1.96091	-1.02	2.11951	0.0189692	0.0636061
mmu-miR-1247-5p	-1.66302	1.79285	-2.09844	0.0199126	0.0665615
mmu-miR-7051-5p	2.12027	-0.924095	2.09558	0.0200437	0.0667914
mmu-miR-6715-3p	-2.15891	-2.1643	-2.09073	0.0202676	0.0671163
mmu-miR-1933-3p	2.00722	0.829292	2.09021	0.0202919	0.0671163
mmu-miR-673-5p	-1.51451	2.96869	-2.08941	0.0203288	0.0671163
mmu-miR-7029-3p	2.22653	-1.06142	2.0877	0.0204091	0.0671748
mmu-miR-154-3p	-1.38687	4.66728	-2.06522	0.0214821	0.0704901
mmu-miR-6919-5p	2.28454	-0.767223	2.06374	0.0215554	0.0705149
mmu-miR-6984-5p	2.05211	-1.72506	2.03092	0.0232143	0.0753295
mmu-miR-211-5p	-1.63391	5.94286	-2.03057	0.0232325	0.0753295
mmu-miR-140-3p	1.20037	8.875	2.03047	0.0232377	0.0753295
mmu-miR-544-5p	-1.80673	0.816511	-1.98757	0.0255743	0.0826544
mmu-miR-411-5p	-1.32466	9.23604	-1.97466	0.0263159	0.0845852
mmu-miR-3473a	1.45123	3.70911	1.97387	0.026362	0.0845852
mmu-miR-1193-5p	-1.79246	-0.634001	-1.97307	0.0264082	0.0845852
mmu-miR-218-2-3p	-1.83463	0.132714	-1.95681	0.0273711	0.0874083
mmu-miR-376c-3p	-1.38612	6.26044	-1.95033	0.0277632	0.0883974
mmu-miR-152-5p	1.80547	1.82493	1.92725	0.0291986	0.0926926
mmu-miR-224-5p	-1.42754	3.3948	-1.91581	0.0299333	0.0944837
mmu-miR-8112	1.7641	2.32612	1.91572	0.0299389	0.0944837
mmu-miR-3087-3p	-1.53013	0.639446	-1.90791	0.0304491	0.0956794
mmu-miR-338-3p	-1.27732	8.71431	-1.9072	0.0304961	0.0956794
mmu-miR-181c-5p	-1.2151	10.7788	-1.90184	0.0308513	0.0965114
chr1_2994	1.99533	-1.80256	1.87337	0.0327963	0.102298
mmu-miR-31-5p	-1.2745	5.6324	-1.83486	0.0355913	0.110694
mmu-miR-7669-5p	2.0216	-0.898941	1.83279	0.0357473	0.110858
mmu-miR-7688-5p	1.75551	1.87481	1.8233	0.0364681	0.112767
mmu-miR-1983	-1.21854	8.34896	-1.82162	0.036597	0.112841
mmu-miR-335-3p	-1.28983	3.49288	-1.81687	0.0369641	0.113646
mmu-miR-1291	2.04921	-0.640033	1.80397	0.037976	0.116424
mmu-miR-1934-5p	1.34439	3.88912	1.802	0.0381314	0.116567
mmu-miR-879-3p	-1.33244	3.45976	-1.78263	0.039699	0.121014
mmu-miR-183-5p	-1.95506	3.64363	-1.77843	0.0400459	0.121726
mmu-miR-7b-5p	-1.26008	10.0461	-1.77519	0.0403147	0.122197
mmu-miR-532-5p	1.14777	11.7827	1.77291	0.0405053	0.122429
mmu-miR-760-3p	-1.25876	6.08205	-1.75573	0.0419635	0.12648
mmu-miR-431-5p	-1.2766	4.6916	-1.74976	0.0424805	0.127679
mmu-miR-344d-3p	-1.79127	-1.59552	-1.7278	0.0444277	0.133159
mmu-miR-384-3p	-1.31434	6.80044	-1.70982	0.0460758	0.137714
mmu-miR-3075-5p	2.08298	1.09032	1.69386	0.0475852	0.141537
mmu-miR-344b-3p	-1.51541	0.844285	-1.69347	0.0476187	0.141537
mmu-miR-5134-5p	1.88825	-0.162099	1.69087	0.0478674	0.141883
mmu-miR-381-5p	-1.4139	2.6005	-1.65652	0.0512598	0.15152
mmu-miR-541-3p	-1.4489	2.16926	-1.64103	0.052853	0.155348
mmu-miR-540-3p	-1.27723	4.00259	-1.64007	0.0529521	0.155348
mmu-miR-758-3p	-1.33836	3.62848	-1.63972	0.0529891	0.155348
chr13_13000	1.88886	-1.13113	1.63685	0.0532902	0.155579
mmu-miR-7a-5p	-1.20772	11.9465	-1.63619	0.053358	0.155579
mmu-miR-3086-5p	1.98222	-1.04633	1.61961	0.0551237	0.160292
mmu-miR-326-5p	1.84737	-0.832341	1.5872	0.0587034	0.17024
mmu-miR-205-5p	-1.65852	1.56334	-1.57461	0.0601427	0.173944
mmu-miR-6967-3p	1.71149	1.2516	1.57223	0.060418	0.17427
mmu-miR-325-3p	-1.25352	4.59111	-1.56761	0.0609558	0.17535
chr18_22626	1.89781	-0.354448	1.5638	0.0614045	0.176169
mmu-miR-500-3p	1.19702	9.56824	1.56173	0.0616456	0.176389
mmu-miR-539-5p	-1.68865	-0.969019	-1.5492	0.0631361	0.180173
chr8_43564	1.88055	-0.228699	1.54263	0.0639317	0.18152
mmu-miR-362-3p	1.26968	5.8267	1.54124	0.0640987	0.18152
mmu-miR-1932	1.82724	-1.79805	1.54111	0.0641156	0.18152
mmu-miR-92b-3p	-1.34417	10.2526	-1.53367	0.0650235	0.183606
mmu-miR-7a-2-3p	-1.28797	4.44443	-1.52959	0.0655272	0.184542
mmu-miR-200c-3p	1.80249	6.82963	1.52814	0.0657073	0.184565
mmu-miR-379-3p	-1.28196	3.85391	-1.51496	0.0673577	0.188707
mmu-miR-3058-3p	1.79356	0.000906057	1.50296	0.0688893	0.192495
mmu-miR-27b-5p	1.45651	2.62802	1.48299	0.0714965	0.199262
mmu-miR-6236	1.76792	1.29086	1.47358	0.072753	0.201905
mmu-miR-10b-5p	-1.84355	1.70514	-1.47309	0.0728213	0.201905
mmu-miR-10a-5p	1.58639	4.69389	1.46985	0.0732546	0.202583
mmu-miR-302a-3p	-1.62608	-0.727504	-1.45598	0.0751469	0.207282
mmu-miR-1197-5p	-1.72474	-1.88736	-1.45426	0.0753847	0.207405
mmu-miR-3473g	1.69937	0.998534	1.44014	0.0773547	0.21228
mmu-miR-5619-3p	1.73964	-1.00333	1.43794	0.077666	0.212591
mmu-miR-301a-5p	1.68961	1.24869	1.42929	0.0788962	0.215218
mmu-miR-672-5p	-1.23586	5.99673	-1.42838	0.0790269	0.215218
mmu-miR-101c	-1.22041	4.08428	-1.41606	0.0808077	0.219511
mmu-miR-210-5p	1.89136	0.682804	1.40552	0.0823669	0.223181
mmu-miR-5129-3p	1.89638	0.459986	1.39215	0.0843672	0.228025
mmu-miR-6990-3p	1.79015	-0.252854	1.38383	0.0856165	0.23082
mmu-miR-1943-5p	1.62689	1.30255	1.36373	0.0887192	0.238586
mmu-miR-493-3p	-1.61207	-0.0983326	-1.35602	0.0899331	0.240792
mmu-miR-7069-5p	1.87014	-0.79963	1.35577	0.0899885	0.240792
mmu-miR-7031-3p	1.6675	-2.11955	1.34634	0.0914758	0.244008
mmu-miR-760-5p	-1.3188	1.9702	-1.34528	0.0916452	0.244008
mmu-miR-7070-5p	1.74139	-1.02967	1.33591	0.0931617	0.247432
mmu-miR-491-5p	-1.46688	0.610658	-1.33434	0.0934149	0.247492
mmu-miR-6238	1.55084	2.98284	1.3302	0.0940908	0.248669
mmu-miR-935	-1.59284	-0.305193	-1.32641	0.0947129	0.249698
mmu-miR-7073-5p	1.78195	-1.26781	1.3248	0.0949843	0.249799
chr9_45843	1.53709	1.8493	1.31776	0.0961446	0.252233
mmu-miR-6932-5p	1.82567	-0.554051	1.30769	0.0978489	0.256078
mmu-miR-3547-3p	-1.4038	1.7685	-1.30254	0.0987036	0.257686
mmu-miR-6516-5p	1.5783	0.683467	1.30045	0.0990586	0.257985
mmu-miR-96-5p	-1.79952	0.404751	-1.2807	0.10248	0.265715
mmu-miR-504-5p	1.66184	0.0218024	1.28038	0.102522	0.265715
mmu-miR-6960-5p	1.74307	-0.17102	1.26284	0.105626	0.273099
chr11_9112	1.81986	-0.0170244	1.25025	0.107913	0.278344
mmu-miR-7049-5p	1.76919	-1.27296	1.24656	0.10857	0.279218
mmu-miR-6946-5p	1.80586	-0.699821	1.24551	0.108773	0.279218
mmu-miR-362-5p	1.14858	6.46746	1.24217	0.109358	0.28005
mmu-miR-7659-5p	1.654	-1.56586	1.23976	0.1098	0.280514
mmu-miR-500-5p	1.29956	2.96648	1.21685	0.114069	0.290727
mmu-miR-802-5p	-1.57183	-0.695882	-1.20568	0.116193	0.295439
mmu-miR-669h-3p	1.74638	-0.626694	1.20147	0.117021	0.296841
mmu-miR-1946a	1.67194	-0.22372	1.19196	0.11885	0.300768
mmu-miR-1193-3p	-1.19402	3.58997	-1.17123	0.122929	0.310359
mmu-miR-196a-5p	1.71329	-1.13962	1.16219	0.124761	0.314245
mmu-miR-541-5p	-1.17417	8.81364	-1.14161	0.128939	0.324007
chr7_39362	1.50386	1.60155	1.135	0.130308	0.326654
mmu-miR-434-3p	-1.21689	7.49378	-1.13359	0.130601	0.326654
mmu-miR-488-3p	-1.16708	5.18049	-1.13193	0.130947	0.326759
mmu-miR-452-3p	-1.50729	-1.29812	-1.12617	0.132153	0.329002
mmu-miR-184-3p	1.4116	2.45428	1.12468	0.132465	0.329017
mmu-miR-676-3p	-1.18759	7.77642	-1.11279	0.134985	0.334501
mmu-miR-377-3p	-1.20323	6.2106	-1.09921	0.1379	0.340938
mmu-miR-7061-5p	1.67537	-1.53411	1.08252	0.141576	0.349222
mmu-miR-381-3p	-1.21019	7.29575	-1.07716	0.142728	0.351122
mmu-miR-5129-5p	1.65472	-0.786373	1.07604	0.143001	0.351122
mmu-miR-1947-5p	1.26618	2.90354	1.06387	0.145695	0.356919
mmu-miR-421-3p	1.10583	6.53331	1.04967	0.148912	0.36397
mmu-miR-3097-5p	-1.419	0.316977	-1.03303	0.152742	0.372481
mmu-miR-148b-5p	1.1735	4.72698	0.981942	0.164916	0.401259
mmu-miR-6897-5p	1.54258	-1.14693	0.96506	0.16909	0.410484
mmu-miR-1943-3p	1.5342	-1.49667	0.955409	0.171499	0.415392
mmu-miR-3102-3p	-1.39859	0.62907	-0.948854	0.173135	0.417875
mmu-miR-6900-5p	1.58978	-1.20637	0.947444	0.17354	0.417875
mmu-miR-6954-3p	1.45255	0.295509	0.946652	0.173693	0.417875
mmu-miR-6994-5p	1.55371	-0.625599	0.927475	0.178618	0.4279
mmu-miR-664-5p	1.40194	1.27946	0.927197	0.178657	0.4279
mmu-miR-7668-3p	1.54185	-0.302748	0.914589	0.181954	0.434825
mmu-miR-652-5p	1.21264	3.54781	0.90337	0.184862	0.440792
mmu-miR-3082-5p	1.53114	-0.240128	0.901508	0.185382	0.441054
mmu-miR-1968-5p	-1.24985	1.97996	-0.893014	0.1876	0.445344
mmu-miR-153-5p	-1.27932	1.79771	-0.884499	0.189872	0.44974
mmu-miR-135a-5p	-1.1194	11.6294	-0.88136	0.190713	0.450739
mmu-miR-7021-5p	1.51711	-0.691063	0.878351	0.191555	0.451732
mmu-miR-6927-5p	1.45783	-1.48557	0.868415	0.194217	0.457006
mmu-miR-3964	1.34386	-1.88736	0.8301	0.204787	0.480823
mmu-miR-3473d	1.22967	2.85906	0.811715	0.209985	0.491951
mmu-miR-1946b	1.46113	-0.0360989	0.784628	0.217829	0.509218
mmu-miR-466m-3p	1.38601	0.822338	0.778886	0.219466	0.511928
mmu-miR-382-3p	-1.16527	4.42904	-0.775126	0.220562	0.513369
mmu-miR-1224-5p	-1.21756	4.04987	-0.767186	0.222898	0.517684
mmu-miR-7062-5p	1.41422	-1.9248	0.759999	0.225044	0.520664
mmu-miR-3104-5p	-1.42737	-0.855913	-0.759667	0.225152	0.520664
mmu-miR-8111	1.42851	-1.25337	0.754957	0.226556	0.522785
mmu-miR-344g-3p	-1.34955	-0.965514	-0.750556	0.22784	0.524618
mmu-miR-200a-5p	-1.63482	-1.4871	-0.745208	0.230908	0.530545
mmu-miR-9-5p	-1.13328	16.8396	-0.726071	0.235223	0.539305
mmu-miR-7658-5p	1.24631	2.32884	0.721752	0.23654	0.541167
mmu-miR-182-5p	-1.3706	3.82934	-0.6979	0.243903	0.556825
mmu-miR-6989-3p	1.29708	0.514834	0.686794	0.24735	0.563495
mmu-miR-499-5p	-1.18655	1.50608	-0.681041	0.249153	0.566401
mmu-miR-9-3p	-1.12742	13.4964	-0.669717	0.252726	0.573308
chr14_14933	1.31095	-2.28654	0.65356	0.257874	0.583232
mmu-miR-7033-5p	1.28456	1.38515	0.652573	0.258187	0.583232
mmu-miR-1981-5p	1.0789	6.70114	0.649548	0.259156	0.58419
mmu-miR-6412	1.30978	-1.12536	0.645318	0.260521	0.586035
mmu-miR-676-5p	-1.14673	2.0147	-0.643299	0.261166	0.586258
mmu-miR-3083-3p	-1.32577	-1.60781	-0.640095	0.262211	0.587375
mmu-miR-7037-5p	1.41984	-0.898941	0.637089	0.263418	0.58885
mmu-miR-582-5p	-1.10216	5.90065	-0.63252	0.264652	0.589932
chr5_36339	1.38704	-0.997791	0.631806	0.265002	0.589932
mmu-miR-7669-3p	1.32331	0.806928	0.624437	0.267298	0.59381
mmu-miR-7679-3p	1.31929	0.673384	0.607851	0.27274	0.604332
mmu-miR-497a-3p	-1.13197	5.19101	-0.606517	0.27316	0.604332
mmu-miR-1a-3p	-1.13435	3.41795	-0.604419	0.273853	0.604617
mmu-miR-5619-5p	1.3453	-0.80837	0.590595	0.278518	0.613655
mmu-miR-193b-5p	-1.26301	-0.581948	-0.580164	0.281925	0.619887
mmu-miR-328-5p	1.36249	-0.136694	0.578911	0.28252	0.619926
mmu-miR-320-5p	1.29848	-0.762272	0.568499	0.285867	0.62599
mmu-miR-26b-3p	1.13053	2.71041	0.564147	0.287315	0.627879
mmu-miR-3102-5p.2-5p	-1.1711	1.83005	-0.562261	0.287953	0.627995
mmu-miR-6995-3p	1.30763	-1.62845	0.547863	0.292905	0.637499
mmu-miR-6902-5p	1.35185	-1.46877	0.538184	0.296474	0.64396
chr18_21558	1.33854	-1.57037	0.515224	0.304442	0.658678
mmu-miR-222-5p	-1.15717	1.3691	-0.511935	0.305231	0.658678
mmu-miR-497b	1.33544	-1.16406	0.512138	0.305507	0.658678
mmu-miR-7052-3p	1.25125	-2.0096	0.510604	0.305705	0.658678
mmu-miR-873a-3p	-1.26037	-0.878479	-0.502825	0.308432	0.663221
mmu-miR-3091-5p	1.26881	-0.0870509	0.498314	0.310028	0.664611
mmu-miR-1249-5p	1.18933	2.52638	0.497373	0.310317	0.664611
mmu-miR-706	1.25082	-1.81105	0.485595	0.314482	0.67219
mmu-miR-3064-5p	1.11755	2.76282	0.480292	0.31633	0.674796
mmu-miR-7015-3p	1.2475	-1.45662	0.469403	0.320224	0.681426
mmu-miR-551b-5p	-1.28021	-0.888226	-0.468384	0.320709	0.681426
mmu-miR-1195	1.1437	4.09377	0.461405	0.323038	0.685019
mmu-miR-543-3p	-1.10491	4.28255	-0.456415	0.32482	0.687439
chr10_4182	1.23975	-2.55878	0.451469	0.32663	0.689789
mmu-miR-876-5p	-1.25156	-1.45662	-0.449729	0.32729	0.689789
mmu-miR-1945	1.26204	-0.0364512	0.448292	0.327859	0.689789
mmu-miR-299a-3p	-1.08725	3.93726	-0.443793	0.329346	0.691562
mmu-miR-12202-3p	1.22295	0.0539575	0.435134	0.332492	0.696035
mmu-miR-6976-5p	1.25448	-1.8693	0.434662	0.332774	0.696035
mmu-miR-92b-5p	-1.08759	4.3476	-0.425552	0.335932	0.698416
mmu-miR-5627-3p	1.26753	-0.431941	0.425575	0.336228	0.698416
mmu-miR-3080-5p	-1.21188	-0.340806	-0.42416	0.336456	0.698416
mmu-miR-7080-3p	-1.25629	-1.6236	-0.424495	0.336515	0.698416
mmu-miR-1981-3p	1.23159	-0.0496114	0.418392	0.338607	0.7014
mmu-miR-5132-5p	1.1819	0.500413	0.407835	0.342383	0.706961
mmu-let-7e-3p	-1.11695	1.17088	-0.407205	0.342609	0.706961
mmu-miR-449b	-1.18098	-0.696935	-0.404991	0.343422	0.707279
chr5_34637	1.23004	-1.11706	0.398289	0.346005	0.711233
mmu-miR-7063-5p	1.20795	-0.176538	0.372781	0.355369	0.729083
mmu-miR-181d-5p	-1.04231	9.67779	-0.339154	0.367803	0.753153
mmu-miR-495-3p	-1.06531	5.62443	-0.329528	0.371417	0.758169
mmu-miR-3069-5p	1.13435	1.44696	0.328457	0.371821	0.758169
mmu-miR-3068-3p	1.10597	1.97413	0.326991	0.372372	0.758169
chr14_14675	1.04576	8.49122	0.32428	0.373393	0.758808
mmu-miR-3474	1.17021	-1.32707	0.301656	0.382087	0.775008
mmu-miR-351-3p	1.16176	0.312912	0.298644	0.383176	0.775751
mmu-miR-7226-3p	-1.14132	0.109853	-0.294896	0.384531	0.777028
mmu-miR-100-3p	-1.05211	4.17608	-0.274038	0.39247	0.79132
mmu-miR-298-3p	-1.0815	1.60406	-0.272447	0.393079	0.79132
mmu-miR-494-3p	-1.12149	0.682637	-0.265781	0.395641	0.793243
chr3_29611	-1.10036	2.19854	-0.265194	0.395857	0.793243
mmu-miR-494-5p	-1.14668	-2.40029	-0.264118	0.3964	0.793243
mmu-miR-138-2-3p	-1.10228	0.587907	-0.262239	0.396991	0.793243
mmu-miR-12194-3p	-1.11665	0.544137	-0.260323	0.397733	0.793247
mmu-miR-28c	1.05899	2.16051	0.246802	0.402926	0.802115
chr2_24908	1.13261	-2.51024	0.243386	0.404354	0.803467
chr4_31665	-1.11365	-1.40807	-0.228576	0.41	0.812969
mmu-miR-6900-3p	1.12489	-1.82215	0.22714	0.410652	0.812969
mmu-miR-1231-5p	-1.12393	-2.47398	-0.219902	0.413504	0.817109
mmu-miR-5134-3p	1.10383	0.997357	0.196766	0.422405	0.831604
mmu-miR-379-5p	-1.02887	9.70779	-0.19197	0.424187	0.831604
mmu-miR-669i	-1.11037	-2.07101	-0.192227	0.424331	0.831604
mmu-miR-7651-5p	1.1082	-1.04431	0.191691	0.424498	0.831604
mmu-miR-449c-5p	-1.05169	4.08094	-0.189389	0.425194	0.831604
mmu-miR-6911-3p	1.10125	-0.460892	0.188525	0.425643	0.831604
mmu-miR-7685-5p	1.10479	-0.883329	0.187124	0.426265	0.831604
mmu-miR-151-5p	-1.02252	10.795	-0.183513	0.427488	0.832477
mmu-miR-141-3p	1.09802	5.43823	0.178835	0.429465	0.834811
mmu-miR-6970-5p	1.10177	-1.38625	0.175352	0.430969	0.83622
mmu-miR-185-5p	1.01895	9.29819	0.168776	0.433253	0.839134
mmu-miR-6935-3p	1.09108	-1.10552	0.159981	0.436947	0.844764
mmu-miR-141-5p	1.11608	0.517453	0.157879	0.440242	0.849375
mmu-miR-7666-3p	1.10507	-1.7108	0.153243	0.440915	0.849375
chr15_15888	-1.08001	0.115415	-0.145999	0.442356	0.850589
mmu-miR-493-5p	-1.03074	2.08209	-0.143609	0.443131	0.850589
mmu-miR-702-3p	1.05197	1.52039	0.139719	0.444661	0.851792
mmu-miR-92a-3p	1.01878	12.0573	0.13798	0.445345	0.851792
mmu-miR-3068-5p	1.01171	9.17419	0.13391	0.446947	0.853335
mmu-miR-671-3p	1.05259	1.01254	0.125444	0.450286	0.858184
mmu-miR-466n-3p	1.05162	1.6762	0.119999	0.452436	0.860751
mmu-miR-3097-3p	-1.03166	1.61289	-0.104991	0.458356	0.87047
mmu-miR-3106-3p	-1.05645	-1.8473	-0.103263	0.459223	0.870576
mmu-miR-3093-3p	-1.02693	2.66979	-0.100559	0.460108	0.870715
mmu-miR-3101-5p	1.03263	1.2879	0.0954933	0.462111	0.872967
mmu-miR-6392-5p	-1.03471	0.589786	-0.0806267	0.468002	0.882541
mmu-miR-384-5p	-1.01301	4.93538	-0.0748596	0.47028	0.885282
mmu-miR-1927	-1.03938	-1.44813	-0.0674132	0.473671	0.890103
mmu-miR-222-3p	-1.00847	6.16249	-0.0584881	0.476771	0.894363
mmu-miR-122-5p	-1.01671	1.87512	-0.0512604	0.479639	0.898172
mmu-miR-5101	-1.02461	0.254428	-0.049257	0.480504	0.898224
mmu-miR-3058-5p	1.03753	-1.6602	0.0533825	0.481367	0.898273
mmu-miR-1970c-5p	1.02252	-1.74824	0.0375134	0.485739	0.904857
mmu-let-7a-2-3p	-1.0164	-0.114746	-0.0335399	0.486729	0.905131
mmu-miR-1306-3p	1.01321	1.90979	0.0298133	0.488167	0.906234
mmu-miR-653-3p	-1.01121	-1.46041	-0.0200712	0.492336	0.912395
mmu-miR-6916-5p	1.0081	-1.8473	0.0143168	0.494674	0.915147
mmu-miR-3084-3p	1.00013	3.75849	0.000726973	0.499711	0.921416
mmu-miR-449a-3p	-1.00025	-2.05788	-0.00057581	0.49978	0.921416
mmu-miR-216a-3p	-0.997559	0.600295	0	0.502162	0.92324
mmu-miR-376c-5p	-0.997376	0.064851	0	0.50249	0.92324
mmu-miR-3074-5p	0.994647	4.67801	0	0.513067	0.939804
mmu-miR-5100	0.993068	3.98699	0	0.513257	0.939804
mmu-miR-3078-3p	-0.988355	1.41237	0	0.51476	0.94095
mmu-miR-6402	0.98391	-2.31549	0	0.516343	0.942239
mmu-miR-673-3p	-0.986284	0.963448	0	0.517537	0.942813
mmu-miR-297c-5p	-0.994247	5.03641	0	0.522262	0.949809
mmu-miR-3088-3p	0.964942	-0.0692034	0	0.523649	0.95072
mmu-miR-341-5p	-0.966798	-1.46772	0	0.526025	0.95342
mmu-miR-299a-5p	-0.982972	3.17059	0	0.530784	0.960424
mmu-miR-429-3p	-0.946117	5.86207	0	0.534095	0.962735
mmu-miR-1251-3p	-0.964303	0.409257	0	0.534259	0.962735
chr8_44248	-0.956848	-1.23541	0	0.534753	0.962735
mmu-miR-877-5p	0.985499	6.741	0	0.541341	0.972963
mmu-miR-325-5p	-0.970898	2.43126	0	0.547136	0.981734
mmu-miR-7070-3p	-0.950926	0.789096	0	0.551101	0.987198
mmu-miR-3076-5p	0.932383	-0.0244575	0	0.552671	0.98836
mmu-miR-615-3p	-0.916581	-0.71483	0	0.555362	0.99152
mmu-miR-7064-5p	0.914382	-1.26186	0	0.557223	0.992167
mmu-miR-335-5p	-0.975488	7.89423	0	0.557574	0.992167
mmu-miR-3074-1-3p	0.965542	3.5873	0	0.558877	0.992839
mmu-miR-7000-3p	0.911137	-2.32659	0	0.563409	0.999235
mmu-miR-505-3p	0.948531	3.5473	0	0.572043	1
mmu-miR-421-5p	0.917385	1.43694	0	0.572052	1
mmu-miR-1306-5p	0.971156	5.31118	0	0.573938	1
mmu-miR-7682-3p	0.910194	0.824268	0	0.576637	1
mmu-miR-3095-3p	-0.903267	-0.365892	0	0.582481	1
mmu-miR-1948-3p	0.87089	-0.541895	0	0.590123	1
mmu-miR-25-3p	0.968634	10.2232	0	0.600808	1
mmu-miR-3083-5p	-0.852981	-1.758	0	0.603493	1
mmu-miR-201-5p	-0.840295	-0.732139	0	0.614583	1
mmu-miR-7213-3p	0.829048	-1.88736	0	0.614658	1
mmu-miR-6935-5p	0.849539	0.329975	0	0.617776	1
mmu-miR-181c-3p	-0.95603	5.90733	0	0.624774	1
mmu-miR-3087-5p	0.776421	-2.27805	0	0.629576	1
mmu-miR-329-3p	-0.946672	5.76809	0	0.63134	1
mmu-miR-6915-5p	0.765971	-0.989664	0	0.637544	1
chr1_3166	-0.791606	-0.919586	0	0.643018	1
mmu-miR-1839-3p	0.953398	5.25826	0	0.645755	1
mmu-miR-3470b	0.868857	2.06137	0	0.646533	1
mmu-miR-7042-3p	0.764629	-1.07926	0	0.647754	1
mmu-miR-130b-5p	0.955972	6.8138	0	0.652051	1
mmu-miR-6962-3p	-0.754997	-1.75402	0	0.664939	1
mmu-miR-137-5p	-0.802041	1.2176	0	0.669818	1
mmu-miR-499-3p	-0.751571	-1.7774	0	0.672291	1
mmu-miR-3086-3p	0.752471	-2.24179	0	0.67548	1
mmu-miR-1954	0.714009	-0.679176	0	0.67697	1
mmu-miR-9b-5p	-0.791755	0.335746	0	0.677834	1
mmu-miR-7026-5p	0.745295	0.0766648	0	0.683272	1
mmu-miR-1982-3p	0.893535	2.37074	0	0.684759	1
mmu-miR-17-3p	0.955445	8.38165	0	0.685057	1
mmu-miR-6985-3p	0.742757	-0.144251	0	0.687172	1
mmu-miR-99b-5p	-0.939997	9.31669	0	0.688719	1
mmu-miR-292a-3p	-0.723868	-2.47398	0	0.689565	1
mmu-miR-1224-3p	-0.738031	-1.80256	0	0.691884	1
mmu-miR-3057-5p	0.869674	2.48993	0	0.692876	1
mmu-miR-199a-5p	-0.922804	5.40546	0	0.697344	1
mmu-miR-5627-5p	0.685308	-1.96105	0	0.697953	1
mmu-miR-7675-3p	0.733333	-1.27853	0	0.699883	1
mmu-miR-24-3p	0.951174	13.1984	0	0.700037	1
mmu-miR-532-3p	0.947118	6.85034	0	0.700406	1
mmu-miR-3059-3p	-0.703991	-0.000194192	0	0.701979	1
mmu-miR-26a-2-3p	0.850701	1.97796	0	0.702944	1
mmu-miR-467d-3p	0.922307	5.52613	0	0.70306	1
mmu-miR-467a-3p	0.922307	5.52613	0	0.703121	1
mmu-miR-3552	-0.702182	-2.79098	0	0.70482	1
mmu-miR-7224-3p	-0.857931	1.89203	0	0.705025	1
mmu-miR-3085-5p	-0.757785	-0.126573	0	0.710357	1
mmu-miR-669p-3p	0.758776	0.603484	0	0.711133	1
mmu-miR-7080-5p	-0.722142	0.307957	0	0.711199	1
mmu-let-7e-5p	-0.901735	12.0683	0	0.714053	1
mmu-miR-32-3p	0.898633	4.06407	0	0.715063	1
mmu-miR-6967-5p	0.680983	0.166608	0	0.715375	1
mmu-miR-200a-3p	-0.588646	3.64793	0	0.716645	1
mmu-miR-598-5p	-0.674498	-1.71776	0	0.716777	1
mmu-miR-1194	0.786852	1.87771	0	0.720583	1
chr3_28795	0.726961	-0.231496	0	0.721322	1
mmu-miR-92a-1-5p	0.847185	3.87613	0	0.721512	1
mmu-miR-1949	0.720448	1.57548	0	0.721627	1
mmu-miR-3101-3p	0.658237	-2.24179	0	0.727008	1
mmu-miR-216a-5p	-0.743072	8.08205	0	0.735523	1
mmu-miR-344g-5p	0.683873	-1.95655	0	0.737335	1
chr14_14026	-0.652101	-2.79098	0	0.738294	1
mmu-miR-6996-5p	0.650997	-0.151133	0	0.740107	1
mmu-miR-181a-2-3p	0.899759	4.749	0	0.741233	1
mmu-miR-344d-3-5p	-0.669992	-2.79098	0	0.743106	1
mmu-miR-3060-3p	0.656094	0.536652	0	0.74362	1
mmu-miR-103-2-5p	0.641897	-0.769579	0	0.744107	1
mmu-miR-7658-3p	0.617634	-1.40736	0	0.748824	1
mmu-miR-465b-3p	-0.630423	-2.07499	0	0.750891	1
mmu-miR-465c-3p	-0.630423	-2.07499	0	0.750891	1
mmu-miR-465a-3p	-0.630423	-2.07499	0	0.750891	1
mmu-miR-669d-5p	-0.879052	3.28678	0	0.751401	1
mmu-miR-3098-3p	-0.607362	-0.889814	0	0.753062	1
mmu-miR-574-5p	0.899055	7.79312	0	0.756248	1
mmu-miR-6984-3p	-0.581531	-1.14622	0	0.7625	1
mmu-miR-12185-3p	-0.698906	-0.377707	0	0.767911	1
mmu-miR-669c-3p	0.608636	0.00470284	0	0.770292	1
mmu-miR-668-5p	-0.558088	-0.793679	0	0.777911	1
mmu-miR-3083b-5p	0.591535	-1.8232	0	0.781362	1
mmu-miR-7083-5p	-0.6408	0.0782209	0	0.781685	1
mmu-miR-194-2-3p	-0.569105	-0.902277	0	0.782449	1
mmu-miR-1b-5p	0.674616	0.776151	0	0.783874	1
mmu-miR-5125	-0.532169	-1.61511	0	0.783982	1
chr12_9732	-0.569738	-1.54141	0	0.791624	1
mmu-miR-101b-5p	0.527547	-1.88736	0	0.792365	1
mmu-miR-130a-3p	-0.868761	12.2493	0	0.794674	1
mmu-miR-183-3p	-0.457878	-0.979205	0	0.794787	1
mmu-miR-3099-3p	-0.842154	8.23925	0	0.80086	1
mmu-miR-669b-3p	-0.680642	0.463573	0	0.801026	1
mmu-miR-27a-3p	0.888615	11.925	0	0.805272	1
mmu-miR-486a-3p	0.73456	3.45713	0	0.80606	1
mmu-miR-3105-5p	0.531085	-0.90743	0	0.807146	1
mmu-miR-702-5p	0.493677	-0.419834	0	0.808759	1
mmu-miR-106a-3p	0.511523	-1.44433	0	0.80998	1
mmu-miR-374b-5p	0.91396	8.74892	0	0.812855	1
mmu-miR-132-3p	-0.788312	8.09155	0	0.813007	1
mmu-miR-3110-5p	-0.660118	0.810177	0	0.815487	1
mmu-miR-99b-3p	-0.859276	5.98172	0	0.817921	1
mmu-miR-214-3p	-0.795726	4.12099	0	0.818436	1
mmu-miR-3475-3p	-0.844762	4.98139	0	0.820682	1
mmu-miR-3094-5p	0.464798	-1.03182	0	0.823923	1
mmu-miR-125b-1-3p	-0.82168	7.15596	0	0.824044	1
mmu-miR-6953-3p	-0.488378	-0.78296	0	0.825396	1
mmu-miR-106b-3p	0.89571	7.01229	0	0.826114	1
mmu-miR-3113-5p	-0.537786	-0.342341	0	0.826285	1
mmu-miR-423-3p	0.907751	9.75293	0	0.827426	1
mmu-miR-7065-3p	-0.653514	0.805577	0	0.827621	1
mmu-miR-302d-3p	-0.593029	0.388798	0	0.82805	1
mmu-miR-5122	-0.436627	-2.03475	0	0.828714	1
mmu-miR-1187	-0.575242	0.0868883	0	0.830365	1
mmu-miR-3102-5p	0.47239	-2.04585	0	0.832541	1
mmu-miR-3061-3p	-0.73234	1.16321	0	0.833717	1
mmu-miR-7213-5p	-0.574834	-0.0864815	0	0.840141	1
mmu-miR-9768-5p	-0.459354	-1.26068	0	0.84416	1
mmu-miR-3535	0.756719	3.40645	0	0.848887	1
mmu-miR-217-5p	-0.55952	7.3157	0	0.851114	1
mmu-miR-3077-3p	0.408368	-1.43251	0	0.851335	1
mmu-miR-143-5p	-0.415915	-1.38672	0	0.852129	1
mmu-miR-9b-3p	-0.402841	-0.0227206	0	0.853227	1
chr18_21219	0.425741	-1.33817	0	0.853478	1
chr18_22040	0.425741	-1.33817	0	0.853478	1
mmu-miR-6997-5p	-0.442288	-1.50516	0	0.855324	1
mmu-miR-7240-5p	0.37676	-2.08329	0	0.857059	1
mmu-miR-6769b-3p	-0.472783	-0.675237	0	0.858376	1
mmu-miR-7032-3p	-0.467968	-2.55878	0	0.858492	1
mmu-miR-12184-5p	0.437818	-2.79098	0	0.861486	1
mmu-miR-6911-5p	0.3871	-1.87625	0	0.863332	1
mmu-miR-135b-3p	-0.73385	2.89508	0	0.864117	1
mmu-miR-216b-3p	0.398701	-0.70433	0	0.865091	1
mmu-miR-12191-3p	-0.392359	-1.52182	0	0.865304	1
mmu-miR-6945-3p	0.388149	-2.03024	0	0.867167	1
mmu-miR-93-5p	0.871634	12.2601	0	0.872108	1
mmu-miR-3076-3p	0.373595	0.0020886	0	0.87264	1
mmu-miR-7084-5p	0.410354	-1.87625	0	0.876697	1
mmu-miR-195a-3p	-0.425424	0.938509	0	0.878687	1
mmu-miR-20a-5p	0.856014	12.5543	0	0.880024	1
mmu-miR-5615-3p	-0.331186	-1.6347	0	0.880723	1
mmu-miR-1a-1-5p	0.397973	-2.63248	0	0.881109	1
mmu-miR-693-3p	-0.321465	-2.16809	0	0.88292	1
mmu-miR-200b-5p	0.326464	-2.24179	0	0.883161	1
chr17_20356	-0.323406	-1.44813	0	0.883382	1
mmu-miR-669l-3p	-0.494116	0.0762952	0	0.883677	1
mmu-miR-8103	0.319638	-1.17968	0	0.884249	1
mmu-miR-6959-5p	-0.307812	-1.50516	0	0.885983	1
mmu-miR-28b	0.420509	-1.14342	0	0.887721	1
mmu-miR-122-3p	0.365504	-2.24179	0	0.889201	1
mmu-miR-1941-3p	0.338222	-2.40029	0	0.891243	1
mmu-miR-200b-3p	-0.234188	4.00887	0	0.891245	1
mmu-miR-3962	0.421969	-1.80256	0	0.891537	1
mmu-miR-346-3p	0.409981	-0.68634	0	0.894495	1
mmu-miR-7662-3p	-0.410923	0.084443	0	0.898053	1
mmu-miR-1964-5p	0.627735	1.88587	0	0.899116	1
mmu-miR-22-3p	0.864908	12.2505	0	0.89916	1
mmu-miR-219a-1-3p	-0.673731	2.2723	0	0.899231	1
mmu-miR-466m-5p	-0.733007	2.99525	0	0.899259	1
mmu-miR-450a-2-3p	0.452201	1.28995	0	0.899586	1
mmu-miR-199a-3p	-0.861279	9.04281	0	0.899858	1
mmu-miR-199b-3p	-0.861113	9.04307	0	0.899999	1
mmu-miR-7052-5p	0.31077	-1.84	0	0.90051	1
mmu-miR-466q	-0.331676	-1.08657	0	0.901701	1
mmu-miR-3070-2-3p	0.283266	-1.10101	0	0.903258	1
mmu-miR-6914-3p	0.298848	-0.622186	0	0.903489	1
mmu-miR-3072-5p	-0.393384	0.273911	0	0.903757	1
mmu-miR-7069-3p	0.488321	1.00607	0	0.903766	1
mmu-miR-3057-3p	0.239924	-2.19325	0	0.90459	1
mmu-miR-363-5p	0.299673	-1.57037	0	0.907884	1
mmu-miR-151-3p	-0.726112	2.90374	0	0.908535	1
chr8_44126	-0.350421	-0.732139	0	0.909118	1
mmu-miR-669m-5p	-0.714879	3.00983	0	0.911678	1
mmu-miR-6986-5p	-0.315103	-0.581948	0	0.91183	1
mmu-miR-6715-5p	0.223888	-1.42766	0	0.914527	1
mmu-miR-26a-1-3p	0.257328	-1.50136	0	0.915242	1
mmu-miR-7066-5p	-0.242834	-0.0418185	0	0.916143	1
mmu-miR-679-5p	-0.253544	-0.64302	0	0.917511	1
mmu-miR-7087-3p	-0.222763	-1.57885	0	0.917607	1
mmu-miR-6970-3p	-0.260111	-1.06972	0	0.923231	1
mmu-miR-3067-5p	-0.301678	-1.04633	0	0.924227	1
mmu-miR-93-3p	0.841364	5.09694	0	0.924409	1
mmu-miR-338-5p	-0.739106	6.29124	0	0.925815	1
mmu-miR-133a-5p	-0.219804	-2.55878	0	0.925981	1
mmu-miR-466f-3p	0.76851	4.32306	0	0.926032	1
mmu-miR-1955-3p	0.255331	-1.09506	0	0.926639	1
mmu-miR-20b-3p	-0.562858	1.33201	0	0.928882	1
mmu-miR-203-5p	0.593433	2.31445	0	0.92958	1
mmu-miR-7024-5p	0.229855	-0.317349	0	0.929862	1
mmu-miR-6903-5p	-0.226986	-2.40029	0	0.931249	1
mmu-miR-7117-3p	-0.196142	-2.04585	0	0.931689	1
mmu-miR-345-3p	-0.79828	3.81993	0	0.932024	1
mmu-miR-199b-5p	-0.708661	3.33166	0	0.932294	1
mmu-miR-23b-5p	0.554458	2.85773	0	0.933456	1
mmu-miR-3081-3p	-0.265134	0.377591	0	0.933646	1
mmu-miR-6769b-5p	0.238158	-1.10218	0	0.934092	1
mmu-miR-669d-3p	-0.276627	-0.151206	0	0.934975	1
mmu-miR-3572-5p	0.170492	-1.9359	0	0.935528	1
mmu-miR-877-3p	0.682652	3.48023	0	0.936746	1
mmu-miR-1948-5p	0.199234	-1.48106	0	0.937189	1
mmu-miR-1231-3p	0.229739	0.0627875	0	0.939386	1
mmu-miR-466d-5p	-0.768294	4.03163	0	0.940441	1
mmu-miR-466n-5p	-0.768294	4.03163	0	0.940441	1
mmu-miR-1955-5p	0.606463	2.40013	0	0.941633	1
mmu-miR-3104-3p	-0.197295	-1.59552	0	0.942251	1
mmu-miR-669a-3-3p	-0.256003	0.191909	0	0.94404	1
mmu-miR-669e-5p	-0.682924	3.66096	0	0.945686	1
mmu-miR-466j	-0.290442	1.44611	0	0.947657	1
mmu-miR-203b-3p	-0.202806	-1.01738	0	0.947681	1
mmu-miR-221-5p	-0.530098	1.91111	0	0.948109	1
mmu-miR-483-3p	-0.609846	2.95432	0	0.948279	1
mmu-miR-5617-5p	-0.193069	-2.16809	0	0.950075	1
mmu-miR-202-3p	-0.145076	-1.9248	0	0.950526	1
mmu-miR-25-5p	0.498496	2.1322	0	0.952255	1
mmu-miR-7061-3p	-0.162293	-1.3045	0	0.95363	1
mmu-miR-6944-3p	-0.173933	-0.167342	0	0.953868	1
mmu-miR-125a-3p	-0.744289	5.1795	0	0.954145	1
mmu-miR-6899-3p	0.240001	0.758942	0	0.954508	1
mmu-miR-130a-5p	-0.689071	4.33614	0	0.95555	1
mmu-miR-98-3p	0.71321	3.89187	0	0.956249	1
mmu-miR-217-3p	-0.303962	3.28971	0	0.958329	1
mmu-miR-488-5p	-0.364009	1.04437	0	0.96029	1
mmu-miR-486b-3p	-0.219655	1.40214	0	0.960715	1
mmu-miR-125b-5p	-0.775619	9.8018	0	0.961185	1
mmu-miR-374c-5p	-0.196247	0.429719	0	0.961236	1
mmu-miR-5104b-5p	0.113039	-0.974172	0	0.963131	1
chr3_30132	-0.120177	-1.96105	0	0.963759	1
mmu-miR-669m-3p	0.231739	0.699967	0	0.964255	1
mmu-miR-574-3p	0.77945	6.88148	0	0.964759	1
mmu-miR-6958-3p	0.158644	-0.499302	0	0.964964	1
mmu-miR-450a-1-3p	0.440426	1.97479	0	0.965326	1
mmu-miR-7653-5p	0.0920323	-1.20483	0	0.965332	1
mmu-miR-466a-5p	-0.733945	4.17087	0	0.96589	1
mmu-miR-491-3p	0.322275	0.95104	0	0.966098	1
mmu-miR-6915-3p	-0.25729	1.14368	0	0.966311	1
mmu-miR-26b-5p	0.80941	12.3451	0	0.966361	1
mmu-miR-344i	-0.13513	-1.90674	0	0.966711	1
mmu-miR-100-5p	-0.629894	8.55063	0	0.9677	1
mmu-miR-3070-3p	-0.121548	-1.05482	0	0.968837	1
mmu-miR-24-1-5p	-0.451701	1.77129	0	0.969044	1
mmu-miR-145b	0.12061	-0.751548	0	0.969952	1
mmu-miR-3470a	0.366452	1.62039	0	0.971386	1
mmu-miR-7071-3p	0.090907	-2.28654	0	0.971501	1
mmu-miR-1941-5p	0.0930548	-2.79098	0	0.971827	1
mmu-miR-5113	0.596938	3.96626	0	0.972772	1
mmu-miR-3093-5p	-0.0973833	-1.32707	0	0.973149	1
mmu-miR-145a-5p	0.438897	9.50179	0	0.974841	1
chr7_39643	-0.0964212	-1.441	0	0.975247	1
mmu-miR-6952-5p	-0.0893331	-1.87175	0	0.9753	1
mmu-miR-3963	-0.253097	0.756108	0	0.975581	1
mmu-miR-7048-3p	0.106396	-1.61511	0	0.976072	1
mmu-miR-669d-2-3p	-0.118551	0.121041	0	0.976915	1
mmu-miR-3092-3p	0.0669593	-1.59552	0	0.977258	1
chr8_44407	-0.0839058	-1.54247	0	0.977562	1
mmu-miR-7092-3p	0.0844929	-0.0415848	0	0.977892	1
mmu-miR-6951-5p	0.152124	0.432559	0	0.979547	1
mmu-miR-365-2-5p	0.0750649	-0.862684	0	0.979729	1
mmu-miR-3098-5p	-0.0800105	0.00513739	0	0.980592	1
mmu-miR-28a-5p	0.816057	9.10664	0	0.980864	1
mmu-miR-3085-3p	-0.0806843	-1.9248	0	0.981006	1
mmu-miR-669h-5p	0.0880327	0.887124	0	0.981377	1
chr17_20934	-0.309279	1.39346	0	0.981775	1
mmu-miR-216b-5p	-0.141821	6.5673	0	0.981933	1
mmu-miR-107-5p	-0.225265	1.24234	0	0.983903	1
mmu-miR-17-5p	0.752895	12.2554	0	0.983991	1
mmu-miR-467h	-0.3263	0.395392	0	0.98403	1
mmu-miR-504-3p	-0.110282	1.13438	0	0.984077	1
mmu-miR-3066-5p	0.397367	2.86048	0	0.984129	1
mmu-miR-466i-3p	0.535706	3.50617	0	0.984921	1
mmu-miR-19b-1-5p	0.662896	5.04557	0	0.985432	1
mmu-miR-194-5p	-0.700333	4.96578	0	0.985462	1
chr11_6533	-0.251329	0.708617	0	0.985626	1
mmu-miR-193a-5p	-0.33986	1.78584	0	0.986567	1
mmu-miR-497a-5p	-0.589024	9.27053	0	0.986595	1
mmu-miR-326-3p	0.752246	7.79792	0	0.989061	1
mmu-miR-7653-3p	0.0343753	-2.11955	0	0.989072	1
mmu-miR-1969	0.186927	2.30455	0	0.990553	1
mmu-miR-135a-1-3p	-0.610716	4.73276	0	0.990824	1
mmu-miR-145a-3p	0.29589	5.09904	0	0.991135	1
mmu-miR-19a-3p	0.710787	8.42037	0	0.991525	1
mmu-miR-6946-3p	-0.107965	-0.0471661	0	0.99181	1
mmu-miR-101a-3p	-0.707249	9.52478	0	0.991932	1
mmu-miR-18b-5p	-0.367463	2.56896	0	0.991945	1
mmu-miR-7093-3p	-0.0355895	-0.931872	0	0.991946	1
mmu-miR-7687-3p	0.169878	1.55533	0	0.992503	1
mmu-miR-669k-5p	-0.0514438	1.17921	0	0.992713	1
mmu-miR-128-1-5p	-0.447502	3.15433	0	0.992713	1
mmu-miR-466g	0.522796	3.69046	0	0.993479	1
mmu-miR-181d-3p	-0.0244457	-0.124408	0	0.993681	1
mmu-miR-669e-3p	0.033456	0.128707	0	0.993822	1
mmu-miR-7039-5p	-0.0192657	-2.35174	0	0.993897	1
mmu-miR-7075-3p	0.222748	2.7499	0	0.994961	1
mmu-miR-744-5p	0.573248	9.24085	0	0.995391	1
mmu-miR-505-5p	0.48573	5.12357	0	0.995716	1
mmu-miR-6991-3p	0.028809	0.183844	0	0.995785	1
mmu-miR-33-3p	-0.558465	3.25102	0	0.996295	1
mmu-miR-6481	0.0158889	-2.40029	0	0.99643	1
mmu-miR-3572-3p	0.371837	2.90667	0	0.996499	1
mmu-miR-202-5p	-0.12235	1.09151	0	0.996774	1
mmu-let-7d-3p	-0.554601	8.1235	0	0.997337	1
mmu-miR-582-3p	-0.447817	2.937	0	0.997722	1
mmu-miR-147-3p	-0.280748	1.95936	0	0.997874	1
mmu-miR-221-3p	-0.569456	4.91049	0	0.99788	1
mmu-miR-466f	0.0670842	2.01291	0	0.998437	1
mmu-miR-3970	0.579223	4.6925	0	0.998496	1
mmu-miR-466f-5p	0.0607656	1.98881	0	0.998588	1
mmu-miR-340-5p	0.651111	10.5717	0	0.998592	1
mmu-miR-28a-3p	0.692724	6.50267	0	0.998839	1
mmu-miR-296-5p	-0.275532	4.84453	0	0.998854	1
chr15_17512	0.0916628	1.62968	0	0.998961	1
mmu-miR-331-5p	-0.325842	2.29574	0	0.999003	1
mmu-miR-192-3p	0.0634573	1.57025	0	0.999259	1
mmu-miR-20a-3p	0.502586	5.70754	0	0.999273	1
mmu-miR-503-5p	0.639129	8.71969	0	0.999279	1
mmu-miR-1249-3p	0.46987	7.44101	0	0.999367	1
mmu-miR-466h-3p	0.443539	4.88683	0	0.999512	1
mmu-miR-345-5p	-0.681131	7.00219	0	0.999534	1
mmu-miR-363-3p	-0.334385	3.14993	0	0.999623	1
mmu-miR-297b-5p	-0.311931	2.90723	0	0.999699	1
mmu-miR-297a-5p	-0.559623	5.47147	0	0.9997	1
mmu-miR-467e-3p	0.141792	2.73012	0	0.999704	1
mmu-miR-466k	0.269459	3.36559	0	0.999738	1
mmu-miR-140-5p	0.726781	10.5566	0	0.999746	1
mmu-miR-669l-5p	-0.544001	5.63216	0	0.999755	1
mmu-let-7c-1-3p	0.553515	5.56354	0	0.999757	1
mmu-miR-297a-3p	0.382927	4.04357	0	0.999758	1
mmu-miR-297c-3p	0.382927	4.04357	0	0.999758	1
mmu-miR-297b-3p	0.382927	4.04357	0	0.999758	1
mmu-miR-467c-3p	0.1078	2.65667	0	0.99976	1
mmu-miR-483-5p	-0.0227598	4.51944	0	0.999761	1
mmu-miR-124-5p	-0.257067	5.16079	0	0.999778	1
mmu-miR-350-5p	0.101027	2.68142	0	0.999784	1
mmu-miR-3069-3p	0.000745659	-0.193847	0	0.999795	1
mmu-miR-7b-3p	-0.138428	4.46195	0	0.999806	1
mmu-miR-22-5p	0.593987	6.61793	0	0.999836	1
mmu-miR-195a-5p	-0.36089	9.25353	0	0.999855	1
mmu-miR-181b-1-3p	0.150605	2.25454	0	0.999867	1
mmu-miR-187-3p	0.550209	10.7463	0	0.999873	1
mmu-let-7k	0.13818	2.75716	0	0.999883	1
mmu-miR-188-3p	0.428588	5.35022	0	0.999909	1
mmu-miR-30c-1-3p	0.266517	4.52436	0	0.999916	1
mmu-miR-20b-5p	0.327878	4.83468	0	0.999919	1
mmu-let-7b-3p	-0.0359461	4.26288	0	0.999923	1
mmu-miR-155-5p	-0.42368	6.33898	0	0.999933	1
chr6_38156	0.423074	10.0187	0	0.999935	1
mmu-miR-350-3p	0.642714	8.41276	0	0.999953	1
mmu-miR-466e-5p	-0.259518	3.55619	0	0.99996	1
mmu-miR-30c-2-3p	-0.288956	4.87985	0	0.999961	1
mmu-miR-190b-5p	0.104985	3.37245	0	0.999962	1
mmu-miR-669f-3p	-0.400379	4.21739	0	0.999962	1
mmu-miR-98-5p	0.408242	11.5965	0	0.99997	1
mmu-miR-503-3p	-0.0255866	3.14484	0	0.999976	1
mmu-miR-5099	0.352352	7.2264	0	0.999977	1
mmu-miR-101a-5p	-0.409404	4.49665	0	0.999978	1
mmu-miR-19b-3p	0.54323	10.5461	0	0.999978	1
mmu-miR-143-3p	-0.00634109	12.5874	0	0.99998	1
mmu-miR-6988-3p	0.0568534	2.84346	0	0.99998	1
mmu-miR-298-5p	-0.537265	8.1483	0	0.999981	1
mmu-let-7f-1-3p	-0.112087	2.29819	0	0.999982	1
mmu-miR-30b-3p	0.252408	3.84996	0	0.999983	1
mmu-miR-744-3p	0.50504	5.08277	0	0.999988	1
mmu-miR-1839-5p	0.614641	8.30632	0	0.999991	1
mmu-miR-106a-5p	0.0523702	3.50061	0	0.999992	1
mmu-miR-192-5p	-0.572214	7.69577	0	0.999994	1
mmu-miR-351-5p	0.412041	9.18152	0	0.999995	1
mmu-miR-322-3p	0.436594	7.36095	0	0.999995	1
mmu-miR-331-3p	-0.486497	6.86224	0	0.999996	1
mmu-miR-186-3p	0.567066	6.12394	0	0.999996	1
mmu-miR-19a-5p	-0.0717364	3.72296	0	0.999997	1
mmu-miR-466p-5p	-0.410861	4.6931	0	0.999997	1
mmu-miR-700-5p	0.570057	7.05275	0	0.999997	1
mmu-let-7i-3p	-0.561464	9.5644	0	0.999998	1
mmu-miR-296-3p	-0.332973	7.35207	0	0.999998	1
mmu-miR-701-3p	-0.00617181	2.58366	0	0.999999	1
mmu-miR-322-5p	0.544362	12.3666	0	0.999999	1
mmu-miR-1191a	0.324781	4.76772	0	0.999999	1
mmu-let-7j	0.336926	7.81027	0	0.999999	1
mmu-miR-1843b-3p	-0.27676	5.56617	0	0.999999	1
mmu-miR-874-5p	-0.190978	4.37403	0	0.999999	1
mmu-miR-18a-5p	0.491307	11.2918	0	0.999999	1
mmu-let-7b-5p	0.12794	15.2174	0	0.999999	1
mmu-miR-340-3p	0.539481	9.55856	0	0.999999	1
mmu-miR-467c-5p	0.423938	6.72189	0	0.999999	1
mmu-miR-450b-3p	0.365593	5.10235	0	0.999999	1
mmu-miR-135a-2-3p	-0.221441	4.19149	0	0.999999	1
mmu-miR-29c-5p	-0.285069	4.36395	0	1	1
mmu-miR-664-3p	0.32096	5.86667	0	1	1
mmu-miR-30a-3p	-0.352555	7.76906	0	1	1
mmu-miR-30a-5p	-0.516385	10.697	0	1	1
mmu-miR-669f-5p	-0.33652	5.11741	0	1	1
mmu-miR-674-3p	0.434582	6.49877	0	1	1
mmu-miR-466h-5p	-0.0940062	4.60377	0	1	1
mmu-miR-152-3p	0.452719	7.41675	0	1	1
mmu-miR-466c-5p	-0.451369	5.69686	0	1	1
mmu-miR-669b-5p	-0.384967	7.08786	0	1	1
mmu-miR-466b-5p	-0.0315491	4.55196	0	1	1
mmu-miR-466o-5p	-0.0315491	4.55196	0	1	1
mmu-miR-188-5p	0.418684	9.2422	0	1	1
mmu-miR-106b-5p	0.380626	11.5951	0	1	1
mmu-miR-1198-5p	0.0895632	4.38575	0	1	1
mmu-let-7c-5p	0.246533	16.4729	0	1	1
mmu-miR-674-5p	0.172885	9.39869	0	1	1
mmu-miR-99a-3p	-0.245278	6.82603	0	1	1
mmu-miR-361-3p	0.0691747	4.501	0	1	1
mmu-miR-484	0.358003	8.8998	0	1	1
mmu-let-7f-2-3p	0.169756	4.91799	0	1	1
mmu-miR-669o-5p	0.288373	6.55175	0	1	1
mmu-miR-203-3p	0.386106	6.56898	0	1	1
mmu-miR-29b-2-5p	-0.0427071	4.26751	0	1	1
mmu-miR-1843b-5p	0.191544	4.83716	0	1	1
mmu-miR-7a-1-3p	0.276909	7.51032	0	1	1
mmu-miR-700-3p	0.282687	6.20399	0	1	1
mmu-miR-1843a-3p	0.166823	5.25229	0	1	1
mmu-miR-872-3p	-0.346512	6.49139	0	1	1
mmu-miR-1843a-5p	0.214303	5.27117	0	1	1
mmu-miR-669a-5p	0.0619906	6.64382	0	1	1
mmu-miR-669p-5p	0.0619906	6.64382	0	1	1
mmu-let-7a-5p	0.401162	15.5091	0	1	1
mmu-let-7c-2-3p	-0.230962	8.34455	0	1	1
mmu-let-7a-1-3p	-0.23084	8.34465	0	1	1
mmu-miR-186-5p	0.344524	7.28478	0	1	1
mmu-miR-872-5p	-0.422527	9.59356	0	1	1
mmu-let-7d-5p	0.158773	13.7274	0	1	1
mmu-miR-181a-1-3p	-0.146639	8.69854	0	1	1
mmu-miR-32-5p	-0.129637	10.0471	0	1	1
mmu-miR-27b-3p	-0.254397	10.8494	0	1	1
mmu-miR-320-3p	-0.105265	8.43627	0	1	1
mmu-miR-669a-3p	0.019674	6.69043	0	1	1
mmu-miR-669o-3p	0.019674	6.69043	0	1	1
mmu-miR-103-3p	0.36618	11.4731	0	1	1
mmu-miR-328-3p	0.0791614	8.792	0	1	1
mmu-miR-101b-3p	-0.139069	9.12534	0	1	1
mmu-miR-874-3p	0.053696	5.91173	0	1	1
mmu-miR-450a-5p	0.0638618	5.89396	0	1	1
mmu-miR-29c-3p	-0.275518	8.51436	0	1	1
mmu-miR-30e-3p	0.289499	7.54913	0	1	1
mmu-miR-542-3p	0.0675404	6.26355	0	1	1
mmu-miR-669c-5p	-0.0443396	7.75574	0	1	1
mmu-miR-23b-3p	-0.279929	10.402	0	1	1
mmu-miR-542-5p	0.0720147	6.77216	0	1	1
mmu-miR-466a-3p	0.20785	7.01911	0	1	1
mmu-miR-466e-3p	0.205697	7.01946	0	1	1
mmu-miR-466c-3p	0.204858	7.01632	0	1	1
mmu-miR-466p-3p	0.204858	7.01632	0	1	1
mmu-miR-148b-3p	0.118925	7.21199	0	1	1
mmu-miR-30d-5p	0.24174	8.51276	0	1	1
mmu-miR-30d-3p	0.0781211	5.70962	0	1	1
mmu-miR-30b-5p	0.374847	9.97352	0	1	1
mmu-miR-125b-2-3p	-0.169283	7.60767	0	1	1
mmu-miR-671-5p	0.0491599	8.23749	0	1	1
mmu-miR-466d-3p	0.0184865	5.6976	0	1	1
mmu-miR-701-5p	-0.094292	5.63915	0	1	1
mmu-miR-148a-3p	-0.0731797	6.26819	0	1	1
mmu-let-7i-5p	0.0563378	14.7466	0	1	1
mmu-miR-466b-3p	0.0715488	6.35348	0	1	1
mmu-miR-324-3p	0.207615	8.72433	0	1	1
mmu-miR-467d-5p	0.020531	6.05342	0	1	1
mmu-let-7g-3p	0.0278515	5.86222	0	1	1
mmu-miR-467e-5p	-0.0782592	8.00788	0	1	1
mmu-miR-181a-5p	-0.107704	15.3012	0	1	1
mmu-let-7f-5p	0.0088448	14.8519	0	1	1
mmu-miR-26a-5p	-0.0763576	14.4591	0	1	1
mmu-let-7g-5p	0.0333338	14.0537	0	1	1
mmu-miR-181b-5p	-0.0147036	13.2068	0	1	1
mmu-miR-99a-5p	0.143513	12.7564	0	1	1
mmu-miR-30e-5p	0.116143	11.8601	0	1	1
mmu-miR-30c-5p	-0.0261045	10.435	0	1	1
mmu-miR-301a-3p	0.0222094	11.0276	0	1	1
mmu-miR-107-3p	0.0848948	9.45109	0	1	1
mmu-miR-324-5p	0.164112	8.26485	0	1	1
mmu-miR-361-5p	0.106533	8.326	0	1	1
mmu-miR-467a-5p	-0.0381299	8.47737	0	1	1
mmu-miR-467b-5p	-0.0381299	8.47737	0	1	1
