# Supplementary material for: Mouse microglia express unique miRNA-mRNA networks to facilitate age-specific functions in the developing central nervous system
Source: Commun Biol. 2023 May 22;6:555. doi: 10.1038/s42003-023-04926-8 (PMC10203306; doi:10.1038/s42003-023-04926-8)
Supplement: Supplementary file 5 — Supplementary data 2 [file 42003_2023_4926_MOESM5_ESM.xlsx]

## Sheet: 8 weeks_enriched, R2>0.8
Supplementary Data 2: miRNA-mRNA network analysis of enriched miRNAs ( 8 weeks, P15, P6)
8 weeks miRNA-mRNA enriched network (R2 > 0.8, adj.P.Val < 0.05)
miRNA	logFC	AveExpr	t	P.Value	adj.P.Val	Target Gene(s), FDR < 0.05	ENSEMBL	GO_CC	GO_BP	GO_MF
mmu-miR-455-3p	5.03127	7.52788	45.6547	8.55271e-51	9.17706e-48	Ccnf, Cfl1, Cxadr, Dynll2, H2ax, Rpa1, Vdac1	ENSMUSG00000072082, NA, ENSMUSG00000022865, ENSMUSG00000020483, ENSMUSG00000049932, ENSMUSG00000000751, ENSMUSG00000020402	GO:0000307;GO:0005634;GO:0005634;GO:0005737;GO:0005813;GO:0005813;GO:0005814;GO:0005856;GO:0019005;GO:0030054;GO:0000307;GO:0005634;GO:0005634;GO:0005737;GO:0005813;GO:0005813;GO:0005814;GO:0005856;GO:0019005;GO:0030054;GO:0000307;GO:0005634;GO:0005634;GO:0005737;GO:0005813;GO:0005813;GO:0005814;GO:0005856;GO:0019005;GO:0030054, NA, GO:0001669;GO:0005576;GO:0005615;GO:0005654;GO:0005737;GO:000588…	GO:0000079;GO:0000320;GO:0001890;GO:0007049;GO:0010826;GO:0010826;GO:0016567;GO:0031146;GO:0044772;GO:0051301;GO:0051726;GO:0000079;GO:0000320;GO:0001890;GO:0007049;GO:0010826;GO:0010826;GO:0016567;GO:0031146;GO:0044772;GO:0051301;GO:0051726;GO:0000079;GO:0000320;GO:0001890;GO:0007049;GO:0010826;GO:0010826;GO:0016567;GO:0031146;GO:0044772;GO:0051301;GO:0051726, NA, GO:0007005;GO:0007155;GO:000715…	GO:0010997;GO:0016538;GO:0010997;GO:0016538;GO:0010997;GO:0016538, NA, GO:0005102;GO:0005178;GO:0005515;GO:0008013;GO:0008013;GO:0030165;GO:0042802;GO:0050839;GO:0050839;GO:0071253;GO:0086082;GO:0005102;GO:0005178;GO:0005515;GO:0008013;GO:0008013;GO:0030165;GO:0042802;GO:0050839;GO:0050839;GO:0071253;GO:0086082, GO:0005515;GO:0042802;GO:0044877;GO:0045505;GO:0097110, GO:0003677;GO:0003684;GO:0005…
mmu-miR-223-3p	6.95949	7.43255	44.5533	3.88537e-50	2.0845e-47	NA	NA	NA	NA	NA
mmu-miR-142a-3p	6.04812	10.6845	40.6152	1.1776e-47	4.21189e-45	NA	NA	NA	NA	NA
mmu-miR-146a-5p	6.67925	10.914	39.0882	1.24122e-46	3.32958e-44	Acat1, Ccnb2, Cct2, Dhfr, Eid1, Hnrnpa0, Idh1, Impdh1, Kif11, Mrpl30, Nusap1, Sbk1, Stard7, Wnt5a	ENSMUSG00000032047, ENSMUSG00000032218, ENSMUSG00000034024, ENSMUSG00000021707, NA, ENSMUSG00000007836, ENSMUSG00000025950, ENSMUSG00000003500, ENSMUSG00000012443, ENSMUSG00000026087, ENSMUSG00000027306, ENSMUSG00000042978, ENSMUSG00000027367, ENSMUSG00000021994	GO:0005739;GO:0005739;GO:0005739;GO:0005743;GO:0005759;GO:0005739;GO:0005739;GO:0005739;GO:0005743;GO:0005759, GO:0000307;GO:0005634;GO:0005737;GO:0005737;GO:0005813;GO:0005813;GO:0005829;GO:0015630;GO:0016020, GO:0002199;GO:0005737;GO:0005829;GO:0005832;GO:0005832;GO:0005832;GO:0005874;GO:0043209;GO:0044297, GO:0005634;GO:0005737;GO:0005737;GO:0005739;GO:0005739;GO:0005739;GO:0005743;GO:0005759;…	GO:0006085;GO:0006550;GO:0006629;GO:0006631;GO:0006635;GO:0015936;GO:0015937;GO:0046356;GO:0046952;GO:1902860;GO:0006085;GO:0006550;GO:0006629;GO:0006631;GO:0006635;GO:0015936;GO:0015937;GO:0046356;GO:0046952;GO:1902860, GO:0000079;GO:0001701;GO:0007049;GO:0007057;GO:0007057;GO:0008315;GO:0008315;GO:0040008;GO:0043029;GO:0044772;GO:0048538;GO:0051301, GO:0006457;GO:0006457;GO:0007339;GO:0032212;G…	GO:0003985;GO:0003985;GO:0003985;GO:0016453;GO:0016740;GO:0016746;GO:0016747;GO:0019899;GO:0030955;GO:0042802;GO:0046872;GO:0120225;GO:0003985;GO:0003985;GO:0003985;GO:0016453;GO:0016740;GO:0016746;GO:0016747;GO:0019899;GO:0030955;GO:0042802;GO:0046872;GO:0120225, GO:0005515;GO:0016538, GO:0000166;GO:0005524;GO:0016887;GO:0031625;GO:0044183;GO:0051082, GO:0000900;GO:0003723;GO:0003729;GO:0004146;…
mmu-miR-339-5p	4.15995	7.49135	32.4495	1.03213e-41	2.21495e-39	NA	NA	NA	NA	NA
mmu-miR-322-5p	3.68988	11.8362	32.1315	1.86824e-41	3.34103e-39	NA	NA	NA	NA	NA
mmu-miR-142a-5p	6.16182	7.74571	30.2951	6.38737e-40	9.79093e-38	NA	NA	NA	NA	NA
mmu-miR-17-3p	3.9114	7.3783	28.4713	2.57735e-38	3.45687e-36	NA	NA	NA	NA	NA
mmu-miR-455-5p	5.12523	5.46046	28.2724	3.90452e-38	4.65505e-36	NA	NA	NA	NA	NA
mmu-miR-339-3p	3.89599	7.01277	26.9375	6.78263e-37	6.61615e-35	NA	NA	NA	NA	NA
mmu-miR-203-3p	3.23762	6.53673	25.1262	3.96885e-35	3.54881e-33	Idh1	ENSMUSG00000025950	GO:0005737;GO:0005739;GO:0005739;GO:0005739;GO:0005777;GO:0005777;GO:0005829;GO:0005829;GO:0005829;GO:0005737;GO:0005739;GO:0005739;GO:0005739;GO:0005777;GO:0005777;GO:0005829;GO:0005829;GO:0005829;GO:0005737;GO:0005739;GO:0005739;GO:0005739;GO:0005777;GO:0005777;GO:0005829;GO:0005829;GO:0005829	GO:0006097;GO:0006099;GO:0006102;GO:0006102;GO:0006103;GO:0006739;GO:0006749;GO:0006979;GO:0014070;GO:0048545;GO:0060696;GO:0071071;GO:0006097;GO:0006099;GO:0006102;GO:0006102;GO:0006103;GO:0006739;GO:0006749;GO:0006979;GO:0014070;GO:0048545;GO:0060696;GO:0071071;GO:0006097;GO:0006099;GO:0006102;GO:0006102;GO:0006103;GO:0006739;GO:0006749;GO:0006979;GO:0014070;GO:0048545;GO:0060696;GO:0071071	GO:0000287;GO:0004450;GO:0004450;GO:0004450;GO:0016491;GO:0016616;GO:0042802;GO:0042803;GO:0046872;GO:0050661;GO:0051287;GO:0000287;GO:0004450;GO:0004450;GO:0004450;GO:0016491;GO:0016616;GO:0042802;GO:0042803;GO:0046872;GO:0050661;GO:0051287;GO:0000287;GO:0004450;GO:0004450;GO:0004450;GO:0016491;GO:0016616;GO:0042802;GO:0042803;GO:0046872;GO:0050661;GO:0051287
mmu-miR-503-5p	4.23758	7.47789	24.0593	4.88996e-34	4.0361e-32	NA	NA	NA	NA	NA
mmu-miR-342-3p	3.52746	11.1517	23.8053	9.00963e-34	6.90523e-32	E2f1, Rbfox2	ENSMUSG00000027490, ENSMUSG00000033565	GO:0000228;GO:0000785;GO:0000785;GO:0005634;GO:0005634;GO:0005654;GO:0005654;GO:0005667;GO:0005737;GO:0005737;GO:0005813;GO:0032991;GO:0035189;GO:0035189;GO:0090575;GO:0090575, GO:0005634;GO:0005634;GO:0005634;GO:0005654;GO:0005737	GO:0000077;GO:0000082;GO:0000083;GO:0000122;GO:0006351;GO:0006355;GO:0006355;GO:0006357;GO:0006915;GO:0007049;GO:0008630;GO:0010628;GO:0030900;GO:0043065;GO:0043276;GO:0043392;GO:0043433;GO:0045599;GO:0045892;GO:0045893;GO:0045893;GO:0045944;GO:0045944;GO:0045944;GO:0048146;GO:0048255;GO:0051726;GO:0060252;GO:0070345;GO:0071466;GO:0071930;GO:0072332;GO:1990086;GO:1990090;GO:2000045, GO:0000381;GO…	GO:0000976;GO:0000978;GO:0000981;GO:0000981;GO:0000987;GO:0001216;GO:0003677;GO:0003700;GO:0003700;GO:0005515;GO:0019901;GO:0043565;GO:0043565;GO:0046983;GO:0140297;GO:1990837, GO:0003676;GO:0003714;GO:0003723;GO:0003723;GO:0003729;GO:0003729;GO:0005515;GO:0140297
mmu-miR-15a-5p	2.58956	12.7666	19.8321	2.65914e-29	1.78329e-27	Nup210, Atp5g3, Egln3, Rangap1, Rpa2, Swi5, Vim	ENSMUSG00000030091, ENSMUSG00000018770, ENSMUSG00000035105, ENSMUSG00000022391, ENSMUSG00000028884, ENSMUSG00000044627, NA	GO:0005634;GO:0005635;GO:0005635;GO:0005643;GO:0005643;GO:0005643;GO:0005783;GO:0016020;GO:0016021;GO:0005634;GO:0005635;GO:0005635;GO:0005643;GO:0005643;GO:0005643;GO:0005783;GO:0016020;GO:0016021;GO:0005634;GO:0005635;GO:0005635;GO:0005643;GO:0005643;GO:0005643;GO:0005783;GO:0016020;GO:0016021;GO:0005634;GO:0005635;GO:0005635;GO:0005643;GO:0005643;GO:0005643;GO:0005783;GO:0016020;GO:0016021, GO…	GO:0006913;GO:0015031;GO:0051028;GO:0065003;GO:0006913;GO:0015031;GO:0051028;GO:0065003;GO:0006913;GO:0015031;GO:0051028;GO:0065003;GO:0006913;GO:0015031;GO:0051028;GO:0065003, GO:0006811;GO:0015986;GO:0046931;GO:1902600, GO:0006915;GO:0006974;GO:0018126;GO:0018401;GO:0018401;GO:0042127;GO:0042127;GO:0043523;GO:0071456;GO:1990830;GO:0006915;GO:0006974;GO:0018126;GO:0018401;GO:0018401;GO:0042127;G…	NA, GO:0008289;GO:0015078;GO:0022834, GO:0005506;GO:0008198;GO:0016491;GO:0016705;GO:0016706;GO:0031418;GO:0031543;GO:0031543;GO:0031545;GO:0031545;GO:0046872;GO:0051213;GO:0005506;GO:0008198;GO:0016491;GO:0016705;GO:0016706;GO:0031418;GO:0031543;GO:0031543;GO:0031545;GO:0031545;GO:0046872;GO:0051213, GO:0003723;GO:0005096;GO:0005096;GO:0031267;GO:0031267;GO:0031625;GO:0003723;GO:0005096;GO:00050…
mmu-miR-223-5p	6.48739	0.450287	19.3418	1.05116e-28	6.63471e-27	NA	NA	NA	NA	NA
mmu-miR-6983-5p	5.88876	-0.196587	18.8477	4.30745e-28	2.56772e-26	NA	NA	NA	NA	NA
mmu-miR-17-5p	3.08711	11.0535	18.7455	5.78579e-28	3.26745e-26	NA	NA	NA	NA	NA
mmu-miR-425-5p	2.17775	8.66328	18.1913	2.92202e-27	1.56766e-25	Dzip1, Paip2b	ENSMUSG00000042156, ENSMUSG00000045896	GO:0005634;GO:0005654;GO:0005737;GO:0005737;GO:0005737;GO:0005813;GO:0005814;GO:0005814;GO:0005856;GO:0005929;GO:0016607;GO:0034451;GO:0036064;GO:0036064;GO:0036064;GO:0036064;GO:0042995;GO:0043231;GO:0097539;GO:0097546, GO:0005737	GO:0007224;GO:0007275;GO:0007283;GO:0007507;GO:0007507;GO:0030030;GO:0030154;GO:0032053;GO:0032507;GO:0033365;GO:0043393;GO:0044782;GO:0045184;GO:0045724;GO:0051220;GO:0051649;GO:0060271;GO:0060271;GO:0060271;GO:0061512;GO:0061512;GO:0120316;GO:0140706;GO:1903566, GO:0006417;GO:0017148;GO:0017148;GO:0045947	GO:0005515;GO:0046872;GO:0060090;GO:0062063;GO:0062063, GO:0000900;GO:0008143;GO:0030371
mmu-miR-450a-5p	3.38432	5.72883	18.1014	3.81116e-27	1.94732e-25	Agap1, Dnajc9	ENSMUSG00000055013, ENSMUSG00000021811	GO:0005737;GO:0005829;GO:0005737;GO:0005829;GO:0005737;GO:0005829, GO:0005615;GO:0005634;GO:0005634;GO:0005654;GO:0005737;GO:0005737;GO:0005829;GO:0005886;GO:0016020;GO:0101031	GO:0015031;GO:0090630;GO:0015031;GO:0090630;GO:0015031;GO:0090630, GO:0006334;GO:0032781	GO:0000166;GO:0003924;GO:0003924;GO:0005096;GO:0005096;GO:0005525;GO:0005543;GO:0046872;GO:0000166;GO:0003924;GO:0003924;GO:0005096;GO:0005096;GO:0005525;GO:0005543;GO:0046872;GO:0000166;GO:0003924;GO:0003924;GO:0005096;GO:0005096;GO:0005525;GO:0005543;GO:0046872, GO:0031072;GO:0031072;GO:0042393;GO:0051087
mmu-miR-181a-2-3p	4.9375	3.9818	17.9311	6.32365e-27	2.95012e-25	NA	NA	NA	NA	NA
mmu-miR-16-5p	2.24114	14.1532	17.7718	1.01813e-26	4.5519e-25	Egln3, Nup210, Rangap1, Rpa2, Swi5, Vim	ENSMUSG00000035105, ENSMUSG00000030091, ENSMUSG00000022391, ENSMUSG00000028884, ENSMUSG00000044627, NA	GO:0005634;GO:0005634;GO:0005737;GO:0005737;GO:0005829;GO:0005634;GO:0005634;GO:0005737;GO:0005737;GO:0005829, GO:0005634;GO:0005635;GO:0005635;GO:0005643;GO:0005643;GO:0005643;GO:0005783;GO:0016020;GO:0016021;GO:0005634;GO:0005635;GO:0005635;GO:0005643;GO:0005643;GO:0005643;GO:0005783;GO:0016020;GO:0016021;GO:0005634;GO:0005635;GO:0005635;GO:0005643;GO:0005643;GO:0005643;GO:0005783;GO:0016020;GO…	GO:0006915;GO:0006974;GO:0018126;GO:0018401;GO:0018401;GO:0042127;GO:0042127;GO:0043523;GO:0071456;GO:1990830;GO:0006915;GO:0006974;GO:0018126;GO:0018401;GO:0018401;GO:0042127;GO:0042127;GO:0043523;GO:0071456;GO:1990830, GO:0006913;GO:0015031;GO:0051028;GO:0065003;GO:0006913;GO:0015031;GO:0051028;GO:0065003;GO:0006913;GO:0015031;GO:0051028;GO:0065003;GO:0006913;GO:0015031;GO:0051028;GO:0065003, G…	GO:0005506;GO:0008198;GO:0016491;GO:0016705;GO:0016706;GO:0031418;GO:0031543;GO:0031543;GO:0031545;GO:0031545;GO:0046872;GO:0051213;GO:0005506;GO:0008198;GO:0016491;GO:0016705;GO:0016706;GO:0031418;GO:0031543;GO:0031543;GO:0031545;GO:0031545;GO:0046872;GO:0051213, NA, GO:0003723;GO:0005096;GO:0005096;GO:0031267;GO:0031267;GO:0031625;GO:0003723;GO:0005096;GO:0005096;GO:0031267;GO:0031267;GO:003162…
mmu-miR-23a-3p	2.52829	11.8021	16.8929	1.48565e-25	6.13115e-24	Lmnb1, Acat1, Bri3bp, Bub1, Ccnb1, Cemip2, Cxadr, Dvl3, Ints7, Mcm6, Ncapg, Prr11, Prrc2b, Top2a, Zwint	ENSMUSG00000024590, ENSMUSG00000032047, ENSMUSG00000037905, ENSMUSG00000027379, ENSMUSG00000041431, ENSMUSG00000024754, ENSMUSG00000022865, ENSMUSG00000003233, ENSMUSG00000037461, ENSMUSG00000026355, ENSMUSG00000015880, ENSMUSG00000020493, ENSMUSG00000039262, ENSMUSG00000020914, ENSMUSG00000019923	GO:0005634;GO:0005634;GO:0005635;GO:0005635;GO:0005635;GO:0005635;GO:0005637;GO:0005638;GO:0005652;GO:0005652;GO:0005654;GO:0005654;GO:0005737;GO:0005882;GO:0016363;GO:0016363;GO:0031965;GO:0005634;GO:0005634;GO:0005635;GO:0005635;GO:0005635;GO:0005635;GO:0005637;GO:0005638;GO:0005652;GO:0005652;GO:0005654;GO:0005654;GO:0005737;GO:0005882;GO:0016363;GO:0016363;GO:0031965;GO:0005634;GO:0005634;GO:…	GO:0006998;GO:0006998;GO:0007097;GO:0010971;GO:0031507;GO:0046330;GO:0051664;GO:0090435;GO:1904609;GO:0006998;GO:0006998;GO:0007097;GO:0010971;GO:0031507;GO:0046330;GO:0051664;GO:0090435;GO:1904609;GO:0006998;GO:0006998;GO:0007097;GO:0010971;GO:0031507;GO:0046330;GO:0051664;GO:0090435;GO:1904609, GO:0006085;GO:0006550;GO:0006629;GO:0006631;GO:0006635;GO:0015936;GO:0015937;GO:0046356;GO:0046952;GO…	GO:0003690;GO:0005200;GO:0008432;GO:0043274;GO:1990837;GO:0003690;GO:0005200;GO:0008432;GO:0043274;GO:1990837;GO:0003690;GO:0005200;GO:0008432;GO:0043274;GO:1990837, GO:0003985;GO:0003985;GO:0003985;GO:0016453;GO:0016740;GO:0016746;GO:0016747;GO:0019899;GO:0030955;GO:0042802;GO:0046872;GO:0120225;GO:0003985;GO:0003985;GO:0003985;GO:0016453;GO:0016740;GO:0016746;GO:0016747;GO:0019899;GO:0030955;GO…
mmu-miR-20a-5p	2.9926	11.4064	16.807	1.93981e-25	7.70897e-24	NA	NA	NA	NA	NA
mmu-miR-18a-5p	2.63962	9.86473	16.5242	4.69764e-25	1.73813e-23	Cbx7	ENSMUSG00000053411	GO:0000785;GO:0000792;GO:0005634;GO:0005634;GO:0005654;GO:0005694;GO:0005829;GO:0031519;GO:0035102;GO:0035102	GO:0000122;GO:0000122;GO:0006325;GO:0016925;GO:0032968;GO:0048733	GO:0003682;GO:0003723;GO:0003727;GO:0005515;GO:0032183;GO:0035064;GO:0061665
mmu-miR-6983-3p	7.37865	2.08284	16.4314	6.29278e-25	2.25072e-23	NA	NA	NA	NA	NA
mmu-miR-322-3p	2.9501	6.83803	15.431	1.57112e-23	4.95827e-22	NA	NA	NA	NA	NA
mmu-miR-542-3p	3.30008	5.602	15.1052	4.60117e-23	1.41059e-21	NA	NA	NA	NA	NA
mmu-miR-342-5p	2.72847	7.83746	15.0523	5.48509e-23	1.63486e-21	NA	NA	NA	NA	NA
mmu-miR-501-3p	2.17912	8.51282	14.9848	6.86811e-23	1.99175e-21	NA	NA	NA	NA	NA
mmu-miR-351-5p	2.97806	8.1935	14.9165	8.62778e-23	2.43621e-21	NA	NA	NA	NA	NA
mmu-miR-450b-3p	3.34503	4.54693	14.7601	1.45733e-22	4.00953e-21	NA	NA	NA	NA	NA
mmu-miR-450b-5p	4.39605	4.24356	13.836	3.43868e-21	8.99927e-20	NA	NA	NA	NA	NA
chr3_29427	5.21536	0.845853	13.7483	4.66704e-21	1.19232e-19	Traf4, Dclk2, Dlx2, Cdca5, Ptk7, Plk1, Sbk1, Birc5, Ube2s, E2f8, Cenpm, Zc3h7b, Dclk2, Agap1, Phc1	ENSMUSG00000017386, ENSMUSG00000028078, ENSMUSG00000023391, ENSMUSG00000024791, ENSMUSG00000023972, ENSMUSG00000030867, ENSMUSG00000042978, ENSMUSG00000017716, ENSMUSG00000060860, ENSMUSG00000046179, ENSMUSG00000068101, ENSMUSG00000022390, ENSMUSG00000028078, ENSMUSG00000055013, ENSMUSG00000040669	GO:0001650;GO:0005634;GO:0005654;GO:0005737;GO:0005829;GO:0005856;GO:0005886;GO:0005923;GO:0016020;GO:0030054;GO:0098802, GO:0005737;GO:0005856;GO:0005737;GO:0005856, GO:0005634, GO:0000785;GO:0005634;GO:0005634;GO:0005654;GO:0005694;GO:0005737, GO:0005886;GO:0005886;GO:0005911;GO:0005911;GO:0005911;GO:0016020;GO:0016021;GO:0030054, GO:0000775;GO:0000776;GO:0000776;GO:0000779;GO:0000785;GO:000079…	GO:0002376;GO:0006915;GO:0007165;GO:0007250;GO:0007275;GO:0007585;GO:0030323;GO:0042981;GO:0043122;GO:0045087;GO:0045860;GO:0046330;GO:0046330, GO:0000226;GO:0000226;GO:0006468;GO:0016310;GO:0018105;GO:0021766;GO:0021860;GO:0034504;GO:0035556;GO:1900181;GO:0000226;GO:0000226;GO:0006468;GO:0016310;GO:0018105;GO:0021766;GO:0021860;GO:0034504;GO:0035556;GO:1900181, GO:0000122;GO:0000122;GO:0006355;G…	GO:0005164;GO:0008270;GO:0016740;GO:0019901;GO:0031625;GO:0031996;GO:0042802;GO:0046872;GO:0050699, GO:0000166;GO:0004672;GO:0004674;GO:0005524;GO:0008017;GO:0016301;GO:0016740;GO:0000166;GO:0004672;GO:0004674;GO:0005524;GO:0008017;GO:0016301;GO:0016740, GO:0000977;GO:0000978;GO:0000981;GO:0001228;GO:0003677;GO:0003682;GO:0003727;GO:0005515;GO:1990837, GO:0005515;GO:0044877, GO:0004672;GO:0050839…
mmu-miR-191-5p	1.87945	13.2498	13.5748	8.56894e-21	2.08965e-19	Ccnd2, Socs2	ENSMUSG00000000184, ENSMUSG00000020027	GO:0000307;GO:0000307;GO:0000785;GO:0005634;GO:0005634;GO:0005634;GO:0005654;GO:0005730;GO:0005737;GO:0005737;GO:0005829;GO:0016020;GO:0031965;GO:0097129;GO:0097129, GO:0005737;GO:0005942	GO:0000079;GO:0000082;GO:0000082;GO:0001934;GO:0007049;GO:0007616;GO:0008284;GO:0008344;GO:0043066;GO:0044772;GO:0045737;GO:0050679;GO:0051301;GO:0051726;GO:0060045;GO:0071481;GO:1900087;GO:1900087;GO:2000726, GO:0001558;GO:0007259;GO:0007595;GO:0007595;GO:0009968;GO:0032355;GO:0032870;GO:0035556;GO:0040008;GO:0040014;GO:0040015;GO:0040015;GO:0045666;GO:0046426;GO:0046854;GO:0060396;GO:0060749;GO…	GO:0005515;GO:0016538;GO:0019901, GO:0005131;GO:0005159;GO:0005515;GO:0008269;GO:0046935
mmu-miR-511-3p	6.28823	2.80929	13.405	1.55899e-20	3.63652e-19	NA	NA	NA	NA	NA
mmu-miR-146a-3p	5.83373	1.54822	13.3713	1.75637e-20	4.00976e-19	NA	NA	NA	NA	NA
mmu-miR-7219-3p	5.50712	0.868691	13.3649	1.79632e-20	4.01553e-19	NA	NA	NA	NA	NA
mmu-miR-181b-2-3p	5.1133	1.96792	13.1683	3.61173e-20	7.90895e-19	NA	NA	NA	NA	NA
mmu-miR-542-5p	2.54001	6.48703	13.077	5.00469e-20	1.07401e-18	NA	NA	NA	NA	NA
mmu-miR-99a-5p	1.80603	12.5909	12.9412	8.14332e-20	1.62224e-18	NA	NA	NA	NA	NA
mmu-miR-511-5p	5.13015	0.352914	12.7499	1.62358e-19	3.11089e-18	NA	NA	NA	NA	NA
chr14_14675	2.90296	7.1962	12.3013	8.33673e-19	1.5423e-17	NA	NA	NA	NA	NA
mmu-miR-130b-3p	2.44912	7.46812	12.0717	1.94447e-18	3.53629e-17	Enpp4, Osbpl3, Zrsr1	ENSMUSG00000023961, ENSMUSG00000029822, ENSMUSG00000044068	GO:0005886;GO:0016020;GO:0016021, GO:0005634;GO:0005737;GO:0005783;GO:0005829;GO:0005829;GO:0005886;GO:0005886;GO:0016020;GO:0031965;GO:0042995;GO:0043231;GO:0097038;GO:0097038, GO:0005634;GO:0005681;GO:0005681;GO:0005689;GO:0005689;GO:0089701	GO:0007596;GO:0007599;GO:0030194;GO:0046130, GO:0006869, GO:0000245;GO:0000398;GO:0000398;GO:0000398;GO:0006397;GO:0008380	GO:0003824;GO:0016787;GO:0046872;GO:0047710, GO:0008289;GO:0015248;GO:0015485;GO:0015485;GO:0032934, GO:0003676;GO:0003723;GO:0030628;GO:0030628;GO:0042802;GO:0046872
mmu-let-7j	2.28793	8.22728	11.7912	5.52232e-18	9.55717e-17	NA	NA	NA	NA	NA
mmu-miR-652-3p	2.03931	10.4326	11.3312	3.1228e-17	4.71939e-16	NA	NA	NA	NA	NA
mmu-miR-5099	2.91225	6.3828	11.1005	7.51481e-17	1.06097e-15	NA	NA	NA	NA	NA
mmu-miR-19b-3p	2.0957	9.72572	10.9627	1.27337e-16	1.76976e-15	NA	NA	NA	NA	NA
mmu-miR-3964	4.44489	-1.63394	10.8088	2.30097e-16	3.03721e-15	NA	NA	NA	NA	NA
mmu-miR-25-3p	2.23734	9.23502	10.5392	6.52572e-16	7.86753e-15	NA	NA	NA	NA	NA
mmu-miR-467c-5p	2.14062	6.2157	10.2978	1.67074e-15	1.84815e-14	NA	NA	NA	NA	NA
mmu-miR-3079-3p	4.74577	-0.145275	10.2719	1.84895e-15	2.02441e-14	NA	NA	NA	NA	NA
mmu-miR-190a-5p	1.9024	9.72181	10.1993	2.45646e-15	2.6624e-14	NA	NA	NA	NA	NA
mmu-miR-15b-5p	2.09073	9.85107	10.1104	3.48102e-15	3.69816e-14	NA	NA	NA	NA	NA
mmu-miR-10a-5p	4.12941	5.35824	9.92836	7.12245e-15	7.14242e-14	Cemip2, Mcm5	ENSMUSG00000024754, ENSMUSG00000005410	GO:0005730;GO:0005829;GO:0005886;GO:0005887;GO:0016020;GO:0016021;GO:0043231;GO:0005730;GO:0005829;GO:0005886;GO:0005887;GO:0016020;GO:0016021;GO:0043231, GO:0005634;GO:0005634;GO:0005654;GO:0005694;GO:0005737;GO:0042555;GO:0042555;GO:0071162	GO:0001525;GO:0007275;GO:0008152;GO:0030214;GO:0001525;GO:0007275;GO:0008152;GO:0030214, GO:0000727;GO:0006260;GO:0006268;GO:0006270;GO:0007049;GO:0030174;GO:0032508	GO:0004415;GO:0005509;GO:0016787;GO:0016798;GO:0004415;GO:0005509;GO:0016787;GO:0016798, GO:0000166;GO:0003677;GO:0003678;GO:0003688;GO:0003697;GO:0004386;GO:0005524;GO:0016787;GO:0017116;GO:0043138
mmu-miR-701-5p	2.41359	4.61132	9.87589	8.76033e-15	8.6237e-14	NA	NA	NA	NA	NA
mmu-miR-467e-5p	1.79974	7.85431	9.76958	1.33343e-14	1.25506e-13	NA	NA	NA	NA	NA
mmu-miR-15a-3p	2.71489	4.42773	9.68928	1.83265e-14	1.6952e-13	NA	NA	NA	NA	NA
mmu-miR-5116	4.14523	-1.51278	9.67137	1.96748e-14	1.78907e-13	NA	NA	NA	NA	NA
chr2_25687	4.78854	-1.57129	9.50287	3.84225e-14	3.43562e-13	NA	NA	NA	NA	NA
mmu-miR-3079-5p	4.44575	-0.300823	9.30569	8.4333e-14	7.06947e-13	NA	NA	NA	NA	NA
mmu-miR-1895	3.22084	3.16373	9.26615	9.87648e-14	8.21509e-13	NA	NA	NA	NA	NA
mmu-miR-191-3p	1.8727	6.83418	8.77831	6.99698e-13	5.5613e-12	NA	NA	NA	NA	NA
mmu-miR-106b-5p	1.85783	10.7661	8.75668	7.63408e-13	6.02306e-12	NA	NA	NA	NA	NA
mmu-miR-466e-3p	1.80527	6.56752	8.7399	8.16804e-13	6.39731e-12	NA	NA	NA	NA	NA
mmu-miR-466c-3p	1.80329	6.56435	8.73464	8.34331e-13	6.44056e-12	NA	NA	NA	NA	NA
mmu-miR-466p-3p	1.80329	6.56435	8.73464	8.34331e-13	6.44056e-12	NA	NA	NA	NA	NA
mmu-miR-466a-3p	1.80483	6.56696	8.70612	9.35969e-13	7.12266e-12	NA	NA	NA	NA	NA
mmu-miR-425-3p	2.14867	6.19082	8.61285	1.36355e-12	1.01603e-11	NA	NA	NA	NA	NA
mmu-miR-203-5p	3.36063	2.04094	8.49525	2.19258e-12	1.62251e-11	NA	NA	NA	NA	NA
mmu-miR-669o-5p	1.89302	6.38101	8.25175	5.8726e-12	4.1419e-11	NA	NA	NA	NA	NA
mmu-miR-466b-3p	1.79212	5.96213	8.23122	6.38197e-12	4.44666e-11	NA	NA	NA	NA	NA
chr12_10577	4.40847	-1.29994	8.20392	7.12826e-12	4.9346e-11	NA	NA	NA	NA	NA
mmu-miR-27a-5p	4.19611	2.38631	8.02424	1.4767e-11	9.78085e-11	NA	NA	NA	NA	NA
mmu-miR-19b-1-5p	2.70732	3.87293	7.95247	1.9756e-11	1.29257e-10	NA	NA	NA	NA	NA
mmu-miR-19a-3p	1.98372	7.28601	7.81619	3.43408e-11	2.16751e-10	NA	NA	NA	NA	NA
mmu-miR-5103	4.31401	-0.0982962	7.76087	4.29814e-11	2.66584e-10	NA	NA	NA	NA	NA
mmu-miR-7115-5p	4.22833	0.501988	7.67629	6.05799e-11	3.71441e-10	NA	NA	NA	NA	NA
mmu-miR-5624-3p	3.609	-0.686763	7.54534	1.03046e-10	6.15233e-10	NA	NA	NA	NA	NA
mmu-miR-3473e	2.89039	5.83026	7.50482	1.21451e-10	7.16028e-10	NA	NA	NA	NA	NA
mmu-miR-24-2-5p	2.03255	6.32588	7.48687	1.30618e-10	7.65864e-10	NA	NA	NA	NA	NA
mmu-miR-92a-3p	1.96048	10.8367	7.29542	2.83781e-10	1.56152e-09	Ly6a	ENSMUSG00000075602	GO:0005622;GO:0005886;GO:0009897;GO:0016020;GO:0031225	GO:0009617;GO:0095500	GO:0005515;GO:0030550;GO:0033130
mmu-miR-574-3p	1.76787	6.87821	7.2737	3.09877e-10	1.69642e-09	NA	NA	NA	NA	NA
mmu-miR-93-5p	1.76422	11.3747	7.22981	3.70143e-10	1.99579e-09	NA	NA	NA	NA	NA
mmu-miR-451a	2.39051	13.0138	7.08719	6.59047e-10	3.44466e-09	NA	NA	NA	NA	NA
mmu-miR-701-3p	3.04536	1.5519	6.98447	9.97951e-10	5.07489e-09	NA	NA	NA	NA	NA
mmu-miR-5123	4.13724	1.61516	6.75028	2.56389e-09	1.25048e-08	NA	NA	NA	NA	NA
mmu-miR-152-3p	1.54305	7.4898	6.74569	2.61162e-09	1.26799e-08	Arhgef7, Bcl7a, Ccna2, Ccnf, Cdc25b, Cenpf, Dpysl3, Igsf3, Mast2, Nrep, Nsg1, Nt5dc2, Nuf2, Pcsk9, Ppp2r5d, Ptk7, Rnf165, Sox11, Tmsb10	ENSMUSG00000031511, NA, ENSMUSG00000027715, ENSMUSG00000072082, ENSMUSG00000027330, ENSMUSG00000026605, ENSMUSG00000024501, ENSMUSG00000042035, ENSMUSG00000003810, ENSMUSG00000042834, ENSMUSG00000029126, ENSMUSG00000071547, ENSMUSG00000026683, ENSMUSG00000044254, ENSMUSG00000059409, ENSMUSG00000023972, ENSMUSG00000025427, ENSMUSG00000063632, ENSMUSG00000079523	GO:0000322;GO:0005737;GO:0005737;GO:0005813;GO:0005829;GO:0005886;GO:0005925;GO:0030027;GO:0030027;GO:0030054;GO:0030426;GO:0032991;GO:0042995;GO:0043005;GO:0043025;GO:0097431;GO:0098794;GO:0098982, NA, GO:0000307;GO:0000307;GO:0001939;GO:0001940;GO:0005634;GO:0005634;GO:0005634;GO:0005654;GO:0005654;GO:0005737;GO:0005737;GO:0005737;GO:0005829;GO:0097124;GO:0097124;GO:0097124;GO:0000307;GO:000030…	GO:0002244;GO:0007030;GO:0007264;GO:0007399;GO:0030032;GO:0030032;GO:0032092;GO:0035556;GO:0043065;GO:0043547;GO:0043547;GO:0043547;GO:0043615;GO:0060124;GO:0098974;GO:0099140;GO:1904424;GO:1905833, NA, GO:0000079;GO:0000086;GO:0006275;GO:0006351;GO:0006351;GO:0007049;GO:0044772;GO:0044843;GO:0045893;GO:0045893;GO:0048146;GO:0051301;GO:0000079;GO:0000086;GO:0006275;GO:0006351;GO:0006351;GO:000704…	GO:0005085;GO:0005085;GO:0005085;GO:0005515;GO:0019901;GO:0019901;GO:0031267;GO:0043015, NA, GO:0005515;GO:0016538;GO:0016538;GO:0019901;GO:0019901;GO:0019904;GO:0005515;GO:0016538;GO:0016538;GO:0019901;GO:0019901;GO:0019904, GO:0010997;GO:0016538;GO:0010997;GO:0016538;GO:0010997;GO:0016538, GO:0004721;GO:0004725;GO:0016787;GO:0019901;GO:0004721;GO:0004725;GO:0016787;GO:0019901;GO:0004721;GO:0004…
mmu-miR-423-3p	1.60541	9.18173	6.70885	3.02847e-09	1.45069e-08	NA	NA	NA	NA	NA
mmu-miR-374b-5p	1.58138	8.07009	6.49694	7.08149e-09	3.33265e-08	NA	NA	NA	NA	NA
mmu-miR-532-5p	1.49467	11.1239	6.49067	7.26146e-09	3.40242e-08	NA	NA	NA	NA	NA
mmu-miR-20a-3p	2.39468	4.47652	6.46436	8.06647e-09	3.76319e-08	NA	NA	NA	NA	NA
chr7_39643	3.83433	-1.27311	6.29135	1.60756e-08	7.34006e-08	NA	NA	NA	NA	NA
mmu-miR-3108-5p	3.48139	-1.27525	6.2576	1.83828e-08	8.32266e-08	NA	NA	NA	NA	NA
mmu-miR-8114	2.08373	3.88658	6.23169	2.0375e-08	9.14745e-08	NA	NA	NA	NA	NA
mmu-miR-450a-1-3p	3.10275	1.40296	6.20044	2.30632e-08	1.0226e-07	NA	NA	NA	NA	NA
mmu-miR-144-5p	2.40773	5.04758	6.1917	2.38767e-08	1.05431e-07	NA	NA	NA	NA	NA
mmu-miR-18a-3p	2.98912	1.98648	6.16806	2.62209e-08	1.15307e-07	NA	NA	NA	NA	NA
mmu-miR-10a-3p	3.62879	-0.364986	6.14495	2.87323e-08	1.24817e-07	NA	NA	NA	NA	NA
mmu-miR-23a-5p	3.46328	1.5449	6.07889	3.73057e-08	1.61407e-07	NA	NA	NA	NA	NA
mmu-miR-28a-3p	1.59003	5.97725	6.01112	4.87334e-08	2.09164e-07	NA	NA	NA	NA	NA
mmu-miR-99a-3p	1.68316	6.77497	5.93546	6.56207e-08	2.78304e-07	NA	NA	NA	NA	NA
mmu-miR-669f-5p	1.75752	4.97766	5.92326	6.88387e-08	2.89662e-07	NA	NA	NA	NA	NA
mmu-miR-7043-5p	3.70998	-1.11313	5.85353	9.04689e-08	3.77717e-07	NA	NA	NA	NA	NA
mmu-miR-3535	2.29142	3.15595	5.80547	1.09165e-07	4.52257e-07	NA	NA	NA	NA	NA
mmu-miR-7023-3p	3.34148	-0.964003	5.71771	1.53676e-07	6.29367e-07	NA	NA	NA	NA	NA
mmu-miR-466k	2.41716	2.81649	5.69608	1.67153e-07	6.81961e-07	NA	NA	NA	NA	NA
mmu-miR-350-3p	1.43668	8.03582	5.61461	2.29245e-07	9.28225e-07	NA	NA	NA	NA	NA
mmu-miR-140-3p	1.48121	8.64129	5.59901	2.43503e-07	9.8225e-07	NA	NA	NA	NA	NA
mmu-miR-466d-3p	1.57451	5.53888	5.45595	4.22479e-07	1.68521e-06	NA	NA	NA	NA	NA
mmu-miR-467a-3p	1.78606	4.91918	5.42745	4.71257e-07	1.87281e-06	NA	NA	NA	NA	NA
mmu-miR-467d-3p	1.78606	4.91885	5.42566	4.74504e-07	1.87876e-06	NA	NA	NA	NA	NA
mmu-miR-7043-3p	3.23111	-0.679599	5.38939	5.45144e-07	2.14264e-06	NA	NA	NA	NA	NA
mmu-miR-669a-5p	1.65832	6.62532	5.17286	1.24028e-06	4.70256e-06	NA	NA	NA	NA	NA
mmu-miR-669p-5p	1.65832	6.62532	5.17286	1.24028e-06	4.70256e-06	NA	NA	NA	NA	NA
mmu-miR-503-3p	2.38293	2.96516	5.03447	2.08469e-06	7.66052e-06	NA	NA	NA	NA	NA
mmu-miR-29a-5p	1.42272	7.57163	4.95732	2.7783e-06	1.00713e-05	Acat2, Agap1, Atxn10, Auts2, Bcl2l13, Cbx5, Cenpf, Cyp51, F2r, Fbxo21, Fem1b, Flnc, Gpsm2, Hnrnpab, Idh1, Igsf3, Ilf3, Lamb1, Mllt11, Mturn, Myh10, Nasp, Nme1, Nsd2, Psrc1, Sephs1, Sertad4, Sh3rf1, Sox11, Trim59, Ywhae, Zfp821	ENSMUSG00000023832, ENSMUSG00000055013, NA, NA, ENSMUSG00000009112, ENSMUSG00000009575, ENSMUSG00000026605, NA, ENSMUSG00000048376, ENSMUSG00000032898, ENSMUSG00000032244, ENSMUSG00000068699, ENSMUSG00000027883, ENSMUSG00000020358, ENSMUSG00000025950, ENSMUSG00000042035, ENSMUSG00000032178, ENSMUSG00000002900, ENSMUSG00000053192, ENSMUSG00000038065, ENSMUSG00000020900, ENSMUSG00000028693, NA, ENS…	GO:0005737;GO:0005739;GO:0005739;GO:0005829, GO:0005737;GO:0005829;GO:0005737;GO:0005829;GO:0005737;GO:0005829, NA, NA, GO:0005739;GO:0016020;GO:0016021;GO:0016021;GO:0016021, GO:0000118;GO:0000775;GO:0000776;GO:0000781;GO:0000792;GO:0005634;GO:0005634;GO:0005654;GO:0005654;GO:0005694;GO:0005721;GO:0005721;GO:0005730;GO:0005730;GO:0010369;GO:0016605;GO:0017053;GO:0032991;GO:0035097;GO:0090734;GO:…	GO:0006635;GO:0045797, GO:0015031;GO:0090630;GO:0015031;GO:0090630;GO:0015031;GO:0090630, NA, NA, GO:0006915;GO:0042981, GO:0000122;GO:0000122;GO:0006325;GO:0006974;GO:0045892;GO:0045892, GO:0000278;GO:0000278;GO:0001822;GO:0007059;GO:0010389;GO:0010389;GO:0015031;GO:0016202;GO:0021591;GO:0045892;GO:0051310;GO:0051310;GO:0000278;GO:0000278;GO:0001822;GO:0007059;GO:0010389;GO:0010389;GO:0015031;GO…	GO:0003985;GO:0003985;GO:0016740;GO:0016746;GO:0016747, GO:0000166;GO:0003924;GO:0003924;GO:0005096;GO:0005096;GO:0005525;GO:0005543;GO:0046872;GO:0000166;GO:0003924;GO:0003924;GO:0005096;GO:0005096;GO:0005525;GO:0005543;GO:0046872;GO:0000166;GO:0003924;GO:0003924;GO:0005096;GO:0005096;GO:0005525;GO:0005543;GO:0046872, NA, NA, GO:0003674, GO:0003682;GO:0003682;GO:0005515;GO:0030674;GO:0035064;GO:…
mmu-miR-501-5p	1.48435	5.55984	4.68491	7.55484e-06	2.67536e-05	NA	NA	NA	NA	NA
mmu-miR-16-1-3p	2.30813	2.14673	4.66935	7.99364e-06	2.82144e-05	NA	NA	NA	NA	NA
mmu-miR-155-5p	1.64735	6.28126	4.65417	8.44537e-06	2.97111e-05	NA	NA	NA	NA	NA
mmu-miR-362-5p	1.53757	5.78001	4.58215	1.09519e-05	3.84032e-05	NA	NA	NA	NA	NA
mmu-miR-3074-5p	1.93544	3.68716	4.56851	1.1502e-05	4.00704e-05	NA	NA	NA	NA	NA
mmu-miR-146b-5p	1.42315	7.55625	4.55963	1.18747e-05	4.11535e-05	NA	NA	NA	NA	NA
mmu-miR-106a-5p	2.3137	2.58495	4.45234	1.74176e-05	5.95193e-05	NA	NA	NA	NA	NA
mmu-miR-3968	1.90487	2.94206	4.35334	2.47119e-05	8.33833e-05	NA	NA	NA	NA	NA
mmu-miR-467d-5p	1.41139	5.86236	4.33455	2.63982e-05	8.82407e-05	NA	NA	NA	NA	NA
mmu-miR-6537-3p	2.5159	-1.77177	4.32981	2.68401e-05	8.94194e-05	NA	NA	NA	NA	NA
mmu-miR-7015-3p	2.81141	-1.06623	4.32043	2.77378e-05	9.18601e-05	NA	NA	NA	NA	NA
chr15_16817	2.81442	-1.31557	4.25947	3.43172e-05	0.0001133	NA	NA	NA	NA	NA
mmu-miR-466h-3p	1.70035	4.6355	4.25678	3.46401e-05	0.000114015	NA	NA	NA	NA	NA
mmu-miR-106b-3p	1.4745	6.25542	4.16199	4.80874e-05	0.000156832	NA	NA	NA	NA	NA
mmu-miR-466h-5p	1.74306	4.23959	4.13609	5.25636e-05	0.000170395	NA	NA	NA	NA	NA
mmu-miR-5104	2.8154	-0.747999	4.1111	5.72631e-05	0.000183962	NA	NA	NA	NA	NA
mmu-miR-200c-3p	3.65715	5.6924	4.10894	5.76875e-05	0.000184772	NA	NA	NA	NA	NA
chr4_30965	2.64263	0.979471	4.09912	5.96568e-05	0.000190511	NA	NA	NA	NA	NA
mmu-miR-466b-5p	1.7697	4.14291	4.07085	6.56948e-05	0.000207325	NA	NA	NA	NA	NA
mmu-miR-466o-5p	1.7697	4.14291	4.07085	6.56948e-05	0.000207325	NA	NA	NA	NA	NA
mmu-miR-669m-5p	1.87139	3.27315	3.94272	0.000101272	0.000313939	NA	NA	NA	NA	NA
mmu-miR-466m-5p	1.86032	3.27703	3.94197	0.000101526	0.000313939	NA	NA	NA	NA	NA
mmu-miR-466p-5p	1.53123	4.50496	3.92519	0.000107389	0.000330167	NA	NA	NA	NA	NA
mmu-miR-297a-3p	1.66935	3.71001	3.90817	0.000113669	0.000345515	NA	NA	NA	NA	NA
mmu-miR-297c-3p	1.66935	3.71001	3.90817	0.000113669	0.000345515	NA	NA	NA	NA	NA
mmu-miR-297b-3p	1.66935	3.71001	3.90817	0.000113669	0.000345515	NA	NA	NA	NA	NA
mmu-miR-18b-5p	2.47528	1.47544	3.762	0.0001842	0.000553633	NA	NA	NA	NA	NA
mmu-miR-466f-3p	1.60372	3.86413	3.73089	0.000203879	0.000611067	NA	NA	NA	NA	NA
chr4_31798	1.76251	3.06477	3.69435	0.000229558	0.000686115	NA	NA	NA	NA	NA
mmu-miR-423-5p	1.47154	7.00369	3.65616	0.000259676	0.000773977	NA	NA	NA	NA	NA
mmu-miR-7213-3p	2.75914	-1.46163	3.64362	0.000270364	0.000799174	NA	NA	NA	NA	NA
mmu-miR-20b-5p	1.765	3.99903	3.5128	0.000409935	0.0012018	NA	NA	NA	NA	NA
mmu-miR-92a-1-5p	2.46817	2.04861	3.47418	0.000462782	0.00134571	NA	NA	NA	NA	NA
mmu-miR-29b-1-5p	1.53485	4.31561	3.44316	0.000509847	0.00147856	NA	NA	NA	NA	NA
mmu-miR-669b-5p	1.35752	6.79324	3.40093	0.000581238	0.00168105	NA	NA	NA	NA	NA
mmu-miR-126b-3p	2.57066	-1.34393	3.38963	0.000601885	0.00172913	NA	NA	NA	NA	NA
chr8_43150	1.89756	3.14112	3.38919	0.000602696	0.00172913	NA	NA	NA	NA	NA
mmu-miR-486b-5p	1.80344	4.5084	3.3854	0.000609789	0.00174481	NA	NA	NA	NA	NA
chr7_39988	2.4484	-1.86959	3.38384	0.000612737	0.00174858	NA	NA	NA	NA	NA
mmu-miR-21a-3p	1.75164	4.40599	3.37096	0.000637536	0.00181452	NA	NA	NA	NA	NA
mmu-miR-652-5p	1.76635	3.08715	3.35449	0.000670619	0.00190363	NA	NA	NA	NA	NA
mmu-miR-486a-5p	1.7866	4.52414	3.31729	0.000751434	0.00212181	NA	NA	NA	NA	NA
mmu-miR-3960	2.45643	-1.69792	3.31146	0.000764895	0.00215415	NA	NA	NA	NA	NA
mmu-miR-1929-5p	2.68188	-0.507341	3.30194	0.000787365	0.00221163	NA	NA	NA	NA	NA
mmu-miR-1934-5p	1.57525	3.36012	3.29009	0.000816218	0.00228669	NA	NA	NA	NA	NA
mmu-miR-5113	1.59263	3.9983	3.2389	0.000952686	0.00265515	NA	NA	NA	NA	NA
mmu-miR-141-3p	3.28448	4.5941	3.23479	0.000964562	0.00268128	NA	NA	NA	NA	NA
mmu-miR-3074-1-3p	2.05158	2.12471	3.2027	0.00106185	0.00292896	NA	NA	NA	NA	NA
mmu-miR-1194	2.28012	1.19497	3.19094	0.00109978	0.00302579	NA	NA	NA	NA	NA
mmu-miR-26b-5p	1.27448	12.5318	3.12355	0.00134269	0.00368468	Agap1, Arhgap35, Bcl7a, Bri3bp, Ccne1, Cenpb, Dpysl3, Ehd1, Ephb2, F2r, Gtse1, Hacd1, Igsf3, Irgq, Lmnb1, Mex3a, Mta1, Panx1, Pclaf, Prrc2b, Sema6a, Sh3rf1, Socs7, Uqcrfs1, Vdac1, Zc3h7b	ENSMUSG00000055013, ENSMUSG00000058230, NA, ENSMUSG00000037905, ENSMUSG00000002068, NA, ENSMUSG00000024501, ENSMUSG00000024772, ENSMUSG00000028664, ENSMUSG00000048376, ENSMUSG00000022385, ENSMUSG00000063275, ENSMUSG00000042035, ENSMUSG00000041037, ENSMUSG00000024590, ENSMUSG00000074480, ENSMUSG00000021144, ENSMUSG00000031934, NA, ENSMUSG00000039262, ENSMUSG00000019647, ENSMUSG00000031642, ENSMUSG…	GO:0005737;GO:0005829;GO:0005737;GO:0005829;GO:0005737;GO:0005829, GO:0005634;GO:0005737;GO:0005829;GO:0005829;GO:0005856;GO:0005886;GO:0015629;GO:0016020;GO:0036064;GO:0042995, NA, GO:0005739;GO:0005739;GO:0005741;GO:0016020;GO:0016021;GO:0005739;GO:0005739;GO:0005741;GO:0016020;GO:0016021;GO:0005739;GO:0005739;GO:0005741;GO:0016020;GO:0016021, GO:0000307;GO:0000307;GO:0005634;GO:0005634;GO:0005…	GO:0015031;GO:0090630;GO:0015031;GO:0090630;GO:0015031;GO:0090630, GO:0001843;GO:0007165;GO:0007229;GO:0007266;GO:0007266;GO:0007411;GO:0007413;GO:0008064;GO:0008360;GO:0008361;GO:0010976;GO:0010976;GO:0016477;GO:0021955;GO:0030879;GO:0030900;GO:0030950;GO:0031668;GO:0032956;GO:0035024;GO:0035024;GO:0043010;GO:0043116;GO:0043547;GO:0044319;GO:0045724;GO:0050770;GO:0050770;GO:0097485, NA, GO:00081…	GO:0000166;GO:0003924;GO:0003924;GO:0005096;GO:0005096;GO:0005525;GO:0005543;GO:0046872;GO:0000166;GO:0003924;GO:0003924;GO:0005096;GO:0005096;GO:0005525;GO:0005543;GO:0046872;GO:0000166;GO:0003924;GO:0003924;GO:0005096;GO:0005096;GO:0005525;GO:0005543;GO:0046872, GO:0000166;GO:0003677;GO:0003924;GO:0005096;GO:0005096;GO:0005096;GO:0005096;GO:0005525;GO:0005543;GO:0008289;GO:0032794;GO:0044877, N…
chr14_14933	2.27583	-2.24078	3.12153	0.00135067	0.00369712	NA	NA	NA	NA	NA
mmu-miR-362-3p	1.47709	5.34443	3.08554	0.00150097	0.00405677	NA	NA	NA	NA	NA
mmu-let-7c-1-3p	1.49711	4.21565	3.08415	0.00150708	0.00406305	NA	NA	NA	NA	NA
mmu-miR-5130	2.21175	-1.81228	3.0119	0.00185833	0.00497254	NA	NA	NA	NA	NA
mmu-miR-6980-5p	2.42847	-1.71884	3.00794	0.00187964	0.00501705	NA	NA	NA	NA	NA
mmu-miR-7042-3p	2.6599	-1.33411	2.97111	0.00208891	0.0055618	NA	NA	NA	NA	NA
chr14_15012	2.47042	-0.98583	2.95259	0.00220216	0.00584882	NA	NA	NA	NA	NA
mmu-miR-3963	2.27312	-0.276657	2.93629	0.00230647	0.00609804	NA	NA	NA	NA	NA
mmu-miR-669a-3p	1.36327	6.47796	2.93529	0.00231305	0.00609804	NA	NA	NA	NA	NA
mmu-miR-669o-3p	1.36327	6.47796	2.93529	0.00231305	0.00609804	NA	NA	NA	NA	NA
mmu-miR-7213-5p	1.91024	1.00401	2.89723	0.00257538	0.006773	NA	NA	NA	NA	NA
mmu-miR-7057-3p	2.24229	-2.10136	2.87727	0.00272378	0.00711099	NA	NA	NA	NA	NA
mmu-miR-1953	2.3242	-1.35211	2.82074	0.00318783	0.00816359	NA	NA	NA	NA	NA
mmu-miR-146b-3p	2.17452	0.145982	2.80578	0.00332229	0.00848767	NA	NA	NA	NA	NA
mmu-miR-16-2-3p	1.71723	2.66044	2.8005	0.00337101	0.00859166	NA	NA	NA	NA	NA
chr15_17512	1.71537	1.95425	2.79913	0.00338377	0.00860374	NA	NA	NA	NA	NA
mmu-miR-144-3p	1.59916	10.8492	2.79327	0.00343879	0.00872299	NA	NA	NA	NA	NA
chr1_2994	2.26498	-2.22093	2.74166	0.00395981	0.00995053	NA	NA	NA	NA	NA
mmu-miR-450a-2-3p	2.08895	1.14285	2.73618	0.00401922	0.0100762	NA	NA	NA	NA	NA
mmu-miR-1947-5p	1.73715	1.79808	2.68239	0.00464696	0.0115958	NA	NA	NA	NA	NA
mmu-miR-7656-5p	2.12772	-1.12658	2.67107	0.00478999	0.011925	NA	NA	NA	NA	NA
mmu-miR-1b-3p	1.71616	2.25396	2.62318	0.00544046	0.0134818	NA	NA	NA	NA	NA
chr2_25261	2.11011	0.12106	2.58834	0.00596316	0.014743	NA	NA	NA	NA	NA
mmu-miR-26b-3p	1.4575	2.78832	2.5533	0.00653442	0.0160445	NA	NA	NA	NA	NA
mmu-miR-1932	2.16462	-1.94874	2.51038	0.00730138	0.0177542	NA	NA	NA	NA	NA
mmu-miR-1949	2.23125	0.856364	2.47562	0.0079811	0.0192877	NA	NA	NA	NA	NA
mmu-miR-15b-3p	1.3396	6.01586	2.43299	0.00889212	0.02125	NA	NA	NA	NA	NA
mmu-miR-5107-5p	1.9569	-2.12062	2.42211	0.00913912	0.0217917	NA	NA	NA	NA	NA
mmu-miR-326-3p	1.21923	7.77748	2.33375	0.0113834	0.0268447	NA	NA	NA	NA	NA
mmu-miR-24-3p	1.18313	13.5325	2.33005	0.0114872	0.0270303	H2ax, Nup210, Birc5, Cbx2, Cdc25b, Cdc25c, Clspn, Gap43, Itsn1, Kif11, Kif23, Maz, Mcm2, Mllt11, Myh10, Reep1, Satb1, Scrt2, Sh3d19, Ska3, Sp8, Sptan1, St8sia2, Tk1, Tmsb10, Tubb5, Uck2, Ywhae, Zfp704	ENSMUSG00000049932, ENSMUSG00000030091, ENSMUSG00000017716, ENSMUSG00000025577, ENSMUSG00000027330, ENSMUSG00000044201, ENSMUSG00000042489, ENSMUSG00000047261, ENSMUSG00000022957, ENSMUSG00000012443, ENSMUSG00000032254, ENSMUSG00000030678, ENSMUSG00000002870, ENSMUSG00000053192, ENSMUSG00000020900, ENSMUSG00000052852, ENSMUSG00000023927, ENSMUSG00000060257, ENSMUSG00000028082, ENSMUSG00000021965,…	GO:0000781;GO:0000785;GO:0000786;GO:0000794;GO:0001673;GO:0001741;GO:0005634;GO:0005634;GO:0005654;GO:0005654;GO:0005657;GO:0005694;GO:0005813;GO:0016607;GO:0035861;GO:0035861;GO:0090734;GO:0000781;GO:0000785;GO:0000786;GO:0000794;GO:0001673;GO:0001741;GO:0005634;GO:0005634;GO:0005654;GO:0005654;GO:0005657;GO:0005694;GO:0005813;GO:0016607;GO:0035861;GO:0035861;GO:0090734, GO:0005634;GO:0005635;GO…	GO:0000724;GO:0006281;GO:0006281;GO:0006310;GO:0006974;GO:0006974;GO:0007049;GO:0007283;GO:0051321;GO:0071480;GO:0000724;GO:0006281;GO:0006281;GO:0006310;GO:0006974;GO:0006974;GO:0007049;GO:0007283;GO:0051321;GO:0071480, GO:0006913;GO:0015031;GO:0051028;GO:0065003;GO:0006913;GO:0015031;GO:0051028;GO:0065003;GO:0006913;GO:0015031;GO:0051028;GO:0065003;GO:0006913;GO:0015031;GO:0051028;GO:0065003, G…	GO:0003677;GO:0003684;GO:0005515;GO:0019899;GO:0042393;GO:0046982;GO:0003677;GO:0003684;GO:0005515;GO:0019899;GO:0042393;GO:0046982, NA, GO:0004869;GO:0005515;GO:0008017;GO:0008270;GO:0015631;GO:0019899;GO:0030414;GO:0031267;GO:0042802;GO:0042803;GO:0043027;GO:0043027;GO:0046872;GO:0046982;GO:0051087, GO:0003677;GO:0003682;GO:0005515;GO:0035064;GO:0035064;GO:0003677;GO:0003682;GO:0005515;GO:00350…
mmu-miR-27a-3p	1.25195	12.2856	2.32324	0.0116806	0.0274251	Atp5mpl, Bex3, Bri3bp, Calm3, Cbx2, Ccna2, Ccnf, Cdc25b, Cdkn2c, Col18a1, Crmp1, Csrp2, Cyp51, Cyth2, Eid1, Fam110b, Fyn, Gng3, Hdac3, Ints7, Irgq, Kif20a, Lmnb1, Map6, Melk, Mrpl28, Mturn, Myt1, Nup210, Prc1, Rnf165, Samd14, Sema6a, Smarcd1, Sox11, Spata2, Tubb2a, Tubb2b, Tubb5, Vash1, Zc3h7b, Zwint	ENSMUSG00000021290, ENSMUSG00000046432, ENSMUSG00000037905, ENSMUSG00000019370, ENSMUSG00000025577, ENSMUSG00000027715, ENSMUSG00000072082, ENSMUSG00000027330, ENSMUSG00000028551, ENSMUSG00000001435, ENSMUSG00000029121, NA, NA, ENSMUSG00000003269, NA, ENSMUSG00000049119, ENSMUSG00000019843, ENSMUSG00000071658, ENSMUSG00000024454, ENSMUSG00000037461, ENSMUSG00000041037, ENSMUSG00000003779, ENSMUSG…	GO:0005739;GO:0005753;GO:0016020;GO:0016021, GO:0005634;GO:0005737;GO:0005737;GO:0005829;GO:0005829;GO:0005829, GO:0005739;GO:0005739;GO:0005741;GO:0016020;GO:0016021;GO:0005739;GO:0005739;GO:0005741;GO:0016020;GO:0016021;GO:0005739;GO:0005739;GO:0005741;GO:0016020;GO:0016021, GO:0000922;GO:0005634;GO:0005737;GO:0005813;GO:0005876;GO:0005886;GO:0008076;GO:0008076;GO:0030017;GO:0030426;GO:0030672;…	GO:0008150, GO:0006915;GO:0007165;GO:0008625, GO:0008150;GO:0008150;GO:0008150, GO:0000086;GO:0002027;GO:0002834;GO:0005513;GO:0010880;GO:0032465;GO:0032516;GO:0035307;GO:0043065;GO:0046777;GO:0051343;GO:0051592;GO:0055117;GO:0060315;GO:0060316;GO:0060316;GO:0071805;GO:1904094, GO:0000122;GO:0000122;GO:0000122;GO:0006325;GO:0045137;GO:0000122;GO:0000122;GO:0000122;GO:0006325;GO:0045137, GO:000007…	GO:0003674, GO:0005102;GO:0005123;GO:0005163;GO:0042802;GO:0046872, GO:0003674;GO:0003674;GO:0003674, GO:0005509;GO:0005509;GO:0005509;GO:0008179;GO:0010856;GO:0019855;GO:0019901;GO:0019904;GO:0030234;GO:0030235;GO:0031432;GO:0031800;GO:0031997;GO:0043548;GO:0044325;GO:0047485;GO:0048306;GO:0050998;GO:0072542;GO:0097718, GO:0003677;GO:0003682;GO:0005515;GO:0035064;GO:0035064;GO:0003677;GO:0003682…
mmu-miR-7671-3p	1.93666	-2.27808	2.31596	0.0118906	0.0278572	NA	NA	NA	NA	NA
mmu-miR-297a-5p	1.35032	5.00015	2.30375	0.0122503	0.0286374	NA	NA	NA	NA	NA
mmu-miR-1955-3p	2.06194	-0.801521	2.28946	0.0126834	0.0294744	NA	NA	NA	NA	NA
mmu-miR-7086-5p	1.96032	-2.0727	2.28922	0.0126908	0.0294744	NA	NA	NA	NA	NA
mmu-miR-574-5p	1.32759	6.80012	2.2361	0.0144226	0.0332805	NA	NA	NA	NA	NA
mmu-miR-1934-3p	2.06111	-0.539881	2.1338	0.0183521	0.0418085	NA	NA	NA	NA	NA
mmu-miR-3064-3p	1.78986	-0.253402	2.09015	0.0202947	0.0458841	NA	NA	NA	NA	NA

## Sheet: 8 weeks_all
8 weeks - all significant (Adj.P.value < 0.05) miRNA-mRNA negative correlations for enriched miRNAs - with listed databases for evidence of interaction (mirecords, mirtarbase, tarbase)
miRNA	Gene	target_entrez	mirecords	mirtarbase	tarbase	validated.sum	all.sum	R_value	Pvalue	Adj.P.value	R_squared
mmu-miR-155-5p	Myb	17863	1	1	2	3	3	-0.393486	0.0213163	0.0484024	0.154831
mmu-miR-106a-5p	Mylip	218203	1	1	1	3	3	-0.519756	0.00163043	0.00544828	0.270146
mmu-miR-19b-3p	Mylip	218203	1	1	1	3	3	-0.411278	0.0156721	0.037407	0.16915
mmu-miR-20a-5p	Zbtb7a	16969	1	1	1	3	3	-0.480077	0.00406116	0.0119536	0.230474
mmu-miR-23a-3p	Lmnb1	16906	3	1	1	3	3	-0.924778	5.61556e-15	8.94892e-14	0.855215
mmu-miR-27a-3p	Srm	20810	1	1	1	3	3	-0.81426	4.68399e-09	4.90828e-08	0.663019
mmu-miR-92a-3p	Mylip	218203	1	1	1	3	3	-0.873172	1.63561e-11	2.25669e-10	0.762429
mmu-miR-17-5p	Rbl2	19651	1	2	1	3	3	-0.472636	0.00476326	0.0136995	0.223385
mmu-miR-20b-5p	Mylip	218203	1	1	1	3	3	-0.648041	3.41602e-05	0.000178804	0.419957
mmu-miR-152-3p	Dnmt1	13433	0	1	1	2	2	-0.891798	1.48e-12	2.17853e-11	0.795303
mmu-miR-152-3p	Psma4	26441	0	1	1	2	2	-0.695344	5.01302e-06	3.14642e-05	0.483503
mmu-miR-152-3p	Tbc1d24	224617	0	1	1	2	2	-0.725242	1.22301e-06	8.64789e-06	0.525976
mmu-miR-155-5p	Csnk1g2	103236	0	1	2	2	2	-0.392037	0.021842	0.0494087	0.153693
mmu-miR-155-5p	Osr1	23967	0	1	1	2	2	-0.430271	0.0110854	0.0279701	0.185133
mmu-miR-155-5p	Wbp1l	226178	0	1	1	2	2	-0.405287	0.0174131	0.0408758	0.164258
mmu-miR-24-3p	Ankrd52	237615	0	1	1	2	2	-0.740876	5.42843e-07	4.10672e-06	0.548897
mmu-miR-24-3p	Cnot6	104625	0	1	1	2	2	-0.739557	5.8263e-07	4.37931e-06	0.546944
mmu-miR-24-3p	Epn1	13854	0	1	1	2	2	-0.427525	0.0116683	0.029195	0.182778
mmu-miR-24-3p	H2ax	15270	0	1	1	2	2	-0.952287	4.708e-18	7.69292e-17	0.90685
mmu-miR-24-3p	Ncl	17975	0	1	1	2	2	-0.577703	0.000346639	0.00140542	0.333741
mmu-miR-24-3p	Nup210	54563	0	1	1	2	2	-0.920986	1.19987e-14	1.9009e-13	0.848215
mmu-miR-24-3p	Plod2	26432	0	1	1	2	2	-0.571793	0.000411344	0.0016358	0.326948
mmu-miR-24-3p	Sacs	50720	0	1	1	2	2	-0.628702	6.83517e-05	0.000332508	0.395266
mmu-miR-297a-5p	Pura	19290	0	1	1	2	2	-0.589899	0.000240959	0.00102018	0.347981
mmu-miR-297a-5p	Son	20658	0	1	1	2	2	-0.524865	0.00143796	0.00488671	0.275483
mmu-miR-106a-5p	Ppp1r3b	244416	0	1	1	2	2	-0.515076	0.00182615	0.00601118	0.265303
mmu-miR-106b-5p	Ppp1r3b	244416	0	1	1	2	2	-0.515453	0.00180968	0.00596273	0.265692
mmu-miR-130b-3p	Arrdc3	105171	0	1	1	2	2	-0.59379	0.0002139	0.000917152	0.352587
mmu-miR-130b-3p	Irf1	16362	0	1	1	2	2	-0.685293	7.76171e-06	4.68431e-05	0.469627
mmu-miR-19b-3p	Add3	27360	0	1	1	2	2	-0.561471	0.000550442	0.00211847	0.315249
mmu-miR-19b-3p	Atp10a	11982	0	1	1	2	2	-0.411946	0.0154875	0.0370487	0.169699
mmu-miR-19b-3p	Chst1	76969	0	1	1	2	2	-0.668738	1.53833e-05	8.73617e-05	0.44721
mmu-miR-19b-3p	Cmtr1	74157	0	1	1	2	2	-0.412127	0.0154375	0.0369469	0.169849
mmu-miR-19b-3p	Enc1	13803	0	1	1	2	2	-0.459622	0.00624393	0.0172074	0.211253
mmu-miR-19b-3p	Mink1	50932	0	1	1	2	2	-0.542342	0.000921573	0.00332122	0.294135
mmu-miR-19b-3p	Plpp3	67916	0	1	1	2	2	-0.595161	0.000205035	0.000883565	0.354217
mmu-miR-19b-3p	Rasgef1a	70727	0	1	1	2	2	-0.407848	0.0166503	0.039368	0.16634
mmu-miR-19b-3p	Rnf167	70510	0	1	1	2	2	-0.461054	0.00606376	0.0167847	0.212571
mmu-miR-19b-3p	Soga1	320706	0	1	1	2	2	-0.512632	0.00193633	0.00633041	0.262791
mmu-miR-15a-5p	Ahi1	52906	0	1	1	2	2	-0.702087	3.70173e-06	2.38328e-05	0.492926
mmu-miR-15a-5p	Arhgdia	192662	0	1	1	2	2	-0.605411	0.000148497	0.000662501	0.366522
mmu-miR-15a-5p	Bcl11b	58208	0	2	1	2	2	-0.761635	1.68241e-07	1.3866e-06	0.580088
mmu-miR-15a-5p	Ccser2	72972	0	1	1	2	2	-0.508661	0.00212769	0.00686379	0.258736
mmu-miR-15a-5p	Cdk17	237459	0	1	1	2	2	-0.460841	0.0060903	0.0168471	0.212374
mmu-miR-15a-5p	Chd3	216848	0	1	1	2	2	-0.871096	2.08802e-11	2.85412e-10	0.758808
mmu-miR-15a-5p	Col4a1	12826	0	1	1	2	2	-0.722301	1.41624e-06	9.90138e-06	0.521719
mmu-miR-15a-5p	Dll4	54485	0	1	1	2	2	-0.815411	4.27832e-09	4.5074e-08	0.664894
mmu-miR-15a-5p	Dynll2	68097	0	1	1	2	2	-0.817455	3.63681e-09	3.86951e-08	0.668232
mmu-miR-15a-5p	Fbxo21	231670	0	3	1	2	2	-0.893723	1.12649e-12	1.67042e-11	0.79874
mmu-miR-15a-5p	Flot2	14252	0	1	1	2	2	-0.793848	2.12132e-08	2.03147e-07	0.630194
mmu-miR-15a-5p	Gnas	14683	0	1	1	2	2	-0.804006	1.02252e-08	1.02385e-07	0.646425
mmu-miR-15a-5p	Gnptab	432486	0	1	1	2	2	-0.652614	2.87874e-05	0.000153412	0.425905
mmu-miR-15a-5p	Gpat4	102247	0	1	1	2	2	-0.559805	0.000576411	0.0022035	0.313382
mmu-miR-15a-5p	Igf1	16000	0	1	1	2	2	-0.770595	9.77975e-08	8.42134e-07	0.593817
mmu-miR-15a-5p	Igf1r	16001	0	1	1	2	2	-0.490051	0.00326132	0.00990267	0.24015
mmu-miR-15a-5p	Klc1	16593	0	2	1	2	2	-0.827122	1.63987e-09	1.83393e-08	0.68413
mmu-miR-15a-5p	Kpnb1	16211	0	1	1	2	2	-0.556553	0.000630284	0.00238478	0.309751
mmu-miR-15a-5p	Mcf2l	17207	0	1	1	2	2	-0.85066	1.88586e-10	2.35639e-09	0.723622
mmu-miR-15a-5p	Mlf2	30853	0	1	1	2	2	-0.699257	4.20825e-06	2.67858e-05	0.488961
mmu-miR-15a-5p	Mmd	67468	0	1	1	2	2	-0.732419	8.48202e-07	6.19158e-06	0.536437
mmu-miR-15a-5p	Nap1l4	17955	0	1	1	2	2	-0.875981	1.16725e-11	1.62473e-10	0.767342
mmu-miR-15a-5p	Nol4l	329540	0	1	1	2	2	-0.638134	4.90235e-05	0.000247046	0.407215
mmu-miR-15a-5p	Nup210	54563	0	1	1	2	2	-0.901562	3.503e-13	5.31325e-12	0.812814
mmu-miR-15a-5p	Pcgf3	69587	0	1	1	2	2	-0.458778	0.0063523	0.0174645	0.210477
mmu-miR-15a-5p	Pitpna	18738	0	1	1	2	2	-0.428324	0.0114962	0.0288312	0.183461
mmu-miR-15a-5p	Polr2m	28015	0	1	1	2	2	-0.890204	1.84813e-12	2.70306e-11	0.792463
mmu-miR-15a-5p	Prkar2a	19087	0	1	1	2	2	-0.744038	4.57402e-07	3.509e-06	0.553593
mmu-miR-15a-5p	Rnf168	70238	0	1	1	2	2	-0.469155	0.00512614	0.0145624	0.220106
mmu-miR-15a-5p	Sptbn2	20743	0	1	1	2	2	-0.703195	3.51901e-06	2.27672e-05	0.494483
mmu-miR-15a-5p	Srp14	20813	0	1	1	2	2	-0.744996	4.34066e-07	3.34248e-06	0.555019
mmu-miR-15a-5p	Syne3	212073	0	1	1	2	2	-0.625857	7.53978e-05	0.000362862	0.391697
mmu-miR-15a-5p	Ube4b	63958	0	1	1	2	2	-0.799673	1.40294e-08	1.37445e-07	0.639477
mmu-miR-15a-5p	Wee1	22390	0	1	1	2	2	-0.803289	1.07804e-08	1.07436e-07	0.645273
mmu-miR-15a-5p	Yaf2	67057	0	1	1	2	2	-0.759782	1.87672e-07	1.53514e-06	0.577268
mmu-miR-15a-5p	Ywhae	22627	0	1	1	2	2	-0.867391	3.19563e-11	4.29693e-10	0.752368
mmu-miR-15a-5p	Ywhag	22628	0	1	1	2	2	-0.89009	1.87742e-12	2.74306e-11	0.79226
mmu-miR-15a-5p	Zfp827	622675	0	1	1	2	2	-0.637721	4.97534e-05	0.000250295	0.406688
mmu-miR-16-5p	Bcl11b	58208	0	1	1	2	2	-0.656751	2.45981e-05	0.000133452	0.431322
mmu-miR-16-5p	Bicd1	12121	0	3	1	2	2	-0.566561	0.000477364	0.00186577	0.320991
mmu-miR-16-5p	Ccne1	12447	0	3	1	2	2	-0.863368	5.0016e-11	6.61741e-10	0.745405
mmu-miR-16-5p	Fbxo21	231670	0	2	1	2	2	-0.862141	5.71826e-11	7.52e-10	0.743286
mmu-miR-16-5p	Irgq	210146	0	5	1	2	2	-0.815432	4.27116e-09	4.50055e-08	0.664929
mmu-miR-16-5p	Klc1	16593	0	2	1	2	2	-0.779531	5.55504e-08	4.98392e-07	0.607668
mmu-miR-16-5p	Rnf168	70238	0	1	1	2	2	-0.471526	0.00487652	0.0139747	0.222337
mmu-miR-18a-5p	Runx1	12394	0	1	1	2	2	-0.591916	0.000226576	0.000965688	0.350364
mmu-miR-20a-5p	Ppp1r3b	244416	0	1	1	2	2	-0.530148	0.00126016	0.00436093	0.281057
mmu-miR-20a-5p	Tbx3	21386	0	1	1	2	2	-0.544214	0.000877432	0.00318266	0.296169
mmu-miR-23a-3p	Apaf1	11783	0	1	1	2	2	-0.416764	0.0142081	0.0344572	0.173692
mmu-miR-27a-3p	Epha4	13838	0	1	1	2	2	-0.589489	0.000243981	0.00103127	0.347497
mmu-miR-27a-3p	Jph1	57339	0	1	1	2	2	-0.565433	0.000492766	0.0019192	0.319715
mmu-miR-27a-3p	Odc1	18263	1	1	0	2	2	-0.631665	6.16474e-05	0.000302944	0.399
mmu-miR-27a-3p	Smad5	17129	0	1	1	2	2	-0.55388	0.000677849	0.00254425	0.306783
mmu-miR-27a-3p	Spp1	20750	0	1	1	2	2	-0.688304	6.82115e-06	4.16986e-05	0.473763
mmu-miR-92a-3p	Cd69	12515	0	1	1	2	2	-0.653554	2.77832e-05	0.000148693	0.427132
mmu-miR-92a-3p	Cpeb1	12877	0	1	1	2	2	-0.61618	0.000104528	0.000484354	0.379678
mmu-miR-92a-3p	Tagap	72536	0	1	1	2	2	-0.854127	1.32943e-10	1.68477e-09	0.729533
mmu-miR-93-5p	Ppp1r3b	244416	0	1	1	2	2	-0.448695	0.00777616	0.0207202	0.201327
mmu-miR-93-5p	Vegfa	22339	0	1	1	2	2	-0.431974	0.0107366	0.0272127	0.186601
mmu-miR-322-5p	Bicd1	12121	0	3	1	2	2	-0.634841	5.51229e-05	0.000274309	0.403024
mmu-miR-322-5p	Irgq	210146	0	5	1	2	2	-0.679169	1.00474e-05	5.92013e-05	0.46127
mmu-miR-322-5p	Mapkap1	227743	0	2	1	2	2	-0.559832	0.000575989	0.00220263	0.313412
mmu-miR-322-5p	Ncl	17975	0	1	1	2	2	-0.510763	0.00202444	0.0065716	0.260879
mmu-miR-322-5p	Rnf168	70238	0	1	1	2	2	-0.473021	0.00472459	0.0136033	0.223749
mmu-miR-17-5p	Acap2	78618	0	1	1	2	2	-0.416416	0.0142974	0.0346391	0.173403
mmu-miR-17-5p	Adam17	11491	0	1	1	2	2	-0.397141	0.0200367	0.0460159	0.157721
mmu-miR-17-5p	Appl2	216190	0	1	1	2	2	-0.732777	8.32606e-07	6.08778e-06	0.536962
mmu-miR-17-5p	Bmp2k	140780	0	1	1	2	2	-0.493326	0.00303034	0.00930575	0.243371
mmu-miR-17-5p	Cd164	53599	0	1	1	2	2	-0.411334	0.0156566	0.0373753	0.169196
mmu-miR-17-5p	Crebrf	77128	0	1	1	2	2	-0.566409	0.000479408	0.001873	0.320819
mmu-miR-17-5p	Cxcl12	20315	0	1	1	2	2	-0.463962	0.00571153	0.0159507	0.215261
mmu-miR-17-5p	Derl2	116891	0	1	1	2	2	-0.615734	0.000106085	0.000490698	0.379128
mmu-miR-17-5p	Dio2	13371	0	1	1	2	2	-0.55179	0.000717216	0.0026698	0.304473
mmu-miR-17-5p	Dmd	13405	0	1	1	2	2	-0.504873	0.00232547	0.00740786	0.254896
mmu-miR-17-5p	Ep300	328572	0	1	1	2	2	-0.478657	0.00418779	0.0122697	0.229112
mmu-miR-17-5p	Etnk1	75320	0	1	1	2	2	-0.494831	0.00292906	0.00903824	0.244858
mmu-miR-17-5p	Extl2	58193	0	1	1	2	2	-0.549465	0.000763381	0.00281884	0.301912
mmu-miR-17-5p	Extl3	54616	0	1	1	2	2	-0.590735	0.000234903	0.000997438	0.348967
mmu-miR-17-5p	Ezh1	14055	0	1	1	2	2	-0.692336	5.72397e-06	3.55015e-05	0.47933
mmu-miR-17-5p	F3	14066	0	1	1	2	2	-0.780944	5.06773e-08	4.57829e-07	0.609873
mmu-miR-17-5p	Fam117b	72750	0	1	1	2	2	-0.447033	0.00803513	0.021308	0.199839
mmu-miR-17-5p	Fam91a1	210998	0	1	1	2	2	-0.544658	0.000867243	0.00315009	0.296652
mmu-miR-17-5p	Ficd	231630	0	1	1	2	2	-0.735555	7.20219e-07	5.32358e-06	0.541042
mmu-miR-17-5p	Gabra1	14394	0	1	1	2	2	-0.531953	0.00120401	0.00419234	0.282974
mmu-miR-17-5p	Gtf2h2	23894	0	1	1	2	2	-0.535133	0.00111043	0.00391037	0.286367
mmu-miR-17-5p	Hbp1	73389	0	1	1	2	2	-0.583353	0.000293418	0.00121238	0.340301
mmu-miR-17-5p	Kbtbd8	243574	0	1	1	2	2	-0.547437	0.000805773	0.00295393	0.299687
mmu-miR-17-5p	Klf9	16601	0	1	1	2	2	-0.41683	0.0141914	0.034424	0.173747
mmu-miR-17-5p	Klhl2	77113	0	1	1	2	2	-0.402156	0.0183853	0.0427517	0.16173
mmu-miR-17-5p	Klhl20	226541	0	1	1	2	2	-0.429795	0.0111847	0.0281776	0.184724
mmu-miR-17-5p	Lrch1	380916	0	1	1	2	2	-0.609401	0.000130574	0.00059021	0.37137
mmu-miR-17-5p	Lsamp	268890	0	1	1	2	2	-0.481677	0.00392243	0.0115993	0.232013
mmu-miR-17-5p	Macf1	11426	0	1	1	2	2	-0.483707	0.00375234	0.0111734	0.233973
mmu-miR-17-5p	Map3k5	26408	0	1	1	2	2	-0.696448	4.7729e-06	3.00743e-05	0.485039
mmu-miR-17-5p	Mapk14	26416	0	2	1	2	2	-0.437934	0.00958751	0.0247048	0.191786
mmu-miR-17-5p	Mindy2	235461	0	1	1	2	2	-0.516727	0.0017549	0.00580573	0.267006
mmu-miR-17-5p	Mylip	218203	0	1	1	2	2	-0.733363	8.07653e-07	5.92069e-06	0.537821
mmu-miR-17-5p	Nfe2l2	18024	0	1	1	2	2	-0.552788	0.000698179	0.00260884	0.305574
mmu-miR-17-5p	Nrip1	268903	0	1	1	2	2	-0.493318	0.00303089	0.00930617	0.243363
mmu-miR-17-5p	Plpp3	67916	0	1	1	2	2	-0.732777	8.32602e-07	6.08778e-06	0.536962
mmu-miR-17-5p	Ppp1r21	73825	0	1	1	2	2	-0.567313	0.000467326	0.00183193	0.321844
mmu-miR-17-5p	Ppp1r3b	244416	0	1	1	2	2	-0.696691	4.7213e-06	2.97935e-05	0.485379
mmu-miR-17-5p	Rab33b	19338	0	1	1	2	2	-0.728726	1.02541e-06	7.37865e-06	0.531041
mmu-miR-17-5p	Rasgef1a	70727	0	1	1	2	2	-0.755179	2.45175e-07	1.96932e-06	0.570295
mmu-miR-17-5p	Rnf103	22644	0	1	1	2	2	-0.572161	0.000407022	0.00161995	0.327369
mmu-miR-17-5p	Rora	19883	0	1	1	2	2	-0.573455	0.000392153	0.00156676	0.32885
mmu-miR-17-5p	Sall3	20689	0	1	1	2	2	-0.695797	4.91313e-06	3.08716e-05	0.484133
mmu-miR-17-5p	Serinc1	56442	0	1	1	2	2	-0.615728	0.000106108	0.000490768	0.37912
mmu-miR-17-5p	Shox2	20429	0	2	1	2	2	-0.400287	0.018987	0.0439422	0.16023
mmu-miR-17-5p	Ski	20481	0	1	1	2	2	-0.679774	9.79714e-06	5.78423e-05	0.462093
mmu-miR-17-5p	Slc36a1	215335	0	1	1	2	2	-0.544995	0.000859566	0.00312775	0.29702
mmu-miR-17-5p	Slc7a2	11988	0	1	1	2	2	-0.620216	9.13345e-05	0.000429786	0.384668
mmu-miR-17-5p	Taok2	381921	0	1	1	2	2	-0.457464	0.00652411	0.0178652	0.209274
mmu-miR-17-5p	Tbc1d8b	245638	0	1	1	2	2	-0.404839	0.0175495	0.0411547	0.163895
mmu-miR-17-5p	Tbx3	21386	0	2	1	2	2	-0.525182	0.0014267	0.0048543	0.275816
mmu-miR-17-5p	Tcf7l2	21416	0	1	1	2	2	-0.552176	0.000709799	0.00264597	0.304899
mmu-miR-17-5p	Tex2	21763	0	1	1	2	2	-0.542561	0.000916298	0.00330538	0.294373
mmu-miR-17-5p	Tmcc1	330401	0	1	1	2	2	-0.434328	0.0102694	0.0261974	0.188641
mmu-miR-17-5p	Tmem64	100201	0	1	1	2	2	-0.487861	0.00342413	0.0103215	0.238008
mmu-miR-17-5p	Tmx4	52837	0	1	1	2	2	-0.570267	0.000429707	0.00170063	0.325205
mmu-miR-17-5p	Tnfrsf21	94185	0	1	1	2	2	-0.626411	7.39771e-05	0.000356846	0.392391
mmu-miR-17-5p	Tnrc6b	213988	0	1	1	2	2	-0.500015	0.00260237	0.00816007	0.250015
mmu-miR-17-5p	Tspan9	109246	0	1	1	2	2	-0.474638	0.00456481	0.0132073	0.225281
mmu-miR-17-5p	Ttc9	69480	0	1	1	2	2	-0.541523	0.000941493	0.00338309	0.293247
mmu-miR-17-5p	Wdr37	207615	0	1	1	2	2	-0.511096	0.00200847	0.00653216	0.26122
mmu-miR-17-5p	Wfs1	22393	0	1	1	2	2	-0.752375	2.87721e-07	2.2826e-06	0.566068
mmu-miR-17-5p	Zfhx3	11906	0	1	1	2	2	-0.63632	5.23047e-05	0.000261806	0.404903
mmu-miR-17-5p	Zfp217	228913	0	1	1	2	2	-0.601878	0.000166168	0.000733264	0.362257
mmu-miR-17-5p	Znfx1	98999	0	1	1	2	2	-0.656866	2.44903e-05	0.000132985	0.431473
mmu-miR-19a-3p	Atp10a	11982	0	1	1	2	2	-0.550833	0.000735912	0.00273158	0.303417
mmu-miR-19a-3p	Ttc39b	69863	0	1	1	2	2	-0.542042	0.00092882	0.00334388	0.29381
mmu-miR-25-3p	Cd69	12515	0	1	1	2	2	-0.616875	0.00010214	0.000474788	0.380535
mmu-miR-25-3p	Tagap	72536	0	1	1	2	2	-0.410349	0.0159322	0.0379127	0.168386
mmu-miR-223-3p	Afap1	70292	0	1	1	2	2	-0.442874	0.00871578	0.0228096	0.196138
mmu-miR-223-3p	Cadm3	94332	0	1	1	2	2	-0.445216	0.00832678	0.0219589	0.198217
mmu-miR-223-3p	Cd99l2	171486	0	1	1	2	2	-0.49508	0.00291257	0.00899389	0.245105
mmu-miR-223-3p	Dbn1	56320	0	1	1	2	2	-0.433324	0.0104664	0.0266237	0.18777
mmu-miR-223-3p	Epdr1	105298	0	1	1	2	2	-0.506233	0.00225266	0.0072092	0.256272
mmu-miR-223-3p	Kif1b	16561	0	1	1	2	2	-0.56345	0.000520919	0.00201781	0.317476
mmu-miR-223-3p	Paqr4	76498	0	1	1	2	2	-0.490458	0.00323177	0.00982706	0.240549
mmu-miR-223-3p	Pik3r3	18710	0	1	1	2	2	-0.409286	0.0162342	0.0385324	0.167515
mmu-miR-223-3p	Stk39	53416	0	1	1	2	2	-0.460279	0.00616073	0.0170079	0.211857
mmu-miR-223-3p	Syp	20977	0	1	1	2	2	-0.476267	0.00440863	0.0128119	0.22683
mmu-miR-223-3p	Zhx3	320799	0	1	1	2	2	-0.541569	0.000940362	0.00337957	0.293297
mmu-miR-466a-3p	Ephb3	13845	0	1	1	2	2	-0.431625	0.0108071	0.0273762	0.186301
mmu-miR-20b-5p	Kdm2a	225876	0	1	1	2	2	-0.477216	0.00431971	0.0126006	0.227735
mmu-miR-20b-5p	Ppp1r3b	244416	0	1	1	2	2	-0.657486	2.39147e-05	0.000130256	0.432288
mmu-miR-146b-5p	Notch1	18128	0	1	1	2	2	-0.472943	0.00473237	0.0136239	0.223675
mmu-miR-669b-5p	Sertad2	58172	0	1	1	2	2	-0.586912	0.00026376	0.00110384	0.344465
mmu-miR-669b-5p	Tent5a	212943	0	1	1	2	2	-0.518598	0.00167705	0.00558367	0.268944
mmu-miR-362-3p	Arl8a	68724	0	1	1	2	2	-0.534818	0.0011194	0.00393706	0.28603
mmu-miR-362-3p	Bahcc1	268515	0	4	1	2	2	-0.601074	0.000170443	0.000750364	0.36129
mmu-miR-362-3p	Cep170b	217882	0	3	1	2	2	-0.674879	1.19956e-05	6.9595e-05	0.455462
mmu-miR-362-3p	Cops7b	26895	0	1	1	2	2	-0.578512	0.000338531	0.00137593	0.334676
mmu-miR-362-3p	Cry2	12953	0	1	1	2	2	-0.482182	0.00387953	0.0114925	0.232499
mmu-miR-362-3p	Ctif	269037	0	3	1	2	2	-0.758032	2.07886e-07	1.68966e-06	0.574613
mmu-miR-362-3p	Efnb2	13642	0	2	1	2	2	-0.47513	0.0045171	0.0130878	0.225749
mmu-miR-362-3p	Erc1	111173	0	1	1	2	2	-0.524468	0.00145216	0.00492829	0.275066
mmu-miR-362-3p	Fam53c	66306	0	1	1	2	2	-0.554402	0.000668314	0.00251209	0.307362
mmu-miR-362-3p	Foxf2	14238	0	5	1	2	2	-0.467016	0.0053607	0.0151188	0.218104
mmu-miR-362-3p	Il17rd	171463	0	2	1	2	2	-0.629488	6.65123e-05	0.000324446	0.396255
mmu-miR-362-3p	Irgq	210146	0	4	1	2	2	-0.645612	3.73682e-05	0.000193678	0.416815
mmu-miR-362-3p	Ldlrad3	241576	0	6	1	2	2	-0.672391	1.32769e-05	7.64258e-05	0.452109
mmu-miR-362-3p	Llgl1	16897	0	1	1	2	2	-0.717175	1.82101e-06	1.24709e-05	0.514339
mmu-miR-362-3p	Pcgf2	22658	0	2	1	2	2	-0.48436	0.00369904	0.0110361	0.234604
mmu-miR-362-3p	Ppp1r14c	76142	0	1	1	2	2	-0.537249	0.00105173	0.00372871	0.288637
mmu-miR-362-3p	Six4	20474	0	2	1	2	2	-0.421223	0.0131046	0.0321848	0.177429
mmu-miR-362-3p	Slc6a8	102857	0	2	1	2	2	-0.644543	3.88636e-05	0.000200736	0.415436
mmu-miR-362-3p	Tbc1d22b	381085	0	4	1	2	2	-0.609349	0.000130796	0.000591093	0.371306
mmu-miR-362-3p	Tmem201	230917	0	3	1	2	2	-0.622348	8.49861e-05	0.000403028	0.387317
mmu-miR-362-3p	Unc5c	22253	0	2	1	2	2	-0.539509	0.000992113	0.00354035	0.29107
mmu-miR-362-3p	Vangl2	93840	0	1	1	2	2	-0.55907	0.000588221	0.00224319	0.312559
mmu-miR-362-3p	Zfp462	242466	0	1	1	2	2	-0.439834	0.00924393	0.0239656	0.193454
mmu-miR-362-3p	Zfp9	22750	0	3	1	2	2	-0.420561	0.0132637	0.0325165	0.176871
mmu-miR-15b-5p	Abcc5	27416	0	0	1	1	1	-0.511347	0.00199653	0.00649959	0.261476
mmu-miR-15b-5p	Abraxas1	70681	0	0	1	1	1	-0.422535	0.0127939	0.0315421	0.178535
mmu-miR-15b-5p	Adrb2	11555	0	0	1	1	1	-0.612689	0.000117292	0.000536083	0.375388
mmu-miR-15b-5p	Agl	77559	0	0	1	1	1	-0.392351	0.0217273	0.0491986	0.153939
mmu-miR-15b-5p	Ahcyl2	74340	0	0	1	1	1	-0.675699	1.15988e-05	6.74549e-05	0.456569
mmu-miR-15b-5p	Ankrd44	329154	0	0	1	1	1	-0.411413	0.0156348	0.0373324	0.16926
mmu-miR-15b-5p	Arhgef1	16801	0	0	1	1	1	-0.525055	0.00143117	0.00486684	0.275683
mmu-miR-15b-5p	Arhgef10	234094	0	0	1	1	1	-0.537048	0.00105719	0.00374689	0.288421
mmu-miR-15b-5p	Arhgef18	102098	0	0	1	1	1	-0.538424	0.00102035	0.00362962	0.289901
mmu-miR-15b-5p	Atg14	100504663	0	0	1	1	1	-0.458763	0.00635417	0.0174678	0.210464
mmu-miR-15b-5p	Atxn7l1	380753	0	0	1	1	1	-0.400201	0.0190152	0.043994	0.160161
mmu-miR-15b-5p	AW549877	106064	0	0	1	1	1	-0.40216	0.0183841	0.0427517	0.161733
mmu-miR-15b-5p	Bcl2	12043	0	0	1	1	1	-0.611993	0.000119996	0.00054726	0.374536
mmu-miR-15b-5p	Bicd2	76895	0	0	1	1	1	-0.592189	0.000224691	0.000958803	0.350687
mmu-miR-15b-5p	Btg2		0	0	1	1	1	-0.680844	9.36813e-06	5.55616e-05	0.463549
mmu-miR-15b-5p	Btla	208154	0	0	1	1	1	-0.652842	2.85412e-05	0.000152304	0.426202
mmu-miR-15b-5p	Calcrl	54598	0	0	1	1	1	-0.634212	5.63646e-05	0.000279932	0.402224
mmu-miR-15b-5p	Cbx4	12418	0	0	1	1	1	-0.450549	0.00749558	0.0200816	0.202995
mmu-miR-15b-5p	Cbx7	52609	0	0	1	1	1	-0.749037	3.47144e-07	2.71111e-06	0.561056
mmu-miR-15b-5p	Ccdc130	67736	0	0	1	1	1	-0.455594	0.00677561	0.0184331	0.207566
mmu-miR-15b-5p	Ccdc141	545428	0	0	1	1	1	-0.479293	0.00413063	0.0121285	0.229722
mmu-miR-15b-5p	Ccng2		0	0	1	1	1	-0.481378	0.00394807	0.0116639	0.231724
mmu-miR-15b-5p	Ccnt2		0	0	1	1	1	-0.395735	0.0205214	0.0469149	0.156606
mmu-miR-15b-5p	Ccr7	12775	0	0	1	1	1	-0.391952	0.0218733	0.049463	0.153626
mmu-miR-15b-5p	Cd27	21940	0	0	1	1	1	-0.562747	0.000531248	0.00205336	0.316684
mmu-miR-15b-5p	Cd274	60533	0	0	1	1	1	-0.470734	0.00495873	0.0141605	0.22159
mmu-miR-15b-5p	Cd69	12515	0	0	1	1	1	-0.68847	6.77269e-06	4.14324e-05	0.47399
mmu-miR-15b-5p	Cd8a	12525	0	0	1	1	1	-0.666653	1.67168e-05	9.4144e-05	0.444427
mmu-miR-15b-5p	Cdc14a	229776	0	0	1	1	1	-0.420181	0.0133557	0.0327077	0.176552
mmu-miR-15b-5p	Cdc14b	218294	0	0	1	1	1	-0.52201	0.00154288	0.00519422	0.272495
mmu-miR-15b-5p	Cdk13	69562	0	0	1	1	1	-0.398502	0.0195768	0.0451189	0.158804
mmu-miR-15b-5p	Cdk5rap3	80280	0	0	1	1	1	-0.419633	0.0134895	0.0329889	0.176092
mmu-miR-15b-5p	Cds2	110911	0	0	1	1	1	-0.440282	0.0091644	0.0237904	0.193848
mmu-miR-15b-5p	Cep97	74201	0	0	1	1	1	-0.42886	0.0113818	0.028592	0.183921
mmu-miR-15b-5p	Cflar	12633	0	0	1	1	1	-0.455217	0.00682723	0.0185547	0.207223
mmu-miR-15b-5p	Clec2d	93694	0	0	1	1	1	-0.464362	0.00566454	0.0158448	0.215632
mmu-miR-15b-5p	Clk1	12747	0	0	1	1	1	-0.419139	0.0136111	0.0332333	0.175677
mmu-miR-15b-5p	Cnot4	53621	0	0	1	1	1	-0.469444	0.00509517	0.0144914	0.220377
mmu-miR-15b-5p	Cnot8	69125	0	0	1	1	1	-0.39718	0.0200234	0.0459915	0.157752
mmu-miR-15b-5p	Cpeb2	231207	0	0	1	1	1	-0.592306	0.000223886	0.000955669	0.350826
mmu-miR-15b-5p	Crebl2	232430	0	0	1	1	1	-0.570024	0.000432692	0.00171144	0.324928
mmu-miR-15b-5p	Crebrf	77128	0	0	1	1	1	-0.478144	0.00423438	0.0123917	0.228621
mmu-miR-15b-5p	D2hgdh	98314	0	0	1	1	1	-0.494327	0.00296266	0.00912235	0.244359
mmu-miR-15b-5p	Ddx5	13207	0	0	1	1	1	-0.437718	0.00962713	0.0247909	0.191597
mmu-miR-15b-5p	Dennd6a	211922	0	0	1	1	1	-0.432211	0.0106887	0.0271097	0.186806
mmu-miR-15b-5p	Dgka	13139	0	0	1	1	1	-0.615973	0.000105248	0.00048726	0.379422
mmu-miR-15b-5p	Dhdh	71755	0	2	0	1	1	-0.516863	0.00174912	0.00578944	0.267147
mmu-miR-15b-5p	Dido1	23856	0	0	1	1	1	-0.512092	0.00196143	0.00640009	0.262238
mmu-miR-15b-5p	Dpp4	13482	0	0	1	1	1	-0.562103	0.000540853	0.00208595	0.31596
mmu-miR-15b-5p	E2f3	13557	0	0	1	1	1	-0.579828	0.000325698	0.00133065	0.3362
mmu-miR-15b-5p	Ehhadh	74147	0	0	1	1	1	-0.521651	0.00155654	0.00523316	0.27212
mmu-miR-15b-5p	Elf1	13709	0	0	1	1	1	-0.432648	0.010601	0.0269267	0.187184
mmu-miR-15b-5p	Espn	56226	0	0	1	1	1	-0.595578	0.000202406	0.000873236	0.354713
mmu-miR-15b-5p	Esyt1	23943	0	0	1	1	1	-0.412812	0.0152506	0.0365556	0.170414
mmu-miR-15b-5p	Esyt2	52635	0	0	1	1	1	-0.458609	0.0063742	0.017515	0.210322
mmu-miR-15b-5p	Fam111a	107373	0	0	1	1	1	-0.411564	0.015593	0.0372601	0.169385
mmu-miR-15b-5p	Fam117b	72750	0	0	1	1	1	-0.410707	0.0158316	0.0377196	0.16868
mmu-miR-15b-5p	Fam126b	213056	0	0	1	1	1	-0.403412	0.01799	0.0420013	0.162741
mmu-miR-15b-5p	Fam160b1	226252	0	0	1	1	1	-0.440863	0.00906214	0.0235647	0.19436
mmu-miR-15b-5p	Fam3c	27999	0	0	1	1	1	-0.589011	0.000247545	0.00104394	0.346934
mmu-miR-15b-5p	Fbxl3	50789	0	0	1	1	1	-0.578165	0.000341993	0.001389	0.334274
mmu-miR-15b-5p	Fbxo8	50753	0	0	1	1	1	-0.649722	3.2088e-05	0.000169147	0.422139
mmu-miR-15b-5p	Fnbp1	14269	0	0	1	1	1	-0.665058	1.78074e-05	9.97709e-05	0.442302
mmu-miR-15b-5p	Fndc3b	72007	0	0	1	1	1	-0.50164	0.00250672	0.00789851	0.251642
mmu-miR-15b-5p	Frrs1	20321	0	0	1	1	1	-0.583383	0.000293161	0.00121154	0.340335
mmu-miR-15b-5p	Fyco1	17281	0	0	1	1	1	-0.459793	0.00622218	0.0171576	0.21141
mmu-miR-15b-5p	Gata3	14462	0	0	1	1	1	-0.634409	5.59721e-05	0.000278146	0.402475
mmu-miR-15b-5p	Ggnbp1	70772	0	0	1	1	1	-0.478949	0.00416145	0.0122015	0.229392
mmu-miR-15b-5p	Gigyf1	57330	0	0	1	1	1	-0.417949	0.0139075	0.0338374	0.174681
mmu-miR-15b-5p	Gimap4	107526	0	0	1	1	1	-0.739996	5.69105e-07	4.28622e-06	0.547594
mmu-miR-15b-5p	Gimap6	231931	0	0	1	1	1	-0.759783	1.87656e-07	1.53514e-06	0.57727
mmu-miR-15b-5p	Gimap9	317758	0	0	1	1	1	-0.694625	5.17513e-06	3.23975e-05	0.482504
mmu-miR-15b-5p	Gopc	94221	0	0	1	1	1	-0.496909	0.00279405	0.00867385	0.246919
mmu-miR-15b-5p	Gpr146	80290	0	0	1	1	1	-0.417776	0.0139511	0.0339238	0.174537
mmu-miR-15b-5p	Gskip	66787	0	0	1	1	1	-0.483449	0.00377363	0.011225	0.233723
mmu-miR-15b-5p	Gzmb	14939	0	0	1	1	1	-0.788589	3.04693e-08	2.84734e-07	0.621873
mmu-miR-15b-5p	Havcr2	171285	0	0	1	1	1	-0.633308	5.81913e-05	0.000287884	0.401078
mmu-miR-15b-5p	Herc4	67345	0	0	1	1	1	-0.450593	0.0074891	0.0200674	0.203034
mmu-miR-15b-5p	Hibadh	58875	0	0	1	1	1	-0.402083	0.0184087	0.0428	0.161671
mmu-miR-15b-5p	Hivep3	16656	0	0	1	1	1	-0.506602	0.00223327	0.00715697	0.256646
mmu-miR-15b-5p	Hspa5	14828	0	0	1	1	1	-0.409671	0.0161241	0.0383181	0.167831
mmu-miR-15b-5p	Idua	15932	0	1	0	1	1	-0.541061	0.000952893	0.00341879	0.292747
mmu-miR-15b-5p	Ifng	15978	0	0	1	1	1	-0.661988	2.00889e-05	0.000111191	0.438228
mmu-miR-15b-5p	Il21r	60504	0	0	1	1	1	-0.39793	0.0197691	0.045511	0.158348
mmu-miR-15b-5p	Il2rb	16185	0	0	1	1	1	-0.789147	2.93358e-08	2.75091e-07	0.622753
mmu-miR-15b-5p	Inpp4b	234515	0	0	1	1	1	-0.397076	0.020059	0.04605	0.157669
mmu-miR-15b-5p	Inpp5e	64436	0	0	1	1	1	-0.454415	0.00693831	0.0188054	0.206493
mmu-miR-15b-5p	Irf1	16362	0	0	1	1	1	-0.573594	0.000390583	0.00156141	0.32901
mmu-miR-15b-5p	Irgm2	54396	0	0	1	1	1	-0.490542	0.0032257	0.00981214	0.240632
mmu-miR-15b-5p	Itgav	16410	0	1	0	1	1	-0.499012	0.00266295	0.00831954	0.249013
mmu-miR-15b-5p	Itgb2	16414	0	0	1	1	1	-0.566176	0.00048257	0.00188448	0.320555
mmu-miR-15b-5p	Itpr1	16438	0	0	1	1	1	-0.759699	1.88582e-07	1.54202e-06	0.577143
mmu-miR-15b-5p	Ivns1abp	117198	0	0	1	1	1	-0.400719	0.0188465	0.0436618	0.160576
mmu-miR-15b-5p	Jade1	269424	0	0	1	1	1	-0.441481	0.00895451	0.0233297	0.194906
mmu-miR-15b-5p	Jak1	16451	0	0	1	1	1	-0.481831	0.0039093	0.011566	0.232161
mmu-miR-15b-5p	Kdsr	70750	0	0	1	1	1	-0.782228	4.65932e-08	4.23419e-07	0.61188
mmu-miR-15b-5p	Klf6	23849	0	0	1	1	1	-0.479038	0.00415346	0.0121844	0.229477
mmu-miR-15b-5p	Kyat3	229905	0	0	1	1	1	-0.691559	5.92224e-06	3.66272e-05	0.478253
mmu-miR-15b-5p	Lax1	240754	0	0	1	1	1	-0.483871	0.00373888	0.0111407	0.234131
mmu-miR-15b-5p	Lfng	16848	0	0	1	1	1	-0.481285	0.00395599	0.0116848	0.231636
mmu-miR-15b-5p	Lims1	110829	0	0	1	1	1	-0.444266	0.00848269	0.0223004	0.197373
mmu-miR-15b-5p	Lnpep	240028	0	0	1	1	1	-0.456502	0.00665242	0.0181578	0.208394
mmu-miR-15b-5p	Lpin1	14245	0	0	1	1	1	-0.499694	0.00262161	0.00821315	0.249694
mmu-miR-15b-5p	Lrba	80877	0	0	1	1	1	-0.545954	0.000838074	0.00305776	0.298066
mmu-miR-15b-5p	Lrig2	269473	0	0	1	1	1	-0.417662	0.0139798	0.0339876	0.174442
mmu-miR-15b-5p	Ltb	16994	0	0	1	1	1	-0.63848	4.84194e-05	0.000244402	0.407656
mmu-miR-15b-5p	Ly6a	110454	0	0	1	1	1	-0.652474	2.89401e-05	0.000154092	0.425722
mmu-miR-15b-5p	Macf1	11426	0	0	1	1	1	-0.399301	0.0193108	0.0445804	0.159442
mmu-miR-15b-5p	Mapk1ip1	69546	0	0	1	1	1	-0.502495	0.00245763	0.0077685	0.252501
mmu-miR-15b-5p	Marf1	223989	0	0	1	1	1	-0.484777	0.00366527	0.0109503	0.235009
mmu-miR-15b-5p	Mbnl1	56758	0	0	1	1	1	-0.451246	0.00739244	0.0198528	0.203623
mmu-miR-15b-5p	Mdfic	16543	0	0	1	1	1	-0.400967	0.0187662	0.0435072	0.160775
mmu-miR-15b-5p	Mgat4a	269181	0	0	1	1	1	-0.447145	0.00801754	0.0212686	0.199938
mmu-miR-15b-5p	Mink1	50932	0	0	1	1	1	-0.48979	0.00328033	0.00995057	0.239894
mmu-miR-15b-5p	Mkks	59030	0	0	1	1	1	-0.396439	0.0202775	0.0464522	0.157164
mmu-miR-15b-5p	Mknk1	17346	0	0	1	1	1	-0.44565	0.00825633	0.0218037	0.198604
mmu-miR-15b-5p	Mpp6	56524	0	0	1	1	1	-0.553903	0.000677436	0.00254313	0.306808
mmu-miR-15b-5p	Mrpl1	94061	0	0	1	1	1	-0.394637	0.0209064	0.047654	0.155738
mmu-miR-15b-5p	N4bp1	80750	0	0	1	1	1	-0.453287	0.00709711	0.0191728	0.205469
mmu-miR-15b-5p	Ndfip2	76273	0	0	1	1	1	-0.499068	0.00265956	0.00831048	0.249069
mmu-miR-15b-5p	Ndrg1	17988	0	0	1	1	1	-0.803362	1.07226e-08	1.06923e-07	0.64539
mmu-miR-15b-5p	Nemp2	227094	0	0	1	1	1	-0.418578	0.0137501	0.0335147	0.175208
mmu-miR-15b-5p	Notch2	18129	0	0	1	1	1	-0.531575	0.00121559	0.00422614	0.282572
mmu-miR-15b-5p	Nsun4	72181	0	0	1	1	1	-0.504372	0.00235277	0.00748263	0.254391
mmu-miR-15b-5p	Nudt7	67528	0	0	1	1	1	-0.628333	6.923e-05	0.000336273	0.394803
mmu-miR-15b-5p	Numb	18222	0	0	1	1	1	-0.40735	0.0167963	0.039657	0.165934
mmu-miR-15b-5p	Nxpe3	385658	0	0	1	1	1	-0.393191	0.0214224	0.0485945	0.154599
mmu-miR-15b-5p	Osbpl2	228983	0	0	1	1	1	-0.424985	0.0122303	0.0303716	0.180612
mmu-miR-15b-5p	Otud7b	229603	0	0	1	1	1	-0.54859	0.000781435	0.00287695	0.300951
mmu-miR-15b-5p	Parp16	214424	0	0	1	1	1	-0.525124	0.00142876	0.00485985	0.275755
mmu-miR-15b-5p	Parp4	328417	0	0	1	1	1	-0.704653	3.2912e-06	2.14203e-05	0.496535
mmu-miR-15b-5p	Pcgf5	76073	0	0	1	1	1	-0.492454	0.00309041	0.00946144	0.242511
mmu-miR-15b-5p	Pdcd4	18569	0	0	1	1	1	-0.481875	0.00390553	0.0115568	0.232204
mmu-miR-15b-5p	Pdia6	71853	0	0	1	1	1	-0.508325	0.00214462	0.00691149	0.258395
mmu-miR-15b-5p	Phactr2	215789	0	0	1	1	1	-0.637691	4.98071e-05	0.000250528	0.40665
mmu-miR-15b-5p	Pik3r1	18708	0	0	1	1	1	-0.416134	0.0143703	0.0347871	0.173167
mmu-miR-15b-5p	Pknox1	18771	0	0	1	1	1	-0.509521	0.00208494	0.00674358	0.259611
mmu-miR-15b-5p	Pla2g12a	66350	0	0	1	1	1	-0.502038	0.00248375	0.00783787	0.252042
mmu-miR-15b-5p	Pla2g15	192654	0	0	1	1	1	-0.422333	0.0128412	0.0316379	0.178365
mmu-miR-15b-5p	Plk2	20620	0	0	1	1	1	-0.398515	0.0195724	0.0451118	0.158815
mmu-miR-15b-5p	Pnrc1		0	0	1	1	1	-0.576452	0.000359529	0.00145168	0.332297
mmu-miR-15b-5p	Polk	27015	0	0	1	1	1	-0.486637	0.00351815	0.0105709	0.236815
mmu-miR-15b-5p	Polr3f	70408	0	0	1	1	1	-0.589345	0.000245052	0.00103517	0.347327
mmu-miR-15b-5p	Pou2f2	18987	0	0	1	1	1	-0.493102	0.00304566	0.00934472	0.24315
mmu-miR-15b-5p	Ppp1r7	66385	0	0	1	1	1	-0.477558	0.00428807	0.0125212	0.228062
mmu-miR-15b-5p	Psmb9	16912	0	0	1	1	1	-0.649587	3.22499e-05	0.000169844	0.421964
mmu-miR-15b-5p	Ptger4	19219	0	0	1	1	1	-0.497679	0.00274539	0.00854201	0.247685
mmu-miR-15b-5p	Ptpn22	19260	0	0	1	1	1	-0.651117	3.04558e-05	0.0001614	0.423953
mmu-miR-15b-5p	Pura	19290	0	0	1	1	1	-0.448069	0.00787287	0.020939	0.200766
mmu-miR-15b-5p	Rab11fip1	75767	0	0	1	1	1	-0.524474	0.00145193	0.00492801	0.275073
mmu-miR-15b-5p	Rab33b	19338	0	0	1	1	1	-0.563638	0.000518192	0.00200852	0.317688
mmu-miR-15b-5p	Rabac1	14470	0	0	1	1	1	-0.639767	4.62298e-05	0.000234504	0.409302
mmu-miR-15b-5p	Rad9a	19367	0	0	1	1	1	-0.395504	0.0206016	0.0470592	0.156424
mmu-miR-15b-5p	Rasa2	114713	0	0	1	1	1	-0.449721	0.00761984	0.0203782	0.202249
mmu-miR-15b-5p	Rassf5	54354	0	0	1	1	1	-0.42566	0.0120788	0.0300538	0.181186
mmu-miR-15b-5p	Rbl2	19651	0	0	1	1	1	-0.470969	0.00493423	0.0141054	0.221811
mmu-miR-15b-5p	Rere	68703	0	0	1	1	1	-0.412781	0.015259	0.0365706	0.170388
mmu-miR-15b-5p	Rfx5	53970	0	0	1	1	1	-0.614824	0.000109328	0.000503838	0.378009
mmu-miR-15b-5p	Rgs19	56470	0	0	1	1	1	-0.427336	0.0117093	0.0292811	0.182616
mmu-miR-15b-5p	Rhoq	104215	0	0	1	1	1	-0.513737	0.0018858	0.00618644	0.263926
mmu-miR-15b-5p	Rictor	78757	0	0	1	1	1	-0.401461	0.0186072	0.0431949	0.161171
mmu-miR-15b-5p	Rnf125		0	0	1	1	1	-0.411976	0.0154791	0.0370299	0.169724
mmu-miR-15b-5p	Rnf213	672511	0	0	1	1	1	-0.415041	0.0146551	0.0353586	0.172259
mmu-miR-15b-5p	Rora	19883	0	0	1	1	1	-0.395397	0.020639	0.0471304	0.156339
mmu-miR-15b-5p	Rpia	19895	0	0	1	1	1	-0.564039	0.00051242	0.00198872	0.31814
mmu-miR-15b-5p	Rps6ka5	73086	0	0	1	1	1	-0.563768	0.000516313	0.00200204	0.317834
mmu-miR-15b-5p	Rsbn1	229675	0	0	1	1	1	-0.41339	0.0150942	0.0362377	0.170891
mmu-miR-15b-5p	Rubcnl	271221	0	0	1	1	1	-0.430859	0.0109638	0.0277057	0.18564
mmu-miR-15b-5p	S1pr1	13609	0	0	1	1	1	-0.620764	8.96615e-05	0.000422913	0.385348
mmu-miR-15b-5p	S1pr4	13611	0	0	1	1	1	-0.579545	0.000328418	0.00134038	0.335872
mmu-miR-15b-5p	Serpinb9	20723	0	0	1	1	1	-0.812323	5.44782e-09	5.65236e-08	0.659869
mmu-miR-15b-5p	Sesn1	140742	0	0	1	1	1	-0.416653	0.0142366	0.0345125	0.1736
mmu-miR-15b-5p	Sgms1	208449	0	0	1	1	1	-0.510698	0.00202756	0.00658001	0.260813
mmu-miR-15b-5p	Shisa5	66940	0	0	1	1	1	-0.520897	0.00158557	0.00531913	0.271334
mmu-miR-15b-5p	Sil1	81500	0	0	1	1	1	-0.599952	0.000176575	0.000773936	0.359943
mmu-miR-15b-5p	Ski	20481	0	0	1	1	1	-0.458776	0.00635248	0.0174645	0.210476
mmu-miR-15b-5p	Slamf1	27218	0	0	1	1	1	-0.591272	0.000231079	0.000982898	0.349603
mmu-miR-15b-5p	Slc16a6	104681	0	0	1	1	1	-0.401225	0.0186832	0.0433458	0.160981
mmu-miR-15b-5p	Slc20a1	20515	0	0	1	1	1	-0.402772	0.0181905	0.0423904	0.162226
mmu-miR-15b-5p	Slc5a3	53881	0	0	1	1	1	-0.422849	0.0127204	0.0313884	0.178801
mmu-miR-15b-5p	Slfn1	20555	0	0	1	1	1	-0.650478	3.11941e-05	0.000164861	0.423122
mmu-miR-15b-5p	Son	20658	0	0	1	1	1	-0.429228	0.0113039	0.0284335	0.184237
mmu-miR-15b-5p	Sos2	20663	0	0	1	1	1	-0.457826	0.00647635	0.0177575	0.209605
mmu-miR-15b-5p	Sppl2a	66552	0	0	1	1	1	-0.434748	0.0101879	0.026025	0.189006
mmu-miR-15b-5p	Sptlc1	268656	0	0	1	1	1	-0.404824	0.017554	0.0411625	0.163883
mmu-miR-15b-5p	Stambpl1	76630	0	0	1	1	1	-0.458729	0.00635864	0.0174793	0.210432
mmu-miR-15b-5p	Stat1	20846	0	0	1	1	1	-0.42774	0.0116218	0.0290956	0.182961
mmu-miR-15b-5p	Stxbp3	20912	0	0	1	1	1	-0.411532	0.0156018	0.037272	0.169358
mmu-miR-15b-5p	Swt1	66875	0	0	1	1	1	-0.513426	0.0018999	0.00622787	0.263607
mmu-miR-15b-5p	Syf2	68592	0	0	1	1	1	-0.393943	0.0211528	0.048104	0.155191
mmu-miR-15b-5p	Synj1	104015	0	0	1	1	1	-0.421226	0.0131036	0.0321837	0.177432
mmu-miR-15b-5p	Tap2		0	0	1	1	1	-0.58509	0.000278589	0.00115897	0.342331
mmu-miR-15b-5p	Tbp		0	0	1	1	1	-0.490659	0.00321731	0.00979014	0.240746
mmu-miR-15b-5p	Tcaim	382117	0	0	1	1	1	-0.543106	0.000903322	0.00326553	0.294964
mmu-miR-15b-5p	Tcp11l2		0	0	1	1	1	-0.397121	0.0200436	0.0460222	0.157705
mmu-miR-15b-5p	Tes	21753	0	0	1	1	1	-0.538398	0.00102103	0.00363166	0.289873
mmu-miR-15b-5p	Tex2	21763	0	0	1	1	1	-0.438168	0.00954463	0.0246166	0.191991
mmu-miR-15b-5p	Tex264	21767	0	0	1	1	1	-0.429855	0.0111722	0.0281512	0.184775
mmu-miR-15b-5p	Tfap4	83383	0	0	1	1	1	-0.5183	0.00168926	0.00561881	0.268635
mmu-miR-15b-5p	Tgds		0	0	1	1	1	-0.451572	0.0073445	0.0197418	0.203918
mmu-miR-15b-5p	Tgoln1	22134	0	0	1	1	1	-0.505087	0.00231385	0.00737746	0.255113
mmu-miR-15b-5p	Tifab	212937	0	1	0	1	1	-0.407621	0.0167167	0.0395043	0.166155
mmu-miR-15b-5p	Tm9sf2	68059	0	0	1	1	1	-0.583807	0.000289478	0.00119867	0.340831
mmu-miR-15b-5p	Tmed7		0	0	1	1	1	-0.454796	0.0068853	0.0186799	0.20684
mmu-miR-15b-5p	Tmem30a	69981	0	0	1	1	1	-0.424977	0.0122321	0.0303749	0.180606
mmu-miR-15b-5p	Tmppe		0	0	1	1	1	-0.445035	0.00835631	0.022023	0.198056
mmu-miR-15b-5p	Tmx4	52837	0	0	1	1	1	-0.579468	0.000329162	0.00134277	0.335783
mmu-miR-15b-5p	Tnfaip3	21929	0	0	1	1	1	-0.453859	0.0070162	0.018986	0.205988
mmu-miR-15b-5p	Tnfrsf18	21936	0	0	1	1	1	-0.665352	1.76016e-05	9.87081e-05	0.442693
mmu-miR-15b-5p	Tnfrsf26	244237	0	0	1	1	1	-0.398836	0.0194654	0.0448958	0.15907
mmu-miR-15b-5p	Tnfsf9	21950	0	0	1	1	1	-0.396527	0.0202472	0.0464012	0.157233
mmu-miR-15b-5p	Tnrc6a	233833	0	0	1	1	1	-0.555223	0.000653567	0.00246199	0.308273
mmu-miR-15b-5p	Trip11	109181	0	0	1	1	1	-0.421862	0.0129523	0.0318699	0.177968
mmu-miR-15b-5p	Ttc39b	69863	0	0	1	1	1	-0.541881	0.000932742	0.00335628	0.293635
mmu-miR-15b-5p	Tut1	70044	0	0	1	1	1	-0.575153	0.000373358	0.00150142	0.330801
mmu-miR-15b-5p	Ubr1	22222	0	0	1	1	1	-0.499191	0.00265206	0.00829166	0.249192
mmu-miR-15b-5p	Uspl1	231915	0	0	1	1	1	-0.44339	0.00862888	0.0226128	0.196594
mmu-miR-15b-5p	Vcpip1	70675	0	0	1	1	1	-0.414776	0.0147247	0.0354897	0.172039
mmu-miR-15b-5p	Vegfa	22339	0	0	1	1	1	-0.553051	0.000693232	0.00259308	0.305865
mmu-miR-15b-5p	Wdr37	207615	0	0	1	1	1	-0.395604	0.0205669	0.0469958	0.156502
mmu-miR-15b-5p	Wipf1	215280	0	0	1	1	1	-0.477347	0.0043076	0.0125701	0.22786
mmu-miR-15b-5p	Wsb1	78889	0	0	1	1	1	-0.407231	0.0168314	0.0397212	0.165837
mmu-miR-15b-5p	Xpc	22591	0	0	1	1	1	-0.680347	9.56535e-06	5.66121e-05	0.462872
mmu-miR-15b-5p	Ypel3	66090	0	0	1	1	1	-0.424666	0.0123024	0.0305272	0.180341
mmu-miR-15b-5p	Ywhah	22629	0	0	1	1	1	-0.617981	9.84432e-05	0.000459391	0.3819
mmu-miR-15b-5p	Zbtb38	245007	0	0	1	1	1	-0.562691	0.00053207	0.00205595	0.316621
mmu-miR-15b-5p	Zbtb39	320080	0	0	1	1	1	-0.477459	0.00429719	0.0125424	0.227968
mmu-miR-15b-5p	Zbtb7a	16969	0	0	1	1	1	-0.452177	0.0072565	0.0195435	0.204464
mmu-miR-15b-5p	Zc3h6	78751	0	0	1	1	1	-0.761664	1.67951e-07	1.38498e-06	0.580132
mmu-miR-15b-5p	Zfp512	269639	0	0	1	1	1	-0.647905	3.43328e-05	0.000179569	0.419781
mmu-miR-15b-5p	Zfp760	240034	0	0	1	1	1	-0.418761	0.0137045	0.0334229	0.175361
mmu-miR-15b-5p	Zfp831	100043757	0	0	1	1	1	-0.426956	0.0117923	0.0294549	0.182291
mmu-miR-15b-5p	Zfp874a		0	0	1	1	1	-0.586476	0.000267245	0.00111686	0.343954
mmu-miR-15b-5p	Zscan26	432731	0	0	1	1	1	-0.529505	0.00128072	0.0044228	0.280375
mmu-miR-99a-5p	Baiap2	108100	0	0	1	1	1	-0.492284	0.00310221	0.00948942	0.242344
mmu-miR-99a-5p	Bend3	331623	0	0	1	1	1	-0.563984	0.000513203	0.001991	0.318078
mmu-miR-99a-5p	Cep85	70012	0	0	1	1	1	-0.659352	2.22557e-05	0.000122075	0.434745
mmu-miR-99a-5p	Cpped1	223978	0	0	1	1	1	-0.505659	0.00228314	0.00729295	0.255691
mmu-miR-99a-5p	Ctdspl	69274	0	0	1	1	1	-0.557452	0.000614962	0.00233311	0.310753
mmu-miR-99a-5p	Dffa	13347	0	0	1	1	1	-0.642446	4.19564e-05	0.000214955	0.412737
mmu-miR-99a-5p	Emc6	66048	0	0	1	1	1	-0.769075	1.0741e-07	9.18938e-07	0.591476
mmu-miR-99a-5p	Fzd5	14367	0	0	1	1	1	-0.482757	0.0038311	0.0113714	0.233055
mmu-miR-99a-5p	Gmeb2	229004	0	0	1	1	1	-0.78027	5.2948e-08	4.76433e-07	0.608822
mmu-miR-99a-5p	Grik3	14807	0	1	0	1	1	-0.730617	9.30844e-07	6.74627e-06	0.533801
mmu-miR-99a-5p	Kdm6b	216850	0	0	1	1	1	-0.457842	0.00647428	0.0177532	0.209619
mmu-miR-99a-5p	Nop53		0	0	1	1	1	-0.603487	0.000157902	0.000700625	0.364196
mmu-miR-99a-5p	Pwp1	103136	0	0	1	1	1	-0.741394	5.27926e-07	4.00282e-06	0.549664
mmu-miR-99a-5p	Scpep1	74617	0	0	1	1	1	-0.574077	0.000385172	0.00154233	0.329564
mmu-miR-99a-5p	Sertad4	214791	0	0	1	1	1	-0.756314	2.29659e-07	1.85372e-06	0.572011
mmu-miR-99a-5p	Slc44a1	100434	0	0	1	1	1	-0.63701	5.10336e-05	0.000256031	0.405782
mmu-miR-99a-5p	Trib2	217410	0	0	1	1	1	-0.402572	0.0182537	0.0425142	0.162064
mmu-miR-99a-5p	Wars	22375	0	0	1	1	1	-0.599033	0.000181743	0.000793707	0.358841
mmu-miR-99a-5p	Zfp512b	269401	0	0	1	1	1	-0.575985	0.00036445	0.00146927	0.331758
mmu-miR-140-3p	Acat1	110446	0	0	1	1	1	-0.82972	1.31284e-09	1.48662e-08	0.688435
mmu-miR-140-3p	Acox1	11430	0	0	1	1	1	-0.492529	0.0030852	0.00944977	0.242585
mmu-miR-140-3p	Aimp2	231872	0	0	1	1	1	-0.77549	7.19714e-08	6.3494e-07	0.601384
mmu-miR-140-3p	Ak3	56248	0	0	1	1	1	-0.810211	6.41068e-09	6.59172e-08	0.656443
mmu-miR-140-3p	Anapc1	17222	0	0	1	1	1	-0.504579	0.00234144	0.00745068	0.2546
mmu-miR-140-3p	Ankrd13b	268445	0	0	1	1	1	-0.841039	4.76056e-10	5.68778e-09	0.707347
mmu-miR-140-3p	Ap2s1	232910	0	0	1	1	1	-0.733755	7.91328e-07	5.81109e-06	0.538397
mmu-miR-140-3p	Arf4		0	0	1	1	1	-0.621097	8.86595e-05	0.000418712	0.385762
mmu-miR-140-3p	Bace1	23821	0	0	1	1	1	-0.61153	0.000121831	0.000554515	0.373968
mmu-miR-140-3p	Cdk16	18555	0	0	1	1	1	-0.760409	1.80875e-07	1.48301e-06	0.578222
mmu-miR-140-3p	Cdk18	18557	0	0	1	1	1	-0.72921	1.00037e-06	7.21383e-06	0.531748
mmu-miR-140-3p	Cs	12974	0	0	1	1	1	-0.776602	6.70531e-08	5.95199e-07	0.603111
mmu-miR-140-3p	Csnk1a1	93687	0	0	1	1	1	-0.425586	0.0120953	0.0300841	0.181123
mmu-miR-140-3p	Dcbld1	66686	0	0	1	1	1	-0.879669	7.40208e-12	1.04581e-10	0.773817
mmu-miR-140-3p	Ddb1	13194	0	0	1	1	1	-0.816393	3.95797e-09	4.18881e-08	0.666498
mmu-miR-140-3p	Dnaja2	56445	0	0	1	1	1	-0.466987	0.0053639	0.015126	0.218077
mmu-miR-140-3p	Dynll2	68097	0	0	1	1	1	-0.757581	2.13405e-07	1.73244e-06	0.57393
mmu-miR-140-3p	Ecsit	26940	0	0	1	1	1	-0.653938	2.73822e-05	0.000146756	0.427634
mmu-miR-140-3p	Ehd3	57440	0	0	1	1	1	-0.626445	7.38898e-05	0.000356552	0.392434
mmu-miR-140-3p	Ehmt1	77683	0	0	1	1	1	-0.463682	0.00574466	0.0160306	0.215001
mmu-miR-140-3p	Eif3f		0	0	1	1	1	-0.659809	2.18655e-05	0.000120032	0.435348
mmu-miR-140-3p	Eif5a	276770	0	0	1	1	1	-0.780128	5.34415e-08	4.80618e-07	0.608599
mmu-miR-140-3p	Faf1	14084	0	0	1	1	1	-0.688166	6.86189e-06	4.19023e-05	0.473573
mmu-miR-140-3p	Fam107b	66540	0	0	1	1	1	-0.42938	0.0112718	0.0283684	0.184367
mmu-miR-140-3p	Fam168b	214469	0	0	1	1	1	-0.508628	0.00212935	0.00686784	0.258703
mmu-miR-140-3p	Fkbp8	14232	0	0	1	1	1	-0.570158	0.000431053	0.00170535	0.32508
mmu-miR-140-3p	Fn1	14268	0	1	0	1	1	-0.577401	0.000349719	0.00141621	0.333392
mmu-miR-140-3p	Gamt	14431	0	0	1	1	1	-0.76252	1.59637e-07	1.3236e-06	0.581436
mmu-miR-140-3p	Glo1		0	0	1	1	1	-0.583275	0.000294102	0.00121506	0.34021
mmu-miR-140-3p	Gm5422		0	0	1	1	1	-0.691874	5.84107e-06	3.61715e-05	0.47869
mmu-miR-140-3p	Hmgcs1	208715	0	0	1	1	1	-0.787794	3.21553e-08	2.9962e-07	0.62062
mmu-miR-140-3p	Hmgcs2	15360	0	0	1	1	1	-0.810625	6.21034e-09	6.40228e-08	0.657114
mmu-miR-140-3p	Igf2bp1	140486	0	0	1	1	1	-0.826884	1.67334e-09	1.86765e-08	0.683736
mmu-miR-140-3p	Igfbp4	16010	0	0	1	1	1	-0.638869	4.77481e-05	0.00024146	0.408153
mmu-miR-140-3p	Ipo4	75751	0	0	1	1	1	-0.518287	0.00168978	0.00561997	0.268621
mmu-miR-140-3p	Irs1	16367	0	0	1	1	1	-0.812433	5.40148e-09	5.60859e-08	0.660048
mmu-miR-140-3p	Kpnb1	16211	0	0	1	1	1	-0.47223	0.00480442	0.0137973	0.223001
mmu-miR-140-3p	Lipg	16891	0	0	1	1	1	-0.665144	1.77469e-05	9.94402e-05	0.442417
mmu-miR-140-3p	Mpdu1	24070	0	0	1	1	1	-0.694224	5.26786e-06	3.29383e-05	0.481946
mmu-miR-140-3p	Mrps5		0	0	1	1	1	-0.671551	1.37363e-05	7.87987e-05	0.450981
mmu-miR-140-3p	Mtch1	56462	0	0	1	1	1	-0.663216	1.91464e-05	0.000106383	0.439855
mmu-miR-140-3p	Ndst1	15531	0	0	1	1	1	-0.694532	5.19658e-06	3.25137e-05	0.482374
mmu-miR-140-3p	Ndufb9	66218	0	0	1	1	1	-0.670328	1.44317e-05	8.24003e-05	0.44934
mmu-miR-140-3p	Npm1		0	0	1	1	1	-0.469735	0.00506412	0.0144176	0.220651
mmu-miR-140-3p	Npr2	230103	0	0	1	1	1	-0.458155	0.00643329	0.017658	0.209906
mmu-miR-140-3p	Nrep	27528	0	0	1	1	1	-0.80917	6.94118e-09	7.10482e-08	0.654757
mmu-miR-140-3p	Pcx	18563	0	0	1	1	1	-0.634942	5.49263e-05	0.000273491	0.403152
mmu-miR-140-3p	Pdk3	236900	0	0	1	1	1	-0.64777	3.45057e-05	0.000180324	0.419606
mmu-miR-140-3p	Plin2	11520	0	0	1	1	1	-0.746697	3.95287e-07	3.06199e-06	0.557557
mmu-miR-140-3p	Pou3f3	18993	0	1	0	1	1	-0.67316	1.28681e-05	7.42812e-05	0.453144
mmu-miR-140-3p	Ppp2ca		0	0	1	1	1	-0.713035	2.22215e-06	1.49532e-05	0.508418
mmu-miR-140-3p	Prep		0	0	1	1	1	-0.797929	1.5901e-08	1.54572e-07	0.63669
mmu-miR-140-3p	Prpf8	192159	0	0	1	1	1	-0.518776	0.00166981	0.00556177	0.269129
mmu-miR-140-3p	Rab2a	59021	0	0	1	1	1	-0.431531	0.0108265	0.027419	0.186219
mmu-miR-140-3p	Rbbp4	19646	0	0	1	1	1	-0.737201	6.60376e-07	4.91237e-06	0.543466
mmu-miR-140-3p	Slc25a39	68066	0	0	1	1	1	-0.613094	0.000115741	0.000529782	0.375885
mmu-miR-140-3p	Snx12	55988	0	0	1	1	1	-0.597815	0.000188805	0.00082105	0.357382
mmu-miR-140-3p	Srsf1	110809	0	0	1	1	1	-0.610326	0.000126709	0.000574658	0.372498
mmu-miR-140-3p	Tcp1	21454	0	0	1	1	1	-0.650969	3.06251e-05	0.000162145	0.423761
mmu-miR-140-3p	Tfdp1	21781	0	0	1	1	1	-0.778203	6.05211e-08	5.40052e-07	0.605599
mmu-miR-140-3p	Tfdp2	211586	0	0	1	1	1	-0.635371	5.4098e-05	0.000269844	0.403696
mmu-miR-140-3p	Tmem258	69038	0	0	1	1	1	-0.536923	0.0010606	0.00375779	0.288286
mmu-miR-140-3p	Trim28	21849	0	0	1	1	1	-0.779453	5.58312e-08	5.00712e-07	0.607547
mmu-miR-140-3p	Vapb	56491	0	0	1	1	1	-0.530196	0.00125865	0.00435682	0.281107
mmu-miR-140-3p	Vps29	56433	0	0	1	1	1	-0.653003	2.83677e-05	0.000151473	0.426413
mmu-miR-141-3p	Cdc123	98828	0	0	1	1	1	-0.391998	0.0218562	0.0494325	0.153663
mmu-miR-141-3p	Ext1		0	0	1	1	1	-0.492935	0.00305712	0.00937394	0.242985
mmu-miR-141-3p	Ngdn	68966	0	0	1	1	1	-0.429488	0.011249	0.0283152	0.18446
mmu-miR-142a-5p	Abtb2	99382	0	0	1	1	1	-0.589196	0.000246162	0.00103921	0.347152
mmu-miR-142a-5p	Acat2	110460	0	0	1	1	1	-0.848386	2.36065e-10	2.91837e-09	0.719759
mmu-miR-142a-5p	Actn4	60595	0	0	1	1	1	-0.665323	1.76221e-05	9.87982e-05	0.442654
mmu-miR-142a-5p	Anapc1	17222	0	0	1	1	1	-0.391428	0.0220662	0.0498293	0.153216
mmu-miR-142a-5p	Anapc11	66156	0	1	0	1	1	-0.778988	5.75363e-08	5.14911e-07	0.606822
mmu-miR-142a-5p	Ank3	11735	0	0	1	1	1	-0.657411	2.39839e-05	0.000130581	0.432189
mmu-miR-142a-5p	Arf4		0	0	1	1	1	-0.588355	0.00025251	0.0010623	0.346162
mmu-miR-142a-5p	Arpc5	67771	0	0	1	1	1	-0.400433	0.0189395	0.0438473	0.160347
mmu-miR-142a-5p	Asf1b	66929	0	0	1	1	1	-0.689156	6.57465e-06	4.03266e-05	0.474936
mmu-miR-142a-5p	Atad2	70472	0	0	1	1	1	-0.393168	0.0214309	0.0486105	0.154581
mmu-miR-142a-5p	Atad5	237877	0	0	1	1	1	-0.413863	0.0149673	0.0359798	0.171283
mmu-miR-142a-5p	Atxn7l3b	382423	0	0	1	1	1	-0.682813	8.62328e-06	5.14507e-05	0.466234
mmu-miR-142a-5p	Bcas2	68183	0	0	1	1	1	-0.407137	0.0168592	0.0397828	0.16576
mmu-miR-142a-5p	Bub1	12235	0	0	1	1	1	-0.590664	0.000235409	0.00099912	0.348884
mmu-miR-142a-5p	Capn10	23830	0	0	1	1	1	-0.670818	1.41492e-05	8.09442e-05	0.449997
mmu-miR-142a-5p	Ccne2	12448	0	0	1	1	1	-0.529623	0.00127693	0.00441153	0.2805
mmu-miR-142a-5p	Cd200	17470	0	0	1	1	1	-0.66122	2.06997e-05	0.000114254	0.437211
mmu-miR-142a-5p	Cdkn2aipnl	52626	0	0	1	1	1	-0.611425	0.00012225	0.000556187	0.37384
mmu-miR-142a-5p	Cemip2	83921	0	0	1	1	1	-0.703673	3.44283e-06	2.23213e-05	0.495155
mmu-miR-142a-5p	Cfl2	12632	0	0	1	1	1	-0.697556	4.54237e-06	2.87529e-05	0.486585
mmu-miR-142a-5p	Chmp7	105513	0	0	1	1	1	-0.73214	8.60555e-07	6.27315e-06	0.536028
mmu-miR-142a-5p	Cit	12704	0	0	1	1	1	-0.629397	6.67231e-05	0.000325451	0.39614
mmu-miR-142a-5p	Clasp1	76707	0	0	1	1	1	-0.655336	2.59645e-05	0.000140012	0.429466
mmu-miR-142a-5p	Copa	12847	0	0	1	1	1	-0.424312	0.0123829	0.0306966	0.180041
mmu-miR-142a-5p	Cox20	66359	0	0	1	1	1	-0.543842	0.000886054	0.00321049	0.295764
mmu-miR-142a-5p	Cs	12974	0	0	1	1	1	-0.755017	2.47464e-07	1.98534e-06	0.570051
mmu-miR-142a-5p	Ctnnb1	12387	0	0	1	1	1	-0.548256	0.000788413	0.00289893	0.300585
mmu-miR-142a-5p	Cwc15	66070	0	0	1	1	1	-0.465574	0.00552404	0.0155085	0.216759
mmu-miR-142a-5p	Cyp51		0	0	1	1	1	-0.744563	4.44468e-07	3.41578e-06	0.554374
mmu-miR-142a-5p	D030056L22Rik	225995	0	0	1	1	1	-0.774153	7.83157e-08	6.87414e-07	0.599313
mmu-miR-142a-5p	Ddb1	13194	0	0	1	1	1	-0.826116	1.78561e-09	1.98412e-08	0.682467
mmu-miR-142a-5p	Ddx1		0	0	1	1	1	-0.494666	0.00294	0.00906579	0.244695
mmu-miR-142a-5p	Dgcr2	13356	0	0	1	1	1	-0.665778	1.73073e-05	9.72189e-05	0.443261
mmu-miR-142a-5p	Dnaja2	56445	0	0	1	1	1	-0.43895	0.00940235	0.0243036	0.192677
mmu-miR-142a-5p	Dnajc5	13002	0	0	1	1	1	-0.451926	0.0072929	0.019621	0.204237
mmu-miR-142a-5p	Dtl	76843	0	0	1	1	1	-0.668695	1.541e-05	8.74762e-05	0.447153
mmu-miR-142a-5p	Dynll2	68097	0	0	1	1	1	-0.688864	6.65829e-06	4.07694e-05	0.474533
mmu-miR-142a-5p	E2f7	52679	0	0	1	1	1	-0.646988	3.55188e-05	0.000185128	0.418594
mmu-miR-142a-5p	Ect2	13605	0	0	1	1	1	-0.644662	3.86954e-05	0.000199975	0.415589
mmu-miR-142a-5p	Egln3	112407	0	0	1	1	1	-0.769525	1.04475e-07	8.95415e-07	0.592169
mmu-miR-142a-5p	Eif1b	68969	0	0	1	1	1	-0.60889	0.000132755	0.000598989	0.370747
mmu-miR-142a-5p	Eif4a3	192170	0	0	1	1	1	-0.720137	1.57588e-06	1.09317e-05	0.518597
mmu-miR-142a-5p	Esco2	71988	0	0	1	1	1	-0.543781	0.000887466	0.00321457	0.295698
mmu-miR-142a-5p	Fam234b	74525	0	0	1	1	1	-0.459981	0.00619833	0.0170998	0.211583
mmu-miR-142a-5p	Fbxo21	231670	0	0	1	1	1	-0.873919	1.49636e-11	2.07133e-10	0.763734
mmu-miR-142a-5p	Fkbp1a	14225	0	0	1	1	1	-0.810789	6.13302e-09	6.32546e-08	0.657378
mmu-miR-142a-5p	Gatad1	67210	0	0	1	1	1	-0.78212	4.69243e-08	4.26257e-07	0.611711
mmu-miR-142a-5p	Gfra1	14585	0	0	1	1	1	-0.689376	6.51234e-06	3.99698e-05	0.475239
mmu-miR-142a-5p	Glyr1	74022	0	0	1	1	1	-0.444199	0.00849392	0.0223248	0.197312
mmu-miR-142a-5p	Gmnn	57441	0	0	1	1	1	-0.676546	1.12012e-05	6.53673e-05	0.457715
mmu-miR-142a-5p	Gpr68	238377	0	0	1	1	1	-0.407429	0.016773	0.0396083	0.165998
mmu-miR-142a-5p	Gse1	382034	0	0	1	1	1	-0.691652	5.8982e-06	3.64951e-05	0.478382
mmu-miR-142a-5p	Gys1	14936	0	0	1	1	1	-0.65732	2.40677e-05	0.000130987	0.43207
mmu-miR-142a-5p	H2aj	232440	0	0	1	1	1	-0.762389	1.60879e-07	1.33339e-06	0.581237
mmu-miR-142a-5p	Hat1	107435	0	0	1	1	1	-0.535207	0.00110832	0.00390438	0.286446
mmu-miR-142a-5p	Hells	15201	0	0	1	1	1	-0.529783	0.00127178	0.00439686	0.28067
mmu-miR-142a-5p	Hnrnpa0	77134	0	0	1	1	1	-0.758548	2.01724e-07	1.64294e-06	0.575395
mmu-miR-142a-5p	Igf1	16000	0	0	1	1	1	-0.51648	0.0017654	0.00583303	0.266751
mmu-miR-142a-5p	Inpp5a	212111	0	0	1	1	1	-0.44383	0.00855522	0.0224537	0.196985
mmu-miR-142a-5p	Jpt1	15374	0	0	1	1	1	-0.835694	7.75898e-10	9.04652e-09	0.698385
mmu-miR-142a-5p	Kif11	16551	0	0	1	1	1	-0.58988	0.000241099	0.00102071	0.347958
mmu-miR-142a-5p	Kif20a	19348	0	0	1	1	1	-0.658534	2.29692e-05	0.000125622	0.433668
mmu-miR-142a-5p	Lamc1	226519	0	0	1	1	1	-0.494726	0.00293599	0.00905494	0.244754
mmu-miR-142a-5p	Lrrc28	67867	0	0	1	1	1	-0.742222	5.04828e-07	3.84276e-06	0.550894
mmu-miR-142a-5p	Lsm3		0	0	1	1	1	-0.757959	2.08765e-07	1.69661e-06	0.574503
mmu-miR-142a-5p	Lsm8	76522	0	0	1	1	1	-0.716887	1.84655e-06	1.26343e-05	0.513927
mmu-miR-142a-5p	Macroh2a1	26914	0	0	1	1	1	-0.67764	1.0706e-05	6.27375e-05	0.459196
mmu-miR-142a-5p	Mapkapk2	17164	0	0	1	1	1	-0.606442	0.000143664	0.000642786	0.367772
mmu-miR-142a-5p	Mastl	67121	0	0	1	1	1	-0.547295	0.000808821	0.00296318	0.299532
mmu-miR-142a-5p	Med28	66999	0	0	1	1	1	-0.467472	0.00530999	0.0150058	0.21853
mmu-miR-142a-5p	Megf9		0	0	1	1	1	-0.393943	0.0211529	0.048104	0.155191
mmu-miR-142a-5p	Memo1	76890	0	1	0	1	1	-0.503638	0.00239327	0.0075926	0.253652
mmu-miR-142a-5p	Mgat4b	103534	0	0	1	1	1	-0.573117	0.000395984	0.00158057	0.328463
mmu-miR-142a-5p	Mlf2	30853	0	0	1	1	1	-0.70765	2.86442e-06	1.88659e-05	0.500768
mmu-miR-142a-5p	Mmd	67468	0	0	1	1	1	-0.565984	0.000485185	0.00189338	0.320338
mmu-miR-142a-5p	Mta1	116870	0	0	1	1	1	-0.879268	7.78358e-12	1.09765e-10	0.773111
mmu-miR-142a-5p	Myb	17863	0	0	1	1	1	-0.518639	0.00167541	0.00557848	0.268986
mmu-miR-142a-5p	Myef2	17876	0	0	1	1	1	-0.495268	0.00290023	0.00896195	0.24529
mmu-miR-142a-5p	Nasp	50927	0	0	1	1	1	-0.665359	1.75966e-05	9.8688e-05	0.442703
mmu-miR-142a-5p	Ncapg2	76044	0	0	1	1	1	-0.524743	0.00144229	0.00489875	0.275355
mmu-miR-142a-5p	Ndc1	72787	0	0	1	1	1	-0.734363	7.66613e-07	5.63939e-06	0.53929
mmu-miR-142a-5p	Nde1	67203	0	0	1	1	1	-0.581872	0.000306619	0.00126138	0.338575
mmu-miR-142a-5p	Nras	18176	0	0	1	1	1	-0.412126	0.0154379	0.0369469	0.169848
mmu-miR-142a-5p	Nrn1	68404	0	0	1	1	1	-0.578482	0.000338833	0.00137691	0.334641
mmu-miR-142a-5p	Patz1	56218	0	0	1	1	1	-0.519052	0.00165864	0.00553082	0.269415
mmu-miR-142a-5p	Pbk	52033	0	0	1	1	1	-0.649131	3.28036e-05	0.000172507	0.421371
mmu-miR-142a-5p	Pcbp1	23983	0	0	1	1	1	-0.470902	0.00494122	0.01412	0.221748
mmu-miR-142a-5p	Pde7a	18583	0	0	1	1	1	-0.496906	0.00279423	0.008674	0.246916
mmu-miR-142a-5p	Pif1	208084	0	0	1	1	1	-0.62618	7.45663e-05	0.000359483	0.392101
mmu-miR-142a-5p	Pigq	14755	0	0	1	1	1	-0.463977	0.00570975	0.0159477	0.215275
mmu-miR-142a-5p	Plk1	18817	0	0	1	1	1	-0.717699	1.77522e-06	1.2182e-05	0.515092
mmu-miR-142a-5p	Pm20d2	242377	0	1	0	1	1	-0.474804	0.00454868	0.0131683	0.225439
mmu-miR-142a-5p	Pofut2	80294	0	0	1	1	1	-0.533439	0.00115943	0.00405739	0.284558
mmu-miR-142a-5p	Prpf8	192159	0	0	1	1	1	-0.52841	0.00131637	0.00452536	0.279218
mmu-miR-142a-5p	Prps1	19139	0	0	1	1	1	-0.79766	1.62087e-08	1.57293e-07	0.636262
mmu-miR-142a-5p	Rfc3	69263	0	0	1	1	1	-0.733505	8.01712e-07	5.88224e-06	0.538029
mmu-miR-142a-5p	Rnf4	19822	0	0	1	1	1	-0.543934	0.000883916	0.0032036	0.295864
mmu-miR-142a-5p	Rps20	67427	0	0	1	1	1	-0.583004	0.000296481	0.00122392	0.339894
mmu-miR-142a-5p	Rraga	68441	0	0	1	1	1	-0.438225	0.00953406	0.0245933	0.192042
mmu-miR-142a-5p	Rrm1	20133	0	0	1	1	1	-0.742514	4.96917e-07	3.78765e-06	0.551327
mmu-miR-142a-5p	Ruvbl2	20174	0	0	1	1	1	-0.741017	5.38746e-07	4.078e-06	0.549106
mmu-miR-142a-5p	Sar1a	20224	0	0	1	1	1	-0.460306	0.00615727	0.0170018	0.211882
mmu-miR-142a-5p	Satb1	20230	0	0	1	1	1	-0.636928	5.11829e-05	0.000256685	0.405677
mmu-miR-142a-5p	Sdc4	20971	0	0	1	1	1	-0.652288	2.91435e-05	0.000155065	0.42548
mmu-miR-142a-5p	Sec23a	20334	0	0	1	1	1	-0.555044	0.000656761	0.0024732	0.308074
mmu-miR-142a-5p	Sec61b	66212	0	0	1	1	1	-0.708973	2.69262e-06	1.78299e-05	0.502642
mmu-miR-142a-5p	Sema7a	20361	0	0	1	1	1	-0.679655	9.84581e-06	5.81195e-05	0.461931
mmu-miR-142a-5p	Serbp1		0	0	1	1	1	-0.490456	0.00323194	0.00982714	0.240547
mmu-miR-142a-5p	Shq1	72171	0	0	1	1	1	-0.663245	1.91247e-05	0.00010628	0.439894
mmu-miR-142a-5p	Ska2		0	0	1	1	1	-0.587599	0.000258349	0.0010843	0.345273
mmu-miR-142a-5p	Skp2	27401	0	0	1	1	1	-0.616286	0.000104159	0.000482846	0.379809
mmu-miR-142a-5p	Slc37a3	72144	0	0	1	1	1	-0.761663	1.67963e-07	1.38498e-06	0.580131
mmu-miR-142a-5p	Smc4	70099	0	0	1	1	1	-0.448075	0.00787189	0.0209372	0.200771
mmu-miR-142a-5p	Snrpd1	20641	0	0	1	1	1	-0.751211	3.07278e-07	2.42195e-06	0.564319
mmu-miR-142a-5p	Snx3	54198	0	0	1	1	1	-0.587085	0.000262386	0.00109886	0.344669
mmu-miR-142a-5p	Spats2	72572	0	0	1	1	1	-0.73981	5.74797e-07	4.32475e-06	0.547319
mmu-miR-142a-5p	Sptbn1	20742	0	0	1	1	1	-0.544618	0.000868158	0.0031524	0.296608
mmu-miR-142a-5p	Srgap1	117600	0	1	0	1	1	-0.465501	0.00553242	0.0155255	0.216691
mmu-miR-142a-5p	Srrm4	68955	0	0	1	1	1	-0.67948	9.91807e-06	5.85052e-05	0.461693
mmu-miR-142a-5p	St8sia1	20449	0	0	1	1	1	-0.693946	5.33271e-06	3.33038e-05	0.481562
mmu-miR-142a-5p	Stard4	170459	0	0	1	1	1	-0.633603	5.75885e-05	0.000285257	0.401453
mmu-miR-142a-5p	Stc1		0	0	1	1	1	-0.657589	2.38199e-05	0.000129782	0.432424
mmu-miR-142a-5p	Stk39	53416	0	0	1	1	1	-0.70985	2.58387e-06	1.71686e-05	0.503888
mmu-miR-142a-5p	Stx12		0	0	1	1	1	-0.58805	0.000254854	0.00107116	0.345803
mmu-miR-142a-5p	Sumo3	20610	0	0	1	1	1	-0.75963	1.89352e-07	1.54814e-06	0.577037
mmu-miR-142a-5p	Tbc1d10b	68449	0	0	1	1	1	-0.426488	0.0118951	0.0296754	0.181892
mmu-miR-142a-5p	Tfdp2	211586	0	0	1	1	1	-0.530821	0.00123897	0.00429506	0.281771
mmu-miR-142a-5p	Tmpo	21917	0	0	1	1	1	-0.634012	5.67629e-05	0.000281621	0.401972
mmu-miR-142a-5p	Tpm4	326618	0	0	1	1	1	-0.637711	4.97712e-05	0.000250366	0.406675
mmu-miR-142a-5p	Trim59	66949	0	0	1	1	1	-0.642636	4.16677e-05	0.000213605	0.412981
mmu-miR-142a-5p	Txn2	56551	0	0	1	1	1	-0.817056	3.75459e-09	3.98667e-08	0.66758
mmu-miR-142a-5p	Ube2r2	67615	0	0	1	1	1	-0.71765	1.77949e-06	1.22088e-05	0.515021
mmu-miR-142a-5p	Ube4b	63958	0	0	1	1	1	-0.667915	1.58977e-05	9.00033e-05	0.446111
mmu-miR-142a-5p	Ubfd1	28018	0	0	1	1	1	-0.489614	0.00329319	0.00998197	0.239722
mmu-miR-142a-5p	Wbp11	60321	0	0	1	1	1	-0.586281	0.000268813	0.00112286	0.343725
mmu-miR-142a-5p	Xpnpep1	170750	0	0	1	1	1	-0.701532	3.79649e-06	2.43783e-05	0.492147
mmu-miR-142a-5p	Zbtb5	230119	0	0	1	1	1	-0.739089	5.97379e-07	4.47872e-06	0.546252
mmu-miR-142a-5p	Zfp827	622675	0	0	1	1	1	-0.504658	0.00233714	0.00743908	0.25468
mmu-miR-142a-5p	Zwint	52696	0	0	1	1	1	-0.759174	1.94483e-07	1.58817e-06	0.576344
mmu-miR-142a-3p	Actl6a	56456	0	0	1	1	1	-0.444803	0.00839429	0.0221068	0.19785
mmu-miR-142a-3p	Ahi1	52906	0	0	1	1	1	-0.569577	0.000438245	0.00173158	0.324418
mmu-miR-142a-3p	Akt1s1	67605	0	0	1	1	1	-0.496083	0.00284706	0.00881729	0.246098
mmu-miR-142a-3p	Alcam		0	0	1	1	1	-0.407631	0.0167136	0.0394985	0.166163
mmu-miR-142a-3p	Alg2	56737	0	0	1	1	1	-0.540214	0.000974127	0.003485	0.291831
mmu-miR-142a-3p	Arhgap10	78514	0	0	1	1	1	-0.51263	0.00193644	0.00633045	0.262789
mmu-miR-142a-3p	Arhgap35	232906	0	0	1	1	1	-0.516041	0.00178422	0.00588643	0.266298
mmu-miR-142a-3p	Bag6	224727	0	0	1	1	1	-0.482236	0.00387491	0.0114823	0.232552
mmu-miR-142a-3p	Bche	12038	0	0	1	1	1	-0.449917	0.00759031	0.0203065	0.202425
mmu-miR-142a-3p	Bod1	69556	0	0	1	1	1	-0.639413	4.68219e-05	0.000237206	0.40885
mmu-miR-142a-3p	Cbx2	12416	0	0	1	1	1	-0.444671	0.00841588	0.022155	0.197733
mmu-miR-142a-3p	Cct6a		0	0	1	1	1	-0.469967	0.00503945	0.0143571	0.220869
mmu-miR-142a-3p	Cfl2	12632	0	0	1	1	1	-0.433498	0.0104321	0.0265524	0.187921
mmu-miR-142a-3p	Chac1	69065	0	0	1	1	1	-0.510184	0.00205246	0.00665158	0.260287
mmu-miR-142a-3p	Cited2	17684	0	0	1	1	1	-0.456412	0.00666455	0.0181843	0.208312
mmu-miR-142a-3p	Copg1	54161	0	0	1	1	1	-0.392057	0.0218348	0.0493957	0.153709
mmu-miR-142a-3p	Ctla4	12477	0	0	1	1	1	-0.408916	0.0163403	0.0387513	0.167212
mmu-miR-142a-3p	Cyb5b	66427	0	0	1	1	1	-0.416918	0.0141687	0.0343765	0.173821
mmu-miR-142a-3p	Dcakd	68087	0	0	1	1	1	-0.442379	0.00879994	0.0229925	0.1957
mmu-miR-142a-3p	Ddb1	13194	0	0	1	1	1	-0.476403	0.0043958	0.0127856	0.226959
mmu-miR-142a-3p	Dnaaf2	109065	0	0	1	1	1	-0.425538	0.012106	0.0301073	0.181083
mmu-miR-142a-3p	Drg1	13494	0	0	1	1	1	-0.461085	0.00605989	0.016776	0.2126
mmu-miR-142a-3p	Dusp5	240672	0	0	1	1	1	-0.442328	0.00880872	0.0230128	0.195654
mmu-miR-142a-3p	Dynlrb1	67068	0	0	1	1	1	-0.524897	0.00143679	0.00488312	0.275517
mmu-miR-142a-3p	Egfr	13649	0	0	1	1	1	-0.452608	0.00719424	0.019398	0.204854
mmu-miR-142a-3p	Egln3	112407	0	0	1	1	1	-0.54493	0.00086103	0.0031319	0.296949
mmu-miR-142a-3p	Eif3b	27979	0	0	1	1	1	-0.408633	0.0164219	0.0389206	0.166981
mmu-miR-142a-3p	Emc8	18117	0	0	1	1	1	-0.419302	0.0135709	0.0331532	0.175814
mmu-miR-142a-3p	Fbxo21	231670	0	0	1	1	1	-0.570729	0.000424069	0.00168067	0.325732
mmu-miR-142a-3p	Fdft1	14137	0	0	1	1	1	-0.693389	5.46543e-06	3.4073e-05	0.480788
mmu-miR-142a-3p	Fkbp1a	14225	0	0	1	1	1	-0.453456	0.00707318	0.0191193	0.205622
mmu-miR-142a-3p	Fkbp4	14228	0	0	1	1	1	-0.61941	9.38422e-05	0.000440208	0.383669
mmu-miR-142a-3p	Fkbp9	27055	0	0	1	1	1	-0.405702	0.0172876	0.0406321	0.164594
mmu-miR-142a-3p	Galnt6	207839	0	0	1	1	1	-0.476979	0.00434181	0.0126547	0.227509
mmu-miR-142a-3p	Gars	353172	0	0	1	1	1	-0.541842	0.000933685	0.00335932	0.293593
mmu-miR-142a-3p	Gna11	14672	0	0	1	1	1	-0.568611	0.000450449	0.00177441	0.323319
mmu-miR-142a-3p	Gpr68	238377	0	0	1	1	1	-0.504796	0.00232964	0.00741906	0.254819
mmu-miR-142a-3p	Gse1	382034	0	0	1	1	1	-0.627052	7.2362e-05	0.000349953	0.393194
mmu-miR-142a-3p	Gstt1	14871	0	0	1	1	1	-0.523775	0.00147724	0.00500387	0.274341
mmu-miR-142a-3p	H4c11		0	0	1	1	1	-0.474727	0.00455612	0.0131867	0.225366
mmu-miR-142a-3p	Hip1r	29816	0	0	1	1	1	-0.627078	7.22964e-05	0.000349711	0.393227
mmu-miR-142a-3p	Hirip3	233876	0	0	1	1	1	-0.459754	0.00622719	0.0171691	0.211373
mmu-miR-142a-3p	Hnrnpa0	77134	0	0	1	1	1	-0.394397	0.0209913	0.0478202	0.155549
mmu-miR-142a-3p	Hnrnpab	15384	0	0	1	1	1	-0.408265	0.0165286	0.0391336	0.16668
mmu-miR-142a-3p	Hsp90ab1	15516	0	0	1	1	1	-0.482172	0.00388037	0.0114935	0.23249
mmu-miR-142a-3p	Ikzf4	22781	0	0	1	1	1	-0.515027	0.0018283	0.00601706	0.265253
mmu-miR-142a-3p	Ilf3	16201	0	0	1	1	1	-0.396024	0.0204208	0.0467346	0.156835
mmu-miR-142a-3p	Ip6k2	76500	0	0	1	1	1	-0.575051	0.000374467	0.00150508	0.330683
mmu-miR-142a-3p	Kdm5b	75605	0	0	1	1	1	-0.405639	0.0173065	0.0406722	0.164543
mmu-miR-142a-3p	Ldha	16828	0	0	1	1	1	-0.462897	0.00583851	0.0162577	0.214273
mmu-miR-142a-3p	Lrrc1	214345	0	0	1	1	1	-0.570299	0.000429321	0.0016993	0.32524
mmu-miR-142a-3p	Lrrc59	98238	0	0	1	1	1	-0.400319	0.0189768	0.0439217	0.160255
mmu-miR-142a-3p	Lsm14b	241846	0	0	1	1	1	-0.439642	0.00927803	0.0240383	0.193285
mmu-miR-142a-3p	Mdh2		0	0	1	1	1	-0.464377	0.00566274	0.0158412	0.215646
mmu-miR-142a-3p	Mical1	171580	0	0	1	1	1	-0.47836	0.0042147	0.0123384	0.228828
mmu-miR-142a-3p	Mkrn2	67027	0	0	1	1	1	-0.541622	0.000939077	0.00337549	0.293354
mmu-miR-142a-3p	Mrpl28	68611	0	0	1	1	1	-0.432762	0.0105782	0.0268727	0.187283
mmu-miR-142a-3p	Mrps22	64655	0	0	1	1	1	-0.545913	0.000838988	0.00306077	0.298021
mmu-miR-142a-3p	Msi2	76626	0	0	1	1	1	-0.425335	0.0121515	0.0302059	0.18091
mmu-miR-142a-3p	Mtmr9	210376	0	0	1	1	1	-0.531223	0.00122644	0.00425881	0.282198
mmu-miR-142a-3p	Nckap1	50884	0	0	1	1	1	-0.441639	0.00892718	0.0232732	0.195045
mmu-miR-142a-3p	Ndufa12	66414	0	0	1	1	1	-0.532998	0.00117251	0.00409721	0.284087
mmu-miR-142a-3p	Ndufb7		0	0	1	1	1	-0.484334	0.00370113	0.0110419	0.234579
mmu-miR-142a-3p	Neurl1b	240055	0	0	1	1	1	-0.487754	0.00343226	0.0103442	0.237904
mmu-miR-142a-3p	Notch1	18128	0	0	1	1	1	-0.420414	0.0132991	0.0325881	0.176748
mmu-miR-142a-3p	Nup210	54563	0	0	1	1	1	-0.467701	0.00528461	0.0149466	0.218744
mmu-miR-142a-3p	Paics	67054	0	0	1	1	1	-0.452998	0.00713838	0.0192696	0.205207
mmu-miR-142a-3p	Pdzrn3	55983	0	0	1	1	1	-0.402256	0.0183537	0.0427001	0.16181
mmu-miR-142a-3p	Pgrmc1	53328	0	0	1	1	1	-0.530034	0.00126377	0.0043723	0.280936
mmu-miR-142a-3p	Pi4ka	224020	0	0	1	1	1	-0.429296	0.0112895	0.0284056	0.184295
mmu-miR-142a-3p	Pitpnb	56305	0	0	1	1	1	-0.44612	0.00818063	0.0216452	0.199023
mmu-miR-142a-3p	Pkm	18746	0	0	1	1	1	-0.502328	0.00246714	0.00779419	0.252333
mmu-miR-142a-3p	Ppil1		0	0	1	1	1	-0.458681	0.00636482	0.0174934	0.210388
mmu-miR-142a-3p	Prkag2	108099	0	0	1	1	1	-0.485574	0.00360157	0.0107852	0.235782
mmu-miR-142a-3p	Prrc2b	227723	0	0	1	1	1	-0.434056	0.0103225	0.026313	0.188405
mmu-miR-142a-3p	Psip1	101739	0	0	1	1	1	-0.429575	0.0112308	0.0282757	0.184535
mmu-miR-142a-3p	Psmb2	26445	0	0	1	1	1	-0.491689	0.00314394	0.00959751	0.241758
mmu-miR-142a-3p	Psmc1	19179	0	0	1	1	1	-0.521982	0.00154395	0.00519677	0.272465
mmu-miR-142a-3p	Psmc5	19184	0	0	1	1	1	-0.429567	0.0112324	0.0282788	0.184528
mmu-miR-142a-3p	Psmd3	22123	0	0	1	1	1	-0.498181	0.00271409	0.00845706	0.248185
mmu-miR-142a-3p	Qsox2	227638	0	0	1	1	1	-0.436943	0.00977098	0.0250982	0.190919
mmu-miR-142a-3p	Ripor1	75687	0	0	1	1	1	-0.409975	0.0160378	0.0381399	0.16808
mmu-miR-142a-3p	Rnaseh2b	67153	0	0	1	1	1	-0.427868	0.0115942	0.0290394	0.183071
mmu-miR-142a-3p	Rragd	52187	0	0	1	1	1	-0.458783	0.00635158	0.0174635	0.210482
mmu-miR-142a-3p	Shc4	271849	0	3	0	1	1	-0.419585	0.0135013	0.0330104	0.176051
mmu-miR-142a-3p	Slc25a1	13358	0	0	1	1	1	-0.464323	0.00566904	0.015853	0.215596
mmu-miR-142a-3p	Slc37a3	72144	0	0	1	1	1	-0.587047	0.000262686	0.00110005	0.344624
mmu-miR-142a-3p	Slirp		0	0	1	1	1	-0.44183	0.00889423	0.0231985	0.195214
mmu-miR-142a-3p	Smarcc2	68094	0	0	1	1	1	-0.529767	0.0012723	0.00439821	0.280653
mmu-miR-142a-3p	Snrpb	20638	0	0	1	1	1	-0.443985	0.00852933	0.0223979	0.197123
mmu-miR-142a-3p	Snrpd1	20641	0	0	1	1	1	-0.447549	0.00795406	0.0211234	0.2003
mmu-miR-142a-3p	Sorbs2	234214	0	0	1	1	1	-0.461735	0.00597972	0.016586	0.213199
mmu-miR-142a-3p	Sptbn1	20742	0	0	1	1	1	-0.425721	0.0120652	0.0300281	0.181238
mmu-miR-142a-3p	Ssrp1	20833	0	0	1	1	1	-0.456962	0.00659078	0.018015	0.208815
mmu-miR-142a-3p	Stk39	53416	0	0	1	1	1	-0.441367	0.00897424	0.0233721	0.194805
mmu-miR-142a-3p	Stub1	56424	0	0	1	1	1	-0.439905	0.00923126	0.0239346	0.193516
mmu-miR-142a-3p	Tacc2	57752	0	0	1	1	1	-0.445132	0.00834042	0.0219897	0.198143
mmu-miR-142a-3p	Thap12	72981	0	0	1	1	1	-0.444246	0.00848611	0.022306	0.197354
mmu-miR-142a-3p	Tmtc2	278279	0	0	1	1	1	-0.500304	0.00258509	0.00811265	0.250304
mmu-miR-142a-3p	Trap1	68015	0	0	1	1	1	-0.556392	0.000633056	0.00239379	0.309573
mmu-miR-142a-3p	Tspan5	56224	0	0	1	1	1	-0.417997	0.0138954	0.0338127	0.174722
mmu-miR-142a-3p	Tuba1a		0	0	1	1	1	-0.496534	0.002818	0.00873913	0.246546
mmu-miR-142a-3p	Txnl1		0	0	1	1	1	-0.401472	0.0186039	0.0431901	0.161179
mmu-miR-142a-3p	Usp5	22225	0	0	1	1	1	-0.454445	0.00693408	0.0187969	0.206521
mmu-miR-142a-3p	Wars	22375	0	0	1	1	1	-0.397145	0.0200353	0.0460141	0.157724
mmu-miR-144-3p	Cdc42ep3	260409	0	1	0	1	1	-0.585001	0.000279335	0.00116157	0.342226
mmu-miR-144-3p	Clpb	20480	0	0	1	1	1	-0.563007	0.00052741	0.00204027	0.316976
mmu-miR-144-3p	Kti12	100087	0	0	1	1	1	-0.549664	0.000759338	0.00280606	0.30213
mmu-miR-144-3p	Pgrmc1	53328	0	0	1	1	1	-0.571779	0.000411513	0.00163637	0.326931
mmu-miR-144-3p	Sar1a	20224	0	0	1	1	1	-0.508847	0.00211841	0.00683745	0.258925
mmu-miR-144-3p	Sqstm1	18412	0	0	1	1	1	-0.409652	0.0161295	0.0383282	0.167815
mmu-miR-144-3p	Ufd1	22230	0	0	1	1	1	-0.469132	0.00512859	0.0145681	0.220085
mmu-miR-146a-5p	Acat1	110446	0	0	1	1	1	-0.953833	2.81067e-18	4.59376e-17	0.909797
mmu-miR-146a-5p	Akr1a1	58810	0	0	1	1	1	-0.844957	3.28977e-10	3.99688e-09	0.713952
mmu-miR-146a-5p	Apaf1	11783	0	0	1	1	1	-0.437231	0.00971738	0.0249853	0.191171
mmu-miR-146a-5p	Arf4		0	0	1	1	1	-0.810234	6.39972e-09	6.58246e-08	0.656479
mmu-miR-146a-5p	Atp5b	11947	0	0	1	1	1	-0.893585	1.14879e-12	1.70089e-11	0.798495
mmu-miR-146a-5p	Atp6v1h	108664	0	0	1	1	1	-0.804758	9.67127e-09	9.72128e-08	0.647635
mmu-miR-146a-5p	Cbx5	12419	0	0	1	1	1	-0.870291	2.29281e-11	3.12457e-10	0.757407
mmu-miR-146a-5p	Ccnb2	12442	0	0	1	1	1	-0.912002	6.29212e-14	9.81293e-13	0.831748
mmu-miR-146a-5p	Ccne2	12448	0	0	1	1	1	-0.851033	1.81691e-10	2.27528e-09	0.724258
mmu-miR-146a-5p	Ccnk	12454	0	0	1	1	1	-0.762544	1.59405e-07	1.32199e-06	0.581473
mmu-miR-146a-5p	Cct2	12461	0	0	1	1	1	-0.922086	9.66563e-15	1.53416e-13	0.850242
mmu-miR-146a-5p	Cct8	12469	0	0	1	1	1	-0.625029	7.7568e-05	0.000371913	0.390661
mmu-miR-146a-5p	Cdk17	237459	0	0	1	1	1	-0.574634	0.000379017	0.00152119	0.330204
mmu-miR-146a-5p	Cers6	241447	0	0	1	1	1	-0.529152	0.00129214	0.00445585	0.280001
mmu-miR-146a-5p	Chfr	231600	0	0	1	1	1	-0.67285	1.30316e-05	7.51159e-05	0.452727
mmu-miR-146a-5p	Clta	12757	0	0	1	1	1	-0.755128	2.45899e-07	1.97424e-06	0.570218
mmu-miR-146a-5p	Col18a1	12822	0	0	1	1	1	-0.888537	2.32287e-12	3.38148e-11	0.789499
mmu-miR-146a-5p	Cpt1a	12894	0	0	1	1	1	-0.752355	2.88039e-07	2.28486e-06	0.566038
mmu-miR-146a-5p	Cript	56724	0	0	1	1	1	-0.79738	1.6535e-08	1.60321e-07	0.635815
mmu-miR-146a-5p	Cse1l	110750	0	0	1	1	1	-0.550777	0.000737019	0.00273478	0.303356
mmu-miR-146a-5p	D030056L22Rik	225995	0	0	1	1	1	-0.748685	3.54028e-07	2.762e-06	0.560529
mmu-miR-146a-5p	Dab2	13132	0	0	1	1	1	-0.719075	1.66e-06	1.14593e-05	0.517069
mmu-miR-146a-5p	Dhcr24	74754	0	0	1	1	1	-0.573303	0.000393868	0.00157287	0.328677
mmu-miR-146a-5p	Dhfr	13361	0	0	1	1	1	-0.92944	2.08725e-15	3.34752e-14	0.863859
mmu-miR-146a-5p	Eef1a1	13627	0	0	1	1	1	-0.728026	1.0626e-06	7.62357e-06	0.530021
mmu-miR-146a-5p	Eef1akmt1	68043	0	0	1	1	1	-0.605798	0.000146665	0.00065489	0.366991
mmu-miR-146a-5p	Eid1		0	0	1	1	1	-0.93495	5.91629e-16	9.55876e-15	0.874131
mmu-miR-146a-5p	Eif1b	68969	0	0	1	1	1	-0.753909	2.63671e-07	2.10489e-06	0.568379
mmu-miR-146a-5p	Eif4g2	13690	0	0	1	1	1	-0.725482	1.20837e-06	8.55419e-06	0.526323
mmu-miR-146a-5p	Epn1	13854	0	0	1	1	1	-0.462509	0.00588529	0.0163643	0.213915
mmu-miR-146a-5p	Erc1	111173	0	0	1	1	1	-0.818645	3.30551e-09	3.53423e-08	0.670179
mmu-miR-146a-5p	Fam107b	66540	0	0	1	1	1	-0.670493	1.4336e-05	8.19433e-05	0.449561
mmu-miR-146a-5p	Gm20604		0	0	1	1	1	-0.80033	1.33795e-08	1.31421e-07	0.640528
mmu-miR-146a-5p	Gtf2e2	68153	0	0	1	1	1	-0.62958	6.62983e-05	0.000323519	0.396371
mmu-miR-146a-5p	Hmgcs1	208715	0	0	1	1	1	-0.802311	1.15825e-08	1.14888e-07	0.643703
mmu-miR-146a-5p	Hnrnpa0	77134	0	0	1	1	1	-0.955566	1.54277e-18	2.52395e-17	0.913106
mmu-miR-146a-5p	Hnrnpa2b1	53379	0	0	1	1	1	-0.466112	0.00546253	0.0153612	0.217261
mmu-miR-146a-5p	Hnrnpc	15381	0	0	1	1	1	-0.847857	2.48597e-10	3.06489e-09	0.718862
mmu-miR-146a-5p	Hnrnpk	15387	0	0	1	1	1	-0.641012	4.41971e-05	0.000225258	0.410896
mmu-miR-146a-5p	Hnrnpl	15388	0	0	1	1	1	-0.824074	2.11886e-09	2.32425e-08	0.679099
mmu-miR-146a-5p	Hsd17b7	15490	0	0	1	1	1	-0.656648	2.46959e-05	0.00013395	0.431186
mmu-miR-146a-5p	Idh1	15926	0	0	1	1	1	-0.929333	2.13692e-15	3.42555e-14	0.86366
mmu-miR-146a-5p	Igf1	16000	0	0	1	1	1	-0.872495	1.77186e-11	2.43871e-10	0.761248
mmu-miR-146a-5p	Igfbp4	16010	0	0	1	1	1	-0.79067	2.64338e-08	2.49487e-07	0.625159
mmu-miR-146a-5p	Impdh1	23917	0	0	1	1	1	-0.930217	1.75857e-15	2.8244e-14	0.865303
mmu-miR-146a-5p	Ipo9	226432	0	0	1	1	1	-0.866081	3.70349e-11	4.95321e-10	0.750096
mmu-miR-146a-5p	Iqgap1	29875	0	0	1	1	1	-0.484016	0.00372705	0.0111115	0.234271
mmu-miR-146a-5p	Kat7	217127	0	0	1	1	1	-0.759932	1.8602e-07	1.52273e-06	0.577497
mmu-miR-146a-5p	Kctd9	105440	0	0	1	1	1	-0.530984	0.00123388	0.00428114	0.281944
mmu-miR-146a-5p	Kdm4a	230674	0	0	1	1	1	-0.434653	0.0102064	0.0260672	0.188923
mmu-miR-146a-5p	Kif11	16551	0	0	1	1	1	-0.903731	2.49234e-13	3.80591e-12	0.816729
mmu-miR-146a-5p	Maff	17133	0	0	1	1	1	-0.564497	0.000505878	0.00196608	0.318657
mmu-miR-146a-5p	Map1b	17755	0	1	0	1	1	-0.870809	2.15899e-11	2.94875e-10	0.758308
mmu-miR-146a-5p	Mapk6	50772	0	0	1	1	1	-0.49481	0.00293045	0.00904129	0.244837
mmu-miR-146a-5p	Mlf2	30853	0	0	1	1	1	-0.754255	2.58505e-07	2.06633e-06	0.568901
mmu-miR-146a-5p	Mllt3	70122	0	1	0	1	1	-0.609668	0.00012945	0.000585832	0.371695
mmu-miR-146a-5p	Mmd	67468	0	0	1	1	1	-0.737421	6.52751e-07	4.86046e-06	0.543789
mmu-miR-146a-5p	Mrpl30	107734	0	0	1	1	1	-0.914736	3.87422e-14	6.06393e-13	0.836743
mmu-miR-146a-5p	Myo5a	17918	0	0	1	1	1	-0.661658	2.03492e-05	0.00011254	0.437791
mmu-miR-146a-5p	Naa40	70999	0	0	1	1	1	-0.726435	1.15173e-06	8.20474e-06	0.527708
mmu-miR-146a-5p	Ndst1	15531	0	0	1	1	1	-0.633181	5.84505e-05	0.000289061	0.400919
mmu-miR-146a-5p	Nfatc2ip	18020	0	0	1	1	1	-0.865927	3.76806e-11	5.03459e-10	0.749829
mmu-miR-146a-5p	Nucks1	98415	0	0	1	1	1	-0.701509	3.80047e-06	2.44015e-05	0.492115
mmu-miR-146a-5p	Nusap1	108907	0	0	1	1	1	-0.916583	2.76656e-14	4.34732e-13	0.840124
mmu-miR-146a-5p	Pdha1	18597	0	0	1	1	1	-0.782749	4.5022e-08	4.10188e-07	0.612696
mmu-miR-146a-5p	Plagl2	54711	0	0	1	1	1	-0.532328	0.00119261	0.00415886	0.283374
mmu-miR-146a-5p	Ppp1cb	19046	0	0	1	1	1	-0.4106	0.0158616	0.0377752	0.168592
mmu-miR-146a-5p	Psma1	26440	0	0	1	1	1	-0.803555	1.05713e-08	1.05554e-07	0.6457
mmu-miR-146a-5p	Psma6	26443	0	0	1	1	1	-0.79031	2.70954e-08	2.55215e-07	0.624589
mmu-miR-146a-5p	Rassf3	192678	0	0	1	1	1	-0.414352	0.0148371	0.0357087	0.171687
mmu-miR-146a-5p	Rbl1	19650	0	0	1	1	1	-0.652939	2.84366e-05	0.000151817	0.426329
mmu-miR-146a-5p	Ror1	26563	0	0	1	1	1	-0.604754	0.000151648	0.000675224	0.365728
mmu-miR-146a-5p	Samm50		0	0	1	1	1	-0.638541	4.83129e-05	0.000243901	0.407735
mmu-miR-146a-5p	Sbk1	104175	0	0	1	1	1	-0.916263	2.93435e-14	4.60884e-13	0.839538
mmu-miR-146a-5p	Scd2	20250	0	0	1	1	1	-0.567936	0.000459154	0.00180461	0.322552
mmu-miR-146a-5p	Sec23a	20334	0	0	1	1	1	-0.813905	4.81599e-09	5.03698e-08	0.662442
mmu-miR-146a-5p	Serbp1		0	0	1	1	1	-0.77814	6.07648e-08	5.42083e-07	0.605502
mmu-miR-146a-5p	Serinc5	218442	0	0	1	1	1	-0.762861	1.56425e-07	1.30014e-06	0.581957
mmu-miR-146a-5p	Slc37a3	72144	0	0	1	1	1	-0.675437	1.1724e-05	6.81364e-05	0.456216
mmu-miR-146a-5p	Slc38a4	69354	0	0	1	1	1	-0.782925	4.45052e-08	4.05699e-07	0.612971
mmu-miR-146a-5p	Slc47a1	67473	0	2	0	1	1	-0.454251	0.00696122	0.0188606	0.206344
mmu-miR-146a-5p	Slc6a13	14412	0	0	1	1	1	-0.446391	0.00813715	0.0215487	0.199265
mmu-miR-146a-5p	Slfn2	20556	0	0	1	1	1	-0.548293	0.000787638	0.00289677	0.300625
mmu-miR-146a-5p	Smarca5		0	0	1	1	1	-0.40169	0.018534	0.0430485	0.161355
mmu-miR-146a-5p	Smc2	14211	0	0	1	1	1	-0.764993	1.37671e-07	1.15749e-06	0.585215
mmu-miR-146a-5p	Snd1	56463	0	0	1	1	1	-0.620527	9.03809e-05	0.000426069	0.385054
mmu-miR-146a-5p	Spp1	20750	0	0	1	1	1	-0.842118	4.30425e-10	5.16266e-09	0.709163
mmu-miR-146a-5p	Srsf1	110809	0	0	1	1	1	-0.770785	9.66539e-08	8.33453e-07	0.59411
mmu-miR-146a-5p	Ssr3	67437	0	0	1	1	1	-0.502186	0.00247525	0.00781507	0.252191
mmu-miR-146a-5p	Ssrp1	20833	0	0	1	1	1	-0.885498	3.49254e-12	5.03652e-11	0.784107
mmu-miR-146a-5p	Stard7	99138	0	0	1	1	1	-0.921054	1.18404e-14	1.87671e-13	0.84834
mmu-miR-146a-5p	Sympk	68188	0	0	1	1	1	-0.398792	0.0194801	0.044922	0.159035
mmu-miR-146a-5p	Tmpo	21917	0	0	1	1	1	-0.879478	7.58093e-12	1.07064e-10	0.773482
mmu-miR-146a-5p	Trak2	70827	0	0	1	1	1	-0.473578	0.00466896	0.0134678	0.224276
mmu-miR-146a-5p	Ube4b	63958	0	0	1	1	1	-0.88298	4.85457e-12	6.94002e-11	0.779654
mmu-miR-146a-5p	Ubl5	66177	0	0	1	1	1	-0.836823	7.00873e-10	8.20856e-09	0.700273
mmu-miR-146a-5p	Uqcrh	66576	0	0	1	1	1	-0.744779	4.39262e-07	3.37865e-06	0.554695
mmu-miR-146a-5p	Wdr26	226757	0	0	1	1	1	-0.415844	0.0144453	0.0349322	0.172926
mmu-miR-146a-5p	Wnt5a	22418	0	1	0	1	1	-0.905973	1.73778e-13	2.67176e-12	0.820788
mmu-miR-146a-5p	Yrdc	230734	0	0	1	1	1	-0.714166	2.10524e-06	1.42429e-05	0.510033
mmu-miR-146a-5p	Zbtb16	235320	0	0	1	1	1	-0.561937	0.000543349	0.00209425	0.315774
mmu-miR-146a-5p	Zfp367	238673	0	0	1	1	1	-0.544711	0.000866021	0.00314704	0.29671
mmu-miR-152-3p	Abi2	329165	0	0	1	1	1	-0.691431	5.95542e-06	3.68189e-05	0.478076
mmu-miR-152-3p	Acaa2	52538	0	0	1	1	1	-0.696535	4.75434e-06	2.99769e-05	0.485161
mmu-miR-152-3p	Aco2	11429	0	0	1	1	1	-0.532372	0.00119128	0.00415487	0.28342
mmu-miR-152-3p	Acox1	11430	0	0	1	1	1	-0.505756	0.00227799	0.00727822	0.255789
mmu-miR-152-3p	Adam19	11492	0	1	0	1	1	-0.762734	1.5761e-07	1.30854e-06	0.581763
mmu-miR-152-3p	Add1	11518	0	0	1	1	1	-0.58388	0.000288846	0.00119634	0.340916
mmu-miR-152-3p	Adgrl1	330814	0	0	1	1	1	-0.795682	1.86501e-08	1.79618e-07	0.63311
mmu-miR-152-3p	Akap6	238161	0	0	1	1	1	-0.711268	2.41668e-06	1.61721e-05	0.505902
mmu-miR-152-3p	Alg2	56737	0	0	1	1	1	-0.792588	2.31572e-08	2.20515e-07	0.628195
mmu-miR-152-3p	Ammecr1	56068	0	0	1	1	1	-0.56566	0.000489637	0.00190867	0.319971
mmu-miR-152-3p	Amot	27494	0	0	1	1	1	-0.526793	0.00137066	0.00468791	0.277511
mmu-miR-152-3p	Anapc1	17222	0	0	1	1	1	-0.582696	0.000299209	0.00123383	0.339535
mmu-miR-152-3p	Anapc5	59008	0	0	1	1	1	-0.759221	1.93943e-07	1.58395e-06	0.576417
mmu-miR-152-3p	Angptl4	57875	0	0	1	1	1	-0.716818	1.85272e-06	1.26688e-05	0.513829
mmu-miR-152-3p	Ankrd50	99696	0	0	1	1	1	-0.479086	0.00414919	0.012174	0.229523
mmu-miR-152-3p	Ankrd52	237615	0	0	1	1	1	-0.756459	2.27739e-07	1.84019e-06	0.572231
mmu-miR-152-3p	Anxa2	12306	0	0	1	1	1	-0.638162	4.89745e-05	0.000246835	0.40725
mmu-miR-152-3p	Ap2a2	11772	0	0	1	1	1	-0.849374	2.1423e-10	2.65815e-09	0.721435
mmu-miR-152-3p	Aplp2	11804	0	0	1	1	1	-0.731487	8.90058e-07	6.46939e-06	0.535073
mmu-miR-152-3p	Apob	238055	0	0	1	1	1	-0.635946	5.30042e-05	0.000264955	0.404427
mmu-miR-152-3p	Arf3		0	0	1	1	1	-0.397625	0.0198723	0.0457035	0.158105
mmu-miR-152-3p	Arf6		0	0	1	1	1	-0.561031	0.00055719	0.00214005	0.314756
mmu-miR-152-3p	Arhgap23	58996	0	0	1	1	1	-0.700331	4.009e-06	2.56237e-05	0.490464
mmu-miR-152-3p	Arhgap28	268970	0	0	1	1	1	-0.841109	4.72987e-10	5.65411e-09	0.707464
mmu-miR-152-3p	Arhgef7	54126	0	0	1	1	1	-0.934214	7.04504e-16	1.13689e-14	0.872756
mmu-miR-152-3p	Arl6ip1	54208	0	0	1	1	1	-0.564481	0.000506114	0.00196666	0.318638
mmu-miR-152-3p	Armcx4	100503043	0	0	1	1	1	-0.78204	4.71707e-08	4.28322e-07	0.611586
mmu-miR-152-3p	Arpc4	68089	0	0	1	1	1	-0.547708	0.00079999	0.00293591	0.299984
mmu-miR-152-3p	Arpp19	59046	0	0	1	1	1	-0.730391	9.41671e-07	6.81671e-06	0.533472
mmu-miR-152-3p	Atg12	67526	0	0	1	1	1	-0.487923	0.00341938	0.0103104	0.238069
mmu-miR-152-3p	Atp2a2	11938	0	0	1	1	1	-0.402494	0.0182784	0.0425571	0.162001
mmu-miR-152-3p	Atp2b4	381290	0	0	1	1	1	-0.793551	2.16571e-08	2.07164e-07	0.629723
mmu-miR-152-3p	Atp5b	11947	0	0	1	1	1	-0.871844	1.91301e-11	2.6255e-10	0.760112
mmu-miR-152-3p	Atxn10		0	0	1	1	1	-0.877848	9.28578e-12	1.30271e-10	0.770617
mmu-miR-152-3p	Axl	26362	0	0	1	1	1	-0.391545	0.0220229	0.049748	0.153308
mmu-miR-152-3p	B4galt5	56336	0	0	1	1	1	-0.696756	4.70768e-06	2.97187e-05	0.485469
mmu-miR-152-3p	Bace1	23821	0	0	1	1	1	-0.645825	3.70767e-05	0.000192329	0.417089
mmu-miR-152-3p	Bag4	67384	0	0	1	1	1	-0.440598	0.00910859	0.0236682	0.194127
mmu-miR-152-3p	Baiap2	108100	0	0	1	1	1	-0.618898	9.54677e-05	0.000446903	0.383035
mmu-miR-152-3p	Bcl7a		0	0	1	1	1	-0.898485	5.60372e-13	8.43338e-12	0.807275
mmu-miR-152-3p	Bicc1	83675	0	0	1	1	1	-0.646118	3.66784e-05	0.000190614	0.417468
mmu-miR-152-3p	Blvra	109778	0	0	1	1	1	-0.461023	0.00606768	0.0167928	0.212542
mmu-miR-152-3p	Bmper	73230	0	0	1	1	1	-0.620577	9.02283e-05	0.000425438	0.385116
mmu-miR-152-3p	Borcs8	72368	0	0	1	1	1	-0.673644	1.26169e-05	7.29056e-05	0.453796
mmu-miR-152-3p	Brd4	57261	0	0	1	1	1	-0.417119	0.0141176	0.0342648	0.173988
mmu-miR-152-3p	Btbd10	68815	0	0	1	1	1	-0.656914	2.44455e-05	0.000132784	0.431536
mmu-miR-152-3p	Cacna2d1	12293	0	0	1	1	1	-0.705653	3.14264e-06	2.05206e-05	0.497947
mmu-miR-152-3p	Cand1	71902	0	0	1	1	1	-0.677697	1.0681e-05	6.26069e-05	0.459273
mmu-miR-152-3p	Carm1	59035	0	0	1	1	1	-0.739903	5.71942e-07	4.30423e-06	0.547456
mmu-miR-152-3p	Cbx5	12419	0	0	1	1	1	-0.844807	3.33718e-10	4.04939e-09	0.713699
mmu-miR-152-3p	Ccna2	12428	0	1	0	1	1	-0.946726	2.63874e-17	4.29719e-16	0.89629
mmu-miR-152-3p	Ccnf	12449	0	0	1	1	1	-0.928138	2.77025e-15	4.43449e-14	0.86144
mmu-miR-152-3p	Cct3	12462	0	0	1	1	1	-0.792599	2.31397e-08	2.2038e-07	0.628213
mmu-miR-152-3p	Cdc25b	12531	0	0	1	1	1	-0.922563	8.79077e-15	1.39727e-13	0.851123
mmu-miR-152-3p	Cdk14	18647	0	0	1	1	1	-0.658743	2.27855e-05	0.000124681	0.433942
mmu-miR-152-3p	Cdk2	12566	0	0	1	1	1	-0.754513	2.54715e-07	2.03844e-06	0.56929
mmu-miR-152-3p	Cdk5r1	12569	0	0	1	1	1	-0.522449	0.00152634	0.00514723	0.272953
mmu-miR-152-3p	Cenpf	108000	0	0	1	1	1	-0.906502	1.59398e-13	2.45402e-12	0.821746
mmu-miR-152-3p	Cep164	214552	0	0	1	1	1	-0.552357	0.000706355	0.00263531	0.305098
mmu-miR-152-3p	Cep83	77048	0	0	1	1	1	-0.626482	7.37965e-05	0.000356178	0.39248
mmu-miR-152-3p	Chd3	216848	0	0	1	1	1	-0.85031	1.95256e-10	2.43523e-09	0.723028
mmu-miR-152-3p	Chrna7	11441	0	1	0	1	1	-0.391922	0.0218841	0.0494858	0.153603
mmu-miR-152-3p	Chst3	53374	0	0	1	1	1	-0.652755	2.8635e-05	0.000152756	0.426089
mmu-miR-152-3p	Clta	12757	0	0	1	1	1	-0.711891	2.34638e-06	1.57297e-05	0.506789
mmu-miR-152-3p	Cmc1	67899	0	0	1	1	1	-0.504211	0.00236161	0.00750743	0.254229
mmu-miR-152-3p	Cnot6	104625	0	0	1	1	1	-0.682562	8.71511e-06	5.1939e-05	0.465891
mmu-miR-152-3p	Coa5	76178	0	0	1	1	1	-0.664544	1.81724e-05	0.000101581	0.441618
mmu-miR-152-3p	Col8a1	12837	0	0	1	1	1	-0.481732	0.00391772	0.0115873	0.232066
mmu-miR-152-3p	Colgalt1	234407	0	0	1	1	1	-0.559319	0.000584202	0.00222988	0.312838
mmu-miR-152-3p	Commd10	69456	0	0	1	1	1	-0.472819	0.0047448	0.0136545	0.223558
mmu-miR-152-3p	Copz1	56447	0	0	1	1	1	-0.748337	3.60942e-07	2.81205e-06	0.560009
mmu-miR-152-3p	Cpd		0	0	1	1	1	-0.698631	4.3286e-06	2.74949e-05	0.488085
mmu-miR-152-3p	Cript	56724	0	0	1	1	1	-0.665316	1.76265e-05	9.88068e-05	0.442646
mmu-miR-152-3p	Csnk1a1	93687	0	0	1	1	1	-0.544383	0.000873535	0.00316954	0.296353
mmu-miR-152-3p	Ctif	269037	0	0	1	1	1	-0.719952	1.59019e-06	1.10173e-05	0.518332
mmu-miR-152-3p	Cul7	66515	0	0	1	1	1	-0.861896	5.87177e-11	7.71109e-10	0.742865
mmu-miR-152-3p	Cux1	13047	0	0	1	1	1	-0.575683	0.000367664	0.00148081	0.33141
mmu-miR-152-3p	Dars2	226539	0	0	1	1	1	-0.420353	0.013314	0.0326187	0.176696
mmu-miR-152-3p	Ddr2	18214	0	0	1	1	1	-0.778768	5.83574e-08	5.21845e-07	0.606479
mmu-miR-152-3p	Dhcr24	74754	0	0	1	1	1	-0.648469	3.36212e-05	0.000176297	0.420512
mmu-miR-152-3p	Dip2a	64451	0	0	1	1	1	-0.630448	6.43264e-05	0.000314942	0.397464
mmu-miR-152-3p	Dmrta2	242620	0	0	1	1	1	-0.638721	4.80014e-05	0.000242473	0.407965
mmu-miR-152-3p	Dnajb6	23950	0	0	1	1	1	-0.576527	0.000358745	0.00144877	0.332383
mmu-miR-152-3p	Dnmt3a	13435	0	0	1	1	1	-0.453732	0.00703416	0.0190278	0.205872
mmu-miR-152-3p	Dpf2	19708	0	0	1	1	1	-0.408404	0.0164882	0.0390477	0.166794
mmu-miR-152-3p	Dpysl3	22240	0	0	1	1	1	-0.948036	1.78868e-17	2.91568e-16	0.898772
mmu-miR-152-3p	Dusp10	63953	0	0	1	1	1	-0.686498	7.37207e-06	4.46789e-05	0.47128
mmu-miR-152-3p	Dync1h1	13424	0	0	1	1	1	-0.626609	7.34747e-05	0.000354802	0.392639
mmu-miR-152-3p	E2f2	242705	0	0	1	1	1	-0.871301	2.03864e-11	2.79001e-10	0.759165
mmu-miR-152-3p	Eif4b	75705	0	0	1	1	1	-0.785	3.87873e-08	3.56479e-07	0.616225
mmu-miR-152-3p	Eif4h	22384	0	0	1	1	1	-0.77369	8.06344e-08	7.05478e-07	0.598595
mmu-miR-152-3p	Eloc	67923	0	0	1	1	1	-0.412974	0.0152066	0.0364618	0.170548
mmu-miR-152-3p	Enah	13800	0	0	1	1	1	-0.6942	5.27325e-06	3.2966e-05	0.481914
mmu-miR-152-3p	Epb41l5	226352	0	0	1	1	1	-0.564584	0.000504648	0.00196164	0.318755
mmu-miR-152-3p	Epha4	13838	0	0	1	1	1	-0.644579	3.8813e-05	0.000200521	0.415482
mmu-miR-152-3p	Ephb6	13848	0	0	1	1	1	-0.703126	3.53008e-06	2.28344e-05	0.494387
mmu-miR-152-3p	Faf1	14084	0	0	1	1	1	-0.727139	1.11145e-06	7.94035e-06	0.528732
mmu-miR-152-3p	Fam120a	218236	0	0	1	1	1	-0.396108	0.0203918	0.0466746	0.156901
mmu-miR-152-3p	Fbn1	14118	0	0	1	1	1	-0.826201	1.77286e-09	1.97059e-08	0.682607
mmu-miR-152-3p	Fbxl19	233902	0	0	1	1	1	-0.640811	4.45192e-05	0.000226728	0.410639
mmu-miR-152-3p	Fbxo45	268882	0	0	1	1	1	-0.594053	0.000212178	0.000910981	0.352899
mmu-miR-152-3p	Fbxw11	103583	0	0	1	1	1	-0.527104	0.00136007	0.00465781	0.277839
mmu-miR-152-3p	Flnc	68794	0	0	1	1	1	-0.883739	4.39929e-12	6.30515e-11	0.780995
mmu-miR-152-3p	Flrt2	399558	0	0	1	1	1	-0.426507	0.0118908	0.029667	0.181908
mmu-miR-152-3p	Fzd5	14367	0	0	1	1	1	-0.408721	0.0163964	0.0388656	0.167053
mmu-miR-152-3p	Galnt2	108148	0	0	1	1	1	-0.462746	0.00585669	0.0162956	0.214134
mmu-miR-152-3p	Gamt	14431	0	0	1	1	1	-0.800509	1.32065e-08	1.29872e-07	0.640815
mmu-miR-152-3p	Gfra2	14586	0	0	1	1	1	-0.687056	7.19781e-06	4.37403e-05	0.472046
mmu-miR-152-3p	Glis2	83396	0	0	1	1	1	-0.869008	2.65807e-11	3.60492e-10	0.755176
mmu-miR-152-3p	Glrx5		0	0	1	1	1	-0.850664	1.88514e-10	2.35592e-09	0.723629
mmu-miR-152-3p	Gng5	14707	0	0	1	1	1	-0.55913	0.000587258	0.00224002	0.312626
mmu-miR-152-3p	Gnpat	14712	0	0	1	1	1	-0.577959	0.000344054	0.00139645	0.334037
mmu-miR-152-3p	Gpi1	14751	0	0	1	1	1	-0.761976	1.64875e-07	1.36184e-06	0.580608
mmu-miR-152-3p	Gpr63	81006	0	0	1	1	1	-0.417143	0.0141115	0.0342548	0.174008
mmu-miR-152-3p	Grik3	14807	0	3	0	1	1	-0.893123	1.2271e-12	1.81405e-11	0.797669
mmu-miR-152-3p	Haus6	230376	0	0	1	1	1	-0.456388	0.00666784	0.0181925	0.20829
mmu-miR-152-3p	Hectd2	226098	0	0	1	1	1	-0.471152	0.00491514	0.0140639	0.221985
mmu-miR-152-3p	Hectd4	269700	0	0	1	1	1	-0.779271	5.64928e-08	5.06108e-07	0.607263
mmu-miR-152-3p	Heg1	77446	0	0	1	1	1	-0.683964	8.21317e-06	4.92557e-05	0.467807
mmu-miR-152-3p	Hipk2	15258	0	0	1	1	1	-0.725817	1.18813e-06	8.43287e-06	0.526811
mmu-miR-152-3p	Hira	15260	0	0	1	1	1	-0.867751	3.06787e-11	4.13581e-10	0.752993
mmu-miR-152-3p	Hmgcr	15357	0	0	1	1	1	-0.890618	1.74496e-12	2.5556e-11	0.793201
mmu-miR-152-3p	Hnrnpa2b1	53379	0	0	1	1	1	-0.4062	0.017138	0.0403393	0.164998
mmu-miR-152-3p	Hnrnpc	15381	0	0	1	1	1	-0.766193	1.28053e-07	1.08133e-06	0.587051
mmu-miR-152-3p	Hnrnpll	72692	0	0	1	1	1	-0.678052	1.0525e-05	6.17941e-05	0.459754
mmu-miR-152-3p	Igf1	16000	0	0	1	1	1	-0.83857	5.97889e-10	7.05864e-09	0.7032
mmu-miR-152-3p	Igsf3	78908	0	0	1	1	1	-0.940985	1.30168e-16	2.11368e-15	0.885453
mmu-miR-152-3p	Il17rd	171463	0	0	1	1	1	-0.73929	5.90992e-07	4.43477e-06	0.54655
mmu-miR-152-3p	Ilf3	16201	0	0	1	1	1	-0.890487	1.77712e-12	2.60157e-11	0.792967
mmu-miR-152-3p	Impa1	55980	0	0	1	1	1	-0.399951	0.019097	0.0441546	0.159961
mmu-miR-152-3p	Incenp	16319	0	0	1	1	1	-0.88679	2.94075e-12	4.26443e-11	0.786397
mmu-miR-152-3p	Inhbb	16324	0	0	1	1	1	-0.5727	0.000400774	0.00159705	0.327985
mmu-miR-152-3p	Jarid2	16468	0	0	1	1	1	-0.448884	0.00774721	0.020656	0.201496
mmu-miR-152-3p	Jph1	57339	0	0	1	1	1	-0.561545	0.000549309	0.00211471	0.315332
mmu-miR-152-3p	Kat7	217127	0	0	1	1	1	-0.607143	0.000140462	0.000629771	0.368623
mmu-miR-152-3p	Kctd5	69259	0	0	1	1	1	-0.833102	9.77277e-10	1.12414e-08	0.694059
mmu-miR-152-3p	Kdm5c	20591	0	0	1	1	1	-0.422346	0.0128382	0.0316328	0.178376
mmu-miR-152-3p	Kdm6b	216850	0	0	1	1	1	-0.530345	0.00125393	0.00434248	0.281266
mmu-miR-152-3p	Klhl12	240756	0	0	1	1	1	-0.46949	0.00509026	0.0144823	0.220421
mmu-miR-152-3p	Kpnb1	16211	0	0	1	1	1	-0.65722	2.41601e-05	0.000131413	0.431938
mmu-miR-152-3p	Kras	16653	0	0	1	1	1	-0.539647	0.000988575	0.00352978	0.291218
mmu-miR-152-3p	Lamp1	16783	0	0	1	1	1	-0.451706	0.00732493	0.0196946	0.204038
mmu-miR-152-3p	Lbhd1		0	0	1	1	1	-0.711038	2.4431e-06	1.63279e-05	0.505575
mmu-miR-152-3p	Lbr	98386	0	0	1	1	1	-0.456903	0.00659872	0.0180331	0.20876
mmu-miR-152-3p	Ldha	16828	0	0	1	1	1	-0.846053	2.96139e-10	3.61872e-09	0.715805
mmu-miR-152-3p	Lhpp	76429	0	0	1	1	1	-0.709563	2.61906e-06	1.73836e-05	0.503479
mmu-miR-152-3p	Lmbr1	56873	0	0	1	1	1	-0.396655	0.020203	0.0463175	0.157336
mmu-miR-152-3p	Lmtk2	231876	0	0	1	1	1	-0.621015	8.89077e-05	0.00041968	0.385659
mmu-miR-152-3p	Lss	16987	0	0	1	1	1	-0.732943	8.2547e-07	6.04279e-06	0.537205
mmu-miR-152-3p	Lypd1	72585	0	1	0	1	1	-0.703757	3.4296e-06	2.22419e-05	0.495273
mmu-miR-152-3p	Map1lc3b	67443	0	0	1	1	1	-0.687731	6.99174e-06	4.26106e-05	0.472974
mmu-miR-152-3p	Map4	17758	0	0	1	1	1	-0.425664	0.0120779	0.0300537	0.18119
mmu-miR-152-3p	Map4k4	26921	0	0	1	1	1	-0.704192	3.36167e-06	2.18433e-05	0.495886
mmu-miR-152-3p	Mapk1	26413	0	0	1	1	1	-0.800191	1.35147e-08	1.32595e-07	0.640305
mmu-miR-152-3p	Mast2	17776	0	0	1	1	1	-0.921938	9.95229e-15	1.57929e-13	0.849969
mmu-miR-152-3p	Med14	26896	0	0	1	1	1	-0.404032	0.0177975	0.0416281	0.163242
mmu-miR-152-3p	Meis1	17268	0	0	1	1	1	-0.725912	1.18246e-06	8.39713e-06	0.526949
mmu-miR-152-3p	Met	17295	0	0	1	1	1	-0.575328	0.000371466	0.00149453	0.331002
mmu-miR-152-3p	Mindy1	75007	0	0	1	1	1	-0.741305	5.30442e-07	4.02009e-06	0.549534
mmu-miR-152-3p	Mmd	67468	0	0	1	1	1	-0.715105	2.01243e-06	1.36766e-05	0.511375
mmu-miR-152-3p	Mmp19	58223	0	0	1	1	1	-0.780504	5.21481e-08	4.69986e-07	0.609187
mmu-miR-152-3p	Mob3b	214944	0	0	1	1	1	-0.433889	0.0103551	0.0263823	0.18826
mmu-miR-152-3p	Mrpl51	66493	0	1	0	1	1	-0.763702	1.48761e-07	1.24316e-06	0.583241
mmu-miR-152-3p	Mrrf	67871	0	0	1	1	1	-0.743952	4.59549e-07	3.52427e-06	0.553465
mmu-miR-152-3p	Msantd4	78100	0	0	1	1	1	-0.416374	0.0143082	0.0346627	0.173368
mmu-miR-152-3p	Mtpn	14489	0	0	1	1	1	-0.515507	0.00180731	0.00595611	0.265748
mmu-miR-152-3p	Mtss1	211401	0	0	1	1	1	-0.758964	1.96881e-07	1.6062e-06	0.576027
mmu-miR-152-3p	Mtss2	244654	0	0	1	1	1	-0.406943	0.0169166	0.0398972	0.165602
mmu-miR-152-3p	N6amt1	67768	0	1	0	1	1	-0.523869	0.00147383	0.00499358	0.274438
mmu-miR-152-3p	Nab2	17937	0	0	1	1	1	-0.623298	8.2288e-05	0.000391933	0.3885
mmu-miR-152-3p	Nap1l1	53605	0	0	1	1	1	-0.732208	8.5753e-07	6.25244e-06	0.536128
mmu-miR-152-3p	Nap1l4	17955	0	0	1	1	1	-0.873669	1.54175e-11	2.13066e-10	0.763297
mmu-miR-152-3p	Nasp	50927	0	0	1	1	1	-0.850079	1.99789e-10	2.48946e-09	0.722635
mmu-miR-152-3p	Nckap1	50884	0	0	1	1	1	-0.547566	0.000803012	0.00294589	0.299829
mmu-miR-152-3p	Ncs1		0	0	1	1	1	-0.794827	1.98074e-08	1.90223e-07	0.631749
mmu-miR-152-3p	Ndufs8	225887	0	0	1	1	1	-0.527021	0.00136289	0.0046663	0.277751
mmu-miR-152-3p	Ndufv1	17995	0	0	1	1	1	-0.552531	0.000703045	0.00262456	0.30529
mmu-miR-152-3p	Nedd4	17999	0	0	1	1	1	-0.837716	6.46326e-10	7.59338e-09	0.701769
mmu-miR-152-3p	Nfib	18028	0	0	1	1	1	-0.883049	4.81191e-12	6.88049e-11	0.779775
mmu-miR-152-3p	Nfyb	18045	0	0	1	1	1	-0.604889	0.000150997	0.000672568	0.36589
mmu-miR-152-3p	Nid2	18074	0	0	1	1	1	-0.689384	6.51014e-06	3.99599e-05	0.47525
mmu-miR-152-3p	Nip7	66164	0	0	1	1	1	-0.692703	5.63262e-06	3.50088e-05	0.479838
mmu-miR-152-3p	Nploc4	217365	0	0	1	1	1	-0.669295	1.50439e-05	8.5628e-05	0.447955
mmu-miR-152-3p	Nrep	27528	0	0	1	1	1	-0.936738	3.83675e-16	6.20929e-15	0.877479
mmu-miR-152-3p	Nrp2	18187	0	0	1	1	1	-0.406253	0.0171219	0.0403084	0.165042
mmu-miR-152-3p	Nsg1	18196	0	0	1	1	1	-0.897353	6.63536e-13	9.95496e-12	0.805243
mmu-miR-152-3p	Nt5dc2	70021	0	0	1	1	1	-0.947107	2.35876e-17	3.84216e-16	0.897012
mmu-miR-152-3p	Nudt19		0	0	1	1	1	-0.65505	2.62487e-05	0.000141383	0.429091
mmu-miR-152-3p	Nudt21		0	0	1	1	1	-0.839248	5.61839e-10	6.6551e-09	0.704337
mmu-miR-152-3p	Nuf2	66977	0	0	1	1	1	-0.933026	9.3007e-16	1.49875e-14	0.870537
mmu-miR-152-3p	Nup93	71805	0	0	1	1	1	-0.799331	1.43799e-08	1.40595e-07	0.63893
mmu-miR-152-3p	Ociad2	433904	0	1	0	1	1	-0.524069	0.00146656	0.00497243	0.274648
mmu-miR-152-3p	Ogdh	18293	0	0	1	1	1	-0.70852	2.75024e-06	1.81812e-05	0.502001
mmu-miR-152-3p	Pafah1b2		0	0	1	1	1	-0.775221	7.32083e-08	6.45095e-07	0.600967
mmu-miR-152-3p	Pard3	93742	0	0	1	1	1	-0.701309	3.83509e-06	2.46028e-05	0.491835
mmu-miR-152-3p	Parva	57342	0	0	1	1	1	-0.671259	1.38997e-05	7.96311e-05	0.450589
mmu-miR-152-3p	Pcbp1	23983	0	0	1	1	1	-0.525253	0.00142416	0.00484714	0.275891
mmu-miR-152-3p	Pcdh18	73173	0	0	1	1	1	-0.491094	0.00318616	0.00970978	0.241173
mmu-miR-152-3p	Pcdh19	279653	0	0	1	1	1	-0.493595	0.00301201	0.00925577	0.243636
mmu-miR-152-3p	Pcsk9	100102	0	0	1	1	1	-0.903193	2.71398e-13	4.13782e-12	0.815757
mmu-miR-152-3p	Pde3a	54611	0	0	1	1	1	-0.637871	4.94872e-05	0.000249104	0.406879
mmu-miR-152-3p	Peg3	18616	0	0	1	1	1	-0.571964	0.000409338	0.00162859	0.327143
mmu-miR-152-3p	Pemt	18618	0	0	1	1	1	-0.684185	8.13663e-06	4.88357e-05	0.468109
mmu-miR-152-3p	Pik3r3	18710	0	0	1	1	1	-0.855104	1.20268e-10	1.53363e-09	0.731203
mmu-miR-152-3p	Pja1	18744	0	0	1	1	1	-0.71611	1.91732e-06	1.30813e-05	0.512813
mmu-miR-152-3p	Plec	18810	0	0	1	1	1	-0.735414	7.25598e-07	5.36099e-06	0.540833
mmu-miR-152-3p	Pofut2	80294	0	0	1	1	1	-0.706279	3.05288e-06	1.99846e-05	0.49883
mmu-miR-152-3p	Polr2m	28015	0	0	1	1	1	-0.892142	1.41008e-12	2.07955e-11	0.795917
mmu-miR-152-3p	Ppp2cb	19053	0	0	1	1	1	-0.730219	9.50038e-07	6.8736e-06	0.53322
mmu-miR-152-3p	Ppp2r2a	71978	0	0	1	1	1	-0.410928	0.0157697	0.0375921	0.168862
mmu-miR-152-3p	Ppp2r3a	235542	0	0	1	1	1	-0.477064	0.00433388	0.0126351	0.22759
mmu-miR-152-3p	Ppp2r5d	21770	0	0	1	1	1	-0.90443	2.2295e-13	3.41225e-12	0.817993
mmu-miR-152-3p	Ppp3cb	19056	0	0	1	1	1	-0.512694	0.00193347	0.00632336	0.262855
mmu-miR-152-3p	Prkci	18759	0	0	1	1	1	-0.491051	0.00318919	0.00971637	0.241131
mmu-miR-152-3p	Prpf8	192159	0	0	1	1	1	-0.576468	0.000359359	0.00145108	0.332316
mmu-miR-152-3p	Psmd1	70247	0	0	1	1	1	-0.686327	7.4264e-06	4.49759e-05	0.471044
mmu-miR-152-3p	Psmd11	69077	0	0	1	1	1	-0.632763	5.93175e-05	0.00029277	0.400389
mmu-miR-152-3p	Psmd13		0	0	1	1	1	-0.763569	1.49956e-07	1.25237e-06	0.583037
mmu-miR-152-3p	Psmd2	21762	0	0	1	1	1	-0.817648	3.58105e-09	3.81282e-08	0.668548
mmu-miR-152-3p	Ptk7	71461	0	0	1	1	1	-0.938972	2.194e-16	3.55838e-15	0.881668
mmu-miR-152-3p	Ptprd	19266	0	0	1	1	1	-0.511029	0.00201169	0.00654169	0.261151
mmu-miR-152-3p	Ptprk	19272	0	0	1	1	1	-0.773248	8.29026e-08	7.23918e-07	0.597912
mmu-miR-152-3p	Pwwp3b	245631	0	0	1	1	1	-0.527511	0.00134632	0.00461658	0.278268
mmu-miR-152-3p	Pxdn	69675	0	0	1	1	1	-0.797136	1.6825e-08	1.62969e-07	0.635426
mmu-miR-152-3p	Qsox1	104009	0	0	1	1	1	-0.646813	3.57492e-05	0.000186143	0.418367
mmu-miR-152-3p	Rab10	19325	0	0	1	1	1	-0.550837	0.000735836	0.00273144	0.303422
mmu-miR-152-3p	Rab11b	19326	0	0	1	1	1	-0.535551	0.00109859	0.00387454	0.286815
mmu-miR-152-3p	Rab6a	19346	0	0	1	1	1	-0.761133	1.73311e-07	1.42473e-06	0.579324
mmu-miR-152-3p	Rad51c	114714	0	2	0	1	1	-0.813525	4.96121e-09	5.17526e-08	0.661823
mmu-miR-152-3p	Rai14	75646	0	0	1	1	1	-0.728332	1.04617e-06	7.51287e-06	0.530468
mmu-miR-152-3p	Rangap1	19387	0	0	1	1	1	-0.872295	1.81431e-11	2.4946e-10	0.760898
mmu-miR-152-3p	Rassf7	66985	0	0	1	1	1	-0.557857	0.00060817	0.00231041	0.311205
mmu-miR-152-3p	Rhebl1	69159	0	0	1	1	1	-0.447156	0.00801577	0.0212647	0.199948
mmu-miR-152-3p	Ripor1	75687	0	0	1	1	1	-0.505131	0.00231147	0.00737231	0.255158
mmu-miR-152-3p	Rnf165	225743	0	0	1	1	1	-0.921028	1.18998e-14	1.88568e-13	0.848293
mmu-miR-152-3p	Robo1	19876	0	1	0	1	1	-0.790161	2.73727e-08	2.57671e-07	0.624355
mmu-miR-152-3p	Rrm1	20133	0	0	1	1	1	-0.855083	1.20529e-10	1.53638e-09	0.731167
mmu-miR-152-3p	Rtca	66368	0	0	1	1	1	-0.813583	4.93901e-09	5.15449e-08	0.661917
mmu-miR-152-3p	Sacs	50720	0	0	1	1	1	-0.578416	0.000339485	0.00137935	0.334565
mmu-miR-152-3p	Sars	20226	0	0	1	1	1	-0.635082	5.46556e-05	0.000272324	0.403329
mmu-miR-152-3p	Scml4	268297	0	1	0	1	1	-0.606225	0.000144669	0.000646756	0.367509
mmu-miR-152-3p	Sema5a	20356	0	0	1	1	1	-0.83775	6.44342e-10	7.57269e-09	0.701825
mmu-miR-152-3p	Serinc5	218442	0	0	1	1	1	-0.813931	4.8063e-09	5.0279e-08	0.662484
mmu-miR-152-3p	Sfpq	71514	0	0	1	1	1	-0.667633	1.60775e-05	9.09041e-05	0.445734
mmu-miR-152-3p	Six4	20474	0	0	1	1	1	-0.637072	5.09202e-05	0.000255557	0.405861
mmu-miR-152-3p	Slc25a13	50799	0	0	1	1	1	-0.686963	7.22666e-06	4.39038e-05	0.471918
mmu-miR-152-3p	Slc25a15	18408	0	0	1	1	1	-0.786591	3.48715e-08	3.23297e-07	0.618725
mmu-miR-152-3p	Slc25a3	18674	0	0	1	1	1	-0.881832	5.62726e-12	8.01417e-11	0.777628
mmu-miR-152-3p	Slc35a4	67843	0	0	1	1	1	-0.577929	0.000344357	0.00139746	0.334002
mmu-miR-152-3p	Smarcd1	83797	0	0	1	1	1	-0.884626	3.91818e-12	5.63591e-11	0.782562
mmu-miR-152-3p	Smim4	66487	0	0	1	1	1	-0.648126	3.40522e-05	0.000178336	0.420068
mmu-miR-152-3p	Snap47	67826	0	0	1	1	1	-0.525778	0.00140573	0.00479285	0.276443
mmu-miR-152-3p	Sntb2		0	0	1	1	1	-0.585188	0.000277775	0.00115608	0.342445
mmu-miR-152-3p	Sox11	20666	0	0	1	1	1	-0.92555	4.78826e-15	7.64494e-14	0.856643
mmu-miR-152-3p	Sptbn1	20742	0	0	1	1	1	-0.593995	0.000212558	0.000912263	0.35283
mmu-miR-152-3p	Stt3b	68292	0	0	1	1	1	-0.413715	0.0150069	0.0360623	0.17116
mmu-miR-152-3p	Svbp	69216	0	0	1	1	1	-0.699851	4.09712e-06	2.61375e-05	0.489791
mmu-miR-152-3p	Syne3	212073	0	0	1	1	1	-0.57366	0.00038983	0.00155913	0.329086
mmu-miR-152-3p	Szrd1	213491	0	0	1	1	1	-0.635248	5.43335e-05	0.000270879	0.403541
mmu-miR-152-3p	Taf10	24075	0	0	1	1	1	-0.705237	3.2036e-06	2.08864e-05	0.49736
mmu-miR-152-3p	Taf9	108143	0	0	1	1	1	-0.720594	1.54081e-06	1.07026e-05	0.519256
mmu-miR-152-3p	Tardbp	230908	0	0	1	1	1	-0.446809	0.00807065	0.0213952	0.199638
mmu-miR-152-3p	Tbx18	76365	0	0	1	1	1	-0.475402	0.00449094	0.0130195	0.226007
mmu-miR-152-3p	Tceal8	66684	0	0	1	1	1	-0.812624	5.32209e-09	5.53124e-08	0.660358
mmu-miR-152-3p	Tcf4	21413	0	0	1	1	1	-0.482563	0.00384735	0.0114147	0.232867
mmu-miR-152-3p	Tcf7l1	21415	0	0	1	1	1	-0.499691	0.0026218	0.00821338	0.249691
mmu-miR-152-3p	Tead1	21676	0	0	1	1	1	-0.705585	3.15263e-06	2.05818e-05	0.49785
mmu-miR-152-3p	Tfdp2	211586	0	0	1	1	1	-0.761751	1.6709e-07	1.37878e-06	0.580265
mmu-miR-152-3p	Tiam2	24001	0	0	1	1	1	-0.833413	9.5075e-10	1.09605e-08	0.694578
mmu-miR-152-3p	Tipin	66131	0	0	1	1	1	-0.741888	5.14022e-07	3.90659e-06	0.550398
mmu-miR-152-3p	Tkt	21881	0	0	1	1	1	-0.713169	2.20801e-06	1.48684e-05	0.508609
mmu-miR-152-3p	Tmem164	209497	0	0	1	1	1	-0.817217	3.70656e-09	3.93894e-08	0.667843
mmu-miR-152-3p	Tmem178b	434008	0	4	0	1	1	-0.842916	3.99333e-10	4.80336e-09	0.710507
mmu-miR-152-3p	Tmem201	230917	0	0	1	1	1	-0.542158	0.00092602	0.00333458	0.293935
mmu-miR-152-3p	Tmpo	21917	0	0	1	1	1	-0.799246	1.44679e-08	1.41393e-07	0.638794
mmu-miR-152-3p	Tmsb10	19240	0	0	1	1	1	-0.899577	4.75094e-13	7.16912e-12	0.80924
mmu-miR-152-3p	Tmsb4x	19241	0	0	1	1	1	-0.579481	0.000329041	0.00134236	0.335798
mmu-miR-152-3p	Tnfaip1	21927	0	0	1	1	1	-0.522678	0.00151776	0.00512087	0.273192
mmu-miR-152-3p	Tollip	54473	0	0	1	1	1	-0.77489	7.47558e-08	6.57814e-07	0.600455
mmu-miR-152-3p	Tomm70a		0	0	1	1	1	-0.57066	0.000424909	0.00168341	0.325653
mmu-miR-152-3p	Trak2	70827	0	0	1	1	1	-0.535345	0.0011044	0.003893	0.286595
mmu-miR-152-3p	Trmt1	212528	0	0	1	1	1	-0.41827	0.0138271	0.0336683	0.17495
mmu-miR-152-3p	Tshz1	110796	0	0	1	1	1	-0.696648	4.73041e-06	2.98454e-05	0.485319
mmu-miR-152-3p	Ttyh3	78339	0	0	1	1	1	-0.767703	1.16824e-07	9.93324e-07	0.589367
mmu-miR-152-3p	Tubb2a	22151	0	0	1	1	1	-0.881468	5.89497e-12	8.38484e-11	0.776986
mmu-miR-152-3p	Tubb6	67951	0	0	1	1	1	-0.659286	2.23124e-05	0.000122336	0.434658
mmu-miR-152-3p	Tulp4	68842	0	0	1	1	1	-0.589173	0.000246334	0.00103968	0.347124
mmu-miR-152-3p	Ubac1	98766	0	0	1	1	1	-0.800308	1.34007e-08	1.31591e-07	0.640493
mmu-miR-152-3p	Ube3b	117146	0	0	1	1	1	-0.761958	1.65054e-07	1.36299e-06	0.58058
mmu-miR-152-3p	Unc119b	106840	0	0	1	1	1	-0.493018	0.00305146	0.00936042	0.243066
mmu-miR-152-3p	Usp20	74270	0	0	1	1	1	-0.414043	0.0149193	0.0358797	0.171431
mmu-miR-152-3p	Usp31	76179	0	0	1	1	1	-0.394481	0.0209616	0.0477605	0.155615
mmu-miR-152-3p	Vps36	70160	0	0	1	1	1	-0.558454	0.000598282	0.00227707	0.311871
mmu-miR-152-3p	Wwtr1	97064	0	0	1	1	1	-0.548684	0.000779471	0.00287073	0.301054
mmu-miR-152-3p	Yaf2	67057	0	0	1	1	1	-0.812236	5.48461e-09	5.68792e-08	0.659728
mmu-miR-152-3p	Yap1	22601	0	0	1	1	1	-0.420204	0.0133502	0.0326955	0.176571
mmu-miR-152-3p	Zbed3	72114	0	0	1	1	1	-0.805787	8.95768e-09	9.04162e-08	0.649293
mmu-miR-152-3p	Zc3h18	76014	0	0	1	1	1	-0.601347	0.00016898	0.000744556	0.361619
mmu-miR-152-3p	Zfp319		0	0	1	1	1	-0.590099	0.0002395	0.00101451	0.348216
mmu-miR-152-3p	Zfp41	22701	0	0	1	1	1	-0.812993	5.17165e-09	5.384e-08	0.660957
mmu-miR-152-3p	Zfp462	242466	0	0	1	1	1	-0.808483	7.3135e-09	7.46896e-08	0.653644
mmu-miR-152-3p	Zfp827	622675	0	0	1	1	1	-0.859945	7.2421e-11	9.42503e-10	0.739506
mmu-miR-152-3p	Zhx3	320799	0	0	1	1	1	-0.499458	0.00263584	0.00824935	0.249459
mmu-miR-152-3p	Zmat3	22401	0	0	1	1	1	-0.86079	6.61568e-11	8.63638e-10	0.74096
mmu-miR-152-3p	Zswim4	212168	0	0	1	1	1	-0.779961	5.40237e-08	4.85467e-07	0.608339
mmu-miR-155-5p	Aagab	66939	0	0	2	1	1	-0.631453	6.2106e-05	0.000304998	0.398733
mmu-miR-155-5p	Abca3	27410	0	0	1	1	1	-0.3921	0.021819	0.0493715	0.153742
mmu-miR-155-5p	Abhd17a	216169	0	0	2	1	1	-0.481089	0.00397289	0.0117269	0.231447
mmu-miR-155-5p	Abhd5	67469	0	0	1	1	1	-0.566622	0.000476541	0.0018632	0.32106
mmu-miR-155-5p	Aco1		0	0	2	1	1	-0.560594	0.000563979	0.00216269	0.314266
mmu-miR-155-5p	Acta1	11459	0	0	2	1	1	-0.405371	0.0173877	0.0408247	0.164326
mmu-miR-155-5p	Actg2	11468	0	0	2	1	1	-0.523955	0.00147069	0.0049847	0.274529
mmu-miR-155-5p	Actn1	109711	0	0	2	1	1	-0.607304	0.000139737	0.00062677	0.368818
mmu-miR-155-5p	Actn4	60595	0	0	1	1	1	-0.413284	0.0151228	0.0362905	0.170804
mmu-miR-155-5p	Ada	11486	0	0	1	1	1	-0.510607	0.00203195	0.00659268	0.26072
mmu-miR-155-5p	Adam12	11489	0	0	1	1	1	-0.507217	0.0022013	0.00706924	0.257269
mmu-miR-155-5p	Adam19	11492	0	0	1	1	1	-0.397059	0.0200647	0.0460597	0.157656
mmu-miR-155-5p	Adam9	11502	0	0	1	1	1	-0.420866	0.0131901	0.0323605	0.177128
mmu-miR-155-5p	Adamts12	239337	0	0	1	1	1	-0.647082	3.53954e-05	0.000184613	0.418715
mmu-miR-155-5p	Adamts16	271127	0	0	2	1	1	-0.436605	0.00983424	0.0252358	0.190624
mmu-miR-155-5p	Adamts17	233332	0	0	1	1	1	-0.596385	0.000197399	0.000853978	0.355675
mmu-miR-155-5p	Adamts4		0	0	2	1	1	-0.411133	0.0157124	0.0374819	0.169031
mmu-miR-155-5p	Adamtsl3	269959	0	0	2	1	1	-0.408518	0.0164553	0.0389846	0.166887
mmu-miR-155-5p	Adcy1	432530	0	0	1	1	1	-0.455565	0.0067796	0.0184417	0.207539
mmu-miR-155-5p	Adgre1	13733	0	0	2	1	1	-0.652341	2.90851e-05	0.000154779	0.425549
mmu-miR-155-5p	Adgrl2	99633	0	0	1	1	1	-0.692087	5.78685e-06	3.58586e-05	0.478985
mmu-miR-155-5p	Adpgk	72141	0	0	1	1	1	-0.40373	0.0178911	0.0418146	0.162998
mmu-miR-155-5p	Aebp1	11568	0	0	2	1	1	-0.509263	0.00209768	0.00677929	0.259349
mmu-miR-155-5p	Afg3l1	114896	0	0	1	1	1	-0.405999	0.0171981	0.0404609	0.164835
mmu-miR-155-5p	Ago1	236511	0	0	2	1	1	-0.647736	3.45483e-05	0.000180529	0.419563
mmu-miR-155-5p	Agpat3	28169	0	0	1	1	1	-0.460018	0.00619373	0.0170883	0.211616
mmu-miR-155-5p	Ahdc1	230793	0	0	1	1	1	-0.468371	0.00521106	0.0147732	0.219372
mmu-miR-155-5p	Ahr	11622	0	0	2	1	1	-0.562197	0.000539438	0.00208121	0.316066
mmu-miR-155-5p	Ajuba	16475	0	0	2	1	1	-0.582946	0.000296996	0.0012256	0.339826
mmu-miR-155-5p	Akr7a5		0	0	2	1	1	-0.45886	0.00634168	0.0174405	0.210553
mmu-miR-155-5p	Alas2	11656	0	0	1	1	1	-0.613129	0.000115611	0.000529259	0.375927
mmu-miR-155-5p	Amn	93835	0	0	2	1	1	-0.397957	0.0197599	0.0454975	0.15837
mmu-miR-155-5p	Anapc16	52717	0	0	2	1	1	-0.434914	0.0101559	0.0259559	0.18915
mmu-miR-155-5p	Ank1	11733	0	0	2	1	1	-0.420686	0.0132335	0.0324521	0.176976
mmu-miR-155-5p	Ankle1	234396	0	0	2	1	1	-0.587323	0.000260508	0.00109208	0.344949
mmu-miR-155-5p	Aoah	27052	0	0	2	1	1	-0.658841	2.26988e-05	0.000124284	0.434072
mmu-miR-155-5p	Ap2a2	11772	0	0	1	1	1	-0.546487	0.000826337	0.00302097	0.298648
mmu-miR-155-5p	Ap2m1	11773	0	0	2	1	1	-0.453901	0.00701026	0.0189723	0.206026
mmu-miR-155-5p	Ap2s1	232910	0	0	2	1	1	-0.417914	0.0139164	0.0338541	0.174652
mmu-miR-155-5p	Ap3d1	11776	0	0	1	1	1	-0.440941	0.00904849	0.023541	0.194429
mmu-miR-155-5p	Apcdd1	494504	0	0	1	1	1	-0.478527	0.00419953	0.0122993	0.228988
mmu-miR-155-5p	Aph1a		0	0	2	1	1	-0.474438	0.00458431	0.0132541	0.225091
mmu-miR-155-5p	Apmap	71881	0	0	2	1	1	-0.522274	0.00153292	0.00516661	0.27277
mmu-miR-155-5p	Apob	238055	0	0	2	1	1	-0.568495	0.000451932	0.00177942	0.323187
mmu-miR-155-5p	Apoe	11816	0	0	2	1	1	-0.452984	0.0071403	0.0192725	0.205195
mmu-miR-155-5p	Aqp1	11826	0	0	1	1	1	-0.494723	0.00293622	0.00905494	0.244751
mmu-miR-155-5p	Arf3		0	0	2	1	1	-0.627632	7.09297e-05	0.000343813	0.393921
mmu-miR-155-5p	Arg1	11846	0	0	1	1	1	-0.645145	3.80156e-05	0.000196717	0.416211
mmu-miR-155-5p	Arhgap31	12549	0	0	2	1	1	-0.51359	0.00189245	0.00620494	0.263775
mmu-miR-155-5p	Arhgap32	330914	0	0	1	1	1	-0.491055	0.00318891	0.00971637	0.241135
mmu-miR-155-5p	Arhgdig	14570	0	0	2	1	1	-0.535232	0.00110761	0.00390228	0.286473
mmu-miR-155-5p	Arhgef11	213498	0	0	2	1	1	-0.589088	0.000246965	0.00104189	0.347025
mmu-miR-155-5p	Arhgef39		0	0	2	1	1	-0.603894	0.000155866	0.000692499	0.364688
mmu-miR-155-5p	Arhgef7	54126	0	0	1	1	1	-0.503161	0.00241996	0.00766447	0.253171
mmu-miR-155-5p	Arl4d	80981	0	0	1	1	1	-0.576363	0.000360464	0.00145519	0.332194
mmu-miR-155-5p	Arsb	11881	0	0	2	1	1	-0.844786	3.34384e-10	4.05602e-09	0.713664
mmu-miR-155-5p	Asf1b	66929	0	0	2	1	1	-0.428494	0.0114597	0.0287589	0.183607
mmu-miR-155-5p	Aspm	12316	0	0	1	1	1	-0.469999	0.00503601	0.0143479	0.220899
mmu-miR-155-5p	Asxl3	211961	0	0	2	1	1	-0.404115	0.0177721	0.04158	0.163309
mmu-miR-155-5p	Atmin	234776	0	0	2	1	1	-0.438255	0.00952858	0.0245801	0.192068
mmu-miR-155-5p	Atp1b3	11933	0	0	2	1	1	-0.421113	0.0131308	0.0322389	0.177336
mmu-miR-155-5p	Atp5g2		0	0	2	1	1	-0.441552	0.00894227	0.0233043	0.194968
mmu-miR-155-5p	Atp6v0c	11984	0	0	2	1	1	-0.534227	0.00113641	0.00398733	0.285398
mmu-miR-155-5p	Atp6v1d	73834	0	0	1	1	1	-0.413321	0.0151128	0.0362729	0.170834
mmu-miR-155-5p	Atxn7l3b	382423	0	0	1	1	1	-0.476634	0.00437406	0.0127328	0.22718
mmu-miR-155-5p	AU022252	230696	0	0	2	1	1	-0.682898	8.59238e-06	5.13025e-05	0.46635
mmu-miR-155-5p	Auh	11992	0	0	2	1	1	-0.488565	0.00337103	0.010186	0.238695
mmu-miR-155-5p	Aunip	69885	0	0	2	1	1	-0.432696	0.0105914	0.0269043	0.187226
mmu-miR-155-5p	Aurka	20878	0	0	1	1	1	-0.450973	0.00743273	0.0199376	0.203376
mmu-miR-155-5p	Aurkb	20877	0	0	1	1	1	-0.482137	0.00388335	0.0115008	0.232456
mmu-miR-155-5p	Axl	26362	0	0	2	1	1	-0.430934	0.0109484	0.0276699	0.185704
mmu-miR-155-5p	Bace1	23821	0	0	1	1	1	-0.414125	0.0148974	0.0358359	0.1715
mmu-miR-155-5p	Bad	12015	0	0	2	1	1	-0.502186	0.00247525	0.00781507	0.252191
mmu-miR-155-5p	Banp	53325	0	0	1	1	1	-0.422131	0.0128887	0.0317364	0.178195
mmu-miR-155-5p	Bcl2l12	75736	0	0	2	1	1	-0.471659	0.00486284	0.0139408	0.222462
mmu-miR-155-5p	Bend4	666938	0	0	2	1	1	-0.421522	0.0130331	0.0320359	0.177681
mmu-miR-155-5p	Bfsp2		0	0	2	1	1	-0.496251	0.00283621	0.00878859	0.246265
mmu-miR-155-5p	Birc5	11799	0	0	1	1	1	-0.517801	0.00170983	0.00567634	0.268118
mmu-miR-155-5p	Blvrb	233016	0	0	2	1	1	-0.511145	0.00200613	0.00652645	0.26127
mmu-miR-155-5p	Bmp1	12153	0	0	2	1	1	-0.661593	2.04009e-05	0.0001128	0.437705
mmu-miR-155-5p	Bnip2	12175	0	0	2	1	1	-0.399385	0.0192831	0.0445285	0.159509
mmu-miR-155-5p	Bpgm	12183	0	0	2	1	1	-0.645627	3.73468e-05	0.000193597	0.416835
mmu-miR-155-5p	Brd1	223770	0	0	1	1	1	-0.437523	0.00966327	0.0248622	0.191426
mmu-miR-155-5p	Brd4	57261	0	0	1	1	1	-0.491237	0.00317593	0.00968381	0.241314
mmu-miR-155-5p	Brf1	72308	0	0	2	1	1	-0.492116	0.00311398	0.00951854	0.242178
mmu-miR-155-5p	Brinp1	56710	0	0	1	1	1	-0.426613	0.0118675	0.0296165	0.181999
mmu-miR-155-5p	Brox	71678	0	0	2	1	1	-0.498574	0.00268983	0.00839197	0.248576
mmu-miR-155-5p	Brpf3	268936	0	0	2	1	1	-0.636454	5.20553e-05	0.000260693	0.405073
mmu-miR-155-5p	Bsn	12217	0	0	2	1	1	-0.492089	0.00311583	0.00952331	0.242152
mmu-miR-155-5p	Bub1	12235	0	0	1	1	1	-0.441838	0.00889283	0.0231967	0.195221
mmu-miR-155-5p	Bub1b	12236	0	0	1	1	1	-0.428621	0.0114326	0.0287037	0.183716
mmu-miR-155-5p	C1qtnf1	56745	0	0	1	1	1	-0.542206	0.000924858	0.00333127	0.293987
mmu-miR-155-5p	C1qtnf6	72709	0	0	2	1	1	-0.547948	0.000794896	0.00291976	0.300247
mmu-miR-155-5p	C2cd2l	71764	0	0	2	1	1	-0.575718	0.000367281	0.00147936	0.331452
mmu-miR-155-5p	C3	12266	0	0	2	1	1	-0.719666	1.61268e-06	1.11617e-05	0.517919
mmu-miR-155-5p	Cables2	252966	0	0	2	1	1	-0.593048	0.000218841	0.000936497	0.351706
mmu-miR-155-5p	Cacna1a	12286	0	0	2	1	1	-0.393331	0.0213722	0.0484953	0.154709
mmu-miR-155-5p	Calm3	12315	0	0	1	1	1	-0.400766	0.0188312	0.0436339	0.160614
mmu-miR-155-5p	Camk4	12326	0	0	2	1	1	-0.423302	0.0126151	0.0311727	0.179185
mmu-miR-155-5p	Capn10	23830	0	0	2	1	1	-0.444416	0.00845795	0.022245	0.197506
mmu-miR-155-5p	Car3	12350	0	0	1	1	1	-0.460016	0.00619389	0.0170883	0.211615
mmu-miR-155-5p	Castor2		0	0	2	1	1	-0.443701	0.0085767	0.0224981	0.196871
mmu-miR-155-5p	Cat	12359	0	0	2	1	1	-0.615709	0.000106173	0.000490971	0.379098
mmu-miR-155-5p	Cbr2	12409	0	0	2	1	1	-0.532283	0.00119399	0.00416325	0.283325
mmu-miR-155-5p	Ccdc28b	66264	0	0	2	1	1	-0.443764	0.00856624	0.0224782	0.196926
mmu-miR-155-5p	Ccdc69	52570	0	0	2	1	1	-0.434559	0.0102245	0.0260999	0.188842
mmu-miR-155-5p	Ccdc8		0	0	2	1	1	-0.581018	0.000314461	0.00128956	0.337582
mmu-miR-155-5p	Ccdc85c	668158	0	0	2	1	1	-0.489697	0.00328712	0.00996625	0.239803
mmu-miR-155-5p	Ccl8	20307	0	0	2	1	1	-0.567336	0.000467024	0.00183096	0.32187
mmu-miR-155-5p	Ccn1	16007	0	0	2	1	1	-0.665549	1.74649e-05	9.8006e-05	0.442956
mmu-miR-155-5p	Ccn3		0	0	1	1	1	-0.528682	0.00130744	0.00449945	0.279505
mmu-miR-155-5p	Ccna2	12428	0	0	1	1	1	-0.481476	0.00393961	0.0116429	0.231819
mmu-miR-155-5p	Ccnb1	268697	0	0	2	1	1	-0.477134	0.00432733	0.0126195	0.227657
mmu-miR-155-5p	Ccnb2	12442	0	0	2	1	1	-0.514458	0.00185348	0.00608986	0.264667
mmu-miR-155-5p	Ccne1	12447	0	0	2	1	1	-0.413752	0.014997	0.0360409	0.171191
mmu-miR-155-5p	Ccnf	12449	0	0	2	1	1	-0.533286	0.00116396	0.00407069	0.284394
mmu-miR-155-5p	Ccni	12453	0	0	2	1	1	-0.667872	1.59254e-05	9.01522e-05	0.446052
mmu-miR-155-5p	Ccr1	12768	0	0	2	1	1	-0.786212	3.57699e-08	3.30839e-07	0.618129
mmu-miR-155-5p	Ccsap	73420	0	0	2	1	1	-0.481566	0.00393193	0.0116238	0.231906
mmu-miR-155-5p	Cd163	93671	0	0	1	1	1	-0.509143	0.00210365	0.0067963	0.259226
mmu-miR-155-5p	Cd24a	12484	0	0	2	1	1	-0.438571	0.00947108	0.0244598	0.192344
mmu-miR-155-5p	Cd5l	11801	0	0	1	1	1	-0.563503	0.000520146	0.00201528	0.317536
mmu-miR-155-5p	Cd79b		0	0	1	1	1	-0.545101	0.000857176	0.00312023	0.297135
mmu-miR-155-5p	Cdan1	68968	0	0	1	1	1	-0.746276	4.04573e-07	3.12963e-06	0.556928
mmu-miR-155-5p	Cdc20	107995	0	0	2	1	1	-0.472486	0.0047785	0.0137366	0.223243
mmu-miR-155-5p	Cdc25a	12530	0	0	2	1	1	-0.590677	0.000235314	0.000998841	0.3489
mmu-miR-155-5p	Cdc25c	12532	0	0	2	1	1	-0.484798	0.00366358	0.0109467	0.235029
mmu-miR-155-5p	Cdc42bpb	217866	0	0	2	1	1	-0.491551	0.0031537	0.00962342	0.241622
mmu-miR-155-5p	Cdc42bpg	240505	0	0	2	1	1	-0.441008	0.00903674	0.0235142	0.194488
mmu-miR-155-5p	Cdc6	23834	0	0	1	1	1	-0.431007	0.0109334	0.0276371	0.185767
mmu-miR-155-5p	Cdca2	108912	0	0	1	1	1	-0.493074	0.0030476	0.0093494	0.243122
mmu-miR-155-5p	Cdca3	14793	0	0	1	1	1	-0.451944	0.00729021	0.0196153	0.204254
mmu-miR-155-5p	Cdca4	71963	0	0	1	1	1	-0.448124	0.00786433	0.0209212	0.200815
mmu-miR-155-5p	Cdca5	67849	0	0	2	1	1	-0.46102	0.00606803	0.0167931	0.212539
mmu-miR-155-5p	Cdca8	52276	0	0	2	1	1	-0.469354	0.00510474	0.014515	0.220294
mmu-miR-155-5p	Cdhr3	68764	0	0	1	1	1	-0.540516	0.0009665	0.00346155	0.292158
mmu-miR-155-5p	Cdip1	66626	0	0	2	1	1	-0.395803	0.0204974	0.0468703	0.15666
mmu-miR-155-5p	Cdk1	12534	0	0	2	1	1	-0.490741	0.0032114	0.00977515	0.240827
mmu-miR-155-5p	Cdk17	237459	0	0	1	1	1	-0.476188	0.00441604	0.0128312	0.226755
mmu-miR-155-5p	Cdk2	12566	0	0	2	1	1	-0.645375	3.76945e-05	0.00019519	0.416509
mmu-miR-155-5p	Cdk5r1	12569	0	0	2	1	1	-0.536709	0.00106645	0.00377596	0.288056
mmu-miR-155-5p	Cdk6	12571	0	0	1	1	1	-0.455997	0.00672066	0.0183145	0.207933
mmu-miR-155-5p	Cdkl1	71091	0	0	1	1	1	-0.442476	0.00878349	0.0229575	0.195785
mmu-miR-155-5p	Cdkn2a	12578	0	0	2	1	1	-0.565145	0.000496775	0.00193315	0.319388
mmu-miR-155-5p	Cdkn2c	12580	0	0	1	1	1	-0.449078	0.00771746	0.0205864	0.201671
mmu-miR-155-5p	Cdkn3	72391	0	0	2	1	1	-0.394632	0.0209079	0.0476559	0.155735
mmu-miR-155-5p	Cdr2	12585	0	0	2	1	1	-0.500842	0.00255326	0.00802468	0.250843
mmu-miR-155-5p	Cela1	109901	0	0	2	1	1	-0.523311	0.00149427	0.00505295	0.273854
mmu-miR-155-5p	Cenpe	229841	0	0	2	1	1	-0.42983	0.0111773	0.0281621	0.184754
mmu-miR-155-5p	Cenpf	108000	0	0	1	1	1	-0.424643	0.0123077	0.0305359	0.180322
mmu-miR-155-5p	Cenph	26886	0	0	2	1	1	-0.431517	0.0108292	0.0274248	0.186207
mmu-miR-155-5p	Cenpm	66570	0	0	1	1	1	-0.411885	0.0155042	0.0370799	0.169649
mmu-miR-155-5p	Cenpt	320394	0	0	1	1	1	-0.443239	0.00865416	0.0226694	0.196461
mmu-miR-155-5p	Cep55	74107	0	0	1	1	1	-0.446443	0.00812891	0.0215303	0.199311
mmu-miR-155-5p	Cep72	74470	0	0	2	1	1	-0.483386	0.00377877	0.0112381	0.233662
mmu-miR-155-5p	Cep85	70012	0	0	1	1	1	-0.427441	0.0116865	0.029235	0.182706
mmu-miR-155-5p	Cercam	99151	0	0	2	1	1	-0.413852	0.0149703	0.0359832	0.171273
mmu-miR-155-5p	Cfp	18636	0	0	2	1	1	-0.496104	0.00284569	0.00881434	0.246119
mmu-miR-155-5p	Chadl	214685	0	0	2	1	1	-0.428487	0.0114613	0.0287619	0.183601
mmu-miR-155-5p	Chaf1a		0	0	2	1	1	-0.400898	0.0187886	0.0435517	0.160719
mmu-miR-155-5p	Chek1	12649	0	0	2	1	1	-0.394579	0.0209268	0.0476893	0.155692
mmu-miR-155-5p	Chek2	50883	0	0	2	1	1	-0.426518	0.0118885	0.0296634	0.181917
mmu-miR-155-5p	Chfr	231600	0	0	2	1	1	-0.480064	0.00406228	0.0119558	0.230461
mmu-miR-155-5p	Cib1	23991	0	0	2	1	1	-0.448931	0.00773988	0.0206405	0.201539
mmu-miR-155-5p	Cilp2	68709	0	0	2	1	1	-0.432749	0.0105807	0.0268781	0.187272
mmu-miR-155-5p	Ckap2	80986	0	0	2	1	1	-0.506866	0.00221949	0.00711956	0.256913
mmu-miR-155-5p	Ckap2l	70466	0	0	2	1	1	-0.402256	0.0183536	0.0427001	0.16181
mmu-miR-155-5p	Cks1b		0	0	2	1	1	-0.423041	0.0126758	0.0312965	0.178963
mmu-miR-155-5p	Clcn5	12728	0	0	1	1	1	-0.465949	0.00548115	0.0154059	0.217108
mmu-miR-155-5p	Clec4a1	269799	0	0	1	1	1	-0.482824	0.00382556	0.0113575	0.233119
mmu-miR-155-5p	Clspn	269582	0	0	2	1	1	-0.420603	0.0132535	0.0324952	0.176907
mmu-miR-155-5p	Clta	12757	0	0	1	1	1	-0.455857	0.00673968	0.0183567	0.207806
mmu-miR-155-5p	Cmc2	66531	0	0	2	1	1	-0.404748	0.0175774	0.0412086	0.163821
mmu-miR-155-5p	Cmtm3	68119	0	0	2	1	1	-0.482038	0.00389173	0.0115226	0.23236
mmu-miR-155-5p	Cntd1	68107	0	0	1	1	1	-0.444509	0.00844261	0.0222124	0.197588
mmu-miR-155-5p	Col18a1	12822	0	0	2	1	1	-0.465603	0.00552066	0.0155021	0.216786
mmu-miR-155-5p	Col1a1	12842	0	0	2	1	1	-0.561429	0.000551078	0.00212055	0.315202
mmu-miR-155-5p	Col1a2	12843	0	0	1	1	1	-0.539065	0.00100359	0.00357696	0.290591
mmu-miR-155-5p	Col22a1	69700	0	0	2	1	1	-0.488121	0.0034044	0.0102694	0.238262
mmu-miR-155-5p	Col28a1	213945	0	0	2	1	1	-0.474813	0.00454776	0.013167	0.225448
mmu-miR-155-5p	Col2a1	12824	0	0	2	1	1	-0.434715	0.0101943	0.0260394	0.188977
mmu-miR-155-5p	Col4a1	12826	0	0	1	1	1	-0.550652	0.000739496	0.00274187	0.303218
mmu-miR-155-5p	Col4a2	12827	0	0	1	1	1	-0.551421	0.000724381	0.00269262	0.304065
mmu-miR-155-5p	Col6a1	12833	0	0	1	1	1	-0.522733	0.00151571	0.00511524	0.273249
mmu-miR-155-5p	Col6a2	12834	0	0	1	1	1	-0.542681	0.00091344	0.00329647	0.294503
mmu-miR-155-5p	Col9a2	12840	0	0	1	1	1	-0.465094	0.00557928	0.0156369	0.216312
mmu-miR-155-5p	Colca2	100502940	0	0	2	1	1	-0.59641	0.00019725	0.000853552	0.355704
mmu-miR-155-5p	Coprs	66423	0	0	2	1	1	-0.448883	0.00774723	0.020656	0.201496
mmu-miR-155-5p	Cops9	66915	0	0	2	1	1	-0.403716	0.0178955	0.0418224	0.162987
mmu-miR-155-5p	Cpne8	66871	0	0	1	1	1	-0.429143	0.0113218	0.0284709	0.184164
mmu-miR-155-5p	Cpped1	223978	0	0	1	1	1	-0.392328	0.0217356	0.0492076	0.153921
mmu-miR-155-5p	Cpxm1	56264	0	0	1	1	1	-0.460178	0.0061734	0.017038	0.211764
mmu-miR-155-5p	Crkl	12929	0	0	1	1	1	-0.452422	0.00722109	0.0194618	0.204685
mmu-miR-155-5p	Cry1	12952	0	0	2	1	1	-0.504133	0.00236592	0.00751971	0.25415
mmu-miR-155-5p	Cryba4	12959	0	0	1	1	1	-0.458242	0.00642191	0.0176275	0.209986
mmu-miR-155-5p	Csrnp2	207785	0	0	2	1	1	-0.421084	0.0131377	0.0322533	0.177312
mmu-miR-155-5p	Cst7	13011	0	0	2	1	1	-0.396969	0.0200954	0.0461209	0.157584
mmu-miR-155-5p	Cstdc5	100034684	0	0	1	1	1	-0.581199	0.000312783	0.00128346	0.337793
mmu-miR-155-5p	Ctdsp2	52468	0	0	1	1	1	-0.571	0.000420795	0.00166956	0.326041
mmu-miR-155-5p	Ctnnbip1	67087	0	0	2	1	1	-0.484766	0.00366621	0.0109527	0.234998
mmu-miR-155-5p	Ctse	13034	0	0	2	1	1	-0.438547	0.00947537	0.0244653	0.192324
mmu-miR-155-5p	Ctsk	13038	0	0	1	1	1	-0.408036	0.0165954	0.0392594	0.166493
mmu-miR-155-5p	Cul7	66515	0	0	2	1	1	-0.557795	0.000609212	0.00231346	0.311135
mmu-miR-155-5p	Cux1	13047	0	0	1	1	1	-0.429022	0.0113474	0.0285195	0.18406
mmu-miR-155-5p	Cyp51		0	0	2	1	1	-0.391503	0.0220384	0.0497785	0.153275
mmu-miR-155-5p	Dab2	13132	0	0	1	1	1	-0.513713	0.00188691	0.00618891	0.263901
mmu-miR-155-5p	Dag1	13138	0	0	1	1	1	-0.523705	0.00147981	0.00501061	0.274267
mmu-miR-155-5p	Dcaf10	242418	0	0	2	1	1	-0.457282	0.00654823	0.0179233	0.209107
mmu-miR-155-5p	Dcaf12	68970	0	0	2	1	1	-0.484532	0.00368505	0.0110012	0.234772
mmu-miR-155-5p	Dcaf6	74106	0	0	2	1	1	-0.451421	0.00736661	0.019792	0.203781
mmu-miR-155-5p	Dcaf7	71833	0	0	1	1	1	-0.475033	0.00452648	0.0131121	0.225656
mmu-miR-155-5p	Dcxr	67880	0	0	2	1	1	-0.571383	0.000416214	0.00165371	0.326478
mmu-miR-155-5p	Ddx11	320209	0	0	2	1	1	-0.445336	0.00830723	0.0219168	0.198324
mmu-miR-155-5p	Deaf1	54006	0	0	2	1	1	-0.420669	0.0132374	0.0324605	0.176963
mmu-miR-155-5p	Dele1	66839	0	0	2	1	1	-0.432057	0.0107196	0.0271779	0.186674
mmu-miR-155-5p	Dennd5a	19347	0	0	1	1	1	-0.503416	0.00240567	0.00762421	0.253428
mmu-miR-155-5p	Depdc1a	76131	0	0	1	1	1	-0.523458	0.00148884	0.00503711	0.274009
mmu-miR-155-5p	Depdc1b	218581	0	0	1	1	1	-0.443475	0.00861449	0.0225821	0.19667
mmu-miR-155-5p	Dera	232449	0	0	1	1	1	-0.471296	0.00490022	0.0140277	0.22212
mmu-miR-155-5p	Desi2	78825	0	0	2	1	1	-0.394949	0.0207961	0.047441	0.155985
mmu-miR-155-5p	Dgcr2	13356	0	0	1	1	1	-0.526751	0.0013721	0.00469168	0.277467
mmu-miR-155-5p	Dgcr8	94223	0	0	2	1	1	-0.512884	0.00192472	0.00629977	0.26305
mmu-miR-155-5p	Dhrs11		0	0	2	1	1	-0.532646	0.00118303	0.00412864	0.283712
mmu-miR-155-5p	Diaph3	56419	0	0	1	1	1	-0.397497	0.0199155	0.045781	0.158004
mmu-miR-155-5p	Dlg2	23859	0	0	1	1	1	-0.428508	0.0114568	0.028757	0.183619
mmu-miR-155-5p	Dlgap5	218977	0	0	2	1	1	-0.47796	0.00425119	0.0124323	0.228445
mmu-miR-155-5p	Dll1	13388	0	0	2	1	1	-0.555472	0.000649155	0.00244701	0.308549
mmu-miR-155-5p	Dlst	78920	0	0	1	1	1	-0.480443	0.004029	0.0118703	0.230826
mmu-miR-155-5p	Dlx1	13390	0	0	2	1	1	-0.396238	0.0203467	0.0465822	0.157005
mmu-miR-155-5p	Dnajb13	69387	0	0	1	1	1	-0.565256	0.000495223	0.00192744	0.319514
mmu-miR-155-5p	Dnase1l3	13421	0	0	2	1	1	-0.560931	0.000558744	0.00214477	0.314643
mmu-miR-155-5p	Dnmt3a	13435	0	0	2	1	1	-0.662699	1.95379e-05	0.000108416	0.43917
mmu-miR-155-5p	Dpp3	75221	0	0	1	1	1	-0.407473	0.0167601	0.0395861	0.166034
mmu-miR-155-5p	Dpy19l1	244745	0	0	1	1	1	-0.526622	0.00137653	0.00470443	0.277331
mmu-miR-155-5p	Dpysl3	22240	0	0	1	1	1	-0.407294	0.0168127	0.0396882	0.165889
mmu-miR-155-5p	Dusp15	252864	0	0	2	1	1	-0.444189	0.0084955	0.0223278	0.197304
mmu-miR-155-5p	Dynll2	68097	0	0	2	1	1	-0.456433	0.0066618	0.0181783	0.208331
mmu-miR-155-5p	E2f1	13555	0	0	2	1	1	-0.411458	0.0156223	0.0373104	0.169297
mmu-miR-155-5p	E2f7	52679	0	0	2	1	1	-0.49103	0.00319072	0.00972015	0.24111
mmu-miR-155-5p	E2f8	108961	0	0	1	1	1	-0.500275	0.00258683	0.00811735	0.250275
mmu-miR-155-5p	Ebi3	50498	0	0	2	1	1	-0.533376	0.0011613	0.00406286	0.28449
mmu-miR-155-5p	Ecm1	13601	0	0	2	1	1	-0.529039	0.00129578	0.00446547	0.279882
mmu-miR-155-5p	Ect2	13605	0	0	2	1	1	-0.396464	0.0202687	0.0464392	0.157184
mmu-miR-155-5p	Edc3	353190	0	0	1	1	1	-0.392356	0.0217254	0.049196	0.153943
mmu-miR-155-5p	Eef1b2	55949	0	0	2	1	1	-0.478478	0.004204	0.0123119	0.228941
mmu-miR-155-5p	Eef2	13629	0	0	1	1	1	-0.512075	0.00196224	0.00640183	0.26222
mmu-miR-155-5p	Eepd1	67484	0	0	1	1	1	-0.439739	0.00926074	0.0240027	0.193371
mmu-miR-155-5p	Efcab11	78767	0	0	2	1	1	-0.425194	0.0121832	0.030277	0.18079
mmu-miR-155-5p	Ehd1	13660	0	0	1	1	1	-0.405291	0.0174119	0.0408758	0.164261
mmu-miR-155-5p	Ei24	13663	0	0	2	1	1	-0.492964	0.00305512	0.00936995	0.243014
mmu-miR-155-5p	Eif1b	68969	0	0	1	1	1	-0.411891	0.0155026	0.0370782	0.169654
mmu-miR-155-5p	Elfn1	243312	0	0	1	1	1	-0.391562	0.0220165	0.0497354	0.153321
mmu-miR-155-5p	Eme1	268465	0	0	2	1	1	-0.429355	0.0112771	0.0283807	0.184346
mmu-miR-155-5p	Emid1	140703	0	0	2	1	1	-0.588471	0.000251628	0.00105898	0.346298
mmu-miR-155-5p	Emilin1	100952	0	0	2	1	1	-0.601325	0.000169101	0.000744991	0.361591
mmu-miR-155-5p	Eml3	225898	0	0	2	1	1	-0.433479	0.0104359	0.0265612	0.187904
mmu-miR-155-5p	Emp1	13730	0	0	1	1	1	-0.420559	0.0132642	0.0325165	0.17687
mmu-miR-155-5p	Entpd7	93685	0	0	2	1	1	-0.541708	0.000936969	0.00336916	0.293447
mmu-miR-155-5p	Epn1	13854	0	0	2	1	1	-0.602278	0.000164079	0.000725087	0.362738
mmu-miR-155-5p	Epor	13857	0	0	1	1	1	-0.757326	2.16588e-07	1.75617e-06	0.573543
mmu-miR-155-5p	Erlec1	66753	0	0	2	1	1	-0.399117	0.019372	0.0447078	0.159294
mmu-miR-155-5p	Erp29		0	0	1	1	1	-0.514555	0.00184916	0.00607715	0.264767
mmu-miR-155-5p	Esco2	71988	0	0	1	1	1	-0.478293	0.00422079	0.0123552	0.228764
mmu-miR-155-5p	Espl1	105988	0	0	2	1	1	-0.391771	0.0219398	0.0495886	0.153484
mmu-miR-155-5p	Exo1	26909	0	0	2	1	1	-0.420986	0.0131613	0.0323041	0.177229
mmu-miR-155-5p	F13a1	74145	0	1	0	1	1	-0.552713	0.000699584	0.00261308	0.305492
mmu-miR-155-5p	Fads1	76267	0	0	1	1	1	-0.571192	0.000418496	0.00166161	0.32626
mmu-miR-155-5p	Fam118a	73225	0	0	2	1	1	-0.590904	0.000233693	0.00099283	0.349168
mmu-miR-155-5p	Fam168b	214469	0	0	1	1	1	-0.449912	0.00759103	0.0203076	0.202421
mmu-miR-155-5p	Fam234a	106581	0	0	2	1	1	-0.43711	0.00973972	0.02503	0.191066
mmu-miR-155-5p	Fam78a	241303	0	0	1	1	1	-0.461511	0.00600717	0.016654	0.212993
mmu-miR-155-5p	Fam83d	71878	0	0	2	1	1	-0.441384	0.00897125	0.0233661	0.19482
mmu-miR-155-5p	Fanca	14087	0	0	2	1	1	-0.464003	0.00570669	0.0159411	0.215299
mmu-miR-155-5p	Fbln5	23876	0	0	1	1	1	-0.508422	0.00213972	0.00689704	0.258493
mmu-miR-155-5p	Fbn2	14119	0	0	1	1	1	-0.46056	0.0061254	0.0169318	0.212116
mmu-miR-155-5p	Fbrs	14123	0	0	1	1	1	-0.509312	0.00209526	0.00677307	0.259398
mmu-miR-155-5p	Fbxo34	78938	0	0	2	1	1	-0.560997	0.000557727	0.00214151	0.314717
mmu-miR-155-5p	Fbxw11	103583	0	0	1	1	1	-0.414489	0.0148008	0.0356366	0.171801
mmu-miR-155-5p	Fcgrt	14132	0	0	1	1	1	-0.714682	2.0538e-06	1.39312e-05	0.51077
mmu-miR-155-5p	Fchsd2	207278	0	0	1	1	1	-0.429551	0.0112359	0.0282866	0.184514
mmu-miR-155-5p	Fgf13	14168	0	0	1	1	1	-0.433406	0.0104502	0.0265915	0.187841
mmu-miR-155-5p	Fignl1	60530	0	0	1	1	1	-0.439615	0.00928298	0.0240493	0.193261
mmu-miR-155-5p	Foxm1	14235	0	0	2	1	1	-0.449983	0.00758038	0.0202839	0.202484
mmu-miR-155-5p	Frat2	212398	0	0	2	1	1	-0.561888	0.000544093	0.00209666	0.315718
mmu-miR-155-5p	Frmd7	385354	0	0	1	1	1	-0.404949	0.017516	0.0410876	0.163984
mmu-miR-155-5p	Fzd5	14367	0	0	2	1	1	-0.568595	0.000450657	0.00177513	0.3233
mmu-miR-155-5p	Fzr1	56371	0	0	1	1	1	-0.458298	0.00641456	0.0176102	0.210037
mmu-miR-155-5p	Gab1	14388	0	0	2	1	1	-0.548318	0.000787115	0.00289526	0.300653
mmu-miR-155-5p	Galns	50917	0	0	1	1	1	-0.454815	0.00688275	0.0186742	0.206857
mmu-miR-155-5p	Galnt10	171212	0	0	2	1	1	-0.41584	0.0144464	0.0349338	0.172923
mmu-miR-155-5p	Galnt2	108148	0	0	1	1	1	-0.497209	0.00277499	0.0086218	0.247217
mmu-miR-155-5p	Gas6	14456	0	0	1	1	1	-0.589532	0.000243664	0.00103012	0.347548
mmu-miR-155-5p	Gask1b	68659	0	0	1	1	1	-0.439406	0.00932025	0.0241274	0.193078
mmu-miR-155-5p	Gba2	230101	0	0	2	1	1	-0.4342	0.0102944	0.0262534	0.18853
mmu-miR-155-5p	Gdap2	14547	0	0	1	1	1	-0.396447	0.0202748	0.0464491	0.15717
mmu-miR-155-5p	Gfap	14580	0	0	1	1	1	-0.488892	0.00334659	0.0101239	0.239015
mmu-miR-155-5p	Glrx5		0	0	1	1	1	-0.415953	0.0144169	0.0348787	0.173017
mmu-miR-155-5p	Gm19345		0	0	1	1	1	-0.533813	0.00114847	0.00402296	0.284956
mmu-miR-155-5p	Gmfg	63986	0	0	2	1	1	-0.423095	0.012663	0.0312696	0.17901
mmu-miR-155-5p	Gmpr	66355	0	0	2	1	1	-0.597209	0.000192405	0.00083483	0.356658
mmu-miR-155-5p	Gnas	14683	0	0	1	1	1	-0.444317	0.00847425	0.0222809	0.197418
mmu-miR-155-5p	Gng3	14704	0	0	1	1	1	-0.43021	0.0110982	0.027997	0.18508
mmu-miR-155-5p	Gnpat	14712	0	0	2	1	1	-0.446505	0.00811898	0.0215099	0.199367
mmu-miR-155-5p	Gnpda1	26384	0	0	2	1	1	-0.410818	0.0158003	0.0376572	0.168772
mmu-miR-155-5p	Gpaa1	14731	0	0	1	1	1	-0.409009	0.0163136	0.038694	0.167288
mmu-miR-155-5p	Gpr176	381413	0	0	1	1	1	-0.440933	0.00904996	0.0235432	0.194422
mmu-miR-155-5p	Gpsm2	76123	0	0	2	1	1	-0.40825	0.0165329	0.039141	0.166668
mmu-miR-155-5p	Gpx1	14775	0	0	1	1	1	-0.499421	0.00263813	0.0082561	0.249421
mmu-miR-155-5p	Grn	14824	0	0	1	1	1	-0.469156	0.00512603	0.0145624	0.220107
mmu-miR-155-5p	Gtf2i	14886	0	0	1	1	1	-0.700077	4.05532e-06	2.58928e-05	0.490108
mmu-miR-155-5p	Gtf3c1	233863	0	0	2	1	1	-0.467164	0.00534421	0.0150808	0.218242
mmu-miR-155-5p	Gtf3c4	269252	0	0	2	1	1	-0.503938	0.00237666	0.00754605	0.253953
mmu-miR-155-5p	Gtse1	29870	0	0	2	1	1	-0.439358	0.00932891	0.0241451	0.193036
mmu-miR-155-5p	H1f2		0	0	2	1	1	-0.417892	0.0139218	0.0338625	0.174634
mmu-miR-155-5p	H2ax	15270	0	0	2	1	1	-0.398537	0.019565	0.0450979	0.158832
mmu-miR-155-5p	Haspin	14841	0	0	2	1	1	-0.442722	0.00874161	0.0228657	0.196003
mmu-miR-155-5p	Hectd4	269700	0	0	1	1	1	-0.462623	0.00587146	0.0163306	0.21402
mmu-miR-155-5p	Hgsnat	52120	0	0	2	1	1	-0.526493	0.00138095	0.00471716	0.277195
mmu-miR-155-5p	Hhat	226861	0	0	2	1	1	-0.637949	4.93485e-05	0.000248462	0.406979
mmu-miR-155-5p	Hif1an	319594	0	0	1	1	1	-0.563572	0.000519151	0.00201177	0.317613
mmu-miR-155-5p	Higd2a	67044	0	0	2	1	1	-0.54492	0.00086126	0.00313239	0.296938
mmu-miR-155-5p	Hinfp	102423	0	0	2	1	1	-0.436229	0.009905	0.0253885	0.190296
mmu-miR-155-5p	Hipk2	15258	0	0	2	1	1	-0.472156	0.00481198	0.0138143	0.222931
mmu-miR-155-5p	Hmmr	15366	0	0	1	1	1	-0.526941	0.00136562	0.00467331	0.277667
mmu-miR-155-5p	Hs2st1	23908	0	0	2	1	1	-0.607231	0.000140066	0.000628036	0.368729
mmu-miR-155-5p	Hsbp1	68196	0	0	1	1	1	-0.441242	0.00899607	0.0234217	0.194694
mmu-miR-155-5p	Hsdl1	72552	0	0	2	1	1	-0.550421	0.000744092	0.00275619	0.302963
mmu-miR-155-5p	Htt	15194	0	0	1	1	1	-0.467463	0.00531099	0.0150074	0.218521
mmu-miR-155-5p	Hydin	244653	0	0	1	1	1	-0.405318	0.0174036	0.0408593	0.164283
mmu-miR-155-5p	Iba57	216792	0	0	2	1	1	-0.4175	0.0140209	0.034074	0.174306
mmu-miR-155-5p	Icos	54167	0	0	1	1	1	-0.516623	0.00175931	0.00581549	0.266899
mmu-miR-155-5p	Idh2	269951	0	0	2	1	1	-0.536118	0.00108277	0.00382571	0.287422
mmu-miR-155-5p	Ifnar1		0	0	1	1	1	-0.397398	0.0199491	0.0458505	0.157925
mmu-miR-155-5p	Ift140	106633	0	0	2	1	1	-0.45116	0.00740514	0.0198795	0.203545
mmu-miR-155-5p	Igf2	16002	0	0	1	1	1	-0.603101	0.000159848	0.000708378	0.363731
mmu-miR-155-5p	Igf2bp3	140488	0	0	2	1	1	-0.644557	3.88437e-05	0.000200649	0.415454
mmu-miR-155-5p	Igfbp4	16010	0	0	2	1	1	-0.679169	1.00473e-05	5.92013e-05	0.461271
mmu-miR-155-5p	Igsf10	242050	0	0	1	1	1	-0.6327	5.94478e-05	0.000293349	0.40031
mmu-miR-155-5p	Il18bp	16068	0	0	2	1	1	-0.519664	0.00163408	0.00545888	0.270051
mmu-miR-155-5p	Il3ra	16188	0	0	2	1	1	-0.474657	0.00456297	0.0132042	0.225299
mmu-miR-155-5p	Impa1	55980	0	0	2	1	1	-0.400028	0.0190716	0.0441063	0.160023
mmu-miR-155-5p	Incenp	16319	0	0	1	1	1	-0.399084	0.0193829	0.0447269	0.159268
mmu-miR-155-5p	Insig1	231070	0	0	1	1	1	-0.478163	0.00423263	0.0123877	0.22864
mmu-miR-155-5p	Ip6k1	27399	0	0	2	1	1	-0.391408	0.0220736	0.0498443	0.1532
mmu-miR-155-5p	Iqcf5	75470	0	0	1	1	1	-0.453722	0.00703554	0.0190308	0.205863
mmu-miR-155-5p	Irgq	210146	0	0	2	1	1	-0.422241	0.012863	0.0316823	0.178287
mmu-miR-155-5p	Isca1	69046	0	0	1	1	1	-0.599939	0.000176646	0.000774048	0.359927
mmu-miR-155-5p	Isg20	57444	0	0	2	1	1	-0.503583	0.00239633	0.0076003	0.253596
mmu-miR-155-5p	Itgb1	16412	0	0	2	1	1	-0.462142	0.00592983	0.0164713	0.213576
mmu-miR-155-5p	Itsn1	16443	0	0	2	1	1	-0.459022	0.00632079	0.0173901	0.210701
mmu-miR-155-5p	Jak3	16453	0	0	2	1	1	-0.602428	0.000163297	0.000721962	0.36292
mmu-miR-155-5p	Jmjd6	107817	0	0	2	1	1	-0.411157	0.0157058	0.0374702	0.16905
mmu-miR-155-5p	Josd1	74158	0	0	2	1	1	-0.479145	0.00414384	0.0121625	0.22958
mmu-miR-155-5p	Jup	16480	0	0	2	1	1	-0.6995	4.16254e-06	2.65198e-05	0.4893
mmu-miR-155-5p	Kank2	235041	0	0	1	1	1	-0.483503	0.00376915	0.0112141	0.233775
mmu-miR-155-5p	Kat14	228714	0	0	1	1	1	-0.572726	0.00040047	0.00159603	0.328015
mmu-miR-155-5p	Kctd5	69259	0	0	1	1	1	-0.518972	0.00166186	0.00553965	0.269332
mmu-miR-155-5p	Kdm4b	193796	0	0	1	1	1	-0.483479	0.00377111	0.0112185	0.233752
mmu-miR-155-5p	Kdm5c	20591	0	0	1	1	1	-0.454142	0.00697644	0.0188966	0.206245
mmu-miR-155-5p	Khsrp	16549	0	0	1	1	1	-0.451778	0.0073144	0.0196694	0.204104
mmu-miR-155-5p	Kif11	16551	0	0	1	1	1	-0.480781	0.00399959	0.0117965	0.23115
mmu-miR-155-5p	Kif15	209737	0	0	1	1	1	-0.402429	0.0182987	0.0425971	0.161949
mmu-miR-155-5p	Kif18b	70218	0	0	1	1	1	-0.497309	0.00276867	0.00860415	0.247317
mmu-miR-155-5p	Kif1c	16562	0	0	2	1	1	-0.41615	0.0143661	0.034778	0.173181
mmu-miR-155-5p	Kif20a	19348	0	0	1	1	1	-0.506053	0.0022622	0.00723357	0.25609
mmu-miR-155-5p	Kif21b	16565	0	0	1	1	1	-0.506923	0.00221652	0.0071122	0.256971
mmu-miR-155-5p	Kif22	110033	0	0	1	1	1	-0.526589	0.00137764	0.00470751	0.277296
mmu-miR-155-5p	Kif23	71819	0	0	1	1	1	-0.426466	0.0118999	0.0296851	0.181873
mmu-miR-155-5p	Kif24	109242	0	0	2	1	1	-0.445061	0.00835203	0.022016	0.198079
mmu-miR-155-5p	Kif26b	269152	0	0	1	1	1	-0.459585	0.00624862	0.0172196	0.211219
mmu-miR-155-5p	Kif2c	73804	0	0	1	1	1	-0.444258	0.00848412	0.0223026	0.197365
mmu-miR-155-5p	Kif4	16571	0	0	2	1	1	-0.427552	0.0116625	0.0291856	0.182801
mmu-miR-155-5p	Kifc1	100502766	0	0	1	1	1	-0.45058	0.00749101	0.0200718	0.203022
mmu-miR-155-5p	Klhdc8a	213417	0	0	2	1	1	-0.463374	0.00578135	0.0161194	0.214715
mmu-miR-155-5p	Klhl33	546611	0	0	2	1	1	-0.66186	2.01891e-05	0.00011169	0.438059
mmu-miR-155-5p	Knl1	76464	0	0	1	1	1	-0.487841	0.00342564	0.0103256	0.237989
mmu-miR-155-5p	Knstrn	51944	0	0	1	1	1	-0.440755	0.00908102	0.0236065	0.194265
mmu-miR-155-5p	Kntc1	208628	0	0	1	1	1	-0.447878	0.00790264	0.0210075	0.200594
mmu-miR-155-5p	Kpnb1	16211	0	0	1	1	1	-0.43004	0.0111334	0.0280702	0.184935
mmu-miR-155-5p	Ksr2	333050	0	0	1	1	1	-0.471339	0.00489579	0.0140186	0.222161
mmu-miR-155-5p	L3mbtl3	237339	0	0	2	1	1	-0.455438	0.00679686	0.0184849	0.207424
mmu-miR-155-5p	Lamc1	226519	0	0	2	1	1	-0.520824	0.00158842	0.00532633	0.271258
mmu-miR-155-5p	Larp1b	214048	0	0	1	1	1	-0.406938	0.0169178	0.0398988	0.165599
mmu-miR-155-5p	Lasp1	16796	0	0	2	1	1	-0.391809	0.0219257	0.0495649	0.153514
mmu-miR-155-5p	Lbp	16803	0	0	2	1	1	-0.410593	0.0158635	0.0377779	0.168587
mmu-miR-155-5p	Ldlr	16835	0	0	2	1	1	-0.424108	0.0124296	0.0307907	0.179868
mmu-miR-155-5p	Lgals2	107753	0	0	1	1	1	-0.44915	0.00770647	0.0205646	0.201736
mmu-miR-155-5p	Lgi2	246316	0	0	2	1	1	-0.556212	0.000636183	0.00240387	0.309372
mmu-miR-155-5p	Limd2	67803	0	0	1	1	1	-0.443733	0.0085714	0.0224883	0.196899
mmu-miR-155-5p	Lrp1	16971	0	0	2	1	1	-0.508155	0.00215325	0.00693533	0.258221
mmu-miR-155-5p	Lrr1	69706	0	0	2	1	1	-0.430563	0.011025	0.0278397	0.185384
mmu-miR-155-5p	Lrrc17	74511	0	0	2	1	1	-0.482907	0.00381861	0.0113393	0.233199
mmu-miR-155-5p	Lrrc25	211228	0	0	2	1	1	-0.402543	0.0182629	0.0425298	0.162041
mmu-miR-155-5p	Lrrc4	192198	0	0	1	1	1	-0.767623	1.1739e-07	9.97638e-07	0.589245
mmu-miR-155-5p	Lrrc73		0	0	2	1	1	-0.52251	0.00152405	0.00514029	0.273016
mmu-miR-155-5p	Lrrc75a	192976	0	0	2	1	1	-0.6047	0.000151911	0.000676264	0.365662
mmu-miR-155-5p	Lsm11	72290	0	0	1	1	1	-0.473263	0.00470034	0.0135479	0.223978
mmu-miR-155-5p	Lst1	16988	0	0	2	1	1	-0.473472	0.00467954	0.0134935	0.224176
mmu-miR-155-5p	Ltbp2	16997	0	0	1	1	1	-0.463724	0.00573974	0.0160182	0.21504
mmu-miR-155-5p	Lurap1l		0	0	2	1	1	-0.481279	0.00395655	0.0116848	0.231629
mmu-miR-155-5p	Lzic	69151	0	0	1	1	1	-0.494501	0.00295101	0.00909394	0.244531
mmu-miR-155-5p	Mab21l1		0	0	1	1	1	-0.404507	0.0176512	0.0413531	0.163626
mmu-miR-155-5p	Maco1	66146	0	0	1	1	1	-0.469469	0.00509245	0.0144873	0.220401
mmu-miR-155-5p	Man1b1	227619	0	0	2	1	1	-0.466245	0.00544747	0.0153252	0.217385
mmu-miR-155-5p	Map1lc3b	67443	0	0	2	1	1	-0.486301	0.00354437	0.0106394	0.236488
mmu-miR-155-5p	Mapk7	23939	0	0	1	1	1	-0.492325	0.00309935	0.0094821	0.242384
mmu-miR-155-5p	Mapkbp1	26390	0	0	2	1	1	-0.506316	0.00224833	0.00719692	0.256355
mmu-miR-155-5p	Mark4	232944	0	0	2	1	1	-0.609748	0.000129113	0.000584464	0.371793
mmu-miR-155-5p	Matn1	17180	0	0	1	1	1	-0.443879	0.00854697	0.0224381	0.197029
mmu-miR-155-5p	Maz	17188	0	0	1	1	1	-0.470924	0.0049389	0.0141146	0.221769
mmu-miR-155-5p	Mcm10	70024	0	0	1	1	1	-0.444595	0.00842851	0.0221822	0.197664
mmu-miR-155-5p	Mcts2		0	0	2	1	1	-0.396515	0.0202513	0.0464056	0.157224
mmu-miR-155-5p	Mdfi	17240	0	0	2	1	1	-0.412938	0.0152165	0.0364841	0.170518
mmu-miR-155-5p	Med13l	76199	0	0	1	1	1	-0.455806	0.00674664	0.0183712	0.207759
mmu-miR-155-5p	Melk	17279	0	0	2	1	1	-0.476066	0.00442763	0.012861	0.226639
mmu-miR-155-5p	Met	17295	0	0	2	1	1	-0.407419	0.0167761	0.0396142	0.16599
mmu-miR-155-5p	Mfap4		0	0	2	1	1	-0.457064	0.00657727	0.0179875	0.208907
mmu-miR-155-5p	Mfsd12	73822	0	0	2	1	1	-0.517283	0.00173145	0.00574022	0.267581
mmu-miR-155-5p	Midn	59090	0	0	1	1	1	-0.464226	0.00568047	0.0158784	0.215506
mmu-miR-155-5p	Mis18bp1	217653	0	0	2	1	1	-0.5261	0.00139454	0.00475709	0.276781
mmu-miR-155-5p	Mki67	17345	0	0	1	1	1	-0.487703	0.00343612	0.010354	0.237854
mmu-miR-155-5p	Mkrn1	54484	0	0	2	1	1	-0.531825	0.00120793	0.00420319	0.282837
mmu-miR-155-5p	Mkrn3	22652	0	0	2	1	1	-0.400259	0.0189961	0.0439558	0.160207
mmu-miR-155-5p	Mllt11	56772	0	0	2	1	1	-0.391715	0.0219602	0.0496264	0.153441
mmu-miR-155-5p	Mlst8	56716	0	0	2	1	1	-0.403138	0.0180757	0.0421708	0.16252
mmu-miR-155-5p	Mmp15		0	0	1	1	1	-0.463731	0.00573885	0.0160164	0.215047
mmu-miR-155-5p	Mmp24	17391	0	0	1	1	1	-0.427329	0.0117109	0.029284	0.18261
mmu-miR-155-5p	Mospd3	68929	0	0	1	1	1	-0.507915	0.00216544	0.00696798	0.257978
mmu-miR-155-5p	Mpdu1	24070	0	0	1	1	1	-0.443011	0.00869264	0.0227587	0.196259
mmu-miR-155-5p	Mpi	110119	0	0	1	1	1	-0.804334	9.97994e-09	1.00122e-07	0.646953
mmu-miR-155-5p	Mpp1	17524	0	0	2	1	1	-0.462765	0.00585436	0.0162908	0.214151
mmu-miR-155-5p	Mrc1	17533	0	0	2	1	1	-0.485955	0.00357145	0.0107093	0.236153
mmu-miR-155-5p	Mrpl30	107734	0	0	1	1	1	-0.392547	0.0216557	0.0490549	0.154093
mmu-miR-155-5p	Mrpl41		0	0	2	1	1	-0.486917	0.00349642	0.0105155	0.237088
mmu-miR-155-5p	Mtfr2	71804	0	0	2	1	1	-0.460497	0.00613329	0.0169494	0.212058
mmu-miR-155-5p	Mthfr	17769	0	0	2	1	1	-0.662662	1.95666e-05	0.000108531	0.439121
mmu-miR-155-5p	Mtus2	77521	0	0	2	1	1	-0.445526	0.00827638	0.021849	0.198493
mmu-miR-155-5p	Mvd	192156	0	0	2	1	1	-0.418177	0.0138503	0.0337187	0.174872
mmu-miR-155-5p	Mxd3	17121	0	0	2	1	1	-0.445515	0.0082781	0.0218516	0.198484
mmu-miR-155-5p	Mxd4		0	0	2	1	1	-0.54143	0.000943782	0.00339002	0.293146
mmu-miR-155-5p	Mybpc3	17868	0	0	2	1	1	-0.516632	0.00175892	0.00581505	0.266909
mmu-miR-155-5p	Myo1e	71602	0	0	2	1	1	-0.488007	0.00341304	0.0102931	0.238151
mmu-miR-155-5p	Naa40	70999	0	0	2	1	1	-0.555837	0.000642722	0.00242601	0.308955
mmu-miR-155-5p	Nacc1	66830	0	0	2	1	1	-0.437041	0.0097527	0.0250589	0.191005
mmu-miR-155-5p	Natd1	24083	0	0	2	1	1	-0.588236	0.000253422	0.00106567	0.346022
mmu-miR-155-5p	Ncan	13004	0	0	2	1	1	-0.412181	0.0154229	0.0369216	0.169893
mmu-miR-155-5p	Ncapd2	68298	0	0	1	1	1	-0.406595	0.0170198	0.04011	0.16532
mmu-miR-155-5p	Ncapg	54392	0	0	1	1	1	-0.526198	0.00139114	0.00474694	0.276884
mmu-miR-155-5p	Nckap5l	380969	0	0	2	1	1	-0.575055	0.000374418	0.00150508	0.330688
mmu-miR-155-5p	Ncoa4	27057	0	0	2	1	1	-0.543652	0.00089049	0.00322397	0.295557
mmu-miR-155-5p	Ndc80	67052	0	0	2	1	1	-0.444459	0.00845095	0.0222292	0.197543
mmu-miR-155-5p	Ndufa6	67130	0	0	1	1	1	-0.566132	0.000483165	0.00188637	0.320506
mmu-miR-155-5p	Ndufb11	104130	0	0	2	1	1	-0.400567	0.018896	0.0437602	0.160454
mmu-miR-155-5p	Necab3	56846	0	0	1	1	1	-0.426888	0.0118072	0.0294867	0.182233
mmu-miR-155-5p	Necap2	66147	0	0	1	1	1	-0.465625	0.00551815	0.0154964	0.216807
mmu-miR-155-5p	Nectin2	19294	0	0	2	1	1	-0.66338	1.90235e-05	0.000105814	0.440073
mmu-miR-155-5p	Neil3	234258	0	0	2	1	1	-0.552523	0.000703196	0.00262498	0.305281
mmu-miR-155-5p	Nek2	18005	0	0	1	1	1	-0.512795	0.0019288	0.00631097	0.262959
mmu-miR-155-5p	Nes	18008	0	0	1	1	1	-0.439653	0.00927604	0.0240356	0.193295
mmu-miR-155-5p	Neurl1a	18011	0	0	2	1	1	-0.60528	0.000149121	0.000664981	0.366363
mmu-miR-155-5p	Nid1	18073	0	0	2	1	1	-0.50187	0.00249342	0.00786327	0.251873
mmu-miR-155-5p	Nid2	18074	0	0	2	1	1	-0.787761	3.22265e-08	3.00242e-07	0.620568
mmu-miR-155-5p	Nlrc4	268973	0	0	2	1	1	-0.488255	0.00339428	0.0102429	0.238393
mmu-miR-155-5p	Nol4l	329540	0	0	2	1	1	-0.534222	0.00113655	0.00398763	0.285393
mmu-miR-155-5p	Nop53		0	0	1	1	1	-0.511067	0.00200988	0.00653643	0.261189
mmu-miR-155-5p	Npr1	18160	0	0	2	1	1	-0.450091	0.0075641	0.0202435	0.202582
mmu-miR-155-5p	Nr2f6	13864	0	0	2	1	1	-0.406429	0.0170695	0.0402018	0.165184
mmu-miR-155-5p	Nras	18176	0	0	1	1	1	-0.415232	0.0146049	0.0352525	0.172418
mmu-miR-155-5p	Nrm	106582	0	0	2	1	1	-0.63134	6.2352e-05	0.000306073	0.39859
mmu-miR-155-5p	Nrp2	18187	0	0	2	1	1	-0.554083	0.000674138	0.00253201	0.307007
mmu-miR-155-5p	Nsa2	59050	0	0	2	1	1	-0.560402	0.00056699	0.00217301	0.31405
mmu-miR-155-5p	Nt5c2	76952	0	0	1	1	1	-0.415305	0.0145857	0.0352139	0.172479
mmu-miR-155-5p	Nt5m	103850	0	0	2	1	1	-0.492233	0.0031058	0.00949739	0.242293
mmu-miR-155-5p	Nudt14	66174	0	0	2	1	1	-0.489039	0.00333568	0.0100958	0.239159
mmu-miR-155-5p	Nudt16l1	66911	0	0	2	1	1	-0.442904	0.00871076	0.0227991	0.196164
mmu-miR-155-5p	Nuf2	66977	0	0	2	1	1	-0.449346	0.00767667	0.0204978	0.201912
mmu-miR-155-5p	Oaz2	18247	0	0	1	1	1	-0.427354	0.0117054	0.0292746	0.182632
mmu-miR-155-5p	Oip5		0	0	2	1	1	-0.439522	0.00929959	0.024084	0.193179
mmu-miR-155-5p	Opcml	330908	0	0	1	1	1	-0.447287	0.00799512	0.0212166	0.200066
mmu-miR-155-5p	Osgep		0	0	2	1	1	-0.446485	0.00812224	0.0215174	0.199349
mmu-miR-155-5p	Oxa1l	69089	0	0	2	1	1	-0.627824	7.046e-05	0.000341806	0.394163
mmu-miR-155-5p	P2rx1	18436	0	0	1	1	1	-0.786389	3.53464e-08	3.27326e-07	0.618408
mmu-miR-155-5p	Pabpc1	18458	0	0	1	1	1	-0.477673	0.0042775	0.0124977	0.228171
mmu-miR-155-5p	Pacs1		0	0	1	1	1	-0.434069	0.01032	0.0263086	0.188416
mmu-miR-155-5p	Pacs2	217893	0	0	2	1	1	-0.641443	4.35132e-05	0.000222224	0.411449
mmu-miR-155-5p	Pacsin1	23969	0	0	2	1	1	-0.740995	5.39372e-07	4.08137e-06	0.549074
mmu-miR-155-5p	Pak6	214230	0	0	2	1	1	-0.490374	0.00323785	0.00984114	0.240467
mmu-miR-155-5p	Palb2	233826	0	0	2	1	1	-0.44132	0.00898252	0.0233909	0.194763
mmu-miR-155-5p	Paox	212503	0	0	2	1	1	-0.580976	0.000314849	0.00129084	0.337534
mmu-miR-155-5p	Paqr4	76498	0	0	2	1	1	-0.473573	0.00466946	0.0134681	0.224272
mmu-miR-155-5p	Pask	269224	0	0	2	1	1	-0.412347	0.0153774	0.0368283	0.17003
mmu-miR-155-5p	Pbk	52033	0	0	2	1	1	-0.485802	0.00358354	0.0107412	0.236004
mmu-miR-155-5p	Pcbp1	23983	0	0	1	1	1	-0.419032	0.0136373	0.0332841	0.175588
mmu-miR-155-5p	Pcdhb20		0	0	1	1	1	-0.457598	0.00650639	0.0178283	0.209396
mmu-miR-155-5p	Pclaf		0	0	2	1	1	-0.432462	0.0106381	0.0270006	0.187024
mmu-miR-155-5p	Pcp4	18546	0	0	1	1	1	-0.456289	0.00668115	0.0182252	0.2082
mmu-miR-155-5p	Pcsk7	18554	0	0	2	1	1	-0.585827	0.000272504	0.00113631	0.343193
mmu-miR-155-5p	Pcyox1	66881	0	0	1	1	1	-0.599912	0.000176796	0.000774403	0.359895
mmu-miR-155-5p	Pdzk1ip1	67182	0	0	1	1	1	-0.561566	0.000548982	0.00211393	0.315357
mmu-miR-155-5p	Pex10	668173	0	0	2	1	1	-0.460642	0.00611511	0.0169088	0.212191
mmu-miR-155-5p	Pf4	56744	0	0	2	1	1	-0.617068	0.000101485	0.000472131	0.380773
mmu-miR-155-5p	Pgls	66171	0	0	1	1	1	-0.518718	0.00167218	0.00556856	0.269068
mmu-miR-155-5p	Pgpep1	66522	0	0	2	1	1	-0.517576	0.00171918	0.00570289	0.267885
mmu-miR-155-5p	Phf13	230936	0	0	2	1	1	-0.731923	8.70239e-07	6.33555e-06	0.535711
mmu-miR-155-5p	Phf19	74016	0	0	2	1	1	-0.456203	0.00669283	0.0182512	0.208121
mmu-miR-155-5p	Phlda3	27280	0	0	2	1	1	-0.431026	0.0109295	0.0276283	0.185784
mmu-miR-155-5p	Pias4		0	0	1	1	1	-0.45196	0.007288	0.0196109	0.204267
mmu-miR-155-5p	Piezo1	234839	0	0	1	1	1	-0.598104	0.000187103	0.000814123	0.357729
mmu-miR-155-5p	Pim3	223775	0	0	1	1	1	-0.653562	2.77747e-05	0.000148671	0.427143
mmu-miR-155-5p	Pimreg	109212	0	0	2	1	1	-0.522999	0.0015058	0.00508481	0.273528
mmu-miR-155-5p	Pip5k1a	18720	0	0	2	1	1	-0.525106	0.00142939	0.00486149	0.275736
mmu-miR-155-5p	Pkmyt1	268930	0	0	2	1	1	-0.412907	0.0152248	0.0365021	0.170492
mmu-miR-155-5p	Plagl2	54711	0	0	2	1	1	-0.458343	0.00640875	0.0175966	0.210078
mmu-miR-155-5p	Plcg1	18803	0	0	2	1	1	-0.393695	0.0212414	0.0482647	0.154996
mmu-miR-155-5p	Plekha4	69217	0	0	2	1	1	-0.446682	0.00809076	0.0214435	0.199525
mmu-miR-155-5p	Plekhg2	101497	0	0	2	1	1	-0.428088	0.0115467	0.0289348	0.183259
mmu-miR-155-5p	Plk1	18817	0	0	1	1	1	-0.459257	0.00629064	0.0173192	0.210917
mmu-miR-155-5p	Plxna1	18844	0	0	1	1	1	-0.452059	0.00727354	0.0195798	0.204357
mmu-miR-155-5p	Plxnb2	140570	0	0	2	1	1	-0.45559	0.00677614	0.0184338	0.207562
mmu-miR-155-5p	Plxnd1	67784	0	0	2	1	1	-0.488238	0.0033956	0.0102465	0.238376
mmu-miR-155-5p	Pml	18854	0	0	2	1	1	-0.442835	0.00872237	0.0228233	0.196103
mmu-miR-155-5p	Pofut2	80294	0	0	2	1	1	-0.452293	0.00723959	0.0195055	0.204569
mmu-miR-155-5p	Pole	18973	0	0	2	1	1	-0.394827	0.0208392	0.0475265	0.155888
mmu-miR-155-5p	Polh	80905	0	0	2	1	1	-0.464655	0.00563023	0.0157633	0.215905
mmu-miR-155-5p	Pom121	107939	0	0	2	1	1	-0.467283	0.00533093	0.0150506	0.218353
mmu-miR-155-5p	Pomk	74653	0	0	2	1	1	-0.53149	0.00121821	0.00423372	0.282481
mmu-miR-155-5p	Ppic	19038	0	0	1	1	1	-0.544812	0.00086372	0.00314001	0.29682
mmu-miR-155-5p	Ppp1r13l	333654	0	0	2	1	1	-0.434611	0.0102145	0.026084	0.188887
mmu-miR-155-5p	Ppp6r2	71474	0	0	2	1	1	-0.48973	0.00328472	0.00996032	0.239835
mmu-miR-155-5p	Prc1	233406	0	0	2	1	1	-0.481006	0.00398008	0.0117461	0.231367
mmu-miR-155-5p	Prg2	19074	0	0	2	1	1	-0.509931	0.00206479	0.00668608	0.260029
mmu-miR-155-5p	Prkaca	18747	0	0	1	1	1	-0.420593	0.0132558	0.0324996	0.176899
mmu-miR-155-5p	Prkcq	18761	0	0	2	1	1	-0.416082	0.0143837	0.0348122	0.173124
mmu-miR-155-5p	Prkra	23992	0	0	2	1	1	-0.539778	0.000985202	0.00352015	0.291361
mmu-miR-155-5p	Proser1	212127	0	0	1	1	1	-0.407806	0.0166625	0.0393942	0.166305
mmu-miR-155-5p	Prr11	270906	0	0	2	1	1	-0.47168	0.00486069	0.0139358	0.222482
mmu-miR-155-5p	Prr12	233210	0	0	1	1	1	-0.408819	0.0163682	0.0388042	0.167133
mmu-miR-155-5p	Prss12	19142	0	0	1	1	1	-0.42738	0.0116999	0.0292639	0.182653
mmu-miR-155-5p	Psrc1	56742	0	0	2	1	1	-0.422996	0.0126862	0.0313188	0.178925
mmu-miR-155-5p	Ptdss2	27388	0	0	1	1	1	-0.473643	0.00466258	0.0134551	0.224337
mmu-miR-155-5p	Ptpn11	19247	0	0	1	1	1	-0.403324	0.0180176	0.0420581	0.16267
mmu-miR-155-5p	Ptpn14	19250	0	0	2	1	1	-0.462666	0.00586627	0.0163177	0.21406
mmu-miR-155-5p	Ptpn9	56294	0	0	2	1	1	-0.569287	0.000441875	0.00174419	0.324088
mmu-miR-155-5p	Ptrhd1	69709	0	0	2	1	1	-0.397987	0.0197498	0.0454775	0.158394
mmu-miR-155-5p	Pyroxd2	74580	0	0	2	1	1	-0.702411	3.64747e-06	2.35181e-05	0.493381
mmu-miR-155-5p	R3hdm4	109284	0	0	2	1	1	-0.407525	0.0167448	0.0395582	0.166077
mmu-miR-155-5p	Rab31	106572	0	0	2	1	1	-0.476567	0.00438031	0.0127477	0.227116
mmu-miR-155-5p	Rab33a	19337	0	0	1	1	1	-0.473161	0.00471055	0.0135715	0.223881
mmu-miR-155-5p	Rab35	77407	0	0	1	1	1	-0.397855	0.0197945	0.0455617	0.158288
mmu-miR-155-5p	Rab5c	19345	0	0	1	1	1	-0.494018	0.00298337	0.00918066	0.244054
mmu-miR-155-5p	Racgap1	26934	0	0	1	1	1	-0.423247	0.0126279	0.0311987	0.179138
mmu-miR-155-5p	Rad51	19361	0	0	2	1	1	-0.418152	0.0138566	0.0337331	0.174851
mmu-miR-155-5p	Rap2a	76108	0	0	2	1	1	-0.680192	9.62766e-06	5.69212e-05	0.462661
mmu-miR-155-5p	Raph1	77300	0	0	2	1	1	-0.414373	0.0148314	0.0357	0.171705
mmu-miR-155-5p	Reep4	72549	0	0	2	1	1	-0.621015	8.89068e-05	0.00041968	0.38566
mmu-miR-155-5p	Reln	19699	0	0	2	1	1	-0.391953	0.0218727	0.049463	0.153627
mmu-miR-155-5p	Retnla	57262	0	0	2	1	1	-0.80301	1.10034e-08	1.09545e-07	0.644826
mmu-miR-155-5p	Retreg3	67998	0	0	1	1	1	-0.586547	0.000266668	0.00111479	0.344038
mmu-miR-155-5p	Rfng	19719	0	0	1	1	1	-0.523302	0.00149461	0.00505359	0.273845
mmu-miR-155-5p	Rgl1	19731	0	0	1	1	1	-0.440867	0.00906139	0.0235646	0.194364
mmu-miR-155-5p	Rgs12	71729	0	0	2	1	1	-0.442071	0.00885284	0.0231128	0.195426
mmu-miR-155-5p	Rgs3	50780	0	0	2	1	1	-0.409816	0.0160829	0.0382309	0.167949
mmu-miR-155-5p	Rhbdl3	246104	0	0	2	1	1	-0.467448	0.00531264	0.0150083	0.218507
mmu-miR-155-5p	Rhd	19746	0	0	2	1	1	-0.560403	0.000566973	0.00217301	0.314051
mmu-miR-155-5p	Rhoc		0	0	1	1	1	-0.467062	0.00535557	0.0151069	0.218147
mmu-miR-155-5p	Rmi2	223970	0	0	2	1	1	-0.437886	0.00959627	0.0247227	0.191744
mmu-miR-155-5p	Rnase2a		0	0	2	1	1	-0.819434	3.10141e-09	3.32864e-08	0.671472
mmu-miR-155-5p	Rnasek	52898	0	0	1	1	1	-0.554666	0.000663547	0.00249625	0.307654
mmu-miR-155-5p	Rnf41	67588	0	0	2	1	1	-0.505537	0.00228968	0.00730933	0.255568
mmu-miR-155-5p	Ror2	26564	0	0	1	1	1	-0.446318	0.00814881	0.0215754	0.1992
mmu-miR-155-5p	Rpl10	110954	0	0	2	1	1	-0.490024	0.00326327	0.00990725	0.240123
mmu-miR-155-5p	Rpl10a	19896	0	0	2	1	1	-0.528984	0.00129759	0.00447012	0.279824
mmu-miR-155-5p	Rpl11	67025	0	0	2	1	1	-0.436982	0.00976371	0.0250824	0.190953
mmu-miR-155-5p	Rpl12		0	0	2	1	1	-0.487434	0.00345667	0.0104089	0.237592
mmu-miR-155-5p	Rpl13	270106	0	0	2	1	1	-0.458968	0.00632779	0.0174051	0.210651
mmu-miR-155-5p	Rpl15	66480	0	0	2	1	1	-0.520835	0.00158801	0.00532547	0.271269
mmu-miR-155-5p	Rpl17	319195	0	0	2	1	1	-0.496415	0.00282563	0.00876023	0.246428
mmu-miR-155-5p	Rpl18a	76808	0	0	1	1	1	-0.487525	0.00344966	0.0103911	0.237681
mmu-miR-155-5p	Rpl21	19933	0	0	2	1	1	-0.479454	0.00411628	0.0120937	0.229876
mmu-miR-155-5p	Rpl23a	268449	0	0	2	1	1	-0.441307	0.00898466	0.0233956	0.194752
mmu-miR-155-5p	Rpl26	19941	0	0	1	1	1	-0.529279	0.00128801	0.00444525	0.280136
mmu-miR-155-5p	Rpl27	108167922	0	0	1	1	1	-0.420884	0.0131857	0.0323526	0.177144
mmu-miR-155-5p	Rpl27a	26451	0	0	2	1	1	-0.516933	0.00174617	0.00578223	0.267219
mmu-miR-155-5p	Rpl28	19943	0	0	2	1	1	-0.444464	0.00845003	0.0222276	0.197548
mmu-miR-155-5p	Rpl31	114641	0	0	2	1	1	-0.523551	0.00148545	0.00502789	0.274105
mmu-miR-155-5p	Rpl32	19951	0	0	1	1	1	-0.50986	0.00206823	0.00669563	0.259958
mmu-miR-155-5p	Rpl35		0	0	2	1	1	-0.489859	0.00327529	0.00993975	0.239962
mmu-miR-155-5p	Rpl36	54217	0	0	2	1	1	-0.421758	0.0129771	0.0319226	0.17788
mmu-miR-155-5p	Rpl36a	19982	0	0	2	1	1	-0.393659	0.0212542	0.0482906	0.154968
mmu-miR-155-5p	Rpl37	67281	0	0	1	1	1	-0.452428	0.00722014	0.0194601	0.204691
mmu-miR-155-5p	Rpl37a	19981	0	0	2	1	1	-0.408227	0.0165395	0.0391527	0.16665
mmu-miR-155-5p	Rpl5	100503670	0	0	2	1	1	-0.462512	0.00588489	0.0163639	0.213918
mmu-miR-155-5p	Rpl6	19988	0	0	1	1	1	-0.531648	0.00121333	0.00422001	0.28265
mmu-miR-155-5p	Rpl7		0	0	1	1	1	-0.522119	0.00153875	0.00518394	0.272608
mmu-miR-155-5p	Rpl9	20005	0	0	2	1	1	-0.487066	0.00348489	0.0104846	0.237234
mmu-miR-155-5p	Rplp0	11837	0	0	2	1	1	-0.559143	0.000587044	0.00223933	0.312641
mmu-miR-155-5p	Rplp2		0	0	1	1	1	-0.412275	0.015397	0.0368686	0.169971
mmu-miR-155-5p	Rpp25	102614	0	0	2	1	1	-0.584979	0.000279515	0.00116218	0.342201
mmu-miR-155-5p	Rps11	27207	0	0	1	1	1	-0.581748	0.000307743	0.00126523	0.338431
mmu-miR-155-5p	Rps12		0	0	2	1	1	-0.416167	0.0143616	0.0347708	0.173195
mmu-miR-155-5p	Rps13	68052	0	0	2	1	1	-0.450533	0.00749805	0.0200874	0.20298
mmu-miR-155-5p	Rps14	20044	0	0	1	1	1	-0.461404	0.00602036	0.0166844	0.212894
mmu-miR-155-5p	Rps16		0	0	2	1	1	-0.485463	0.00361037	0.0108073	0.235675
mmu-miR-155-5p	Rps17	20068	0	0	2	1	1	-0.407658	0.0167059	0.0394842	0.166185
mmu-miR-155-5p	Rps18	20084	0	0	2	1	1	-0.463695	0.00574317	0.0160271	0.215013
mmu-miR-155-5p	Rps20	67427	0	0	2	1	1	-0.491319	0.00317011	0.00966914	0.241394
mmu-miR-155-5p	Rps23		0	0	2	1	1	-0.403583	0.0179369	0.0419033	0.162879
mmu-miR-155-5p	Rps25		0	0	2	1	1	-0.45233	0.00723429	0.0194943	0.204602
mmu-miR-155-5p	Rps26		0	0	1	1	1	-0.468457	0.00520174	0.0147499	0.219452
mmu-miR-155-5p	Rps27	57294	0	0	2	1	1	-0.439441	0.00931412	0.024117	0.193108
mmu-miR-155-5p	Rps27a	78294	0	0	2	1	1	-0.444039	0.00852036	0.0223778	0.197171
mmu-miR-155-5p	Rps29		0	0	2	1	1	-0.498883	0.00267086	0.00834079	0.248884
mmu-miR-155-5p	Rps3a1	20091	0	0	1	1	1	-0.407756	0.0166771	0.0394245	0.166265
mmu-miR-155-5p	Rps4x	20102	0	0	2	1	1	-0.530651	0.00124428	0.00431083	0.281591
mmu-miR-155-5p	Rps5	20103	0	0	1	1	1	-0.429212	0.0113073	0.0284387	0.184223
mmu-miR-155-5p	Rps6	20104	0	0	2	1	1	-0.460439	0.0061406	0.0169662	0.212004
mmu-miR-155-5p	Rps7	20115	0	0	2	1	1	-0.491177	0.00318019	0.00969508	0.241255
mmu-miR-155-5p	Rps8		0	0	2	1	1	-0.517894	0.00170599	0.00566525	0.268214
mmu-miR-155-5p	Rps9	76846	0	0	1	1	1	-0.557251	0.00061836	0.00234438	0.310529
mmu-miR-155-5p	Rpsa	16785	0	0	2	1	1	-0.427391	0.0116974	0.02926	0.182663
mmu-miR-155-5p	Rrm2	20135	0	0	2	1	1	-0.44089	0.00905737	0.0235595	0.194384
mmu-miR-155-5p	Rsad2	58185	0	0	2	1	1	-0.603956	0.000155561	0.000691236	0.364762
mmu-miR-155-5p	Rtl9	209540	0	0	2	1	1	-0.452597	0.00719583	0.0193999	0.204844
mmu-miR-155-5p	Rtn3	20168	0	0	1	1	1	-0.608586	0.000134069	0.000604229	0.370377
mmu-miR-155-5p	S1pr2	14739	0	0	2	1	1	-0.619051	9.49805e-05	0.000444869	0.383224
mmu-miR-155-5p	Samd1	666704	0	0	2	1	1	-0.501636	0.00250696	0.00789859	0.251638
mmu-miR-155-5p	Sap30l		0	0	2	1	1	-0.435653	0.0100142	0.0256364	0.189794
mmu-miR-155-5p	Sapcd2	72080	0	0	2	1	1	-0.452882	0.00715489	0.019305	0.205102
mmu-miR-155-5p	Scarb1	20778	0	0	1	1	1	-0.535918	0.00108833	0.00384275	0.287208
mmu-miR-155-5p	Sccpdh	109232	0	0	2	1	1	-0.464714	0.00562334	0.0157467	0.215959
mmu-miR-155-5p	Sdk1	330222	0	0	1	1	1	-0.77136	9.32703e-08	8.06229e-07	0.594996
mmu-miR-155-5p	Sel1l3	231238	0	0	2	1	1	-0.411376	0.0156449	0.0373538	0.16923
mmu-miR-155-5p	Sema4g	26456	0	0	2	1	1	-0.436467	0.0098601	0.0252945	0.190504
mmu-miR-155-5p	Sema5a	20356	0	0	2	1	1	-0.476485	0.00438805	0.0127658	0.227038
mmu-miR-155-5p	Serinc5	218442	0	0	2	1	1	-0.516974	0.00174442	0.00577726	0.267263
mmu-miR-155-5p	Serpina3n	20716	0	0	2	1	1	-0.451205	0.00739851	0.019864	0.203586
mmu-miR-155-5p	Serpine2	20720	0	0	2	1	1	-0.612526	0.000117921	0.000538594	0.375188
mmu-miR-155-5p	Sf3a1	67465	0	0	1	1	1	-0.468231	0.00522632	0.0148081	0.219241
mmu-miR-155-5p	Sfrp2	20319	0	0	1	1	1	-0.488517	0.00337463	0.0101955	0.238649
mmu-miR-155-5p	Sgo1	72415	0	0	2	1	1	-0.503692	0.00239028	0.00758608	0.253706
mmu-miR-155-5p	Sh2b1	20399	0	0	1	1	1	-0.477491	0.00429425	0.0125355	0.227998
mmu-miR-155-5p	Sh3bp1	20401	0	0	2	1	1	-0.454953	0.00686365	0.0186316	0.206982
mmu-miR-155-5p	Sh3gl1	20405	0	0	2	1	1	-0.527474	0.00134757	0.00462017	0.278229
mmu-miR-155-5p	Sh3gl3	20408	0	0	1	1	1	-0.456561	0.00664452	0.0181427	0.208448
mmu-miR-155-5p	Sh3pxd2a	14218	0	0	2	1	1	-0.660289	2.14625e-05	0.000118063	0.435981
mmu-miR-155-5p	Sh3pxd2b	268396	0	0	1	1	1	-0.422235	0.0128643	0.0316844	0.178282
mmu-miR-155-5p	Shcbp1	20419	0	0	1	1	1	-0.41206	0.0154561	0.0369839	0.169793
mmu-miR-155-5p	Shisa8		0	0	1	1	1	-0.431298	0.0108738	0.0275097	0.186018
mmu-miR-155-5p	Sigirr	24058	0	0	2	1	1	-0.629173	6.72436e-05	0.000327707	0.395859
mmu-miR-155-5p	Siglec1	20612	0	0	1	1	1	-0.686089	7.50248e-06	4.54164e-05	0.470717
mmu-miR-155-5p	Ska3	219114	0	0	1	1	1	-0.466614	0.00540582	0.0152264	0.217729
mmu-miR-155-5p	Slc12a9	83704	0	0	2	1	1	-0.426401	0.0119143	0.0297168	0.181818
mmu-miR-155-5p	Slc16a1	20501	0	0	2	1	1	-0.599892	0.000176909	0.000774799	0.359871
mmu-miR-155-5p	Slc16a10	72472	0	0	1	1	1	-0.578668	0.000336988	0.00137056	0.334856
mmu-miR-155-5p	Slc1a1	20510	0	0	1	1	1	-0.428794	0.0113957	0.0286197	0.183865
mmu-miR-155-5p	Slc22a23	73102	0	0	2	1	1	-0.409826	0.0160803	0.038226	0.167957
mmu-miR-155-5p	Slc25a10		0	0	2	1	1	-0.430646	0.0110077	0.027802	0.185456
mmu-miR-155-5p	Slc25a15	18408	0	0	2	1	1	-0.449033	0.00772433	0.0206023	0.201631
mmu-miR-155-5p	Slc25a22	68267	0	0	2	1	1	-0.436857	0.00978704	0.0251328	0.190844
mmu-miR-155-5p	Slc25a39	68066	0	0	1	1	1	-0.471078	0.0049229	0.0140772	0.221914
mmu-miR-155-5p	Slc25a5	11740	0	0	1	1	1	-0.424626	0.0123116	0.0305423	0.180307
mmu-miR-155-5p	Slc25a51	230125	0	0	2	1	1	-0.459242	0.00629256	0.0173223	0.210903
mmu-miR-155-5p	Slc29a4	243328	0	0	2	1	1	-0.399851	0.0191298	0.0442153	0.159881
mmu-miR-155-5p	Slc31a1	20529	0	0	2	1	1	-0.688436	6.78253e-06	4.1485e-05	0.473944
mmu-miR-155-5p	Slc35d3	76157	0	0	2	1	1	-0.658266	2.32084e-05	0.000126766	0.433314
mmu-miR-155-5p	Slc35f5	74150	0	0	2	1	1	-0.415379	0.0145665	0.0351799	0.17254
mmu-miR-155-5p	Slc39a1	30791	0	0	2	1	1	-0.525876	0.00140231	0.00478192	0.276546
mmu-miR-155-5p	Slc39a8	67547	0	0	1	1	1	-0.427013	0.0117797	0.0294289	0.18234
mmu-miR-155-5p	Slc43a2	215113	0	0	1	1	1	-0.481164	0.0039664	0.0117104	0.231519
mmu-miR-155-5p	Slc43a3	58207	0	0	2	1	1	-0.448825	0.00775622	0.0206759	0.201444
mmu-miR-155-5p	Slc44a1	100434	0	0	2	1	1	-0.496997	0.00278846	0.00866048	0.247006
mmu-miR-155-5p	Slc45a3	212980	0	0	1	1	1	-0.495998	0.00285259	0.00883167	0.246014
mmu-miR-155-5p	Slc45a4	106068	0	0	2	1	1	-0.420502	0.0132778	0.032544	0.176822
mmu-miR-155-5p	Slc47a1	67473	0	0	1	1	1	-0.394351	0.0210074	0.0478347	0.155513
mmu-miR-155-5p	Slc4a2	20535	0	0	2	1	1	-0.498764	0.00267811	0.00835997	0.248766
mmu-miR-155-5p	Slc8a2	110891	0	0	1	1	1	-0.486216	0.003551	0.010656	0.236406
mmu-miR-155-5p	Slco2a1	24059	0	0	2	1	1	-0.51743	0.00172529	0.00572121	0.267733
mmu-miR-155-5p	Slit1	20562	0	0	1	1	1	-0.421087	0.013137	0.0322527	0.177315
mmu-miR-155-5p	Slx4	52864	0	0	2	1	1	-0.415506	0.0145334	0.0351126	0.172645
mmu-miR-155-5p	Smg6	103677	0	0	2	1	1	-0.449356	0.0076751	0.0204952	0.201921
mmu-miR-155-5p	Snx3	54198	0	0	2	1	1	-0.415336	0.0145776	0.0352007	0.172504
mmu-miR-155-5p	Snx6	72183	0	0	2	1	1	-0.465438	0.0055396	0.0155405	0.216633
mmu-miR-155-5p	Snx8	231834	0	0	1	1	1	-0.409288	0.0162336	0.0385322	0.167517
mmu-miR-155-5p	Spats2l	67198	0	0	2	1	1	-0.636473	5.20198e-05	0.000260534	0.405098
mmu-miR-155-5p	Spc24	67629	0	0	2	1	1	-0.47238	0.0047892	0.0137612	0.223143
mmu-miR-155-5p	Spef1	70997	0	0	1	1	1	-0.40399	0.0178107	0.0416555	0.163208
mmu-miR-155-5p	Spns1		0	0	2	1	1	-0.52422	0.00146108	0.00495583	0.274807
mmu-miR-155-5p	Sppl2b	73218	0	0	2	1	1	-0.525392	0.00141927	0.00483341	0.276037
mmu-miR-155-5p	Spta1	20739	0	0	1	1	1	-0.681193	9.23197e-06	5.48261e-05	0.464024
mmu-miR-155-5p	Sptb	20741	0	0	2	1	1	-0.411176	0.0157007	0.0374596	0.169065
mmu-miR-155-5p	Sptbn2	20743	0	0	2	1	1	-0.443576	0.00859758	0.0225456	0.19676
mmu-miR-155-5p	Srm	20810	0	0	2	1	1	-0.478787	0.00417603	0.0122401	0.229237
mmu-miR-155-5p	Srrd	70118	0	0	2	1	1	-0.468055	0.00524566	0.0148545	0.219075
mmu-miR-155-5p	Srsf2	20382	0	0	1	1	1	-0.527541	0.00134533	0.00461363	0.278299
mmu-miR-155-5p	Srsf4	57317	0	0	2	1	1	-0.418551	0.0137568	0.0335249	0.175185
mmu-miR-155-5p	St8sia1	20449	0	0	1	1	1	-0.400889	0.0187916	0.0435571	0.160712
mmu-miR-155-5p	Stag3	50878	0	0	2	1	1	-0.43917	0.00936266	0.0242158	0.192871
mmu-miR-155-5p	Stap2	106766	0	0	2	1	1	-0.394684	0.0208897	0.0476209	0.155775
mmu-miR-155-5p	Stard3nl	76205	0	0	1	1	1	-0.395359	0.0206525	0.0471532	0.156308
mmu-miR-155-5p	Stfa1	20861	0	0	1	1	1	-0.532558	0.0011857	0.00413709	0.283618
mmu-miR-155-5p	Stfa2	20862	0	0	1	1	1	-0.507773	0.00217272	0.00698808	0.257833
mmu-miR-155-5p	Stfa3	20863	0	0	1	1	1	-0.40815	0.0165619	0.0391947	0.166587
mmu-miR-155-5p	Stil	20460	0	0	2	1	1	-0.446379	0.00813919	0.0215524	0.199254
mmu-miR-155-5p	Stk19	54402	0	0	2	1	1	-0.434085	0.010317	0.0263029	0.188429
mmu-miR-155-5p	Stmn2	20257	0	0	2	1	1	-0.438409	0.00950049	0.0245202	0.192203
mmu-miR-155-5p	Stradb	227154	0	0	2	1	1	-0.565724	0.000488756	0.00190567	0.320043
mmu-miR-155-5p	Strip1	229707	0	0	2	1	1	-0.468329	0.00521561	0.0147836	0.219332
mmu-miR-155-5p	Strn4	97387	0	0	1	1	1	-0.436268	0.00989752	0.0253741	0.19033
mmu-miR-155-5p	Stx1a	20907	0	0	1	1	1	-0.474803	0.0045488	0.0131683	0.225438
mmu-miR-155-5p	Stx6	58244	0	0	1	1	1	-0.398423	0.0196034	0.0451742	0.158741
mmu-miR-155-5p	Susd1	634731	0	0	2	1	1	-0.530052	0.00126322	0.00437061	0.280955
mmu-miR-155-5p	Sv2a	64051	0	0	2	1	1	-0.467466	0.00531059	0.0150069	0.218525
mmu-miR-155-5p	Syn1	20964	0	0	1	1	1	-0.424426	0.0123571	0.0306415	0.180137
mmu-miR-155-5p	Sys1	66460	0	0	1	1	1	-0.410329	0.0159377	0.0379232	0.16837
mmu-miR-155-5p	Tada1	27878	0	0	2	1	1	-0.493203	0.00303875	0.00932565	0.243249
mmu-miR-155-5p	Tbc1d10b	68449	0	0	1	1	1	-0.472633	0.00476356	0.0136997	0.223382
mmu-miR-155-5p	Tbc1d13	70296	0	0	2	1	1	-0.634963	5.48851e-05	0.000273306	0.403179
mmu-miR-155-5p	Tbc1d16	207592	0	0	2	1	1	-0.533371	0.00116145	0.0040632	0.284485
mmu-miR-155-5p	Tbc1d20	67231	0	0	2	1	1	-0.507435	0.00219005	0.00703712	0.25749
mmu-miR-155-5p	Tbc1d4	210789	0	0	2	1	1	-0.46396	0.00571182	0.0159508	0.215259
mmu-miR-155-5p	Tbl2	27368	0	0	1	1	1	-0.54636	0.000829125	0.00302978	0.298509
mmu-miR-155-5p	Tcaf2	232748	0	0	1	1	1	-0.456861	0.00660428	0.0180453	0.208722
mmu-miR-155-5p	Tcf19	106795	0	0	2	1	1	-0.423213	0.0126357	0.0312157	0.179109
mmu-miR-155-5p	Tecpr2	104859	0	0	2	1	1	-0.409018	0.0163109	0.03869	0.167296
mmu-miR-155-5p	Ten1	69535	0	0	1	1	1	-0.39273	0.0215894	0.0489305	0.154237
mmu-miR-155-5p	Tent4a	210106	0	0	1	1	1	-0.433714	0.0103895	0.026457	0.188108
mmu-miR-155-5p	Tgfbrap1	73122	0	0	1	1	1	-0.702567	3.6216e-06	2.33751e-05	0.4936
mmu-miR-155-5p	Tgif2	228839	0	0	2	1	1	-0.54582	0.000841044	0.00306678	0.29792
mmu-miR-155-5p	Tgm1	21816	0	0	2	1	1	-0.511752	0.0019774	0.00644724	0.26189
mmu-miR-155-5p	Thsd1	56229	0	0	2	1	1	-0.622381	8.48918e-05	0.00040269	0.387358
mmu-miR-155-5p	Tiam1	21844	0	0	1	1	1	-0.52632	0.00138692	0.00473373	0.277012
mmu-miR-155-5p	Ticrr	77011	0	0	1	1	1	-0.466359	0.00543454	0.0152947	0.217491
mmu-miR-155-5p	Timeless	21853	0	0	2	1	1	-0.421372	0.0130688	0.0321097	0.177555
mmu-miR-155-5p	Tk1	21877	0	0	2	1	1	-0.46332	0.00578772	0.0161342	0.214666
mmu-miR-155-5p	Tkfc	225913	0	0	1	1	1	-0.429906	0.0111615	0.0281305	0.184819
mmu-miR-155-5p	Tmem108	81907	0	0	2	1	1	-0.449141	0.00770784	0.0205672	0.201728
mmu-miR-155-5p	Tmem117	320709	0	0	1	1	1	-0.527319	0.00135279	0.00463642	0.278066
mmu-miR-155-5p	Tmem127	69470	0	0	2	1	1	-0.469235	0.00511759	0.0145456	0.220181
mmu-miR-155-5p	Tmem131l	229473	0	0	1	1	1	-0.495063	0.00291372	0.00899706	0.245087
mmu-miR-155-5p	Tmem145	330485	0	0	1	1	1	-0.421407	0.0130604	0.0320938	0.177584
mmu-miR-155-5p	Tmem163	72160	0	0	2	1	1	-0.538029	0.00103082	0.00366244	0.289475
mmu-miR-155-5p	Tmem165	21982	0	0	1	1	1	-0.463828	0.00572742	0.0159893	0.215136
mmu-miR-155-5p	Tmem18	211986	0	0	2	1	1	-0.5018	0.00249747	0.00787359	0.251803
mmu-miR-155-5p	Tmem201	230917	0	0	2	1	1	-0.440545	0.00911801	0.0236872	0.19408
mmu-miR-155-5p	Tmem26	327766	0	0	2	1	1	-0.51566	0.00180066	0.00593594	0.265905
mmu-miR-155-5p	Tmem40	94346	0	0	1	1	1	-0.768877	1.08723e-07	9.29471e-07	0.591172
mmu-miR-155-5p	Tmem44	224090	0	0	1	1	1	-0.654036	2.72804e-05	0.000146268	0.427763
mmu-miR-155-5p	Tmem9		0	0	2	1	1	-0.419597	0.0134982	0.0330053	0.176062
mmu-miR-155-5p	Tnfrsf8	21941	0	0	1	1	1	-0.395921	0.0204564	0.046796	0.156754
mmu-miR-155-5p	Tomm20	67952	0	0	2	1	1	-0.439427	0.0093165	0.0241223	0.193096
mmu-miR-155-5p	Top2a	21973	0	0	2	1	1	-0.45943	0.00626846	0.0172644	0.211076
mmu-miR-155-5p	Tpsab1	100503895	0	0	1	1	1	-0.427805	0.0116078	0.029066	0.183017
mmu-miR-155-5p	Tpt1		0	0	2	1	1	-0.55104	0.000731844	0.00271841	0.303645
mmu-miR-155-5p	Tpx2	72119	0	0	1	1	1	-0.482014	0.00389373	0.011528	0.232338
mmu-miR-155-5p	Treml2	328833	0	0	2	1	1	-0.658191	2.32747e-05	0.000127047	0.433216
mmu-miR-155-5p	Trim10	19824	0	0	1	1	1	-0.555956	0.000640639	0.00241886	0.309087
mmu-miR-155-5p	Trim41	211007	0	0	2	1	1	-0.514749	0.00184058	0.00605307	0.264966
mmu-miR-155-5p	Trir	68544	0	0	1	1	1	-0.535608	0.00109701	0.00386936	0.286876
mmu-miR-155-5p	Trnp1	69539	0	0	1	1	1	-0.393342	0.0213682	0.0484909	0.154718
mmu-miR-155-5p	Troap	78733	0	0	2	1	1	-0.515331	0.001815	0.00597853	0.265566
mmu-miR-155-5p	Trp53inp2	68728	0	0	2	1	1	-0.632436	6.00028e-05	0.00029585	0.399975
mmu-miR-155-5p	Trrap	100683	0	0	1	1	1	-0.403891	0.0178411	0.0417098	0.163128
mmu-miR-155-5p	Tspan33	232670	0	0	2	1	1	-0.595742	0.000201381	0.000869316	0.354908
mmu-miR-155-5p	Ttc39a	230603	0	0	2	1	1	-0.411782	0.0155325	0.0371352	0.169565
mmu-miR-155-5p	Ttk	22137	0	0	1	1	1	-0.414565	0.0147805	0.0356016	0.171864
mmu-miR-155-5p	Ttyh3	78339	0	0	2	1	1	-0.614762	0.000109552	0.00050483	0.377933
mmu-miR-155-5p	Tubb2a	22151	0	0	2	1	1	-0.404941	0.0175186	0.0410906	0.163977
mmu-miR-155-5p	Tubb3	22152	0	0	2	1	1	-0.396917	0.0201134	0.0461543	0.157543
mmu-miR-155-5p	Tubb4a	22153	0	0	2	1	1	-0.405882	0.0172334	0.0405328	0.16474
mmu-miR-155-5p	Tubgcp6	328580	0	0	2	1	1	-0.505467	0.00229343	0.00731959	0.255497
mmu-miR-155-5p	U2af2	22185	0	0	1	1	1	-0.399146	0.0193624	0.0446887	0.159317
mmu-miR-155-5p	Ubac1	98766	0	0	1	1	1	-0.548152	0.00079059	0.00290567	0.300471
mmu-miR-155-5p	Ubald1		0	0	2	1	1	-0.405302	0.0174087	0.0408698	0.164269
mmu-miR-155-5p	Ube2c	68612	0	0	1	1	1	-0.487311	0.00346605	0.0104321	0.237472
mmu-miR-155-5p	Ube2i	22196	0	0	1	1	1	-0.405535	0.0173379	0.0407304	0.164459
mmu-miR-155-5p	Ube2l6		0	0	2	1	1	-0.561892	0.000544039	0.00209661	0.315722
mmu-miR-155-5p	Ube2o	217342	0	0	1	1	1	-0.70314	3.52787e-06	2.28224e-05	0.494406
mmu-miR-155-5p	Ube2t	67196	0	0	2	1	1	-0.430002	0.0111414	0.0280879	0.184902
mmu-miR-155-5p	Ube3b	117146	0	0	1	1	1	-0.427642	0.011643	0.0291422	0.182877
mmu-miR-155-5p	Ubfd1	28018	0	0	1	1	1	-0.504728	0.00233335	0.00742843	0.25475
mmu-miR-155-5p	Ubn1	170644	0	0	2	1	1	-0.472838	0.00474298	0.0136498	0.223575
mmu-miR-155-5p	Ubtf	21429	0	0	2	1	1	-0.404163	0.0177571	0.0415494	0.163348
mmu-miR-155-5p	Uhrf1	18140	0	0	2	1	1	-0.419325	0.013565	0.0331412	0.175834
mmu-miR-155-5p	Ulk1	22241	0	0	1	1	1	-0.684681	7.9667e-06	4.79561e-05	0.468788
mmu-miR-155-5p	Ulk4	209012	0	0	1	1	1	-0.488981	0.00333998	0.0101075	0.239102
mmu-miR-155-5p	Upf3a	67031	0	0	1	1	1	-0.548613	0.000780957	0.00287554	0.300976
mmu-miR-155-5p	Uqcrfs1	66694	0	0	2	1	1	-0.420757	0.0132162	0.0324155	0.177037
mmu-miR-155-5p	Uqcrh	66576	0	0	2	1	1	-0.504478	0.00234694	0.0074657	0.254499
mmu-miR-155-5p	Use1	67023	0	0	1	1	1	-0.581929	0.000306099	0.00125947	0.338641
mmu-miR-155-5p	Usp28	235323	0	0	2	1	1	-0.419939	0.0134146	0.0328306	0.176349
mmu-miR-155-5p	Usp43	216835	0	0	1	1	1	-0.395512	0.0205988	0.0470544	0.15643
mmu-miR-155-5p	Uxs1	67883	0	0	2	1	1	-0.427057	0.0117701	0.0294092	0.182378
mmu-miR-155-5p	Vash2	226841	0	0	1	1	1	-0.40168	0.018537	0.0430526	0.161347
mmu-miR-155-5p	Vat1l	270097	0	0	1	1	1	-0.474934	0.00453606	0.0131365	0.225562
mmu-miR-155-5p	Vdr	22337	0	0	1	1	1	-0.427627	0.0116463	0.0291494	0.182865
mmu-miR-155-5p	Veph1	72789	0	0	2	1	1	-0.463752	0.00573639	0.0160109	0.215066
mmu-miR-155-5p	Vldlr	22359	0	0	2	1	1	-0.425849	0.0120366	0.0299655	0.181347
mmu-miR-155-5p	Vnn1	22361	0	0	2	1	1	-0.523245	0.00149669	0.00506014	0.273785
mmu-miR-155-5p	Vnn3	26464	0	0	2	1	1	-0.428927	0.0113675	0.0285646	0.183979
mmu-miR-155-5p	Vps33a	77573	0	0	2	1	1	-0.485102	0.00363917	0.0108815	0.235324
mmu-miR-155-5p	Vps37b	330192	0	0	1	1	1	-0.408472	0.0164686	0.0390121	0.166849
mmu-miR-155-5p	Vsig10l	75690	0	0	2	1	1	-0.402145	0.0183888	0.0427582	0.161721
mmu-miR-155-5p	Wdr1	22388	0	0	1	1	1	-0.511743	0.00197779	0.00644789	0.261881
mmu-miR-155-5p	Wdr91	101240	0	0	2	1	1	-0.554186	0.000672243	0.0025256	0.307122
mmu-miR-155-5p	Wif1	24117	0	0	1	1	1	-0.450971	0.00743298	0.0199376	0.203375
mmu-miR-155-5p	Wiz	22404	0	0	1	1	1	-0.49713	0.00278004	0.0086371	0.247138
[truncated: 9,649 more rows]

## Sheet: P15_enriched, R2>0.8
P15 weeks miRNA-mRNA enriched network (R2 > 0.8, adj.P.Val < 0.05)
miRNA	logFC	AveExpr	t	P.Value	adj.P.Val	Target Gene(s), FDR < 0.05	ENSEMBL	GO_CC	GO_BP	GO_MF
mmu-miR-223-3p	7.14474	7.43255	43.8784	9.99556e-50	1.07252e-46	NA	NA	NA	NA	NA
mmu-miR-142a-3p	6.01649	10.6845	41.2305	4.66524e-48	2.5029e-45	NA	NA	NA	NA	NA
mmu-miR-146a-5p	5.44558	10.914	30.3811	5.39135e-40	1.46638e-37	Acat1, Ccnb2, Cct2, Dhfr, Eid1, Hnrnpa0, Idh1, Impdh1, Kif11, Mrpl30, Nusap1, Sbk1, Stard7, Wnt5a	ENSMUSG00000032047, ENSMUSG00000032218, ENSMUSG00000034024, ENSMUSG00000021707, NA, ENSMUSG00000007836, ENSMUSG00000025950, ENSMUSG00000003500, ENSMUSG00000012443, ENSMUSG00000026087, ENSMUSG00000027306, ENSMUSG00000042978, ENSMUSG00000027367, ENSMUSG00000021994	GO:0005739;GO:0005739;GO:0005739;GO:0005743;GO:0005759;GO:0005739;GO:0005739;GO:0005739;GO:0005743;GO:0005759, GO:0000307;GO:0005634;GO:0005737;GO:0005737;GO:0005813;GO:0005813;GO:0005829;GO:0015630;GO:0016020, GO:0002199;GO:0005737;GO:0005829;GO:0005832;GO:0005832;GO:0005832;GO:0005874;GO:0043209;GO:0044297, GO:0005634;GO:0005737;GO:0005737;GO:0005739;GO:0005739;GO:0005739;GO:0005743;GO:0005759;…	GO:0006085;GO:0006550;GO:0006629;GO:0006631;GO:0006635;GO:0015936;GO:0015937;GO:0046356;GO:0046952;GO:1902860;GO:0006085;GO:0006550;GO:0006629;GO:0006631;GO:0006635;GO:0015936;GO:0015937;GO:0046356;GO:0046952;GO:1902860, GO:0000079;GO:0001701;GO:0007049;GO:0007057;GO:0007057;GO:0008315;GO:0008315;GO:0040008;GO:0043029;GO:0044772;GO:0048538;GO:0051301, GO:0006457;GO:0006457;GO:0007339;GO:0032212;G…	GO:0003985;GO:0003985;GO:0003985;GO:0016453;GO:0016740;GO:0016746;GO:0016747;GO:0019899;GO:0030955;GO:0042802;GO:0046872;GO:0120225;GO:0003985;GO:0003985;GO:0003985;GO:0016453;GO:0016740;GO:0016746;GO:0016747;GO:0019899;GO:0030955;GO:0042802;GO:0046872;GO:0120225, GO:0005515;GO:0016538, GO:0000166;GO:0005524;GO:0016887;GO:0031625;GO:0044183;GO:0051082, GO:0000900;GO:0003723;GO:0003729;GO:0004146;…
mmu-miR-339-5p	3.84523	7.49135	30.3741	5.46647e-40	1.46638e-37	NA	NA	NA	NA	NA
mmu-miR-455-3p	3.72842	7.52788	30.2232	7.3624e-40	1.57997e-37	Ccnf, Cfl1, Cxadr, Dynll2, H2ax, Rpa1, Vdac1	ENSMUSG00000072082, NA, ENSMUSG00000022865, ENSMUSG00000020483, ENSMUSG00000049932, ENSMUSG00000000751, ENSMUSG00000020402	GO:0000307;GO:0005634;GO:0005634;GO:0005737;GO:0005813;GO:0005813;GO:0005814;GO:0005856;GO:0019005;GO:0030054;GO:0000307;GO:0005634;GO:0005634;GO:0005737;GO:0005813;GO:0005813;GO:0005814;GO:0005856;GO:0019005;GO:0030054, NA, GO:0001669;GO:0005576;GO:0005615;GO:0005654;GO:0005737;GO:0005886;GO:0005911;GO:0005911;GO:0005912;GO:0005923;GO:0005923;GO:0005923;GO:0014704;GO:0014704;GO:0014704;GO:001602…	GO:0000079;GO:0000320;GO:0001890;GO:0007049;GO:0010826;GO:0010826;GO:0016567;GO:0031146;GO:0044772;GO:0051301;GO:0051726;GO:0000079;GO:0000320;GO:0001890;GO:0007049;GO:0010826;GO:0010826;GO:0016567;GO:0031146;GO:0044772;GO:0051301;GO:0051726, NA, GO:0007005;GO:0007155;GO:0007157;GO:0007507;GO:0008354;GO:0010669;GO:0030593;GO:0031532;GO:0034109;GO:0034109;GO:0045216;GO:0046629;GO:0051607;GO:005501…	GO:0010997;GO:0016538;GO:0010997;GO:0016538, NA, GO:0005102;GO:0005178;GO:0005515;GO:0008013;GO:0008013;GO:0030165;GO:0042802;GO:0050839;GO:0050839;GO:0071253;GO:0086082;GO:0005102;GO:0005178;GO:0005515;GO:0008013;GO:0008013;GO:0030165;GO:0042802;GO:0050839;GO:0050839;GO:0071253;GO:0086082;GO:0005102;GO:0005178;GO:0005515;GO:0008013;GO:0008013;GO:0030165;GO:0042802;GO:0050839;GO:0050839;GO:007125…
mmu-miR-142a-5p	5.72011	7.74571	28.5836	2.04063e-38	3.64933e-36	NA	NA	NA	NA	NA
mmu-miR-339-3p	3.60611	7.01277	25.4778	1.7683e-35	2.71055e-33	NA	NA	NA	NA	NA
mmu-miR-29a-3p	2.90262	12.6294	24.1816	3.65042e-34	4.89612e-32	Col1a1, Col3a1, Ap2b1, Atp5g3, Aurkb, Banf1, Blmh, Bora, Ccna2, Ccnd2, Ccne2, Cdca7, Cdkn2c, Col5a1, Col5a2, Cops5, Ctnnbip1, Ctps, Cyp51, Dcakd, Dcx, Dera, Dll1, E2f2, E2f8, Eif5a, Eomes, Ezh2, Fabp7, Fem1b, Fh1, Fkbp1a, H1f5, H2ax, Hacd1, Hmgcr, Kctd3, Kif11, Kif22, Lmnb1, Lpl, Lrrc59, Map1b, Maz, Nasp, Ndc1, Nkiras2, Nup210, Pclaf, Phc1, Plppr3, Plxnd1, Polr2d, Ppic, Psat1, Rad54l, Serf1, Shcb…	ENSMUSG00000001506, ENSMUSG00000026043, ENSMUSG00000035152, ENSMUSG00000018770, ENSMUSG00000020897, ENSMUSG00000024844, ENSMUSG00000020840, ENSMUSG00000022070, ENSMUSG00000027715, ENSMUSG00000000184, ENSMUSG00000028212, ENSMUSG00000055612, ENSMUSG00000028551, ENSMUSG00000026837, ENSMUSG00000026042, ENSMUSG00000025917, ENSMUSG00000028988, ENSMUSG00000028633, NA, ENSMUSG00000020935, ENSMUSG00000031…	GO:0005576;GO:0005576;GO:0005581;GO:0005581;GO:0005584;GO:0005584;GO:0005584;GO:0005584;GO:0005615;GO:0005615;GO:0005615;GO:0005615;GO:0005737;GO:0005737;GO:0005783;GO:0005794;GO:0030141;GO:0031012;GO:0031012;GO:0062023;GO:0062023, GO:0005576;GO:0005581;GO:0005586;GO:0005586;GO:0005615;GO:0005615;GO:0005615;GO:0031012;GO:0031012;GO:0062023;GO:0062023, GO:0005886;GO:0005905;GO:0009898;GO:0016020;G…	GO:0001501;GO:0001501;GO:0001501;GO:0001503;GO:0001568;GO:0001568;GO:0001568;GO:0001649;GO:0001957;GO:0001958;GO:0007601;GO:0007605;GO:0009612;GO:0010718;GO:0010812;GO:0015031;GO:0030198;GO:0030199;GO:0030199;GO:0030335;GO:0032964;GO:0034504;GO:0034505;GO:0038063;GO:0042060;GO:0043588;GO:0043588;GO:0043589;GO:0045893;GO:0048705;GO:0048706;GO:0060325;GO:0060346;GO:0060351;GO:0071230;GO:0071260;GO:…	GO:0002020;GO:0005201;GO:0005201;GO:0005515;GO:0030020;GO:0042802;GO:0042802;GO:0046872;GO:0048407, GO:0002020;GO:0005178;GO:0005201;GO:0005201;GO:0030020;GO:0046332;GO:0046872;GO:0048407, GO:0005515;GO:0030276;GO:0030276;GO:0044877, GO:0008289;GO:0015078;GO:0022834;GO:0008289;GO:0015078;GO:0022834;GO:0008289;GO:0015078;GO:0022834, GO:0000166;GO:0004672;GO:0004674;GO:0004674;GO:0005515;GO:0005524…
mmu-miR-342-3p	3.42577	11.1517	22.4877	2.33768e-32	2.78703e-30	E2f1, Rbfox2	ENSMUSG00000027490, ENSMUSG00000033565	GO:0000228;GO:0000785;GO:0000785;GO:0005634;GO:0005634;GO:0005654;GO:0005654;GO:0005667;GO:0005737;GO:0005737;GO:0005813;GO:0032991;GO:0035189;GO:0035189;GO:0090575;GO:0090575, GO:0005634;GO:0005634;GO:0005634;GO:0005654;GO:0005737	GO:0000077;GO:0000082;GO:0000083;GO:0000122;GO:0006351;GO:0006355;GO:0006355;GO:0006357;GO:0006915;GO:0007049;GO:0008630;GO:0010628;GO:0030900;GO:0043065;GO:0043276;GO:0043392;GO:0043433;GO:0045599;GO:0045892;GO:0045893;GO:0045893;GO:0045944;GO:0045944;GO:0045944;GO:0048146;GO:0048255;GO:0051726;GO:0060252;GO:0070345;GO:0071466;GO:0071930;GO:0072332;GO:1990086;GO:1990090;GO:2000045, GO:0000381;GO…	GO:0000976;GO:0000978;GO:0000981;GO:0000981;GO:0000987;GO:0001216;GO:0003677;GO:0003700;GO:0003700;GO:0005515;GO:0019901;GO:0043565;GO:0043565;GO:0046983;GO:0140297;GO:1990837, GO:0003676;GO:0003714;GO:0003723;GO:0003723;GO:0003729;GO:0003729;GO:0005515;GO:0140297
mmu-miR-3473e	5.107	5.83026	22.3135	3.63545e-32	3.90084e-30	NA	NA	NA	NA	NA
mmu-miR-455-5p	3.81934	5.46046	21.2211	6.16963e-31	6.0182e-29	NA	NA	NA	NA	NA
mmu-miR-130b-3p	2.92225	7.46812	21.0958	8.59741e-31	7.68751e-29	Enpp4, Osbpl3, Zrsr1	ENSMUSG00000023961, ENSMUSG00000029822, ENSMUSG00000044068	GO:0005886;GO:0016020;GO:0016021;GO:0005886;GO:0016020;GO:0016021, GO:0005634;GO:0005737;GO:0005783;GO:0005829;GO:0005829;GO:0005886;GO:0005886;GO:0016020;GO:0031965;GO:0042995;GO:0043231;GO:0097038;GO:0097038, GO:0005634;GO:0005681;GO:0005681;GO:0005689;GO:0005689;GO:0089701;GO:0005634;GO:0005681;GO:0005681;GO:0005689;GO:0005689;GO:0089701	GO:0007596;GO:0007599;GO:0030194;GO:0046130;GO:0007596;GO:0007599;GO:0030194;GO:0046130, GO:0006869, GO:0000245;GO:0000398;GO:0000398;GO:0000398;GO:0006397;GO:0008380;GO:0000245;GO:0000398;GO:0000398;GO:0000398;GO:0006397;GO:0008380	GO:0003824;GO:0016787;GO:0046872;GO:0047710;GO:0003824;GO:0016787;GO:0046872;GO:0047710, GO:0008289;GO:0015248;GO:0015485;GO:0015485;GO:0032934, GO:0003676;GO:0003723;GO:0030628;GO:0030628;GO:0042802;GO:0046872;GO:0003676;GO:0003723;GO:0030628;GO:0030628;GO:0042802;GO:0046872
mmu-miR-223-5p	6.78509	0.450287	20.4773	4.52075e-30	3.73136e-28	NA	NA	NA	NA	NA
mmu-miR-425-5p	2.30891	8.66328	20.1158	1.21367e-29	9.30188e-28	Dzip1, Paip2b	ENSMUSG00000042156, ENSMUSG00000045896	GO:0005634;GO:0005654;GO:0005737;GO:0005737;GO:0005737;GO:0005813;GO:0005814;GO:0005814;GO:0005856;GO:0005929;GO:0016607;GO:0034451;GO:0036064;GO:0036064;GO:0036064;GO:0036064;GO:0042995;GO:0043231;GO:0097539;GO:0097546, GO:0005737	GO:0007224;GO:0007275;GO:0007283;GO:0007507;GO:0007507;GO:0030030;GO:0030154;GO:0032053;GO:0032507;GO:0033365;GO:0043393;GO:0044782;GO:0045184;GO:0045724;GO:0051220;GO:0051649;GO:0060271;GO:0060271;GO:0060271;GO:0061512;GO:0061512;GO:0120316;GO:0140706;GO:1903566, GO:0006417;GO:0017148;GO:0017148;GO:0045947	GO:0005515;GO:0046872;GO:0060090;GO:0062063;GO:0062063, GO:0000900;GO:0008143;GO:0030371
mmu-miR-6983-5p	6.13534	-0.196587	19.9227	2.06791e-29	1.47924e-27	NA	NA	NA	NA	NA
mmu-miR-15a-5p	2.52212	12.7666	18.9126	3.57391e-28	2.25577e-26	Nup210, Atp5g3, Egln3, Rangap1, Rpa2, Swi5, Vim	ENSMUSG00000030091, ENSMUSG00000018770, ENSMUSG00000035105, ENSMUSG00000022391, ENSMUSG00000028884, ENSMUSG00000044627, NA	GO:0005634;GO:0005635;GO:0005635;GO:0005643;GO:0005643;GO:0005643;GO:0005783;GO:0016020;GO:0016021;GO:0005634;GO:0005635;GO:0005635;GO:0005643;GO:0005643;GO:0005643;GO:0005783;GO:0016020;GO:0016021;GO:0005634;GO:0005635;GO:0005635;GO:0005643;GO:0005643;GO:0005643;GO:0005783;GO:0016020;GO:0016021;GO:0005634;GO:0005635;GO:0005635;GO:0005643;GO:0005643;GO:0005643;GO:0005783;GO:0016020;GO:0016021, GO…	GO:0006913;GO:0015031;GO:0051028;GO:0065003;GO:0006913;GO:0015031;GO:0051028;GO:0065003;GO:0006913;GO:0015031;GO:0051028;GO:0065003;GO:0006913;GO:0015031;GO:0051028;GO:0065003, GO:0006811;GO:0015986;GO:0046931;GO:1902600;GO:0006811;GO:0015986;GO:0046931;GO:1902600;GO:0006811;GO:0015986;GO:0046931;GO:1902600, GO:0006915;GO:0006974;GO:0018126;GO:0018401;GO:0018401;GO:0042127;GO:0042127;GO:0043523;G…	NA, GO:0008289;GO:0015078;GO:0022834;GO:0008289;GO:0015078;GO:0022834;GO:0008289;GO:0015078;GO:0022834, GO:0005506;GO:0008198;GO:0016491;GO:0016705;GO:0016706;GO:0031418;GO:0031543;GO:0031543;GO:0031545;GO:0031545;GO:0046872;GO:0051213;GO:0005506;GO:0008198;GO:0016491;GO:0016705;GO:0016706;GO:0031418;GO:0031543;GO:0031543;GO:0031545;GO:0031545;GO:0046872;GO:0051213, GO:0003723;GO:0005096;GO:00050…
mmu-miR-191-5p	2.23841	13.2498	18.5368	1.06055e-27	6.32205e-26	Ccnd2, Socs2	ENSMUSG00000000184, ENSMUSG00000020027	GO:0000307;GO:0000307;GO:0000785;GO:0005634;GO:0005634;GO:0005634;GO:0005654;GO:0005730;GO:0005737;GO:0005737;GO:0005829;GO:0016020;GO:0031965;GO:0097129;GO:0097129;GO:0000307;GO:0000307;GO:0000785;GO:0005634;GO:0005634;GO:0005634;GO:0005654;GO:0005730;GO:0005737;GO:0005737;GO:0005829;GO:0016020;GO:0031965;GO:0097129;GO:0097129;GO:0000307;GO:0000307;GO:0000785;GO:0005634;GO:0005634;GO:0005634;GO:…	GO:0000079;GO:0000082;GO:0000082;GO:0001934;GO:0007049;GO:0007616;GO:0008284;GO:0008344;GO:0043066;GO:0044772;GO:0045737;GO:0050679;GO:0051301;GO:0051726;GO:0060045;GO:0071481;GO:1900087;GO:1900087;GO:2000726;GO:0000079;GO:0000082;GO:0000082;GO:0001934;GO:0007049;GO:0007616;GO:0008284;GO:0008344;GO:0043066;GO:0044772;GO:0045737;GO:0050679;GO:0051301;GO:0051726;GO:0060045;GO:0071481;GO:1900087;GO:…	GO:0005515;GO:0016538;GO:0019901;GO:0005515;GO:0016538;GO:0019901;GO:0005515;GO:0016538;GO:0019901, GO:0005131;GO:0005159;GO:0005515;GO:0008269;GO:0046935
mmu-miR-511-5p	6.75145	0.352914	18.4521	1.35778e-27	7.66786e-26	NA	NA	NA	NA	NA
mmu-miR-29a-5p	2.71557	7.57163	17.8986	6.96603e-27	3.73728e-25	Acat2, Agap1, Atxn10, Auts2, Bcl2l13, Cbx5, Cenpf, Cyp51, F2r, Fbxo21, Fem1b, Flnc, Gpsm2, Hnrnpab, Idh1, Igsf3, Ilf3, Lamb1, Mllt11, Mturn, Myh10, Nasp, Nme1, Nsd2, Psrc1, Sephs1, Sertad4, Sh3rf1, Sox11, Trim59, Ywhae, Zfp821	ENSMUSG00000023832, ENSMUSG00000055013, NA, NA, ENSMUSG00000009112, ENSMUSG00000009575, ENSMUSG00000026605, NA, ENSMUSG00000048376, ENSMUSG00000032898, ENSMUSG00000032244, ENSMUSG00000068699, ENSMUSG00000027883, ENSMUSG00000020358, ENSMUSG00000025950, ENSMUSG00000042035, ENSMUSG00000032178, ENSMUSG00000002900, ENSMUSG00000053192, ENSMUSG00000038065, ENSMUSG00000020900, ENSMUSG00000028693, NA, ENS…	GO:0005737;GO:0005739;GO:0005739;GO:0005829, GO:0005737;GO:0005829;GO:0005737;GO:0005829;GO:0005737;GO:0005829;GO:0005737;GO:0005829, NA, NA, GO:0005739;GO:0016020;GO:0016021;GO:0016021;GO:0016021, GO:0000118;GO:0000775;GO:0000776;GO:0000781;GO:0000792;GO:0005634;GO:0005634;GO:0005654;GO:0005654;GO:0005694;GO:0005721;GO:0005721;GO:0005730;GO:0005730;GO:0010369;GO:0016605;GO:0017053;GO:0032991;GO:…	GO:0006635;GO:0045797, GO:0015031;GO:0090630;GO:0015031;GO:0090630;GO:0015031;GO:0090630;GO:0015031;GO:0090630, NA, NA, GO:0006915;GO:0042981, GO:0000122;GO:0000122;GO:0006325;GO:0006974;GO:0045892;GO:0045892, GO:0000278;GO:0000278;GO:0001822;GO:0007059;GO:0010389;GO:0010389;GO:0015031;GO:0016202;GO:0021591;GO:0045892;GO:0051310;GO:0051310, NA, GO:0002248;GO:0003105;GO:0006919;GO:0006954;GO:00071…	GO:0003985;GO:0003985;GO:0016740;GO:0016746;GO:0016747, GO:0000166;GO:0003924;GO:0003924;GO:0005096;GO:0005096;GO:0005525;GO:0005543;GO:0046872;GO:0000166;GO:0003924;GO:0003924;GO:0005096;GO:0005096;GO:0005525;GO:0005543;GO:0046872;GO:0000166;GO:0003924;GO:0003924;GO:0005096;GO:0005096;GO:0005525;GO:0005543;GO:0046872;GO:0000166;GO:0003924;GO:0003924;GO:0005096;GO:0005096;GO:0005525;GO:0005543;GO…
mmu-miR-16-5p	2.21916	14.1532	17.4076	3.05869e-26	1.49181e-24	Egln3, Nup210, Rangap1, Rpa2, Swi5, Vim	ENSMUSG00000035105, ENSMUSG00000030091, ENSMUSG00000022391, ENSMUSG00000028884, ENSMUSG00000044627, NA	GO:0005634;GO:0005634;GO:0005737;GO:0005737;GO:0005829;GO:0005634;GO:0005634;GO:0005737;GO:0005737;GO:0005829, GO:0005634;GO:0005635;GO:0005635;GO:0005643;GO:0005643;GO:0005643;GO:0005783;GO:0016020;GO:0016021;GO:0005634;GO:0005635;GO:0005635;GO:0005643;GO:0005643;GO:0005643;GO:0005783;GO:0016020;GO:0016021;GO:0005634;GO:0005635;GO:0005635;GO:0005643;GO:0005643;GO:0005643;GO:0005783;GO:0016020;GO…	GO:0006915;GO:0006974;GO:0018126;GO:0018401;GO:0018401;GO:0042127;GO:0042127;GO:0043523;GO:0071456;GO:1990830;GO:0006915;GO:0006974;GO:0018126;GO:0018401;GO:0018401;GO:0042127;GO:0042127;GO:0043523;GO:0071456;GO:1990830, GO:0006913;GO:0015031;GO:0051028;GO:0065003;GO:0006913;GO:0015031;GO:0051028;GO:0065003;GO:0006913;GO:0015031;GO:0051028;GO:0065003;GO:0006913;GO:0015031;GO:0051028;GO:0065003, G…	GO:0005506;GO:0008198;GO:0016491;GO:0016705;GO:0016706;GO:0031418;GO:0031543;GO:0031543;GO:0031545;GO:0031545;GO:0046872;GO:0051213;GO:0005506;GO:0008198;GO:0016491;GO:0016705;GO:0016706;GO:0031418;GO:0031543;GO:0031543;GO:0031545;GO:0031545;GO:0046872;GO:0051213, NA, GO:0003723;GO:0005096;GO:0005096;GO:0031267;GO:0031267;GO:0031625;GO:0003723;GO:0005096;GO:0005096;GO:0031267;GO:0031267;GO:003162…
mmu-miR-3473b	3.50717	6.66913	17.2044	5.68644e-26	2.65285e-24	Padi2	ENSMUSG00000028927	GO:0000791;GO:0005634;GO:0005737;GO:0005737	GO:0030520;GO:0045815;GO:0070100;GO:1901624;GO:1990830	GO:0004668;GO:0004668;GO:0005509;GO:0016787;GO:0030331;GO:0042803;GO:0046872
mmu-miR-511-3p	7.7949	2.80929	17.1105	7.58827e-26	3.39259e-24	NA	NA	NA	NA	NA
mmu-miR-6983-3p	7.22729	2.08284	16.5414	4.45118e-25	1.91045e-23	NA	NA	NA	NA	NA
mmu-miR-501-3p	2.1953	8.51282	15.9588	2.83383e-24	1.12618e-22	NA	NA	NA	NA	NA
mmu-miR-342-5p	2.67686	7.83746	15.3797	1.85946e-23	7.12571e-22	NA	NA	NA	NA	NA
chr3_29427	5.94724	0.845853	14.7934	1.30315e-22	4.82167e-21	Traf4, Dclk2, Dlx2, Cdca5, Ptk7, Plk1, Sbk1, Birc5, Ube2s, E2f8, Cenpm, Zc3h7b, Dclk2, Agap1, Phc1	ENSMUSG00000017386, ENSMUSG00000028078, ENSMUSG00000023391, ENSMUSG00000024791, ENSMUSG00000023972, ENSMUSG00000030867, ENSMUSG00000042978, ENSMUSG00000017716, ENSMUSG00000060860, ENSMUSG00000046179, ENSMUSG00000068101, ENSMUSG00000022390, ENSMUSG00000028078, ENSMUSG00000055013, ENSMUSG00000040669	GO:0001650;GO:0005634;GO:0005654;GO:0005737;GO:0005829;GO:0005856;GO:0005886;GO:0005923;GO:0016020;GO:0030054;GO:0098802, GO:0005737;GO:0005856;GO:0005737;GO:0005856, GO:0005634, GO:0000785;GO:0005634;GO:0005634;GO:0005654;GO:0005694;GO:0005737, GO:0005886;GO:0005886;GO:0005911;GO:0005911;GO:0005911;GO:0016020;GO:0016021;GO:0030054, GO:0000775;GO:0000776;GO:0000776;GO:0000779;GO:0000785;GO:000079…	GO:0002376;GO:0006915;GO:0007165;GO:0007250;GO:0007275;GO:0007585;GO:0030323;GO:0042981;GO:0043122;GO:0045087;GO:0045860;GO:0046330;GO:0046330, GO:0000226;GO:0000226;GO:0006468;GO:0016310;GO:0018105;GO:0021766;GO:0021860;GO:0034504;GO:0035556;GO:1900181;GO:0000226;GO:0000226;GO:0006468;GO:0016310;GO:0018105;GO:0021766;GO:0021860;GO:0034504;GO:0035556;GO:1900181, GO:0000122;GO:0000122;GO:0006355;G…	GO:0005164;GO:0008270;GO:0016740;GO:0019901;GO:0031625;GO:0031996;GO:0042802;GO:0046872;GO:0050699, GO:0000166;GO:0004672;GO:0004674;GO:0005524;GO:0008017;GO:0016301;GO:0016740;GO:0000166;GO:0004672;GO:0004674;GO:0005524;GO:0008017;GO:0016301;GO:0016740, GO:0000977;GO:0000978;GO:0000981;GO:0001228;GO:0003677;GO:0003682;GO:0003727;GO:0005515;GO:1990837, GO:0005515;GO:0044877, GO:0004672;GO:0050839…
mmu-miR-21a-5p	2.06551	12.5232	12.9205	8.77315e-20	2.6896e-18	NA	NA	NA	NA	NA
mmu-miR-181a-2-3p	3.24818	3.9818	12.689	2.02445e-19	6.03399e-18	NA	NA	NA	NA	NA
mmu-miR-501-5p	2.30517	5.55984	12.4175	5.44304e-19	1.49754e-17	NA	NA	NA	NA	NA
mmu-miR-23a-3p	2.15684	11.8021	12.3115	8.03039e-19	2.15415e-17	Lmnb1, Acat1, Bri3bp, Bub1, Ccnb1, Cemip2, Cxadr, Dvl3, Ints7, Mcm6, Ncapg, Prr11, Prrc2b, Top2a, Zwint	ENSMUSG00000024590, ENSMUSG00000032047, ENSMUSG00000037905, ENSMUSG00000027379, ENSMUSG00000041431, ENSMUSG00000024754, ENSMUSG00000022865, ENSMUSG00000003233, ENSMUSG00000037461, ENSMUSG00000026355, ENSMUSG00000015880, ENSMUSG00000020493, ENSMUSG00000039262, ENSMUSG00000020914, ENSMUSG00000019923	GO:0005634;GO:0005634;GO:0005635;GO:0005635;GO:0005635;GO:0005635;GO:0005637;GO:0005638;GO:0005652;GO:0005652;GO:0005654;GO:0005654;GO:0005737;GO:0005882;GO:0016363;GO:0016363;GO:0031965;GO:0005634;GO:0005634;GO:0005635;GO:0005635;GO:0005635;GO:0005635;GO:0005637;GO:0005638;GO:0005652;GO:0005652;GO:0005654;GO:0005654;GO:0005737;GO:0005882;GO:0016363;GO:0016363;GO:0031965;GO:0005634;GO:0005634;GO:…	GO:0006998;GO:0006998;GO:0007097;GO:0010971;GO:0031507;GO:0046330;GO:0051664;GO:0090435;GO:1904609;GO:0006998;GO:0006998;GO:0007097;GO:0010971;GO:0031507;GO:0046330;GO:0051664;GO:0090435;GO:1904609;GO:0006998;GO:0006998;GO:0007097;GO:0010971;GO:0031507;GO:0046330;GO:0051664;GO:0090435;GO:1904609;GO:0006998;GO:0006998;GO:0007097;GO:0010971;GO:0031507;GO:0046330;GO:0051664;GO:0090435;GO:1904609, GO…	GO:0003690;GO:0005200;GO:0008432;GO:0043274;GO:1990837;GO:0003690;GO:0005200;GO:0008432;GO:0043274;GO:1990837;GO:0003690;GO:0005200;GO:0008432;GO:0043274;GO:1990837;GO:0003690;GO:0005200;GO:0008432;GO:0043274;GO:1990837, GO:0003985;GO:0003985;GO:0003985;GO:0016453;GO:0016740;GO:0016746;GO:0016747;GO:0019899;GO:0030955;GO:0042802;GO:0046872;GO:0120225;GO:0003985;GO:0003985;GO:0003985;GO:0016453;GO…
mmu-miR-190a-5p	2.10339	9.72181	12.2514	1.00177e-18	2.62171e-17	NA	NA	NA	NA	NA
mmu-miR-146a-3p	5.51246	1.54822	12.0948	1.7851e-18	4.51825e-17	NA	NA	NA	NA	NA
mmu-miR-3079-5p	5.35921	-0.300823	12.091	1.81067e-18	4.51825e-17	NA	NA	NA	NA	NA
mmu-miR-8114	3.10513	3.88658	11.8231	4.90314e-18	1.16913e-16	NA	NA	NA	NA	NA
mmu-miR-7219-3p	5.20568	0.868691	11.7593	6.22199e-18	1.43605e-16	NA	NA	NA	NA	NA
mmu-miR-29b-1-5p	3.4849	4.31561	11.7519	6.39765e-18	1.43605e-16	NA	NA	NA	NA	NA
mmu-miR-451a	3.26098	13.0138	11.7508	6.4241e-18	1.43605e-16	NA	NA	NA	NA	NA
mmu-miR-3079-3p	5.1512	-0.145275	11.6673	8.78328e-18	1.92336e-16	NA	NA	NA	NA	NA
mmu-miR-17-3p	1.99635	7.3783	11.6052	1.10946e-17	2.38091e-16	NA	NA	NA	NA	NA
mmu-miR-652-3p	2.04591	10.4326	11.4881	1.72472e-17	3.62868e-16	NA	NA	NA	NA	NA
mmu-miR-190a-3p	2.34652	6.58698	11.4307	2.14232e-17	4.42059e-16	NA	NA	NA	NA	NA
mmu-miR-203-3p	2.04776	6.53673	11.3892	2.50655e-17	5.07458e-16	Idh1	ENSMUSG00000025950	GO:0005737;GO:0005739;GO:0005739;GO:0005739;GO:0005777;GO:0005777;GO:0005829;GO:0005829;GO:0005829;GO:0005737;GO:0005739;GO:0005739;GO:0005739;GO:0005777;GO:0005777;GO:0005829;GO:0005829;GO:0005829;GO:0005737;GO:0005739;GO:0005739;GO:0005739;GO:0005777;GO:0005777;GO:0005829;GO:0005829;GO:0005829	GO:0006097;GO:0006099;GO:0006102;GO:0006102;GO:0006103;GO:0006739;GO:0006749;GO:0006979;GO:0014070;GO:0048545;GO:0060696;GO:0071071;GO:0006097;GO:0006099;GO:0006102;GO:0006102;GO:0006103;GO:0006739;GO:0006749;GO:0006979;GO:0014070;GO:0048545;GO:0060696;GO:0071071;GO:0006097;GO:0006099;GO:0006102;GO:0006102;GO:0006103;GO:0006739;GO:0006749;GO:0006979;GO:0014070;GO:0048545;GO:0060696;GO:0071071	GO:0000287;GO:0004450;GO:0004450;GO:0004450;GO:0016491;GO:0016616;GO:0042802;GO:0042803;GO:0046872;GO:0050661;GO:0051287;GO:0000287;GO:0004450;GO:0004450;GO:0004450;GO:0016491;GO:0016616;GO:0042802;GO:0042803;GO:0046872;GO:0050661;GO:0051287;GO:0000287;GO:0004450;GO:0004450;GO:0004450;GO:0016491;GO:0016616;GO:0042802;GO:0042803;GO:0046872;GO:0050661;GO:0051287
mmu-miR-15b-5p	2.15304	9.85107	11.3289	3.1498e-17	6.25877e-16	NA	NA	NA	NA	NA
mmu-miR-5121	2.98301	4.26844	11.2898	3.65297e-17	7.12661e-16	NA	NA	NA	NA	NA
mmu-miR-146b-5p	2.02315	7.55625	10.9932	1.13296e-16	2.13275e-15	NA	NA	NA	NA	NA
mmu-miR-15a-3p	2.84762	4.42773	10.359	1.31579e-15	2.35307e-14	NA	NA	NA	NA	NA
mmu-miR-140-3p	1.89872	8.64129	10.1664	2.79385e-15	4.91442e-14	NA	NA	NA	NA	NA
mmu-miR-450b-5p	2.76535	4.24356	10.0623	4.20405e-15	7.27572e-14	NA	NA	NA	NA	NA
mmu-miR-181b-2-3p	3.91885	1.96792	9.92416	7.24134e-15	1.21406e-13	NA	NA	NA	NA	NA
mmu-miR-1895	5.4372	3.16373	9.55588	3.112e-14	4.91056e-13	NA	NA	NA	NA	NA
mmu-miR-503-5p	1.96076	7.47789	9.5062	3.7918e-14	5.89652e-13	NA	NA	NA	NA	NA
mmu-miR-25-3p	2.06021	9.23502	9.35846	6.83123e-14	1.03238e-12	NA	NA	NA	NA	NA
mmu-miR-16-1-3p	4.0683	2.14673	9.31768	8.03893e-14	1.18161e-12	NA	NA	NA	NA	NA
mmu-miR-130b-5p	2.16243	5.04235	9.27552	9.5135e-14	1.37946e-12	NA	NA	NA	NA	NA
mmu-miR-144-5p	2.93891	5.04758	9.1847	1.36804e-13	1.93145e-12	NA	NA	NA	NA	NA
mmu-miR-15b-3p	2.11788	6.01586	9.15802	1.52229e-13	2.12133e-12	NA	NA	NA	NA	NA
mmu-miR-532-5p	1.68958	11.1239	9.11296	1.8235e-13	2.50849e-12	NA	NA	NA	NA	NA
mmu-miR-2137	3.13967	6.15635	8.83285	5.61749e-13	7.62983e-12	NA	NA	NA	NA	NA
mmu-miR-34a-5p	1.68522	10.6953	8.33392	4.21061e-12	5.44336e-11	NA	NA	NA	NA	NA
mmu-miR-29b-3p	1.86567	13.8935	8.19834	7.29123e-12	9.20411e-11	Ctnnbip1, Adamts7, Agap1, Ankrd13b, Atp5g3, Aurkb, Banf1, Bcl7a, Blmh, Brd3, Bri3bp, C77080, Calm3, Cbx2, Ccna2, Ccnd2, Ccnf, Cdc25b, Cemip2, Cenpb, Cxadr, Cyp51, Dcakd, Dpysl3, Ehd1, Eif5a, Eomes, Fam171a2, Fbxo21, Fh1, Fkbp1a, Fyn, H2ax, Hdgf, Igsf3, Impdh1, Ints7, Kif22, Lmnb1, Lsm11, Maz, Mest, Mllt11, Mprip, Nf2, Nkiras2, Nup210, Pdgfra, Phb2, Phc1, Pole3, Polr2d, Ptpn11, Rnf165, Serf1, Shcb…	ENSMUSG00000028988, ENSMUSG00000032363, ENSMUSG00000055013, ENSMUSG00000037907, ENSMUSG00000018770, ENSMUSG00000020897, ENSMUSG00000024844, NA, ENSMUSG00000020840, ENSMUSG00000026918, ENSMUSG00000037905, ENSMUSG00000050390, ENSMUSG00000019370, ENSMUSG00000025577, ENSMUSG00000027715, ENSMUSG00000000184, ENSMUSG00000072082, ENSMUSG00000027330, ENSMUSG00000024754, NA, ENSMUSG00000022865, NA, ENSMUSG…	GO:0005634;GO:0005634;GO:0005634;GO:0005737;GO:0005737;GO:0005829;GO:0005829;GO:0030877;GO:0030877;GO:1990711;GO:0005634;GO:0005634;GO:0005634;GO:0005737;GO:0005737;GO:0005829;GO:0005829;GO:0030877;GO:0030877;GO:1990711, GO:0005576;GO:0009986;GO:0031012, GO:0005737;GO:0005829;GO:0005737;GO:0005829;GO:0005737;GO:0005829;GO:0005737;GO:0005829, GO:0005737;GO:0005737;GO:0005768;GO:0005769;GO:0005770;…	GO:0000122;GO:0001658;GO:0002528;GO:0009952;GO:0016055;GO:0030178;GO:0030178;GO:0030178;GO:0031333;GO:0032091;GO:0043392;GO:0043433;GO:0043433;GO:0045657;GO:0045669;GO:0048662;GO:0060633;GO:0072201;GO:0090090;GO:0000122;GO:0001658;GO:0002528;GO:0009952;GO:0016055;GO:0030178;GO:0030178;GO:0030178;GO:0031333;GO:0032091;GO:0043392;GO:0043433;GO:0043433;GO:0045657;GO:0045669;GO:0048662;GO:0060633;GO:…	GO:0005515;GO:0008013;GO:0008013;GO:0008013;GO:0070016;GO:0005515;GO:0008013;GO:0008013;GO:0008013;GO:0070016, GO:0004222;GO:0004222;GO:0008233;GO:0008237;GO:0016787;GO:0046872, GO:0000166;GO:0003924;GO:0003924;GO:0005096;GO:0005096;GO:0005525;GO:0005543;GO:0046872;GO:0000166;GO:0003924;GO:0003924;GO:0005096;GO:0005096;GO:0005525;GO:0005543;GO:0046872;GO:0000166;GO:0003924;GO:0003924;GO:0005096;G…
mmu-miR-486b-5p	2.8955	4.5084	8.16588	8.31619e-12	1.0166e-10	NA	NA	NA	NA	NA
mmu-miR-486a-5p	2.89199	4.52414	8.14303	9.12306e-12	1.09989e-10	NA	NA	NA	NA	NA
mmu-miR-7115-5p	4.46015	0.501988	8.11272	1.03156e-11	1.22473e-10	NA	NA	NA	NA	NA
mmu-miR-5103	4.40492	-0.0982962	8.11102	1.03868e-11	1.22473e-10	NA	NA	NA	NA	NA
mmu-miR-425-3p	2.15686	6.19082	8.08712	1.14435e-11	1.33466e-10	NA	NA	NA	NA	NA
mmu-miR-5126	4.00451	2.37035	8.03602	1.4078e-11	1.62427e-10	NA	NA	NA	NA	NA
mmu-miR-27a-5p	4.23584	2.38631	7.93454	2.12463e-11	2.39971e-10	NA	NA	NA	NA	NA
mmu-miR-3108-5p	4.02164	-1.27525	7.70854	5.31493e-11	5.5911e-10	NA	NA	NA	NA	NA
mmu-miR-191-3p	1.74827	6.83418	7.31078	2.66668e-10	2.40375e-09	NA	NA	NA	NA	NA
mmu-miR-144-3p	2.50651	10.8492	7.30919	2.68386e-10	2.40375e-09	NA	NA	NA	NA	NA
mmu-miR-5123	4.03208	1.61516	7.24698	3.45285e-10	3.02171e-09	NA	NA	NA	NA	NA
mmu-miR-5624-3p	3.45124	-0.686763	7.1934	4.28901e-10	3.62371e-09	NA	NA	NA	NA	NA
mmu-miR-16-2-3p	2.70196	2.66044	7.05704	7.44436e-10	6.09755e-09	NA	NA	NA	NA	NA
mmu-miR-1934-5p	2.31185	3.36012	7.00771	9.08563e-10	7.32998e-09	NA	NA	NA	NA	NA
mmu-miR-500-3p	1.79702	9.01948	6.99798	9.44975e-10	7.56685e-09	NA	NA	NA	NA	NA
mmu-miR-6537-3p	3.35814	-1.77177	6.97381	1.04181e-09	8.28045e-09	NA	NA	NA	NA	NA
mmu-miR-21a-3p	2.68762	4.40599	6.82071	1.9312e-09	1.49077e-08	NA	NA	NA	NA	NA
chr8_43150	3.18848	3.14112	6.6981	3.16209e-09	2.42352e-08	NA	NA	NA	NA	NA
chr4_31798	2.67824	3.06477	6.51436	6.6051e-09	4.7787e-08	NA	NA	NA	NA	NA
mmu-miR-423-5p	1.84184	7.00369	6.51319	6.63585e-09	4.7787e-08	NA	NA	NA	NA	NA
mmu-miR-374b-5p	1.57082	8.07009	6.42428	9.46659e-09	6.72692e-08	NA	NA	NA	NA	NA
mmu-miR-93-5p	1.64974	11.3747	6.32588	1.40125e-08	9.76324e-08	NA	NA	NA	NA	NA
chr12_10577	3.72262	-1.29994	6.24177	1.95754e-08	1.32027e-07	NA	NA	NA	NA	NA
chr4_30965	3.65388	0.979471	6.24034	1.96871e-08	1.32027e-07	NA	NA	NA	NA	NA
chr5_33756	3.89808	-0.0444748	5.91444	7.12614e-08	4.44555e-07	NA	NA	NA	NA	NA
mmu-miR-1947-5p	2.72464	1.79808	5.90722	7.33106e-08	4.54695e-07	NA	NA	NA	NA	NA
chr2_25261	3.55073	0.12106	5.74859	1.36273e-07	8.15772e-07	NA	NA	NA	NA	NA
mmu-miR-24-2-5p	1.82197	6.32588	5.68556	1.74128e-07	1.02098e-06	NA	NA	NA	NA	NA
mmu-miR-196b-5p	2.90459	0.897362	5.43222	4.62735e-07	2.54623e-06	NA	NA	NA	NA	NA
mmu-miR-6933-5p	3.07518	-1.01018	5.41281	4.98424e-07	2.70106e-06	NA	NA	NA	NA	NA
mmu-miR-7043-3p	3.20066	-0.679599	5.33432	6.72612e-07	3.53781e-06	NA	NA	NA	NA	NA
mmu-miR-106b-3p	1.55288	6.25542	5.32185	7.05323e-07	3.69176e-06	NA	NA	NA	NA	NA
chr4_33208	3.16166	-1.73564	5.14238	1.39114e-06	7.07437e-06	NA	NA	NA	NA	NA
mmu-miR-326-3p	1.45636	7.77748	4.9327	3.04405e-06	1.49828e-05	NA	NA	NA	NA	NA
mmu-let-7j	1.54377	8.22728	4.896	3.48679e-06	1.69291e-05	NA	NA	NA	NA	NA
mmu-miR-203-5p	2.36164	2.04094	4.86265	3.9433e-06	1.89738e-05	NA	NA	NA	NA	NA
mmu-miR-3074-1-3p	2.42237	2.12471	4.78521	5.24088e-06	2.48826e-05	NA	NA	NA	NA	NA
mmu-miR-23a-5p	2.89401	1.5449	4.77702	5.40045e-06	2.55272e-05	NA	NA	NA	NA	NA
mmu-miR-301b-3p	1.53046	5.1192	4.6874	7.48692e-06	3.47769e-05	Enpp4, Ifi27, Ipcef1, Lmbrd1, Rapgef4, Serpine1, Synj2, Zrsr1	ENSMUSG00000023961, ENSMUSG00000064215, ENSMUSG00000064065, ENSMUSG00000073725, ENSMUSG00000049044, ENSMUSG00000037411, ENSMUSG00000023805, ENSMUSG00000044068	GO:0005886;GO:0016020;GO:0016021;GO:0005886;GO:0016020;GO:0016021, GO:0005635;GO:0005637;GO:0005739;GO:0031966, GO:0005737;GO:0005829;GO:0005886;GO:0016020, GO:0005764;GO:0005765;GO:0005765;GO:0005774;GO:0005783;GO:0005789;GO:0005886;GO:0016020;GO:0016021;GO:0030136;GO:0031410;GO:0043231;GO:0045334, GO:0001750;GO:0001917;GO:0005737;GO:0005829;GO:0005886;GO:0005886;GO:0005903;GO:0005929;GO:0014069…	GO:0007596;GO:0007599;GO:0030194;GO:0046130;GO:0007596;GO:0007599;GO:0030194;GO:0046130, GO:0000122;GO:0006915;GO:0043161;GO:0044827;GO:0045087;GO:0046825;GO:0046825;GO:0051607;GO:0060337;GO:0070936;GO:0097190;GO:0097191, NA, GO:0006897;GO:0007275;GO:0007369;GO:0061462;GO:0061462;GO:0072583;GO:0072665, GO:0006887;GO:0007165;GO:0007188;GO:0007189;GO:0007264;GO:0007265;GO:0014911;GO:0017156;GO:0017…	GO:0003824;GO:0016787;GO:0046872;GO:0047710;GO:0003824;GO:0016787;GO:0046872;GO:0047710, GO:0005521;GO:0042802;GO:0061629, GO:0019904, GO:0005158;GO:0005515;GO:0031419;GO:0032050;GO:0035612;GO:0140318, GO:0000166;GO:0005085;GO:0005085;GO:0005085;GO:0005515;GO:0030552;GO:0030552;GO:0031267;GO:0044877, GO:0002020;GO:0004867;GO:0004867;GO:0004867;GO:0005102;GO:0005515;GO:0030414, GO:0003676;GO:00037…
mmu-miR-5116	2.60732	-1.51278	4.5502	1.22832e-05	5.46884e-05	NA	NA	NA	NA	NA
mmu-miR-3964	2.61751	-1.63394	4.53993	1.27439e-05	5.62723e-05	NA	NA	NA	NA	NA
mmu-miR-322-5p	1.35447	11.8362	4.51349	1.40081e-05	6.13499e-05	NA	NA	NA	NA	NA
mmu-miR-362-3p	1.7434	5.34443	4.50968	1.42e-05	6.16866e-05	NA	NA	NA	NA	NA
mmu-miR-7086-5p	2.84389	-2.0727	4.50322	1.45312e-05	6.26184e-05	NA	NA	NA	NA	NA
mmu-miR-712-3p	2.97791	-0.159018	4.348	2.51799e-05	0.000104834	NA	NA	NA	NA	NA
mmu-miR-3473h-5p	2.85191	-1.47686	4.23528	3.73265e-05	0.000152286	NA	NA	NA	NA	NA
mmu-miR-6967-3p	2.79866	-0.205794	4.23407	3.74834e-05	0.000152347	NA	NA	NA	NA	NA
mmu-miR-3074-5p	1.68453	3.68716	4.15893	4.85959e-05	0.000196768	NA	NA	NA	NA	NA
mmu-miR-7023-3p	2.66396	-0.964003	4.10643	5.81847e-05	0.000233829	NA	NA	NA	NA	NA
mmu-miR-652-5p	1.92641	3.08715	4.07864	6.39747e-05	0.000255185	NA	NA	NA	NA	NA
chr7_39988	2.70711	-1.86959	4.05773	6.8692e-05	0.00027198	NA	NA	NA	NA	NA
mmu-miR-423-3p	1.35143	9.18173	4.02312	7.72508e-05	0.000304743	NA	NA	NA	NA	NA
mmu-miR-362-5p	1.4372	5.78001	3.87881	0.000125338	0.000489045	NA	NA	NA	NA	NA
mmu-miR-7091-3p	2.69816	-1.42726	3.77447	0.000176834	0.000677654	NA	NA	NA	NA	NA
mmu-miR-7015-3p	2.64476	-1.06623	3.73817	0.0001991	0.000754891	NA	NA	NA	NA	NA
chr18_22209	3.09959	-0.285102	3.7306	0.000204068	0.000771003	NA	NA	NA	NA	NA
mmu-miR-450a-5p	1.38583	5.72883	3.67681	0.000242947	0.000908302	Agap1, Dnajc9	ENSMUSG00000055013, ENSMUSG00000021811	GO:0005737;GO:0005829;GO:0005737;GO:0005829;GO:0005737;GO:0005829;GO:0005737;GO:0005829, GO:0005615;GO:0005634;GO:0005634;GO:0005654;GO:0005737;GO:0005737;GO:0005829;GO:0005886;GO:0016020;GO:0101031	GO:0015031;GO:0090630;GO:0015031;GO:0090630;GO:0015031;GO:0090630;GO:0015031;GO:0090630, GO:0006334;GO:0032781	GO:0000166;GO:0003924;GO:0003924;GO:0005096;GO:0005096;GO:0005525;GO:0005543;GO:0046872;GO:0000166;GO:0003924;GO:0003924;GO:0005096;GO:0005096;GO:0005525;GO:0005543;GO:0046872;GO:0000166;GO:0003924;GO:0003924;GO:0005096;GO:0005096;GO:0005525;GO:0005543;GO:0046872;GO:0000166;GO:0003924;GO:0003924;GO:0005096;GO:0005096;GO:0005525;GO:0005543;GO:0046872, GO:0031072;GO:0031072;GO:0042393;GO:0051087
mmu-miR-5134-5p	2.6364	-1.26595	3.67365	0.00024544	0.000914436	NA	NA	NA	NA	NA
mmu-miR-5128	2.45782	0.712621	3.63222	0.000280443	0.00104123	NA	NA	NA	NA	NA
mmu-miR-146b-3p	2.59364	0.145982	3.59705	0.000313845	0.00114934	NA	NA	NA	NA	NA
chr8_43564	2.69119	-0.508239	3.587	0.000324066	0.00117474	NA	NA	NA	NA	NA
mmu-miR-3968	1.59011	2.94206	3.55732	0.000356136	0.00128233	NA	NA	NA	NA	NA
chr14_14675	1.46926	7.1962	3.4924	0.000437091	0.00155298	NA	NA	NA	NA	NA
mmu-miR-1b-3p	1.89793	2.25396	3.45381	0.000493199	0.00172942	NA	NA	NA	NA	NA
mmu-miR-17-5p	1.35886	11.0535	3.4349	0.000523115	0.00182835	NA	NA	NA	NA	NA
mmu-miR-7043-5p	2.66779	-1.11313	3.42161	0.00054517	0.00189925	NA	NA	NA	NA	NA
mmu-miR-18a-5p	1.30465	9.86473	3.40782	0.000568971	0.00197575	Cbx7	ENSMUSG00000053411	GO:0000785;GO:0000792;GO:0005634;GO:0005634;GO:0005654;GO:0005694;GO:0005829;GO:0031519;GO:0035102;GO:0035102	GO:0000122;GO:0000122;GO:0006325;GO:0016925;GO:0032968;GO:0048733	GO:0003682;GO:0003723;GO:0003727;GO:0005515;GO:0032183;GO:0035064;GO:0061665
mmu-miR-20a-5p	1.38031	11.4064	3.39656	0.000589134	0.00203916	NA	NA	NA	NA	NA
mmu-miR-7679-3p	2.70793	-0.935914	3.39359	0.000594572	0.00205137	NA	NA	NA	NA	NA
mmu-miR-5104	2.51669	-0.747999	3.37002	0.000639379	0.00218488	NA	NA	NA	NA	NA
mmu-miR-6961-5p	2.5094	-2.10924	3.36632	0.000646686	0.00220284	NA	NA	NA	NA	NA
chr14_15012	2.63368	-0.98583	3.30956	0.000769337	0.00259591	NA	NA	NA	NA	NA
mmu-miR-26b-5p	1.28544	12.5318	3.14932	0.0012444	0.00408331	Agap1, Arhgap35, Bcl7a, Bri3bp, Ccne1, Cenpb, Dpysl3, Ehd1, Ephb2, F2r, Gtse1, Hacd1, Igsf3, Irgq, Lmnb1, Mex3a, Mta1, Panx1, Pclaf, Prrc2b, Sema6a, Sh3rf1, Socs7, Uqcrfs1, Vdac1, Zc3h7b	ENSMUSG00000055013, ENSMUSG00000058230, NA, ENSMUSG00000037905, ENSMUSG00000002068, NA, ENSMUSG00000024501, ENSMUSG00000024772, ENSMUSG00000028664, ENSMUSG00000048376, ENSMUSG00000022385, ENSMUSG00000063275, ENSMUSG00000042035, ENSMUSG00000041037, ENSMUSG00000024590, ENSMUSG00000074480, ENSMUSG00000021144, ENSMUSG00000031934, NA, ENSMUSG00000039262, ENSMUSG00000019647, ENSMUSG00000031642, ENSMUSG…	GO:0005737;GO:0005829;GO:0005737;GO:0005829;GO:0005737;GO:0005829;GO:0005737;GO:0005829, GO:0005634;GO:0005737;GO:0005829;GO:0005829;GO:0005856;GO:0005886;GO:0015629;GO:0016020;GO:0036064;GO:0042995, NA, GO:0005739;GO:0005739;GO:0005741;GO:0016020;GO:0016021;GO:0005739;GO:0005739;GO:0005741;GO:0016020;GO:0016021;GO:0005739;GO:0005739;GO:0005741;GO:0016020;GO:0016021, GO:0000307;GO:0000307;GO:0005…	GO:0015031;GO:0090630;GO:0015031;GO:0090630;GO:0015031;GO:0090630;GO:0015031;GO:0090630, GO:0001843;GO:0007165;GO:0007229;GO:0007266;GO:0007266;GO:0007411;GO:0007413;GO:0008064;GO:0008360;GO:0008361;GO:0010976;GO:0010976;GO:0016477;GO:0021955;GO:0030879;GO:0030900;GO:0030950;GO:0031668;GO:0032956;GO:0035024;GO:0035024;GO:0043010;GO:0043116;GO:0043547;GO:0044319;GO:0045724;GO:0050770;GO:0050770;GO…	GO:0000166;GO:0003924;GO:0003924;GO:0005096;GO:0005096;GO:0005525;GO:0005543;GO:0046872;GO:0000166;GO:0003924;GO:0003924;GO:0005096;GO:0005096;GO:0005525;GO:0005543;GO:0046872;GO:0000166;GO:0003924;GO:0003924;GO:0005096;GO:0005096;GO:0005525;GO:0005543;GO:0046872;GO:0000166;GO:0003924;GO:0003924;GO:0005096;GO:0005096;GO:0005525;GO:0005543;GO:0046872, GO:0000166;GO:0003677;GO:0003924;GO:0005096;GO…
mmu-miR-5130	2.24172	-1.81228	3.07924	0.00152883	0.00494107	NA	NA	NA	NA	NA
mmu-miR-1b-5p	2.17095	0.136617	3.07234	0.00155991	0.00501134	NA	NA	NA	NA	NA
mmu-miR-6981-3p	2.47659	-1.5572	3.05792	0.00162676	0.00519498	NA	NA	NA	NA	NA
mmu-miR-26b-3p	1.59162	2.78832	3.00531	0.00189392	0.00599463	NA	NA	NA	NA	NA
mmu-miR-677-5p	2.39942	1.08259	2.97926	0.00204081	0.00636568	NA	NA	NA	NA	NA
mmu-miR-532-3p	1.28063	6.21994	2.97666	0.00205607	0.00639467	NA	NA	NA	NA	NA
mmu-miR-200c-3p	2.49442	5.6924	2.96618	0.00211853	0.00655096	NA	NA	NA	NA	NA
chr6_38325	1.90139	2.95996	2.91929	0.00242015	0.00744075	NA	NA	NA	NA	NA
mmu-miR-6546-3p	2.35586	-1.10035	2.90918	0.00249016	0.00763413	NA	NA	NA	NA	NA
mmu-miR-8096	2.23287	-2.37277	2.85727	0.00288029	0.00875509	NA	NA	NA	NA	NA
mmu-miR-1934-3p	2.41886	-0.539881	2.84459	0.00298382	0.00899338	NA	NA	NA	NA	NA
mmu-miR-7017-5p	2.27198	-1.08177	2.83646	0.00305195	0.00917295	NA	NA	NA	NA	NA
mmu-miR-7057-3p	2.22467	-2.10136	2.83171	0.0030925	0.00926886	NA	NA	NA	NA	NA
mmu-miR-1953	2.3056	-1.35211	2.82269	0.00317067	0.00947669	NA	NA	NA	NA	NA
mmu-miR-19a-3p	1.30948	7.28601	2.80577	0.00332241	0.00990263	NA	NA	NA	NA	NA
mmu-miR-3065-3p	2.21617	-1.86605	2.77303	0.00363507	0.0107747	NA	NA	NA	NA	NA
mmu-miR-1930-5p	2.10082	-1.89171	2.75811	0.00378638	0.0111615	NA	NA	NA	NA	NA
mmu-miR-126b-3p	2.28433	-1.34393	2.7189	0.0042118	0.0123477	NA	NA	NA	NA	NA
mmu-miR-5107-5p	2.06286	-2.12062	2.70502	0.00437264	0.012715	NA	NA	NA	NA	NA
mmu-miR-5113	1.47633	3.9983	2.6996	0.00443699	0.0128673	NA	NA	NA	NA	NA
mmu-miR-6960-5p	2.38194	-1.60967	2.68107	0.00466339	0.0134874	NA	NA	NA	NA	NA
mmu-miR-6934-5p	1.96589	0.457623	2.66704	0.0048418	0.0139657	NA	NA	NA	NA	NA
mmu-miR-18a-3p	1.57141	1.98648	2.5863	0.00599515	0.0172	NA	NA	NA	NA	NA
chr5_34087	2.08619	-2.03435	2.57941	0.00610419	0.0174661	NA	NA	NA	NA	NA
mmu-miR-714	2.10395	0.083137	2.53733	0.00681086	0.0193335	NA	NA	NA	NA	NA
mmu-miR-7030-3p	2.23721	-1.70421	2.52197	0.00708668	0.019958	NA	NA	NA	NA	NA
mmu-miR-1194	1.89567	1.19497	2.51924	0.00713679	0.0200465	NA	NA	NA	NA	NA
mmu-let-7c-1-3p	1.36628	4.21565	2.51555	0.00720487	0.0201849	NA	NA	NA	NA	NA
mmu-miR-3473d	1.72076	1.8522	2.46836	0.00813014	0.0225417	NA	NA	NA	NA	NA
mmu-miR-5619-3p	2.07763	-1.37888	2.42352	0.00910672	0.0249911	NA	NA	NA	NA	NA
chr1_2994	2.11654	-2.22093	2.40644	0.00950559	0.0260191	NA	NA	NA	NA	NA
mmu-miR-28c	1.54416	1.46526	2.3265	0.0115877	0.0311619	NA	NA	NA	NA	NA
mmu-miR-5134-3p	2.16694	-0.874313	2.29325	0.0125671	0.0333774	NA	NA	NA	NA	NA
mmu-miR-701-3p	1.55493	1.5519	2.27601	0.0131033	0.0346301	NA	NA	NA	NA	NA
mmu-miR-6538	2.09469	-0.944879	2.26222	0.0135463	0.0357131	NA	NA	NA	NA	NA
mmu-miR-450b-3p	1.24922	4.54693	2.25544	0.013769	0.0361991	NA	NA	NA	NA	NA
mmu-miR-187-5p	1.36583	3.08333	2.25383	0.0138225	0.0361991	NA	NA	NA	NA	NA
mmu-miR-140-5p	1.15059	10.4016	2.25355	0.0138319	0.0361991	NA	NA	NA	NA	NA
mmu-miR-486a-3p	1.49793	3.96607	2.22706	0.014737	0.0383806	NA	NA	NA	NA	NA
mmu-miR-141-3p	2.17391	4.5941	2.21455	0.0151824	0.0394249	NA	NA	NA	NA	NA
mmu-miR-28a-3p	1.19847	5.97725	2.21025	0.0153381	0.0396572	NA	NA	NA	NA	NA
mmu-miR-5619-5p	2.15649	-1.69499	2.20331	0.0155924	0.040218	NA	NA	NA	NA	NA
chr2_25687	1.99359	-1.57129	2.17593	0.0166327	0.0427983	NA	NA	NA	NA	NA
mmu-miR-7658-3p	2.08572	-1.64217	2.15984	0.0172721	0.0442313	NA	NA	NA	NA	NA
mmu-miR-5104b-5p	2.1197	-0.932498	2.15588	0.0174323	0.0445355	NA	NA	NA	NA	NA
mmu-miR-6980-5p	2.00835	-1.71884	2.13975	0.0181001	0.0460224	NA	NA	NA	NA	NA
mmu-miR-467a-3p	1.29931	4.91918	2.12597	0.0186878	0.0472925	NA	NA	NA	NA	NA
mmu-miR-5132-3p	1.93649	-1.54679	2.12272	0.0188291	0.0474841	NA	NA	NA	NA	NA
mmu-miR-467d-3p	1.29738	4.91885	2.11135	0.0193299	0.0485737	NA	NA	NA	NA	NA

## Sheet: P15_all
P15 - all significant (Adj.P.value < 0.05) miRNA-mRNA negative correlations for enriched miRNAs - with listed databases for evidence of interaction (mirecords, mirtarbase, tarbase)
miRNA	Gene	target_entrez	mirecords	mirtarbase	tarbase	validated.sum	all.sum	R_value	Pvalue	Adj.P.value	R_squared
mmu-miR-29b-3p	Col3a1	12825	1	1	1	3	3	-0.886956	2.87613e-12	4.51342e-11	0.786691
mmu-miR-29b-3p	Col4a2	12827	1	2	1	3	3	-0.812731	5.27777e-09	5.38652e-08	0.660532
mmu-miR-29b-3p	Dusp2	13537	1	1	1	3	3	-0.612959	0.000116258	0.000460719	0.375719
mmu-miR-29b-3p	Tgfb3	21809	1	1	1	3	3	-0.422213	0.0128694	0.0285213	0.178264
mmu-miR-20a-5p	Zbtb7a	16969	1	1	1	3	3	-0.480077	0.00406116	0.0105595	0.230474
mmu-miR-21a-5p	Reck	53614	1	4	1	3	3	-0.66473	1.80397e-05	8.78863e-05	0.441865
mmu-miR-21a-5p	Spry1	24063	1	3	1	3	3	-0.493778	0.00299963	0.00811095	0.243816
mmu-miR-23a-3p	Lmnb1	16906	3	1	1	3	3	-0.924778	5.61556e-15	1.01936e-13	0.855215
mmu-miR-29a-3p	Col1a1	12842	1	1	1	3	3	-0.911723	6.60605e-14	1.15444e-12	0.831238
mmu-miR-29a-3p	Col3a1	12825	1	1	1	3	3	-0.91544	3.41064e-14	6.02813e-13	0.838031
mmu-miR-29a-3p	Fbn1	14118	1	1	1	3	3	-0.834656	8.51398e-10	9.99527e-09	0.696651
mmu-miR-34a-5p	Bcl2	12043	1	1	1	3	3	-0.562514	0.0005347	0.00179569	0.316422
mmu-miR-34a-5p	Foxp1	108655	1	1	1	3	3	-0.410404	0.0159167	0.0342644	0.168431
mmu-miR-17-5p	Rbl2	19651	1	2	1	3	3	-0.472636	0.00476326	0.0121162	0.223385
mmu-miR-29b-3p	Akt3	23797	0	1	1	2	2	-0.55449	0.000666722	0.00218141	0.307459
mmu-miR-29b-3p	Bace1	23821	0	1	1	2	2	-0.600106	0.000175722	0.000667259	0.360127
mmu-miR-29b-3p	Col1a1	12842	2	2	0	2	2	-0.889368	2.07363e-12	3.28625e-11	0.790975
mmu-miR-29b-3p	Col1a2	12843	1	1	0	2	2	-0.814645	4.54436e-09	4.68807e-08	0.663647
mmu-miR-29b-3p	Col4a1	12826	0	1	1	2	2	-0.826889	1.67253e-09	1.87238e-08	0.683746
mmu-miR-29b-3p	Col4a5	12830	0	1	1	2	2	-0.77701	6.53308e-08	5.44694e-07	0.603744
mmu-miR-29b-3p	Ctnnbip1	67087	0	1	1	2	2	-0.907946	1.25598e-13	2.17121e-12	0.824366
mmu-miR-29b-3p	Eln	13717	1	1	0	2	2	-0.779475	5.57498e-08	4.70098e-07	0.607582
mmu-miR-29b-3p	Fbn1	14118	1	1	0	2	2	-0.81088	6.09024e-09	6.15753e-08	0.657526
mmu-miR-29b-3p	Igf1	16000	0	1	1	2	2	-0.819306	3.13368e-09	3.33385e-08	0.671263
mmu-miR-29b-3p	Pigt	78928	0	1	1	2	2	-0.72242	1.40789e-06	8.8736e-06	0.521891
mmu-miR-29b-3p	Zbtb5	230119	0	1	1	2	2	-0.821572	2.60573e-09	2.81436e-08	0.67498
mmu-miR-130b-3p	Arrdc3	105171	0	1	1	2	2	-0.59379	0.0002139	0.000795151	0.352587
mmu-miR-130b-3p	Irf1	16362	0	1	1	2	2	-0.685293	7.76171e-06	4.12698e-05	0.469627
mmu-miR-15a-5p	Ahi1	52906	0	1	1	2	2	-0.702087	3.70173e-06	2.11655e-05	0.492926
mmu-miR-15a-5p	Arhgdia	192662	0	1	1	2	2	-0.605411	0.000148497	0.000573832	0.366522
mmu-miR-15a-5p	Bcl11b	58208	0	2	1	2	2	-0.761635	1.68241e-07	1.28556e-06	0.580088
mmu-miR-15a-5p	Ccser2	72972	0	1	1	2	2	-0.508661	0.00212769	0.00602644	0.258736
mmu-miR-15a-5p	Cdk17	237459	0	1	1	2	2	-0.460841	0.0060903	0.0149728	0.212374
mmu-miR-15a-5p	Chd3	216848	0	1	1	2	2	-0.871096	2.08802e-11	3.01919e-10	0.758808
mmu-miR-15a-5p	Col4a1	12826	0	1	1	2	2	-0.722301	1.41624e-06	8.91687e-06	0.521719
mmu-miR-15a-5p	Dll4	54485	0	1	1	2	2	-0.815411	4.27832e-09	4.43665e-08	0.664894
mmu-miR-15a-5p	Dynll2	68097	0	1	1	2	2	-0.817455	3.63681e-09	3.83057e-08	0.668232
mmu-miR-15a-5p	Fbxo21	231670	0	3	1	2	2	-0.893723	1.12649e-12	1.829e-11	0.79874
mmu-miR-15a-5p	Flot2	14252	0	1	1	2	2	-0.793848	2.12132e-08	1.94381e-07	0.630194
mmu-miR-15a-5p	Gnas	14683	0	1	1	2	2	-0.804006	1.02252e-08	9.93578e-08	0.646425
mmu-miR-15a-5p	Gnptab	432486	0	1	1	2	2	-0.652614	2.87874e-05	0.000133257	0.425905
mmu-miR-15a-5p	Gpat4	102247	0	1	1	2	2	-0.559805	0.000576411	0.0019167	0.313382
mmu-miR-15a-5p	Igf1	16000	0	1	1	2	2	-0.770595	9.77975e-08	7.86098e-07	0.593817
mmu-miR-15a-5p	Igf1r	16001	0	1	1	2	2	-0.490051	0.00326132	0.00872124	0.24015
mmu-miR-15a-5p	Klc1	16593	0	2	1	2	2	-0.827122	1.63987e-09	1.84122e-08	0.68413
mmu-miR-15a-5p	Kpnb1	16211	0	1	1	2	2	-0.556553	0.000630284	0.00207449	0.309751
mmu-miR-15a-5p	Mcf2l	17207	0	1	1	2	2	-0.85066	1.88586e-10	2.42107e-09	0.723622
mmu-miR-15a-5p	Mlf2	30853	0	1	1	2	2	-0.699257	4.20825e-06	2.37508e-05	0.488961
mmu-miR-15a-5p	Mmd	67468	0	1	1	2	2	-0.732419	8.48202e-07	5.60612e-06	0.536437
mmu-miR-15a-5p	Nap1l4	17955	0	1	1	2	2	-0.875981	1.16725e-11	1.73163e-10	0.767342
mmu-miR-15a-5p	Nol4l	329540	0	1	1	2	2	-0.638134	4.90235e-05	0.00021399	0.407215
mmu-miR-15a-5p	Nup210	54563	0	1	1	2	2	-0.901562	3.503e-13	5.87574e-12	0.812814
mmu-miR-15a-5p	Pcgf3	69587	0	1	1	2	2	-0.458778	0.0063523	0.0155358	0.210477
mmu-miR-15a-5p	Pitpna	18738	0	1	1	2	2	-0.428324	0.0114962	0.0258853	0.183461
mmu-miR-15a-5p	Polr2m	28015	0	1	1	2	2	-0.890204	1.84813e-12	2.94253e-11	0.792463
mmu-miR-15a-5p	Prkar2a	19087	0	1	1	2	2	-0.744038	4.57402e-07	3.19802e-06	0.553593
mmu-miR-15a-5p	Rnf168	70238	0	1	1	2	2	-0.469155	0.00512614	0.012896	0.220106
mmu-miR-15a-5p	Slc2a3	20527	0	1	1	2	2	-0.384993	0.0245528	0.0496461	0.14822
mmu-miR-15a-5p	Sptbn2	20743	0	1	1	2	2	-0.703195	3.51901e-06	2.02332e-05	0.494483
mmu-miR-15a-5p	Srp14	20813	0	1	1	2	2	-0.744996	4.34066e-07	3.05031e-06	0.555019
mmu-miR-15a-5p	Syne3	212073	0	1	1	2	2	-0.625857	7.53978e-05	0.000314275	0.391697
mmu-miR-15a-5p	Ube4b	63958	0	1	1	2	2	-0.799673	1.40294e-08	1.32463e-07	0.639477
mmu-miR-15a-5p	Wee1	22390	0	1	1	2	2	-0.803289	1.07804e-08	1.04284e-07	0.645273
mmu-miR-15a-5p	Yaf2	67057	0	1	1	2	2	-0.759782	1.87672e-07	1.41833e-06	0.577268
mmu-miR-15a-5p	Ywhae	22627	0	1	1	2	2	-0.867391	3.19563e-11	4.53236e-10	0.752368
mmu-miR-15a-5p	Ywhag	22628	0	1	1	2	2	-0.89009	1.87742e-12	2.98483e-11	0.79226
mmu-miR-15a-5p	Zfp827	622675	0	1	1	2	2	-0.637721	4.97534e-05	0.000216776	0.406688
mmu-miR-16-5p	Bcl11b	58208	0	1	1	2	2	-0.656751	2.45981e-05	0.000116015	0.431322
mmu-miR-16-5p	Bicd1	12121	0	3	1	2	2	-0.566561	0.000477364	0.00162156	0.320991
mmu-miR-16-5p	Ccne1	12447	0	3	1	2	2	-0.863368	5.0016e-11	6.91607e-10	0.745405
mmu-miR-16-5p	Fbxo21	231670	0	2	1	2	2	-0.862141	5.71826e-11	7.83725e-10	0.743286
mmu-miR-16-5p	Irgq	210146	0	5	1	2	2	-0.815432	4.27116e-09	4.43015e-08	0.664929
mmu-miR-16-5p	Klc1	16593	0	2	1	2	2	-0.779531	5.55504e-08	4.68655e-07	0.607668
mmu-miR-16-5p	Rnf168	70238	0	1	1	2	2	-0.471526	0.00487652	0.0123638	0.222337
mmu-miR-18a-5p	Runx1	12394	0	1	1	2	2	-0.591916	0.000226576	0.000837697	0.350364
mmu-miR-20a-5p	Hbp1	73389	0	1	1	2	2	-0.386562	0.0239261	0.0485794	0.14943
mmu-miR-20a-5p	Ppp1r3b	244416	0	1	1	2	2	-0.530148	0.00126016	0.00381249	0.281057
mmu-miR-20a-5p	Tbx3	21386	0	1	1	2	2	-0.544214	0.000877432	0.00277612	0.296169
mmu-miR-21a-5p	Fasl	14103	0	1	1	2	2	-0.471152	0.00491521	0.0124479	0.221984
mmu-miR-21a-5p	Smad7	17131	0	3	2	2	2	-0.660429	2.13456e-05	0.000102159	0.436167
mmu-miR-21a-5p	Tgfbr3	21814	0	1	1	2	2	-0.403239	0.0180442	0.0381924	0.162602
mmu-miR-21a-5p	Timp3	21859	0	1	1	2	2	-0.675052	1.1911e-05	6.05956e-05	0.455695
mmu-miR-21a-5p	Tnfaip8l2	69769	0	1	1	2	2	-0.50085	0.00255283	0.00705369	0.25085
mmu-miR-21a-5p	Tns1	21961	0	1	1	2	2	-0.742759	4.9036e-07	3.40782e-06	0.551691
mmu-miR-23a-3p	Apaf1	11783	0	1	1	2	2	-0.416764	0.0142081	0.0310846	0.173692
mmu-miR-29a-3p	Arpc3	56378	1	1	0	2	2	-0.701252	3.84515e-06	2.1883e-05	0.491754
mmu-miR-29a-3p	Col1a2	12843	1	1	0	2	2	-0.837912	6.34891e-10	7.57888e-09	0.702097
mmu-miR-29a-3p	Col4a1	12826	0	1	1	2	2	-0.859267	7.78432e-11	1.05152e-09	0.73834
mmu-miR-29a-3p	Col4a2	12827	0	1	1	2	2	-0.840496	5.00702e-10	6.0763e-09	0.706433
mmu-miR-29a-3p	Dnmt3a	13435	0	2	1	2	2	-0.400333	0.018972	0.0398253	0.160267
mmu-miR-29a-3p	Dnmt3b	13436	0	1	1	2	2	-0.675935	1.14865e-05	5.86218e-05	0.456889
mmu-miR-29a-3p	Eln	13717	1	1	0	2	2	-0.776509	6.74521e-08	5.6125e-07	0.602967
mmu-miR-29a-3p	Igf1	16000	0	1	1	2	2	-0.892562	1.3288e-12	2.13999e-11	0.796667
mmu-miR-29a-3p	Zbtb5	230119	0	1	1	2	2	-0.851917	1.663e-10	2.14828e-09	0.725763
mmu-miR-93-5p	Ppp1r3b	244416	0	1	1	2	2	-0.448695	0.00777616	0.0184969	0.201327
mmu-miR-93-5p	Vegfa	22339	0	1	1	2	2	-0.431974	0.0107366	0.0244119	0.186601
mmu-miR-322-5p	Bicd1	12121	0	3	1	2	2	-0.634841	5.51229e-05	0.000237711	0.403024
mmu-miR-322-5p	Irgq	210146	0	5	1	2	2	-0.679169	1.00474e-05	5.19608e-05	0.46127
mmu-miR-322-5p	Mapkap1	227743	0	2	1	2	2	-0.559832	0.000575989	0.00191609	0.313412
mmu-miR-322-5p	Ncl	17975	0	1	1	2	2	-0.510763	0.00202444	0.00576766	0.260879
mmu-miR-322-5p	Rnf168	70238	0	1	1	2	2	-0.473021	0.00472459	0.0120307	0.223749
mmu-miR-17-5p	Acap2	78618	0	1	1	2	2	-0.416416	0.0142974	0.0312525	0.173403
mmu-miR-17-5p	Adam17	11491	0	1	1	2	2	-0.397141	0.0200367	0.0417464	0.157721
mmu-miR-17-5p	Appl2	216190	0	1	1	2	2	-0.732777	8.32606e-07	5.51404e-06	0.536962
mmu-miR-17-5p	Bmp2k	140780	0	1	1	2	2	-0.493326	0.00303034	0.00818463	0.243371
mmu-miR-17-5p	Cd164	53599	0	1	1	2	2	-0.411334	0.0156566	0.0337807	0.169196
mmu-miR-17-5p	Crebrf	77128	0	1	1	2	2	-0.566409	0.000479408	0.00162794	0.320819
mmu-miR-17-5p	Cxcl12	20315	0	1	1	2	2	-0.463962	0.00571153	0.0141635	0.215261
mmu-miR-17-5p	Derl2	116891	0	1	1	2	2	-0.615734	0.000106085	0.000425257	0.379128
mmu-miR-17-5p	Dio2	13371	0	1	1	2	2	-0.55179	0.000717216	0.00232503	0.304473
mmu-miR-17-5p	Dmd	13405	0	1	1	2	2	-0.504873	0.00232547	0.00651165	0.254896
mmu-miR-17-5p	Ep300	328572	0	1	1	2	2	-0.478657	0.00418779	0.0108496	0.229112
mmu-miR-17-5p	Eps15	13858	0	1	1	2	2	-0.388891	0.0230203	0.0470027	0.151237
mmu-miR-17-5p	Etnk1	75320	0	1	1	2	2	-0.494831	0.00292906	0.00794566	0.244858
mmu-miR-17-5p	Extl2	58193	0	1	1	2	2	-0.549465	0.000763381	0.00245734	0.301912
mmu-miR-17-5p	Extl3	54616	0	1	1	2	2	-0.590735	0.000234903	0.000865289	0.348967
mmu-miR-17-5p	Ezh1	14055	0	1	1	2	2	-0.692336	5.72397e-06	3.13855e-05	0.47933
mmu-miR-17-5p	F3	14066	0	1	1	2	2	-0.780944	5.06773e-08	4.31574e-07	0.609873
mmu-miR-17-5p	Fam117b	72750	0	1	1	2	2	-0.447033	0.00803513	0.0190356	0.199839
mmu-miR-17-5p	Fam91a1	210998	0	1	1	2	2	-0.544658	0.000867243	0.00274774	0.296652
mmu-miR-17-5p	Ficd	231630	0	1	1	2	2	-0.735555	7.20219e-07	4.83223e-06	0.541042
mmu-miR-17-5p	Gabra1	14394	0	1	1	2	2	-0.531953	0.00120401	0.00366469	0.282974
mmu-miR-17-5p	Gtf2h2	23894	0	1	1	2	2	-0.535133	0.00111043	0.00341563	0.286367
mmu-miR-17-5p	Hbp1	73389	0	1	1	2	2	-0.583353	0.000293418	0.00105248	0.340301
mmu-miR-17-5p	Kbtbd8	243574	0	1	1	2	2	-0.547437	0.000805773	0.0025763	0.299687
mmu-miR-17-5p	Klf9	16601	0	1	1	2	2	-0.41683	0.0141914	0.0310549	0.173747
mmu-miR-17-5p	Klhl2	77113	0	1	1	2	2	-0.402156	0.0183853	0.0387871	0.16173
mmu-miR-17-5p	Klhl20	226541	0	1	1	2	2	-0.429795	0.0111847	0.0252886	0.184724
mmu-miR-17-5p	Lrch1	380916	0	1	1	2	2	-0.609401	0.000130574	0.000511295	0.37137
mmu-miR-17-5p	Lsamp	268890	0	1	1	2	2	-0.481677	0.00392243	0.0102454	0.232013
mmu-miR-17-5p	Macf1	11426	0	1	1	2	2	-0.483707	0.00375234	0.00985912	0.233973
mmu-miR-17-5p	Map3k5	26408	0	1	1	2	2	-0.696448	4.7729e-06	2.6656e-05	0.485039
mmu-miR-17-5p	Mapk14	26416	0	2	1	2	2	-0.437934	0.00958751	0.0221397	0.191786
mmu-miR-17-5p	Mindy2	235461	0	1	1	2	2	-0.516727	0.0017549	0.0050928	0.267006
mmu-miR-17-5p	Mylip	218203	0	1	1	2	2	-0.733363	8.07653e-07	5.36596e-06	0.537821
mmu-miR-17-5p	Nf1	18015	0	1	1	2	2	-0.386018	0.0241422	0.0489514	0.14901
mmu-miR-17-5p	Nfe2l2	18024	0	1	1	2	2	-0.552788	0.000698179	0.00227162	0.305574
mmu-miR-17-5p	Nrip1	268903	0	1	1	2	2	-0.493318	0.00303089	0.00818523	0.243363
mmu-miR-17-5p	Plpp3	67916	0	1	1	2	2	-0.732777	8.32602e-07	5.51404e-06	0.536962
mmu-miR-17-5p	Ppp1r21	73825	0	1	1	2	2	-0.567313	0.000467326	0.00159159	0.321844
mmu-miR-17-5p	Ppp1r3b	244416	0	1	1	2	2	-0.696691	4.7213e-06	2.63975e-05	0.485379
mmu-miR-17-5p	Rab33b	19338	0	1	1	2	2	-0.728726	1.02541e-06	6.66561e-06	0.531041
mmu-miR-17-5p	Rasgef1a	70727	0	1	1	2	2	-0.755179	2.45175e-07	1.81346e-06	0.570295
mmu-miR-17-5p	Rnf103	22644	0	1	1	2	2	-0.572161	0.000407022	0.00140538	0.327369
mmu-miR-17-5p	Rora	19883	0	1	1	2	2	-0.573455	0.000392153	0.00135962	0.32885
mmu-miR-17-5p	Sall3	20689	0	1	1	2	2	-0.695797	4.91313e-06	2.73592e-05	0.484133
mmu-miR-17-5p	Serinc1	56442	0	1	1	2	2	-0.615728	0.000106108	0.000425312	0.37912
mmu-miR-17-5p	Shox2	20429	0	2	1	2	2	-0.400287	0.018987	0.03985	0.16023
mmu-miR-17-5p	Ski	20481	0	1	1	2	2	-0.679774	9.79714e-06	5.0772e-05	0.462093
mmu-miR-17-5p	Slc36a1	215335	0	1	1	2	2	-0.544995	0.000859566	0.00272916	0.29702
mmu-miR-17-5p	Slc7a2	11988	0	1	1	2	2	-0.620216	9.13345e-05	0.000372315	0.384668
mmu-miR-17-5p	Taok2	381921	0	1	1	2	2	-0.457464	0.00652411	0.0158998	0.209274
mmu-miR-17-5p	Tbc1d8b	245638	0	1	1	2	2	-0.404839	0.0175495	0.0373202	0.163895
mmu-miR-17-5p	Tbx3	21386	0	2	1	2	2	-0.525182	0.0014267	0.00425057	0.275816
mmu-miR-17-5p	Tcf7l2	21416	0	1	1	2	2	-0.552176	0.000709799	0.0023043	0.304899
mmu-miR-17-5p	Tex2	21763	0	1	1	2	2	-0.542561	0.000916298	0.00288293	0.294373
mmu-miR-17-5p	Tmcc1	330401	0	1	1	2	2	-0.434328	0.0102694	0.0234873	0.188641
mmu-miR-17-5p	Tmem64	100201	0	1	1	2	2	-0.487861	0.00342413	0.00909641	0.238008
mmu-miR-17-5p	Tmx4	52837	0	1	1	2	2	-0.570267	0.000429707	0.00147571	0.325205
mmu-miR-17-5p	Tnfrsf21	94185	0	1	1	2	2	-0.626411	7.39771e-05	0.000309065	0.392391
mmu-miR-17-5p	Tnrc6b	213988	0	1	1	2	2	-0.500015	0.00260237	0.00717422	0.250015
mmu-miR-17-5p	Tspan9	109246	0	1	1	2	2	-0.474638	0.00456481	0.0116777	0.225281
mmu-miR-17-5p	Ttc9	69480	0	1	1	2	2	-0.541523	0.000941493	0.00294988	0.293247
mmu-miR-17-5p	Wdr37	207615	0	1	1	2	2	-0.511096	0.00200847	0.00573323	0.26122
mmu-miR-17-5p	Wfs1	22393	0	1	1	2	2	-0.752375	2.87721e-07	2.10033e-06	0.566068
mmu-miR-17-5p	Zfhx3	11906	0	1	1	2	2	-0.63632	5.23047e-05	0.000226699	0.404903
mmu-miR-17-5p	Zfp217	228913	0	1	1	2	2	-0.601878	0.000166168	0.000635398	0.362257
mmu-miR-17-5p	Znfx1	98999	0	1	1	2	2	-0.656866	2.44903e-05	0.000115595	0.431473
mmu-miR-19a-3p	Atp10a	11982	0	1	1	2	2	-0.550833	0.000735912	0.00237866	0.303417
mmu-miR-19a-3p	Ttc39b	69863	0	1	1	2	2	-0.542042	0.00092882	0.0029167	0.29381
mmu-miR-25-3p	Cd69	12515	0	1	1	2	2	-0.616875	0.00010214	0.000411502	0.380535
mmu-miR-25-3p	Tagap	72536	0	1	1	2	2	-0.410349	0.0159322	0.0342905	0.168386
mmu-miR-223-3p	Afap1	70292	0	1	1	2	2	-0.442874	0.00871578	0.0204084	0.196138
mmu-miR-223-3p	Cadm3	94332	0	1	1	2	2	-0.445216	0.00832678	0.0196243	0.198217
mmu-miR-223-3p	Cd99l2	171486	0	1	1	2	2	-0.49508	0.00291257	0.00790479	0.245105
mmu-miR-223-3p	Dbn1	56320	0	1	1	2	2	-0.433324	0.0104664	0.0238774	0.18777
mmu-miR-223-3p	Epdr1	105298	0	1	1	2	2	-0.506233	0.00225266	0.00633313	0.256272
mmu-miR-223-3p	Kif1b	16561	0	1	1	2	2	-0.56345	0.000520919	0.00175451	0.317476
mmu-miR-223-3p	Paqr4	76498	0	1	1	2	2	-0.490458	0.00323177	0.008652	0.240549
mmu-miR-223-3p	Pik3r3	18710	0	1	1	2	2	-0.409286	0.0162342	0.0348513	0.167515
mmu-miR-223-3p	Stk39	53416	0	1	1	2	2	-0.460279	0.00616073	0.0151197	0.211857
mmu-miR-223-3p	Syp	20977	0	1	1	2	2	-0.476267	0.00440863	0.0113325	0.22683
mmu-miR-223-3p	Zhx3	320799	0	1	1	2	2	-0.541569	0.000940362	0.00294689	0.293297
mmu-miR-677-5p	Efr3a	76740	0	1	1	2	2	-0.399971	0.0190902	0.0400346	0.159977
mmu-miR-677-5p	Itgb3	16416	0	4	1	2	2	-0.583527	0.000291908	0.00104797	0.340503
mmu-miR-146b-5p	Notch1	18128	0	1	1	2	2	-0.472943	0.00473237	0.0120468	0.223675
mmu-miR-301b-3p	Abraxas2	109359	0	1	1	2	2	-0.627924	7.02159e-05	0.000295113	0.394289
mmu-miR-301b-3p	Acvr1	11477	0	1	1	2	2	-0.697201	4.61506e-06	2.58413e-05	0.486089
mmu-miR-301b-3p	Adam10	11487	0	1	1	2	2	-0.43059	0.0110194	0.0249693	0.185408
mmu-miR-301b-3p	Aldh3a2	11671	0	1	1	2	2	-0.813662	4.90864e-09	5.03564e-08	0.662045
mmu-miR-301b-3p	Arrdc3	105171	0	1	1	2	2	-0.450331	0.00752818	0.0179741	0.202798
mmu-miR-301b-3p	AU040320	100317	0	1	1	2	2	-0.387934	0.023389	0.047644	0.150493
mmu-miR-301b-3p	Cds2	110911	0	1	1	2	2	-0.755126	2.45915e-07	1.81786e-06	0.570216
mmu-miR-301b-3p	Chst1	76969	0	1	1	2	2	-0.794595	2.01322e-08	1.85158e-07	0.631381
mmu-miR-301b-3p	Enpp4	224794	0	1	1	2	2	-0.944754	4.65321e-17	8.80707e-16	0.89256
mmu-miR-301b-3p	Eogt	101351	0	1	1	2	2	-0.718119	1.7393e-06	1.07395e-05	0.515695
mmu-miR-301b-3p	Errfi1	74155	0	1	1	2	2	-0.879657	7.41258e-12	1.12075e-10	0.773797
mmu-miR-301b-3p	Esyt2	52635	0	1	1	2	2	-0.412822	0.0152479	0.0330179	0.170422
mmu-miR-301b-3p	Fcho2	218503	0	1	1	2	2	-0.518584	0.00167763	0.00489751	0.268929
mmu-miR-301b-3p	Fnbp1	14269	0	1	1	2	2	-0.861928	5.85167e-11	8.00904e-10	0.74292
mmu-miR-301b-3p	Gpcpd1	74182	0	1	1	2	2	-0.510105	0.00205627	0.00584816	0.260208
mmu-miR-301b-3p	Il6st	16195	0	1	1	2	2	-0.809585	6.72545e-09	6.74622e-08	0.655427
mmu-miR-301b-3p	Kdm2a	225876	0	2	1	2	2	-0.54137	0.000945257	0.00295999	0.293082
mmu-miR-301b-3p	Kmt5b	225888	0	1	1	2	2	-0.652872	2.85088e-05	0.000132197	0.426242
mmu-miR-301b-3p	Ldlrad4	52662	0	1	1	2	2	-0.662945	1.93505e-05	9.35389e-05	0.439496
mmu-miR-301b-3p	Lnpep	240028	0	1	1	2	2	-0.707287	2.91323e-06	1.70621e-05	0.500255
mmu-miR-301b-3p	Nf1	18015	0	1	1	2	2	-0.452319	0.00723583	0.0173794	0.204593
mmu-miR-301b-3p	Nsd3	234135	0	1	1	2	2	-0.474986	0.00453106	0.0116009	0.225612
mmu-miR-301b-3p	Pbxip1	229534	0	1	1	2	2	-0.712066	2.32692e-06	1.39422e-05	0.507038
mmu-miR-301b-3p	Pex11a	18631	0	1	1	2	2	-0.88044	6.71666e-12	1.01863e-10	0.775175
mmu-miR-301b-3p	Prnp	19122	0	1	1	2	2	-0.690687	6.15177e-06	3.35056e-05	0.477049
mmu-miR-301b-3p	Pros1	19128	0	1	1	2	2	-0.775437	7.22107e-08	5.97145e-07	0.601303
mmu-miR-301b-3p	Ralbp1	19765	0	1	1	2	2	-0.387463	0.0235723	0.0479623	0.150128
mmu-miR-301b-3p	Rb1cc1	12421	0	1	1	2	2	-0.56448	0.000506132	0.00171043	0.318637
mmu-miR-301b-3p	Sgcb	24051	0	1	1	2	2	-0.586847	0.000264277	0.00096015	0.344389
mmu-miR-301b-3p	Sik1	17691	0	1	1	2	2	-0.387802	0.0234403	0.0477327	0.150391
mmu-miR-301b-3p	Slc24a3	94249	0	1	1	2	2	-0.390875	0.0222712	0.0456836	0.152783
mmu-miR-301b-3p	Socs6	54607	0	1	1	2	2	-0.396631	0.0202114	0.0420503	0.157316
mmu-miR-301b-3p	Sp1	20683	0	1	1	2	2	-0.549518	0.000762308	0.00245455	0.30197
mmu-miR-301b-3p	Tgfbr1	21812	0	1	1	2	2	-0.777019	6.52931e-08	5.4447e-07	0.603758
mmu-miR-301b-3p	Tmem245	242474	0	1	1	2	2	-0.531196	0.00122727	0.00372432	0.28217
mmu-miR-301b-3p	Tmx4	52837	0	1	1	2	2	-0.791252	2.53976e-08	2.29132e-07	0.626079
mmu-miR-301b-3p	Togaram1	328108	0	1	1	2	2	-0.583537	0.000291816	0.00104779	0.340516
mmu-miR-301b-3p	Tspyl2	52808	0	1	1	2	2	-0.620661	8.99752e-05	0.000367528	0.38522
mmu-miR-301b-3p	Ubl3	24109	0	1	1	2	2	-0.556408	0.000632787	0.00208149	0.30959
mmu-miR-301b-3p	Usp32	237898	0	1	1	2	2	-0.447944	0.00789234	0.0187382	0.200654
mmu-miR-301b-3p	Wnk1	232341	0	1	1	2	2	-0.385709	0.0242655	0.0491733	0.148771
mmu-miR-301b-3p	Zbtb37	240869	0	1	1	2	2	-0.672438	1.32514e-05	6.66431e-05	0.452173
mmu-miR-301b-3p	Zfp217	228913	0	1	1	2	2	-0.716141	1.91441e-06	1.17078e-05	0.512858
mmu-miR-301b-3p	Zfp275	27081	0	1	1	2	2	-0.751095	3.09294e-07	2.23743e-06	0.564144
mmu-miR-301b-3p	Zkscan8	93681	0	1	1	2	2	-0.6958	4.91239e-06	2.73582e-05	0.484138
mmu-miR-301b-3p	Znfx1	98999	0	1	1	2	2	-0.753423	2.71082e-07	1.98675e-06	0.567646
mmu-miR-362-3p	Arl8a	68724	0	1	1	2	2	-0.534818	0.0011194	0.00343933	0.28603
mmu-miR-362-3p	Bahcc1	268515	0	4	1	2	2	-0.601074	0.000170443	0.000649992	0.36129
mmu-miR-362-3p	Cep170b	217882	0	3	1	2	2	-0.674879	1.19956e-05	6.0957e-05	0.455462
mmu-miR-362-3p	Cops7b	26895	0	1	1	2	2	-0.578512	0.000338531	0.00119489	0.334676
mmu-miR-362-3p	Cry2	12953	0	1	1	2	2	-0.482182	0.00387953	0.010151	0.232499
mmu-miR-362-3p	Ctif	269037	0	3	1	2	2	-0.758032	2.07886e-07	1.55924e-06	0.574613
mmu-miR-362-3p	Efnb2	13642	0	2	1	2	2	-0.47513	0.0045171	0.0115712	0.225749
mmu-miR-362-3p	Erc1	111173	0	1	1	2	2	-0.524468	0.00145216	0.00431634	0.275066
mmu-miR-362-3p	Fam53c	66306	0	1	1	2	2	-0.554402	0.000668314	0.00218576	0.307362
mmu-miR-362-3p	Foxf2	14238	0	5	1	2	2	-0.467016	0.0053607	0.013416	0.218104
mmu-miR-362-3p	Il17rd	171463	0	2	1	2	2	-0.629488	6.65123e-05	0.000281069	0.396255
mmu-miR-362-3p	Irgq	210146	0	4	1	2	2	-0.645612	3.73682e-05	0.000168106	0.416815
mmu-miR-362-3p	Ldlrad3	241576	0	6	1	2	2	-0.672391	1.32769e-05	6.67513e-05	0.452109
mmu-miR-362-3p	Llgl1	16897	0	1	1	2	2	-0.717175	1.82101e-06	1.1182e-05	0.514339
mmu-miR-362-3p	Pcgf2	22658	0	2	1	2	2	-0.48436	0.00369904	0.00973613	0.234604
mmu-miR-362-3p	Ppp1r14c	76142	0	1	1	2	2	-0.537249	0.00105173	0.00325484	0.288637
mmu-miR-362-3p	Six4	20474	0	2	1	2	2	-0.421223	0.0131046	0.028974	0.177429
mmu-miR-362-3p	Slc6a8	102857	0	2	1	2	2	-0.644543	3.88636e-05	0.000174202	0.415436
mmu-miR-362-3p	Tbc1d22b	381085	0	4	1	2	2	-0.609349	0.000130796	0.000512042	0.371306
mmu-miR-362-3p	Tmem201	230917	0	3	1	2	2	-0.622348	8.49861e-05	0.00034919	0.387317
mmu-miR-362-3p	Unc5c	22253	0	2	1	2	2	-0.539509	0.000992113	0.00308822	0.29107
mmu-miR-362-3p	Vangl2	93840	0	1	1	2	2	-0.55907	0.000588221	0.00195169	0.312559
mmu-miR-362-3p	Zfp462	242466	0	1	1	2	2	-0.439834	0.00924393	0.0214641	0.193454
mmu-miR-362-3p	Zfp9	22750	0	3	1	2	2	-0.420561	0.0132637	0.0292875	0.176871
mmu-miR-15b-5p	Abcc5	27416	0	0	1	1	1	-0.511347	0.00199653	0.00570472	0.261476
mmu-miR-15b-5p	Abraxas1	70681	0	0	1	1	1	-0.422535	0.0127939	0.0283781	0.178535
mmu-miR-15b-5p	Adrb2	11555	0	0	1	1	1	-0.612689	0.000117292	0.000464336	0.375388
mmu-miR-15b-5p	Agl	77559	0	0	1	1	1	-0.392351	0.0217273	0.0447248	0.153939
mmu-miR-15b-5p	Ahcyl2	74340	0	0	1	1	1	-0.675699	1.15988e-05	5.91039e-05	0.456569
mmu-miR-15b-5p	Ankrd44	329154	0	0	1	1	1	-0.411413	0.0156348	0.0337424	0.16926
mmu-miR-15b-5p	Arhgef1	16801	0	0	1	1	1	-0.525055	0.00143117	0.00426238	0.275683
mmu-miR-15b-5p	Arhgef10	234094	0	0	1	1	1	-0.537048	0.00105719	0.00327072	0.288421
mmu-miR-15b-5p	Arhgef18	102098	0	0	1	1	1	-0.538424	0.00102035	0.00316738	0.289901
mmu-miR-15b-5p	Atg14	100504663	0	0	1	1	1	-0.458763	0.00635417	0.0155384	0.210464
mmu-miR-15b-5p	Atxn7l1	380753	0	0	1	1	1	-0.400201	0.0190152	0.0399025	0.160161
mmu-miR-15b-5p	AW549877	106064	0	0	1	1	1	-0.40216	0.0183841	0.0387863	0.161733
mmu-miR-15b-5p	Bcl2	12043	0	0	1	1	1	-0.611993	0.000119996	0.000473871	0.374536
mmu-miR-15b-5p	Bcl2l2	12050	0	1	0	1	1	-0.388279	0.0232558	0.0474056	0.15076
mmu-miR-15b-5p	Bicd2	76895	0	0	1	1	1	-0.592189	0.000224691	0.000831471	0.350687
mmu-miR-15b-5p	Btg2		0	0	1	1	1	-0.680844	9.36813e-06	4.87777e-05	0.463549
mmu-miR-15b-5p	Btla	208154	0	0	1	1	1	-0.652842	2.85412e-05	0.000132302	0.426202
mmu-miR-15b-5p	Calcrl	54598	0	0	1	1	1	-0.634212	5.63646e-05	0.000242624	0.402224
mmu-miR-15b-5p	Cbx4	12418	0	0	1	1	1	-0.450549	0.00749558	0.0179066	0.202995
mmu-miR-15b-5p	Cbx7	52609	0	0	1	1	1	-0.749037	3.47144e-07	2.4859e-06	0.561056
mmu-miR-15b-5p	Ccdc130	67736	0	0	1	1	1	-0.455594	0.00677561	0.0164235	0.207566
mmu-miR-15b-5p	Ccdc141	545428	0	0	1	1	1	-0.479293	0.00413063	0.0107227	0.229722
mmu-miR-15b-5p	Ccng2		0	0	1	1	1	-0.481378	0.00394807	0.0103032	0.231724
mmu-miR-15b-5p	Ccnt2		0	0	1	1	1	-0.395735	0.0205214	0.0425811	0.156606
mmu-miR-15b-5p	Ccr7	12775	0	0	1	1	1	-0.391952	0.0218733	0.0449806	0.153626
mmu-miR-15b-5p	Cd27	21940	0	0	1	1	1	-0.562747	0.000531248	0.00178519	0.316684
mmu-miR-15b-5p	Cd274	60533	0	0	1	1	1	-0.470734	0.00495873	0.0125389	0.22159
mmu-miR-15b-5p	Cd69	12515	0	0	1	1	1	-0.68847	6.77269e-06	3.65747e-05	0.47399
mmu-miR-15b-5p	Cd8a	12525	0	0	1	1	1	-0.666653	1.67168e-05	8.21179e-05	0.444427
mmu-miR-15b-5p	Cdc14a	229776	0	0	1	1	1	-0.420181	0.0133557	0.029461	0.176552
mmu-miR-15b-5p	Cdc14b	218294	0	0	1	1	1	-0.52201	0.00154288	0.00455465	0.272495
mmu-miR-15b-5p	Cdk13	69562	0	0	1	1	1	-0.398502	0.0195768	0.0409272	0.158804
mmu-miR-15b-5p	Cdk5rap3	80280	0	0	1	1	1	-0.419633	0.0134895	0.0297219	0.176092
mmu-miR-15b-5p	Cds2	110911	0	0	1	1	1	-0.440282	0.0091644	0.0213033	0.193848
mmu-miR-15b-5p	Cep97	74201	0	0	1	1	1	-0.42886	0.0113818	0.0256605	0.183921
mmu-miR-15b-5p	Cflar	12633	0	0	1	1	1	-0.455217	0.00682723	0.016533	0.207223
mmu-miR-15b-5p	Clec2d	93694	0	0	1	1	1	-0.464362	0.00566454	0.0140674	0.215632
mmu-miR-15b-5p	Clk1	12747	0	0	1	1	1	-0.419139	0.0136111	0.0299499	0.175677
mmu-miR-15b-5p	Cnot4	53621	0	0	1	1	1	-0.469444	0.00509517	0.012833	0.220377
mmu-miR-15b-5p	Cnot8	69125	0	0	1	1	1	-0.39718	0.0200234	0.0417256	0.157752
mmu-miR-15b-5p	Cpeb2	231207	0	0	1	1	1	-0.592306	0.000223886	0.000828739	0.350826
mmu-miR-15b-5p	Crebl2	232430	0	0	1	1	1	-0.570024	0.000432692	0.00148494	0.324928
mmu-miR-15b-5p	Crebrf	77128	0	0	1	1	1	-0.478144	0.00423438	0.0109565	0.228621
mmu-miR-15b-5p	D2hgdh	98314	0	0	1	1	1	-0.494327	0.00296266	0.0080219	0.244359
mmu-miR-15b-5p	Ddx5	13207	0	0	1	1	1	-0.437718	0.00962713	0.0222147	0.191597
mmu-miR-15b-5p	Dennd6a	211922	0	0	1	1	1	-0.432211	0.0106887	0.0243164	0.186806
mmu-miR-15b-5p	Derl2	116891	0	0	1	1	1	-0.391165	0.0221636	0.0454872	0.15301
mmu-miR-15b-5p	Dgka	13139	0	0	1	1	1	-0.615973	0.000105248	0.000422379	0.379422
mmu-miR-15b-5p	Dhdh	71755	0	2	0	1	1	-0.516863	0.00174912	0.0050784	0.267147
mmu-miR-15b-5p	Dido1	23856	0	0	1	1	1	-0.512092	0.00196143	0.005616	0.262238
mmu-miR-15b-5p	Dpp4	13482	0	0	1	1	1	-0.562103	0.000540853	0.00181354	0.31596
mmu-miR-15b-5p	E2f3	13557	0	0	1	1	1	-0.579828	0.000325698	0.00115493	0.3362
mmu-miR-15b-5p	Ehhadh	74147	0	0	1	1	1	-0.521651	0.00155654	0.00458927	0.27212
mmu-miR-15b-5p	Elf1	13709	0	0	1	1	1	-0.432648	0.010601	0.0241435	0.187184
mmu-miR-15b-5p	Espn	56226	0	0	1	1	1	-0.595578	0.000202406	0.000757352	0.354713
mmu-miR-15b-5p	Esyt1	23943	0	0	1	1	1	-0.412812	0.0152506	0.0330223	0.170414
mmu-miR-15b-5p	Esyt2	52635	0	0	1	1	1	-0.458609	0.0063742	0.0155828	0.210322
mmu-miR-15b-5p	Fam111a	107373	0	0	1	1	1	-0.411564	0.015593	0.0336667	0.169385
mmu-miR-15b-5p	Fam117b	72750	0	0	1	1	1	-0.410707	0.0158316	0.0341167	0.16868
mmu-miR-15b-5p	Fam126b	213056	0	0	1	1	1	-0.403412	0.01799	0.0380923	0.162741
mmu-miR-15b-5p	Fam160b1	226252	0	0	1	1	1	-0.440863	0.00906214	0.0210971	0.19436
mmu-miR-15b-5p	Fam3c	27999	0	0	1	1	1	-0.589011	0.000247545	0.00090612	0.346934
mmu-miR-15b-5p	Fam91a1	210998	0	0	1	1	1	-0.385495	0.0243508	0.0493161	0.148607
mmu-miR-15b-5p	Fbxl3	50789	0	0	1	1	1	-0.578165	0.000341993	0.00120634	0.334274
mmu-miR-15b-5p	Fbxo8	50753	0	0	1	1	1	-0.649722	3.2088e-05	0.000146821	0.422139
mmu-miR-15b-5p	Fnbp1	14269	0	0	1	1	1	-0.665058	1.78074e-05	8.69593e-05	0.442302
mmu-miR-15b-5p	Fndc3b	72007	0	0	1	1	1	-0.50164	0.00250672	0.00694508	0.251642
mmu-miR-15b-5p	Fosl2	14284	0	0	1	1	1	-0.384642	0.0246951	0.0498831	0.147949
mmu-miR-15b-5p	Frrs1	20321	0	0	1	1	1	-0.583383	0.000293161	0.00105178	0.340335
mmu-miR-15b-5p	Fyco1	17281	0	0	1	1	1	-0.459793	0.00622218	0.0152551	0.21141
mmu-miR-15b-5p	Gata3	14462	0	0	1	1	1	-0.634409	5.59721e-05	0.00024108	0.402475
mmu-miR-15b-5p	Ggnbp1	70772	0	0	1	1	1	-0.478949	0.00416145	0.0107875	0.229392
mmu-miR-15b-5p	Gigyf1	57330	0	0	1	1	1	-0.417949	0.0139075	0.0305211	0.174681
mmu-miR-15b-5p	Gimap4	107526	0	0	1	1	1	-0.739996	5.69105e-07	3.90052e-06	0.547594
mmu-miR-15b-5p	Gimap6	231931	0	0	1	1	1	-0.759783	1.87656e-07	1.41833e-06	0.57727
mmu-miR-15b-5p	Gimap9	317758	0	0	1	1	1	-0.694625	5.17513e-06	2.86864e-05	0.482504
mmu-miR-15b-5p	Gopc	94221	0	0	1	1	1	-0.496909	0.00279405	0.00762729	0.246919
mmu-miR-15b-5p	Gpr146	80290	0	0	1	1	1	-0.417776	0.0139511	0.0306004	0.174537
mmu-miR-15b-5p	Gskip	66787	0	0	1	1	1	-0.483449	0.00377363	0.00990779	0.233723
mmu-miR-15b-5p	Gzmb	14939	0	0	1	1	1	-0.788589	3.04693e-08	2.70613e-07	0.621873
mmu-miR-15b-5p	Havcr2	171285	0	0	1	1	1	-0.633308	5.81913e-05	0.000249471	0.401078
mmu-miR-15b-5p	Herc4	67345	0	0	1	1	1	-0.450593	0.0074891	0.0178945	0.203034
mmu-miR-15b-5p	Hibadh	58875	0	0	1	1	1	-0.402083	0.0184087	0.0388281	0.161671
mmu-miR-15b-5p	Hivep3	16656	0	0	1	1	1	-0.506602	0.00223327	0.00628573	0.256646
mmu-miR-15b-5p	Hspa5	14828	0	0	1	1	1	-0.409671	0.0161241	0.0346629	0.167831
mmu-miR-15b-5p	Idua	15932	0	1	0	1	1	-0.541061	0.000952893	0.00298146	0.292747
mmu-miR-15b-5p	Ifng	15978	0	0	1	1	1	-0.661988	2.00889e-05	9.67221e-05	0.438228
mmu-miR-15b-5p	Il21r	60504	0	0	1	1	1	-0.39793	0.0197691	0.0412776	0.158348
mmu-miR-15b-5p	Il2rb	16185	0	0	1	1	1	-0.789147	2.93358e-08	2.61621e-07	0.622753
mmu-miR-15b-5p	Il7r		0	0	1	1	1	-0.388119	0.0233176	0.0475102	0.150636
mmu-miR-15b-5p	Inpp4b	234515	0	0	1	1	1	-0.397076	0.020059	0.0417701	0.157669
mmu-miR-15b-5p	Inpp5e	64436	0	0	1	1	1	-0.454415	0.00693831	0.0167615	0.206493
mmu-miR-15b-5p	Irf1	16362	0	0	1	1	1	-0.573594	0.000390583	0.00135522	0.32901
mmu-miR-15b-5p	Irgm2	54396	0	0	1	1	1	-0.490542	0.0032257	0.00863856	0.240632
mmu-miR-15b-5p	Itgav	16410	0	1	0	1	1	-0.499012	0.00266295	0.0073132	0.249013
mmu-miR-15b-5p	Itgb2	16414	0	0	1	1	1	-0.566176	0.00048257	0.00163767	0.320555
mmu-miR-15b-5p	Itpr1	16438	0	0	1	1	1	-0.759699	1.88582e-07	1.42455e-06	0.577143
mmu-miR-15b-5p	Ivns1abp	117198	0	0	1	1	1	-0.400719	0.0188465	0.0396003	0.160576
mmu-miR-15b-5p	Jade1	269424	0	0	1	1	1	-0.441481	0.00895451	0.0208757	0.194906
mmu-miR-15b-5p	Jak1	16451	0	0	1	1	1	-0.481831	0.0039093	0.0102154	0.232161
mmu-miR-15b-5p	Kdsr	70750	0	0	1	1	1	-0.782228	4.65932e-08	4.00223e-07	0.61188
mmu-miR-15b-5p	Klf6	23849	0	0	1	1	1	-0.479038	0.00415346	0.0107724	0.229477
mmu-miR-15b-5p	Kyat3	229905	0	0	1	1	1	-0.691559	5.92224e-06	3.23869e-05	0.478253
mmu-miR-15b-5p	Lax1	240754	0	0	1	1	1	-0.483871	0.00373888	0.0098285	0.234131
mmu-miR-15b-5p	Lfng	16848	0	0	1	1	1	-0.481285	0.00395599	0.0103222	0.231636
mmu-miR-15b-5p	Lims1	110829	0	0	1	1	1	-0.444266	0.00848269	0.0199337	0.197373
mmu-miR-15b-5p	Lnpep	240028	0	0	1	1	1	-0.456502	0.00665242	0.0161738	0.208394
mmu-miR-15b-5p	Lpin1	14245	0	0	1	1	1	-0.499694	0.00262161	0.00721963	0.249694
mmu-miR-15b-5p	Lrba	80877	0	0	1	1	1	-0.545954	0.000838074	0.00266774	0.298066
mmu-miR-15b-5p	Lrig2	269473	0	0	1	1	1	-0.417662	0.0139798	0.0306567	0.174442
mmu-miR-15b-5p	Ltb	16994	0	0	1	1	1	-0.63848	4.84194e-05	0.000211632	0.407656
mmu-miR-15b-5p	Ly6a	110454	0	0	1	1	1	-0.652474	2.89401e-05	0.000133814	0.425722
mmu-miR-15b-5p	Macf1	11426	0	0	1	1	1	-0.399301	0.0193108	0.0404426	0.159442
mmu-miR-15b-5p	Mapk1ip1	69546	0	0	1	1	1	-0.502495	0.00245763	0.00683167	0.252501
mmu-miR-15b-5p	Marf1	223989	0	0	1	1	1	-0.484777	0.00366527	0.00966006	0.235009
mmu-miR-15b-5p	Mbnl1	56758	0	0	1	1	1	-0.451246	0.00739244	0.0176985	0.203623
mmu-miR-15b-5p	Mdfic	16543	0	0	1	1	1	-0.400967	0.0187662	0.0394567	0.160775
mmu-miR-15b-5p	Mgat4a	269181	0	0	1	1	1	-0.447145	0.00801754	0.0190009	0.199938
mmu-miR-15b-5p	Mink1	50932	0	0	1	1	1	-0.48979	0.00328033	0.00876218	0.239894
mmu-miR-15b-5p	Mkks	59030	0	0	1	1	1	-0.396439	0.0202775	0.0421703	0.157164
mmu-miR-15b-5p	Mknk1	17346	0	0	1	1	1	-0.44565	0.00825633	0.0194814	0.198604
mmu-miR-15b-5p	Mpp6	56524	0	0	1	1	1	-0.553903	0.000677436	0.00221355	0.306808
mmu-miR-15b-5p	Mrpl1	94061	0	0	1	1	1	-0.394637	0.0209064	0.043277	0.155738
mmu-miR-15b-5p	N4bp1	80750	0	0	1	1	1	-0.453287	0.00709711	0.0170901	0.205469
mmu-miR-15b-5p	Ndfip2	76273	0	0	1	1	1	-0.499068	0.00265956	0.00730591	0.249069
mmu-miR-15b-5p	Ndrg1	17988	0	0	1	1	1	-0.803362	1.07226e-08	1.03786e-07	0.64539
mmu-miR-15b-5p	Nemp2	227094	0	0	1	1	1	-0.418578	0.0137501	0.0302143	0.175208
mmu-miR-15b-5p	Notch2	18129	0	0	1	1	1	-0.531575	0.00121559	0.00369428	0.282572
mmu-miR-15b-5p	Nsun4	72181	0	0	1	1	1	-0.504372	0.00235277	0.00657562	0.254391
mmu-miR-15b-5p	Nudt7	67528	0	0	1	1	1	-0.628333	6.923e-05	0.000291315	0.394803
mmu-miR-15b-5p	Numb	18222	0	0	1	1	1	-0.40735	0.0167963	0.0359152	0.165934
mmu-miR-15b-5p	Nxpe3	385658	0	0	1	1	1	-0.393191	0.0214224	0.0441759	0.154599
mmu-miR-15b-5p	Osbpl2	228983	0	0	1	1	1	-0.424985	0.0122303	0.0273095	0.180612
mmu-miR-15b-5p	Otud7b	229603	0	0	1	1	1	-0.54859	0.000781435	0.0025085	0.300951
mmu-miR-15b-5p	Parp16	214424	0	0	1	1	1	-0.525124	0.00142876	0.0042562	0.275755
mmu-miR-15b-5p	Parp4	328417	0	0	1	1	1	-0.704653	3.2912e-06	1.90335e-05	0.496535
mmu-miR-15b-5p	Pcgf5	76073	0	0	1	1	1	-0.492454	0.00309041	0.00832064	0.242511
mmu-miR-15b-5p	Pdcd4	18569	0	0	1	1	1	-0.481875	0.00390553	0.0102066	0.232204
mmu-miR-15b-5p	Pdia6	71853	0	0	1	1	1	-0.508325	0.00214462	0.00606818	0.258395
mmu-miR-15b-5p	Phactr2	215789	0	0	1	1	1	-0.637691	4.98071e-05	0.000216972	0.40665
mmu-miR-15b-5p	Pik3r1	18708	0	0	1	1	1	-0.416134	0.0143703	0.0313912	0.173167
mmu-miR-15b-5p	Pknox1	18771	0	0	1	1	1	-0.509521	0.00208494	0.00592022	0.259611
mmu-miR-15b-5p	Pla2g12a	66350	0	0	1	1	1	-0.502038	0.00248375	0.00689077	0.252042
mmu-miR-15b-5p	Pla2g15	192654	0	0	1	1	1	-0.422333	0.0128412	0.0284677	0.178365
mmu-miR-15b-5p	Plk2	20620	0	0	1	1	1	-0.398515	0.0195724	0.0409196	0.158815
mmu-miR-15b-5p	Pnrc1		0	0	1	1	1	-0.576452	0.000359529	0.00126085	0.332297
mmu-miR-15b-5p	Polk	27015	0	0	1	1	1	-0.486637	0.00351815	0.00932005	0.236815
mmu-miR-15b-5p	Polr3f	70408	0	0	1	1	1	-0.589345	0.000245052	0.000898451	0.347327
mmu-miR-15b-5p	Pou2f2	18987	0	0	1	1	1	-0.493102	0.00304566	0.00821885	0.24315
mmu-miR-15b-5p	Ppp1r7	66385	0	0	1	1	1	-0.477558	0.00428807	0.0110736	0.228062
mmu-miR-15b-5p	Psmb9	16912	0	0	1	1	1	-0.649587	3.22499e-05	0.000147417	0.421964
mmu-miR-15b-5p	Ptger4	19219	0	0	1	1	1	-0.497679	0.00274539	0.00751015	0.247685
mmu-miR-15b-5p	Ptpn22	19260	0	0	1	1	1	-0.651117	3.04558e-05	0.000140079	0.423953
mmu-miR-15b-5p	Pura	19290	0	0	1	1	1	-0.448069	0.00787287	0.0186982	0.200766
mmu-miR-15b-5p	Rab11fip1	75767	0	0	1	1	1	-0.524474	0.00145193	0.00431618	0.275073
mmu-miR-15b-5p	Rab33b	19338	0	0	1	1	1	-0.563638	0.000518192	0.00174628	0.317688
mmu-miR-15b-5p	Rabac1	14470	0	0	1	1	1	-0.639767	4.62298e-05	0.000203242	0.409302
mmu-miR-15b-5p	Rad9a	19367	0	0	1	1	1	-0.395504	0.0206016	0.0427191	0.156424
mmu-miR-15b-5p	Rasa2	114713	0	0	1	1	1	-0.449721	0.00761984	0.0181702	0.202249
mmu-miR-15b-5p	Rassf5	54354	0	0	1	1	1	-0.42566	0.0120788	0.0270186	0.181186
mmu-miR-15b-5p	Rbl2	19651	0	0	1	1	1	-0.470969	0.00493423	0.0124878	0.221811
mmu-miR-15b-5p	Rere	68703	0	0	1	1	1	-0.412781	0.015259	0.0330347	0.170388
mmu-miR-15b-5p	Rfx5	53970	0	0	1	1	1	-0.614824	0.000109328	0.000436671	0.378009
mmu-miR-15b-5p	Rgs19	56470	0	0	1	1	1	-0.427336	0.0117093	0.0262975	0.182616
mmu-miR-15b-5p	Rhoq	104215	0	0	1	1	1	-0.513737	0.0018858	0.00542671	0.263926
mmu-miR-15b-5p	Rictor	78757	0	0	1	1	1	-0.401461	0.0186072	0.0391688	0.161171
mmu-miR-15b-5p	Rnf125		0	0	1	1	1	-0.411976	0.0154791	0.0334573	0.169724
mmu-miR-15b-5p	Rnf213	672511	0	0	1	1	1	-0.415041	0.0146551	0.0319121	0.172259
mmu-miR-15b-5p	Rora	19883	0	0	1	1	1	-0.395397	0.020639	0.0427842	0.156339
mmu-miR-15b-5p	Rpia	19895	0	0	1	1	1	-0.564039	0.00051242	0.00172923	0.31814
mmu-miR-15b-5p	Rps6ka5	73086	0	0	1	1	1	-0.563768	0.000516313	0.00174053	0.317834
mmu-miR-15b-5p	Rsbn1	229675	0	0	1	1	1	-0.41339	0.0150942	0.0327308	0.170891
mmu-miR-15b-5p	Rubcnl	271221	0	0	1	1	1	-0.430859	0.0109638	0.0248649	0.18564
mmu-miR-15b-5p	S1pr1	13609	0	0	1	1	1	-0.620764	8.96615e-05	0.000366337	0.385348
mmu-miR-15b-5p	S1pr4	13611	0	0	1	1	1	-0.579545	0.000328418	0.00116357	0.335872
mmu-miR-15b-5p	Serpinb9	20723	0	0	1	1	1	-0.812323	5.44782e-09	5.54299e-08	0.659869
mmu-miR-15b-5p	Sesn1	140742	0	0	1	1	1	-0.416653	0.0142366	0.031137	0.1736
mmu-miR-15b-5p	Sgms1	208449	0	0	1	1	1	-0.510698	0.00202756	0.0057751	0.260813
mmu-miR-15b-5p	Shisa5	66940	0	0	1	1	1	-0.520897	0.00158557	0.00466433	0.271334
mmu-miR-15b-5p	Sil1	81500	0	0	1	1	1	-0.599952	0.000176575	0.000670393	0.359943
mmu-miR-15b-5p	Ski	20481	0	0	1	1	1	-0.458776	0.00635248	0.0155358	0.210476
mmu-miR-15b-5p	Slamf1	27218	0	0	1	1	1	-0.591272	0.000231079	0.000852695	0.349603
mmu-miR-15b-5p	Slc16a6	104681	0	0	1	1	1	-0.401225	0.0186832	0.039312	0.160981
mmu-miR-15b-5p	Slc20a1	20515	0	0	1	1	1	-0.402772	0.0181905	0.0384463	0.162226
mmu-miR-15b-5p	Slc5a3	53881	0	0	1	1	1	-0.422849	0.0127204	0.0282403	0.178801
mmu-miR-15b-5p	Slfn1	20555	0	0	1	1	1	-0.650478	3.11941e-05	0.000143104	0.423122
mmu-miR-15b-5p	Son	20658	0	0	1	1	1	-0.429228	0.0113039	0.0255175	0.184237
mmu-miR-15b-5p	Sos2	20663	0	0	1	1	1	-0.457826	0.00647635	0.0158022	0.209605
mmu-miR-15b-5p	Sppl2a	66552	0	0	1	1	1	-0.434748	0.0101879	0.0233257	0.189006
mmu-miR-15b-5p	Sptlc1	268656	0	0	1	1	1	-0.404824	0.017554	0.0373283	0.163883
mmu-miR-15b-5p	Stambpl1	76630	0	0	1	1	1	-0.458729	0.00635864	0.0155486	0.210432
mmu-miR-15b-5p	Stat1	20846	0	0	1	1	1	-0.42774	0.0116218	0.0261281	0.182961
mmu-miR-15b-5p	Stxbp3	20912	0	0	1	1	1	-0.411532	0.0156018	0.0336829	0.169358
mmu-miR-15b-5p	Swt1	66875	0	0	1	1	1	-0.513426	0.0018999	0.00546381	0.263607
mmu-miR-15b-5p	Syf2	68592	0	0	1	1	1	-0.393943	0.0211528	0.0437053	0.155191
mmu-miR-15b-5p	Synj1	104015	0	0	1	1	1	-0.421226	0.0131036	0.0289732	0.177432
mmu-miR-15b-5p	Tap2		0	0	1	1	1	-0.58509	0.000278589	0.00100685	0.342331
mmu-miR-15b-5p	Tbl1xr1	81004	0	0	1	1	1	-0.385373	0.0243999	0.0493966	0.148512
mmu-miR-15b-5p	Tbp		0	0	1	1	1	-0.490659	0.00321731	0.00861847	0.240746
mmu-miR-15b-5p	Tcaim	382117	0	0	1	1	1	-0.543106	0.000903322	0.00284878	0.294964
mmu-miR-15b-5p	Tcp11l2		0	0	1	1	1	-0.397121	0.0200436	0.0417519	0.157705
mmu-miR-15b-5p	Tes	21753	0	0	1	1	1	-0.538398	0.00102103	0.0031693	0.289873
mmu-miR-15b-5p	Tex2	21763	0	0	1	1	1	-0.438168	0.00954463	0.0220608	0.191991
mmu-miR-15b-5p	Tex264	21767	0	0	1	1	1	-0.429855	0.0111722	0.0252636	0.184775
mmu-miR-15b-5p	Tfap4	83383	0	0	1	1	1	-0.5183	0.00168926	0.00492649	0.268635
mmu-miR-15b-5p	Tgds		0	0	1	1	1	-0.451572	0.0073445	0.0175998	0.203918
mmu-miR-15b-5p	Tgoln1	22134	0	0	1	1	1	-0.505087	0.00231385	0.00648351	0.255113
mmu-miR-15b-5p	Tifab	212937	0	1	0	1	1	-0.407621	0.0167167	0.0357696	0.166155
mmu-miR-15b-5p	Tm9sf2	68059	0	0	1	1	1	-0.583807	0.000289478	0.00104098	0.340831
mmu-miR-15b-5p	Tmed7		0	0	1	1	1	-0.454796	0.0068853	0.0166506	0.20684
mmu-miR-15b-5p	Tmem30a	69981	0	0	1	1	1	-0.424977	0.0122321	0.0273123	0.180606
mmu-miR-15b-5p	Tmppe		0	0	1	1	1	-0.445035	0.00835631	0.0196817	0.198056
mmu-miR-15b-5p	Tmx4	52837	0	0	1	1	1	-0.579468	0.000329162	0.00116563	0.335783
mmu-miR-15b-5p	Tnfaip3	21929	0	0	1	1	1	-0.453859	0.0070162	0.0169233	0.205988
mmu-miR-15b-5p	Tnfrsf18	21936	0	0	1	1	1	-0.665352	1.76016e-05	8.60646e-05	0.442693
mmu-miR-15b-5p	Tnfrsf26	244237	0	0	1	1	1	-0.398836	0.0194654	0.0407251	0.15907
mmu-miR-15b-5p	Tnfsf9	21950	0	0	1	1	1	-0.396527	0.0202472	0.0421132	0.157233
mmu-miR-15b-5p	Tnrc6a	233833	0	0	1	1	1	-0.555223	0.000653567	0.00214232	0.308273
mmu-miR-15b-5p	Trip11	109181	0	0	1	1	1	-0.421862	0.0129523	0.0286795	0.177968
mmu-miR-15b-5p	Ttc39b	69863	0	0	1	1	1	-0.541881	0.000932742	0.00292726	0.293635
mmu-miR-15b-5p	Tut1	70044	0	0	1	1	1	-0.575153	0.000373358	0.00130383	0.330801
mmu-miR-15b-5p	Ubr1	22222	0	0	1	1	1	-0.499191	0.00265206	0.00728895	0.249192
mmu-miR-15b-5p	Uspl1	231915	0	0	1	1	1	-0.44339	0.00862888	0.0202269	0.196594
mmu-miR-15b-5p	Vcpip1	70675	0	0	1	1	1	-0.414776	0.0147247	0.0320352	0.172039
mmu-miR-15b-5p	Vegfa	22339	0	0	1	1	1	-0.553051	0.000693232	0.002257	0.305865
mmu-miR-15b-5p	Wdr37	207615	0	0	1	1	1	-0.395604	0.0205669	0.0426543	0.156502
mmu-miR-15b-5p	Wipf1	215280	0	0	1	1	1	-0.477347	0.0043076	0.0111159	0.22786
mmu-miR-15b-5p	Wsb1	78889	0	0	1	1	1	-0.407231	0.0168314	0.0359748	0.165837
mmu-miR-15b-5p	Xpc	22591	0	0	1	1	1	-0.680347	9.56535e-06	4.96952e-05	0.462872
mmu-miR-15b-5p	Ypel3	66090	0	0	1	1	1	-0.424666	0.0123024	0.0274509	0.180341
mmu-miR-15b-5p	Ywhah	22629	0	0	1	1	1	-0.617981	9.84432e-05	0.000398304	0.3819
mmu-miR-15b-5p	Zbtb38	245007	0	0	1	1	1	-0.562691	0.00053207	0.00178759	0.316621
mmu-miR-15b-5p	Zbtb39	320080	0	0	1	1	1	-0.477459	0.00429719	0.0110925	0.227968
mmu-miR-15b-5p	Zbtb7a	16969	0	0	1	1	1	-0.452177	0.0072565	0.0174228	0.204464
mmu-miR-15b-5p	Zc3h6	78751	0	0	1	1	1	-0.761664	1.67951e-07	1.28383e-06	0.580132
mmu-miR-15b-5p	Zfp512	269639	0	0	1	1	1	-0.647905	3.43328e-05	0.000155862	0.419781
mmu-miR-15b-5p	Zfp760	240034	0	0	1	1	1	-0.418761	0.0137045	0.0301275	0.175361
mmu-miR-15b-5p	Zfp831	100043757	0	0	1	1	1	-0.426956	0.0117923	0.0264588	0.182291
mmu-miR-15b-5p	Zfp874a		0	0	1	1	1	-0.586476	0.000267245	0.000969728	0.343954
mmu-miR-15b-5p	Znrf2		0	0	1	1	1	-0.386342	0.0240133	0.0487278	0.14926
mmu-miR-15b-5p	Zscan26	432731	0	0	1	1	1	-0.529505	0.00128072	0.00386621	0.280375
mmu-miR-29b-3p	Aacs	78894	0	0	1	1	1	-0.88725	2.76476e-12	4.34414e-11	0.787213
mmu-miR-29b-3p	Abhd8	64296	0	0	1	1	1	-0.533365	0.00116163	0.00355224	0.284478
mmu-miR-29b-3p	Aco1		0	0	1	1	1	-0.815016	4.4135e-09	4.56355e-08	0.664252
mmu-miR-29b-3p	Adam12	11489	0	0	1	1	1	-0.837549	6.56236e-10	7.8159e-09	0.701488
mmu-miR-29b-3p	Adamts2	216725	0	0	1	1	1	-0.63427	5.62493e-05	0.000242169	0.402298
mmu-miR-29b-3p	Adamts7	108153	0	0	1	1	1	-0.915137	3.60324e-14	6.35724e-13	0.837477
mmu-miR-29b-3p	Adgra2	78560	0	0	1	1	1	-0.470632	0.00496942	0.012562	0.221494
mmu-miR-29b-3p	Adgrl1	330814	0	0	1	1	1	-0.781766	4.80261e-08	4.11606e-07	0.611158
mmu-miR-29b-3p	Aebp1	11568	0	0	1	1	1	-0.891286	1.58998e-12	2.54823e-11	0.794391
mmu-miR-29b-3p	Afap1	70292	0	0	1	1	1	-0.886002	3.26703e-12	5.09786e-11	0.784999
mmu-miR-29b-3p	Agap1	347722	0	0	1	1	1	-0.935508	5.17553e-16	9.63417e-15	0.875175
mmu-miR-29b-3p	Aifm1	26926	0	0	1	1	1	-0.401737	0.018519	0.0390161	0.161392
mmu-miR-29b-3p	Aimp2	231872	0	0	1	1	1	-0.80154	1.22535e-08	1.17215e-07	0.642467
mmu-miR-29b-3p	Ak3	56248	0	0	1	1	1	-0.785522	3.74607e-08	3.27496e-07	0.617044
mmu-miR-29b-3p	Akap1	11640	0	0	1	1	1	-0.71671	1.86247e-06	1.1407e-05	0.513673
mmu-miR-29b-3p	Alkbh1		0	0	1	1	1	-0.404717	0.0175868	0.037388	0.163796
mmu-miR-29b-3p	Als2	74018	0	0	1	1	1	-0.685519	7.68736e-06	4.09139e-05	0.469936
mmu-miR-29b-3p	Amz2	13929	0	0	1	1	1	-0.84299	3.9653e-10	4.88248e-09	0.710633
mmu-miR-29b-3p	Anapc1	17222	0	0	1	1	1	-0.566996	0.00047154	0.00160375	0.321484
mmu-miR-29b-3p	Anapc5	59008	0	0	1	1	1	-0.829667	1.3188e-09	1.50329e-08	0.688348
mmu-miR-29b-3p	Angptl4	57875	0	0	1	1	1	-0.785796	3.67802e-08	3.22e-07	0.617475
mmu-miR-29b-3p	Ank3	11735	0	0	1	1	1	-0.806972	8.19714e-09	8.10304e-08	0.651203
mmu-miR-29b-3p	Ankrd13b	268445	0	0	1	1	1	-0.931854	1.21719e-15	2.24309e-14	0.868352
mmu-miR-29b-3p	Ankrd50	99696	0	0	1	1	1	-0.523776	0.0014772	0.00438302	0.274342
mmu-miR-29b-3p	Antxr1	69538	0	0	1	1	1	-0.599163	0.000181003	0.000685111	0.358997
mmu-miR-29b-3p	Ap2b1	71770	0	0	1	1	1	-0.889258	2.10509e-12	3.33186e-11	0.79078
mmu-miR-29b-3p	Ap2s1	232910	0	0	1	1	1	-0.882299	5.29989e-12	8.11697e-11	0.778452
mmu-miR-29b-3p	Apob	238055	0	0	1	1	1	-0.523147	0.00150032	0.00444406	0.273683
mmu-miR-29b-3p	Arf2	11841	0	0	1	1	1	-0.71789	1.75881e-06	1.08429e-05	0.515366
mmu-miR-29b-3p	Arf3		0	0	1	1	1	-0.395946	0.0204479	0.0424659	0.156773
mmu-miR-29b-3p	Arf5	11844	0	0	1	1	1	-0.810392	6.32258e-09	6.37428e-08	0.656735
mmu-miR-29b-3p	Arf6		0	0	1	1	1	-0.594478	0.000209409	0.000780325	0.353405
mmu-miR-29b-3p	Arhgap28	268970	0	0	1	1	1	-0.857084	9.79624e-11	1.30449e-09	0.734592
mmu-miR-29b-3p	Arih2	23807	0	0	1	1	1	-0.645361	3.77147e-05	0.000169465	0.416491
mmu-miR-29b-3p	Armc1	74252	0	0	1	1	1	-0.458089	0.00644197	0.0157291	0.209845
mmu-miR-29b-3p	Arpc3	56378	1	0	0	1	1	-0.698714	4.31253e-06	2.42759e-05	0.488201
mmu-miR-29b-3p	Arpc5	67771	0	0	1	1	1	-0.685239	7.77972e-06	4.13611e-05	0.469552
mmu-miR-29b-3p	Arpp19	59046	0	0	1	1	1	-0.760434	1.80611e-07	1.37039e-06	0.57826
mmu-miR-29b-3p	Atad2	70472	0	0	1	1	1	-0.734941	7.43798e-07	4.98034e-06	0.540138
mmu-miR-29b-3p	Atp2b4	381290	0	0	1	1	1	-0.781157	4.99763e-08	4.26189e-07	0.610206
mmu-miR-29b-3p	Atp5g3	228033	0	0	1	1	1	-0.945619	3.63748e-17	6.90038e-16	0.894196
mmu-miR-29b-3p	Atp5j	11957	0	0	1	1	1	-0.871587	1.97156e-11	2.85994e-10	0.759664
mmu-miR-29b-3p	Atp6v1h	108664	0	0	1	1	1	-0.782406	4.60504e-08	3.95872e-07	0.612159
mmu-miR-29b-3p	Aurkb	20877	0	0	1	1	1	-0.933191	8.95085e-16	1.65564e-14	0.870846
mmu-miR-29b-3p	Auts2		0	0	1	1	1	-0.885725	3.38923e-12	5.28025e-11	0.784509
mmu-miR-29b-3p	B3glct	381694	0	0	1	1	1	-0.733839	7.87871e-07	5.24998e-06	0.53852
mmu-miR-29b-3p	Bag6	224727	0	0	1	1	1	-0.755192	2.44997e-07	1.81242e-06	0.570314
mmu-miR-29b-3p	Bak1		0	0	1	1	1	-0.804859	9.59894e-09	9.3768e-08	0.647798
mmu-miR-29b-3p	Bak1	12018	0	1	0	1	1	-0.804859	9.59894e-09	9.3768e-08	0.647798
mmu-miR-29b-3p	Banf1	23825	0	0	1	1	1	-0.937714	3.01365e-16	5.63945e-15	0.879307
mmu-miR-29b-3p	Bcl11b	58208	0	0	1	1	1	-0.651239	3.03167e-05	0.000139504	0.424112
mmu-miR-29b-3p	Bcl7a		0	0	1	1	1	-0.921655	1.05236e-14	1.89505e-13	0.849448
mmu-miR-29b-3p	Bdh1	71911	0	0	1	1	1	-0.817461	3.63509e-09	3.82956e-08	0.668242
mmu-miR-29b-3p	Bicd1	12121	0	2	0	1	1	-0.513955	0.001876	0.00540228	0.264149
mmu-miR-29b-3p	Blm	12144	0	0	1	1	1	-0.692538	5.67355e-06	3.11598e-05	0.479609
mmu-miR-29b-3p	Blmh	104184	0	0	1	1	1	-0.908491	1.1467e-13	1.98507e-12	0.825356
mmu-miR-29b-3p	Bora	77744	0	0	1	1	1	-0.869925	2.39192e-11	3.43959e-10	0.75677
mmu-miR-29b-3p	Brd3	67382	0	0	1	1	1	-0.906205	1.67333e-13	2.87072e-12	0.821208
mmu-miR-29b-3p	Bri3bp	76809	0	0	1	1	1	-0.934741	6.21771e-16	1.15525e-14	0.873741
mmu-miR-29b-3p	C1qtnf1	56745	0	0	1	1	1	-0.777104	6.49399e-08	5.41981e-07	0.60389
mmu-miR-29b-3p	C1qtnf6	72709	0	0	1	1	1	-0.810667	6.19047e-09	6.25326e-08	0.657181
mmu-miR-29b-3p	C77080	97130	0	0	1	1	1	-0.898873	5.28583e-13	8.7714e-12	0.807972
mmu-miR-29b-3p	Cacfd1	381356	0	0	1	1	1	-0.791395	2.5149e-08	2.27054e-07	0.626305
mmu-miR-29b-3p	Calm3	12315	0	0	1	1	1	-0.933952	7.49402e-16	1.38927e-14	0.872266
mmu-miR-29b-3p	Camk4	12326	0	0	1	1	1	-0.533954	0.00114435	0.00350588	0.285107
mmu-miR-29b-3p	Capn6	12338	0	0	1	1	1	-0.723441	1.33825e-06	8.46877e-06	0.523367
mmu-miR-29b-3p	Casp2	12366	0	0	1	1	1	-0.802048	1.18079e-08	1.1334e-07	0.64328
mmu-miR-29b-3p	Casp3	12367	0	0	1	1	1	-0.818984	3.21624e-09	3.41437e-08	0.670735
mmu-miR-29b-3p	Cbx2	12416	0	0	1	1	1	-0.940128	1.62921e-16	3.05911e-15	0.883841
mmu-miR-29b-3p	Ccdc8		0	0	1	1	1	-0.838222	6.17192e-10	7.39247e-09	0.702617
mmu-miR-29b-3p	Ccdc80	67896	0	0	1	1	1	-0.740886	5.4255e-07	3.735e-06	0.548912
mmu-miR-29b-3p	Ccna2	12428	0	0	1	1	1	-0.924129	6.41252e-15	1.16233e-13	0.854015
mmu-miR-29b-3p	Ccnd2	12444	0	0	1	1	1	-0.894506	1.00649e-12	1.63845e-11	0.800142
mmu-miR-29b-3p	Ccne2	12448	0	0	1	1	1	-0.840315	5.09149e-10	6.16902e-09	0.70613
mmu-miR-29b-3p	Ccnf	12449	0	0	1	1	1	-0.925696	4.64518e-15	8.44753e-14	0.856913
mmu-miR-29b-3p	Ccnj	240665	0	0	1	1	1	-0.501774	0.00249893	0.00692747	0.251778
mmu-miR-29b-3p	Ccnyl1	227210	0	0	1	1	1	-0.632136	6.06381e-05	0.000258622	0.399596
mmu-miR-29b-3p	Ccser2	72972	0	0	1	1	1	-0.387599	0.0235193	0.0478759	0.150233
mmu-miR-29b-3p	Cd99l2	171486	0	0	1	1	1	-0.514092	0.00186984	0.0053861	0.26429
mmu-miR-29b-3p	Cdc16	69957	0	0	1	1	1	-0.642774	4.14582e-05	0.000184375	0.413159
mmu-miR-29b-3p	Cdc23	52563	0	0	1	1	1	-0.779179	5.68294e-08	4.78552e-07	0.60712
mmu-miR-29b-3p	Cdc25b	12531	0	0	1	1	1	-0.936522	4.04561e-16	7.55632e-15	0.877074
mmu-miR-29b-3p	Cdc7	12545	0	0	1	1	1	-0.823683	2.18893e-09	2.39385e-08	0.678454
mmu-miR-29b-3p	Cdca7	66953	0	0	1	1	1	-0.8743	1.42977e-11	2.10661e-10	0.7644
mmu-miR-29b-3p	Cdk16	18555	0	0	1	1	1	-0.826463	1.73394e-09	1.93069e-08	0.683042
mmu-miR-29b-3p	Cdk2	12566	0	0	1	1	1	-0.715984	1.92895e-06	1.1788e-05	0.512634
mmu-miR-29b-3p	Cdk6	12571	0	0	1	1	1	-0.423382	0.0125965	0.0280002	0.179253
mmu-miR-29b-3p	Cdkl2	53886	0	0	1	1	1	-0.545012	0.000859172	0.00272829	0.297039
mmu-miR-29b-3p	Cdkn1a	12575	0	0	1	1	1	-0.638505	4.8375e-05	0.000211456	0.407689
mmu-miR-29b-3p	Cdo1	12583	0	0	1	1	1	-0.824264	2.08564e-09	2.28996e-08	0.679411
mmu-miR-29b-3p	Cemip2	83921	0	0	1	1	1	-0.899088	5.11657e-13	8.49337e-12	0.80836
mmu-miR-29b-3p	Cenpb		0	0	1	1	1	-0.914902	3.76039e-14	6.62744e-13	0.837045
mmu-miR-29b-3p	Cep76		0	0	1	1	1	-0.813248	5.06978e-09	5.18703e-08	0.661372
mmu-miR-29b-3p	Cfap43	100048534	0	0	1	1	1	-0.420463	0.0132874	0.0293324	0.176789
mmu-miR-29b-3p	Cfl2	12632	0	0	1	1	1	-0.841531	4.54749e-10	5.56211e-09	0.708174
mmu-miR-29b-3p	Chchd3	66075	0	0	1	1	1	-0.790651	2.64694e-08	2.38034e-07	0.625128
mmu-miR-29b-3p	Chmp6	208092	0	0	1	1	1	-0.623013	8.3089e-05	0.000342582	0.388145
mmu-miR-29b-3p	Cinp	67236	0	0	1	1	1	-0.563868	0.000514865	0.00173621	0.317948
mmu-miR-29b-3p	Cluh	74148	0	0	1	1	1	-0.456705	0.0066252	0.0161147	0.20858
mmu-miR-29b-3p	Cmpk1		0	0	1	1	1	-0.758161	2.0633e-07	1.54874e-06	0.574808
mmu-miR-29b-3p	Cnot6	104625	0	0	1	1	1	-0.616547	0.000103259	0.000415433	0.380131
mmu-miR-29b-3p	Col11a1	12814	0	0	1	1	1	-0.840764	4.88383e-10	5.94714e-09	0.706885
mmu-miR-29b-3p	Col2a1	12824	0	1	0	1	1	-0.797725	1.61337e-08	1.50558e-07	0.636365
mmu-miR-29b-3p	Col4a6	94216	0	1	0	1	1	-0.798013	1.58053e-08	1.47835e-07	0.636825
mmu-miR-29b-3p	Col4a6	94216	0	1	0	1	1	-0.798013	1.58053e-08	1.47835e-07	0.636825
mmu-miR-29b-3p	Col5a2	12832	0	0	1	1	1	-0.868753	2.7369e-11	3.9164e-10	0.754732
mmu-miR-29b-3p	Col6a1	12833	0	0	1	1	1	-0.861611	6.05565e-11	8.27456e-10	0.742374
mmu-miR-29b-3p	Col6a2	12834	0	0	1	1	1	-0.827203	1.62853e-09	1.8289e-08	0.684265
mmu-miR-29b-3p	Col8a1	12837	0	0	1	1	1	-0.489693	0.00328745	0.00877931	0.239799
mmu-miR-29b-3p	Colgalt1	234407	0	0	1	1	1	-0.541927	0.000931613	0.00292445	0.293685
mmu-miR-29b-3p	Copa	12847	0	0	1	1	1	-0.563893	0.000514505	0.00173538	0.317976
mmu-miR-29b-3p	Cse1l	110750	0	0	1	1	1	-0.449639	0.00763222	0.0181933	0.202175
mmu-miR-29b-3p	Cspg4	121021	0	0	1	1	1	-0.56932	0.000441469	0.00151276	0.324125
mmu-miR-29b-3p	Csrnp2	207785	0	0	1	1	1	-0.688943	6.63545e-06	3.58921e-05	0.474643
mmu-miR-29b-3p	Ctnnb1	12387	0	0	1	1	1	-0.823134	2.29087e-09	2.49599e-08	0.67755
mmu-miR-29b-3p	Cxadr	13052	0	0	1	1	1	-0.899816	4.58138e-13	7.63558e-12	0.80967
mmu-miR-29b-3p	Cyp51		0	0	1	1	1	-0.912297	5.97585e-14	1.04652e-12	0.832286
mmu-miR-29b-3p	Dab2ip	69601	0	0	1	1	1	-0.639431	4.6793e-05	0.000205536	0.408872
mmu-miR-29b-3p	Dag1	13138	0	0	1	1	1	-0.522426	0.00152717	0.00451608	0.272929
mmu-miR-29b-3p	Dcaf10	242418	0	0	1	1	1	-0.462691	0.00586323	0.0144912	0.214083
mmu-miR-29b-3p	Dcaf7	71833	0	0	1	1	1	-0.872877	1.69376e-11	2.47487e-10	0.761914
mmu-miR-29b-3p	Dcakd	68087	0	0	1	1	1	-0.922112	9.6142e-15	1.73254e-13	0.850291
mmu-miR-29b-3p	Dcbld1	66686	0	0	1	1	1	-0.881057	6.21162e-12	9.45213e-11	0.776262
mmu-miR-29b-3p	Ddx39b	53817	0	0	1	1	1	-0.729094	1.00636e-06	6.55293e-06	0.531577
mmu-miR-29b-3p	Ddx54	71990	0	0	1	1	1	-0.699207	4.21781e-06	2.37993e-05	0.48889
mmu-miR-29b-3p	Ddx56	52513	0	0	1	1	1	-0.693381	5.46732e-06	3.01446e-05	0.480777
mmu-miR-29b-3p	Dennd5b	320560	0	0	1	1	1	-0.717938	1.75472e-06	1.08217e-05	0.515435
mmu-miR-29b-3p	Depdc1a	76131	0	0	1	1	1	-0.843532	3.7675e-10	4.6526e-09	0.711546
mmu-miR-29b-3p	Dera	232449	0	0	1	1	1	-0.870172	2.32465e-11	3.34479e-10	0.757199
mmu-miR-29b-3p	Desi2	78825	0	0	1	1	1	-0.50072	0.00256047	0.00707204	0.25072
mmu-miR-29b-3p	Dhcr24	74754	0	0	1	1	1	-0.664808	1.79837e-05	8.76739e-05	0.44197
mmu-miR-29b-3p	Dhps	330817	0	0	1	1	1	-0.753085	2.76343e-07	2.02113e-06	0.567137
mmu-miR-29b-3p	Dip2c	208440	0	0	1	1	1	-0.530347	0.00125385	0.00379617	0.281268
mmu-miR-29b-3p	Dmwd	13401	0	0	1	1	1	-0.670805	1.4157e-05	7.07109e-05	0.449979
mmu-miR-29b-3p	Dna2	327762	0	0	1	1	1	-0.838912	5.79447e-10	6.96725e-09	0.703773
mmu-miR-29b-3p	Dnajc5	13002	0	0	1	1	1	-0.747958	3.68643e-07	2.62622e-06	0.55944
mmu-miR-29b-3p	Dnmt3b	13436	0	2	0	1	1	-0.648038	3.41645e-05	0.000155226	0.419953
mmu-miR-29b-3p	Dok4	114255	0	0	1	1	1	-0.868495	2.81882e-11	4.03014e-10	0.754284
mmu-miR-29b-3p	Dot1l	208266	0	0	1	1	1	-0.808692	7.19841e-09	7.18181e-08	0.653982
mmu-miR-29b-3p	Dpp3	75221	0	0	1	1	1	-0.729464	9.87482e-07	6.44184e-06	0.532118
mmu-miR-29b-3p	Dpysl3	22240	0	0	1	1	1	-0.934486	6.60624e-16	1.22698e-14	0.873264
mmu-miR-29b-3p	Dram1	71712	0	0	1	1	1	-0.521076	0.00157864	0.00464561	0.27152
mmu-miR-29b-3p	Drosha	14000	0	0	1	1	1	-0.891975	1.44361e-12	2.32037e-11	0.795619
mmu-miR-29b-3p	Dsc2	13506	0	0	1	1	1	-0.750648	3.17177e-07	2.28946e-06	0.563473
mmu-miR-29b-3p	Dusp10	63953	0	0	1	1	1	-0.751057	3.09957e-07	2.24157e-06	0.564087
mmu-miR-29b-3p	Dusp18	75219	0	0	1	1	1	-0.637052	5.09565e-05	0.000221434	0.405836
mmu-miR-29b-3p	E2f2	242705	0	0	1	1	1	-0.888438	2.35451e-12	3.71244e-11	0.789322
mmu-miR-29b-3p	E2f7	52679	0	0	1	1	1	-0.889249	2.10766e-12	3.33487e-11	0.790764
mmu-miR-29b-3p	Eda2r	245527	0	0	1	1	1	-0.844435	3.45774e-10	4.28727e-09	0.713071
mmu-miR-29b-3p	Ednrb	13618	0	0	1	1	1	-0.650909	3.06948e-05	0.000140996	0.423682
mmu-miR-29b-3p	Eef1e1		0	0	1	1	1	-0.864417	4.45632e-11	6.20003e-10	0.747218
mmu-miR-29b-3p	Eef2	13629	0	0	1	1	1	-0.807376	7.9514e-09	7.87264e-08	0.651856
mmu-miR-29b-3p	Efna5	13640	0	0	1	1	1	-0.780653	5.16474e-08	4.38707e-07	0.609418
mmu-miR-29b-3p	Egfr	13649	0	0	1	1	1	-0.606509	0.000143355	0.000555302	0.367854
mmu-miR-29b-3p	Ehd1	13660	0	0	1	1	1	-0.938791	2.29734e-16	4.31038e-15	0.881329
mmu-miR-29b-3p	Ehmt1	77683	0	0	1	1	1	-0.505372	0.00229854	0.00644569	0.2554
mmu-miR-29b-3p	Eif2b1	209354	0	0	1	1	1	-0.8688	2.72221e-11	3.89763e-10	0.754814
mmu-miR-29b-3p	Eif2s2	67204	0	0	1	1	1	-0.424405	0.0123618	0.0275648	0.18012
mmu-miR-29b-3p	Eif4h	22384	0	0	1	1	1	-0.845526	3.11519e-10	3.88484e-09	0.714915
mmu-miR-29b-3p	Eif5a	276770	0	0	1	1	1	-0.899242	4.99917e-13	8.30682e-12	0.808636
mmu-miR-29b-3p	Elk1	13712	0	0	1	1	1	-0.805025	9.48127e-09	9.26914e-08	0.648065
mmu-miR-29b-3p	Elp3	74195	0	0	1	1	1	-0.818633	3.30861e-09	3.50643e-08	0.67016
mmu-miR-29b-3p	Emc8	18117	0	0	1	1	1	-0.669605	1.48575e-05	7.38017e-05	0.448371
mmu-miR-29b-3p	Emg1	14791	0	0	1	1	1	-0.640948	4.42993e-05	0.000195732	0.410815
mmu-miR-29b-3p	Eml1	68519	0	0	1	1	1	-0.709411	2.63783e-06	1.5613e-05	0.503263
mmu-miR-29b-3p	Eno1	13806	0	0	1	1	1	-0.623109	8.28194e-05	0.00034164	0.388264
mmu-miR-29b-3p	Enpp1	18605	0	0	1	1	1	-0.470046	0.00503107	0.0126934	0.220943
mmu-miR-29b-3p	Eomes	13813	0	1	0	1	1	-0.897591	6.4049e-13	1.0586e-11	0.80567
mmu-miR-29b-3p	Erbb2	13866	0	0	1	1	1	-0.538499	0.00101837	0.00316204	0.289982
mmu-miR-29b-3p	Erc1	111173	0	0	1	1	1	-0.849083	2.20464e-10	2.80926e-09	0.720941
mmu-miR-29b-3p	Erp29		0	0	1	1	1	-0.501709	0.00250273	0.00693531	0.251711
mmu-miR-29b-3p	Espl1	105988	0	0	1	1	1	-0.768241	1.1304e-07	8.98443e-07	0.590195
mmu-miR-29b-3p	Ext1		0	0	1	1	1	-0.671407	1.3817e-05	6.91795e-05	0.450787
mmu-miR-29b-3p	Ezh2	14056	0	0	1	1	1	-0.889277	2.09973e-12	3.32444e-11	0.790813
mmu-miR-29b-3p	Faim	23873	0	0	1	1	1	-0.63302	5.8784e-05	0.000251729	0.400714
mmu-miR-29b-3p	Fam136a	66488	0	0	1	1	1	-0.567956	0.000458901	0.00156666	0.322574
mmu-miR-29b-3p	Fam168b	214469	0	0	1	1	1	-0.678054	1.05242e-05	5.42117e-05	0.459757
mmu-miR-29b-3p	Fam171a2	217219	0	0	1	1	1	-0.919573	1.57693e-14	2.82432e-13	0.845614
mmu-miR-29b-3p	Fam241a	70617	0	0	1	1	1	-0.593848	0.00021352	0.000793856	0.352656
mmu-miR-29b-3p	Fam53c	66306	0	0	1	1	1	-0.866836	3.40234e-11	4.80633e-10	0.751405
mmu-miR-29b-3p	Farp1	223254	0	0	1	1	1	-0.590856	0.000234036	0.000862456	0.349111
mmu-miR-29b-3p	Fasn	14104	0	0	1	1	1	-0.856941	9.94265e-11	1.32257e-09	0.734349
mmu-miR-29b-3p	Fat1	14107	0	0	1	1	1	-0.724162	1.29094e-06	8.19968e-06	0.524411
mmu-miR-29b-3p	Fbxl18	231863	0	0	1	1	1	-0.691042	6.0574e-06	3.30387e-05	0.477539
mmu-miR-29b-3p	Fbxo21	231670	0	0	1	1	1	-0.907038	1.45977e-13	2.51389e-12	0.822718
mmu-miR-29b-3p	Fbxw9	68628	0	0	1	1	1	-0.667288	1.62999e-05	8.02684e-05	0.445274
mmu-miR-29b-3p	Fem1b	14155	0	0	1	1	1	-0.859064	7.95378e-11	1.07266e-09	0.737991
mmu-miR-29b-3p	Fh1		0	0	1	1	1	-0.911667	6.6703e-14	1.16485e-12	0.831137
mmu-miR-29b-3p	Fkbp10	14230	0	0	1	1	1	-0.47082	0.00494975	0.0125205	0.221671
mmu-miR-29b-3p	Fkbp1a	14225	0	0	1	1	1	-0.914882	3.77392e-14	6.64892e-13	0.837008
mmu-miR-29b-3p	Fkbp1b	14226	0	0	1	1	1	-0.834103	8.94398e-10	1.04605e-08	0.695727
mmu-miR-29b-3p	Fkbp4	14228	0	0	1	1	1	-0.695692	4.93605e-06	2.74684e-05	0.483988
mmu-miR-29b-3p	Fn1	14268	0	0	1	1	1	-0.531649	0.00121332	0.00368897	0.28265
mmu-miR-29b-3p	Frat2	212398	0	0	1	1	1	-0.860706	6.67605e-11	9.07238e-10	0.740815
mmu-miR-29b-3p	Fsd1l	319636	0	0	1	1	1	-0.732244	8.5593e-07	5.65118e-06	0.536181
mmu-miR-29b-3p	Fto	26383	0	0	1	1	1	-0.873566	1.56068e-11	2.28864e-10	0.763118
mmu-miR-29b-3p	Fubp1	51886	0	0	1	1	1	-0.664015	1.85548e-05	9.01396e-05	0.440916
mmu-miR-29b-3p	Fyn	14360	0	0	1	1	1	-0.928021	2.84067e-15	5.18491e-14	0.861224
mmu-miR-29b-3p	Galk1	14635	0	0	1	1	1	-0.755175	2.45226e-07	1.81357e-06	0.57029
mmu-miR-29b-3p	Galnt6	207839	0	0	1	1	1	-0.572539	0.00040263	0.00139148	0.327801
mmu-miR-29b-3p	Gja4	14612	0	0	1	1	1	-0.446926	0.00805215	0.0190711	0.199743
mmu-miR-29b-3p	Glis2	83396	0	0	1	1	1	-0.879694	7.37836e-12	1.1166e-10	0.773862
mmu-miR-29b-3p	Gm20604		0	0	1	1	1	-0.766723	1.23999e-07	9.76641e-07	0.587864
mmu-miR-29b-3p	Gng12	14701	0	0	1	1	1	-0.641973	4.26837e-05	0.000189327	0.41213
mmu-miR-29b-3p	Gng2	14702	0	0	1	1	1	-0.528926	0.00129946	0.00391494	0.279763
mmu-miR-29b-3p	Gpaa1	14731	0	0	1	1	1	-0.45092	0.00744056	0.0177922	0.203329
mmu-miR-29b-3p	Gpkow	209416	0	0	1	1	1	-0.390742	0.0223208	0.0457645	0.15268
mmu-miR-29b-3p	Gprin3		0	0	1	1	1	-0.58613	0.000270037	0.000978861	0.343548
mmu-miR-29b-3p	Gramd1b	235283	0	0	1	1	1	-0.657225	2.41559e-05	0.000114225	0.431944
mmu-miR-29b-3p	Grk6	26385	0	0	1	1	1	-0.742167	5.06329e-07	3.50507e-06	0.550812
mmu-miR-29b-3p	Grpel2	17714	0	0	1	1	1	-0.488197	0.0033987	0.0090361	0.238336
mmu-miR-29b-3p	Gsk3b	56637	0	0	1	1	1	-0.539826	0.000983976	0.00306635	0.291413
mmu-miR-29b-3p	Gtf2e2	68153	0	0	1	1	1	-0.589325	0.000245198	0.00089892	0.347304
mmu-miR-29b-3p	Gxylt2	232313	0	0	1	1	1	-0.69586	4.89929e-06	2.72883e-05	0.484222
mmu-miR-29b-3p	H2aj	232440	0	0	1	1	1	-0.848338	2.37189e-10	3.01002e-09	0.719677
mmu-miR-29b-3p	H2ax	15270	0	0	1	1	1	-0.956404	1.14468e-18	2.18987e-17	0.914708
mmu-miR-29b-3p	H2bc11	319183	0	0	1	1	1	-0.599181	0.000180901	0.000684776	0.359018
mmu-miR-29b-3p	Habp4	56541	0	0	1	1	1	-0.458946	0.0063306	0.0154884	0.210631
mmu-miR-29b-3p	Has2	15117	0	0	1	1	1	-0.813531	4.95907e-09	5.08108e-08	0.661832
mmu-miR-29b-3p	Haus6	230376	0	0	1	1	1	-0.393969	0.0211433	0.0436929	0.155212
mmu-miR-29b-3p	Hdgf	15191	0	0	1	1	1	-0.951347	6.38779e-18	1.21876e-16	0.905062
mmu-miR-29b-3p	Hectd4	269700	0	0	1	1	1	-0.69691	4.67543e-06	2.61646e-05	0.485684
mmu-miR-29b-3p	Hic2	58180	0	0	1	1	1	-0.771115	9.47017e-08	7.64057e-07	0.594618
mmu-miR-29b-3p	Hip1	215114	0	0	1	1	1	-0.729157	1.00309e-06	6.5346e-06	0.53167
mmu-miR-29b-3p	Hivep2	15273	0	0	1	1	1	-0.502859	0.00243694	0.00678022	0.252868
mmu-miR-29b-3p	Hmgcr	15357	0	0	1	1	1	-0.87077	2.16881e-11	3.12962e-10	0.75824
mmu-miR-29b-3p	Hmgcs1	208715	0	0	1	1	1	-0.819714	3.03197e-09	3.23117e-08	0.67193
mmu-miR-29b-3p	Hmmr	15366	0	0	1	1	1	-0.882379	5.24594e-12	8.0393e-11	0.778593
mmu-miR-29b-3p	Hnrnpa3	229279	0	0	1	1	1	-0.524001	0.00146903	0.00436154	0.274577
mmu-miR-29b-3p	Hnrnpf	98758	0	0	1	1	1	-0.560257	0.000569269	0.00189755	0.313887
mmu-miR-29b-3p	Hnrnpul1	232989	0	0	1	1	1	-0.523787	0.00147681	0.00438252	0.274353
mmu-miR-29b-3p	Hnrnpul2		0	0	1	1	1	-0.497488	0.00275742	0.00753683	0.247494
mmu-miR-29b-3p	Hook1	77963	0	0	1	1	1	-0.490244	0.00324727	0.00868881	0.240339
mmu-miR-29b-3p	Hrk	12123	0	1	0	1	1	-0.853951	1.35352e-10	1.7678e-09	0.729232
mmu-miR-29b-3p	Hsd17b7	15490	0	0	1	1	1	-0.677343	1.08385e-05	5.56059e-05	0.458794
mmu-miR-29b-3p	Hspg2	15530	0	0	1	1	1	-0.665279	1.76524e-05	8.62619e-05	0.442596
mmu-miR-29b-3p	Icos	54167	0	0	1	1	1	-0.412273	0.0153978	0.0333104	0.169969
mmu-miR-29b-3p	Ier2	15936	0	0	1	1	1	-0.388673	0.0231041	0.0471506	0.151067
mmu-miR-29b-3p	Igsf3	78908	0	0	1	1	1	-0.935918	4.68761e-16	8.73901e-15	0.875942
mmu-miR-29b-3p	Igsf8	140559	0	0	1	1	1	-0.704815	3.26666e-06	1.8907e-05	0.496764
mmu-miR-29b-3p	Impdh1	23917	0	0	1	1	1	-0.937507	3.17285e-16	5.93511e-15	0.878919
mmu-miR-29b-3p	Ints7	77065	0	0	1	1	1	-0.916731	2.6919e-14	4.7816e-13	0.840395
mmu-miR-29b-3p	Ipo9	226432	0	0	1	1	1	-0.77339	8.21641e-08	6.71568e-07	0.598133
mmu-miR-29b-3p	Irs1	16367	0	0	1	1	1	-0.74675	3.94143e-07	2.79228e-06	0.557635
mmu-miR-29b-3p	Isg20l2	229504	0	0	1	1	1	-0.676071	1.14225e-05	5.83313e-05	0.457072
mmu-miR-29b-3p	Islr	26968	0	0	1	1	1	-0.809369	6.83701e-09	6.84707e-08	0.655078
mmu-miR-29b-3p	Jazf1	231986	0	0	1	1	1	-0.830601	1.21642e-09	1.39671e-08	0.689898
mmu-miR-29b-3p	Josd1	74158	0	0	1	1	1	-0.891201	1.60887e-12	2.57553e-11	0.79424
mmu-miR-29b-3p	Kat6b	54169	0	0	1	1	1	-0.477848	0.0042614	0.011015	0.228339
mmu-miR-29b-3p	Kcmf1	74287	0	0	1	1	1	-0.445177	0.00833307	0.0196354	0.198183
mmu-miR-29b-3p	Kctd15	233107	0	0	1	1	1	-0.830753	1.20049e-09	1.37969e-08	0.69015
mmu-miR-29b-3p	Kctd20	66989	0	0	1	1	1	-0.756366	2.28967e-07	1.70427e-06	0.57209
mmu-miR-29b-3p	Kctd3	226823	0	0	1	1	1	-0.882268	5.32161e-12	8.14772e-11	0.778396
mmu-miR-29b-3p	Kctd5	69259	0	0	1	1	1	-0.825219	1.92546e-09	2.1282e-08	0.680987
mmu-miR-29b-3p	Kdelr3	105785	0	0	1	1	1	-0.797367	1.65503e-08	1.54041e-07	0.635795
mmu-miR-29b-3p	Kdm4b	193796	0	0	1	1	1	-0.560642	0.000563227	0.00187968	0.31432
mmu-miR-29b-3p	Kdm5b	75605	0	0	1	1	1	-0.564773	0.00050198	0.00169752	0.318969
mmu-miR-29b-3p	Kdm6b	216850	0	0	1	1	1	-0.475076	0.00452231	0.0115821	0.225698
mmu-miR-29b-3p	Kif11	16551	0	0	1	1	1	-0.891149	1.62066e-12	2.59237e-11	0.794147
mmu-miR-29b-3p	Kif20b	240641	0	0	1	1	1	-0.685802	7.59482e-06	4.04778e-05	0.470325
mmu-miR-29b-3p	Kif22	110033	0	0	1	1	1	-0.928252	2.70302e-15	4.93546e-14	0.861652
mmu-miR-29b-3p	Kif26b	269152	0	0	1	1	1	-0.829344	1.35602e-09	1.54273e-08	0.687812
mmu-miR-29b-3p	Kif7	16576	0	0	1	1	1	-0.820629	2.8146e-09	3.01843e-08	0.673431
mmu-miR-29b-3p	Kirrel	170643	0	0	1	1	1	-0.613568	0.000113954	0.000452999	0.376465
mmu-miR-29b-3p	Klf5		0	0	1	1	1	-0.428377	0.0114848	0.0258658	0.183507
mmu-miR-29b-3p	Klhl8	246293	0	0	1	1	1	-0.746858	3.91788e-07	2.77718e-06	0.557797
mmu-miR-29b-3p	Kmt5a	67956	0	0	1	1	1	-0.810952	6.05642e-09	6.12709e-08	0.657643
mmu-miR-29b-3p	Kpnb1	16211	0	0	1	1	1	-0.640803	4.45335e-05	0.000196603	0.410628
mmu-miR-29b-3p	Lamc1	226519	0	0	1	1	1	-0.642281	4.22084e-05	0.000187386	0.412525
mmu-miR-29b-3p	Lamtor1	66508	0	0	1	1	1	-0.551677	0.000719411	0.00233063	0.304347
mmu-miR-29b-3p	Lancl2		0	0	1	1	1	-0.864456	4.43733e-11	6.17535e-10	0.747284
mmu-miR-29b-3p	Lbr	98386	0	0	1	1	1	-0.460514	0.00613125	0.01506	0.212073
mmu-miR-29b-3p	Ldlrad3	241576	0	0	1	1	1	-0.797465	1.64354e-08	1.53086e-07	0.635951
mmu-miR-29b-3p	Lmnb1	16906	0	0	1	1	1	-0.934929	5.94593e-16	1.10517e-14	0.874092
mmu-miR-29b-3p	Lox	16948	0	0	1	1	1	-0.526628	0.0013763	0.00411626	0.277338
mmu-miR-29b-3p	Loxl2	94352	0	0	1	1	1	-0.774347	7.73667e-08	6.36603e-07	0.599613
mmu-miR-29b-3p	Lpl	16956	0	0	1	1	1	-0.851891	1.66743e-10	2.15202e-09	0.725718
mmu-miR-29b-3p	Lrfn4	225875	0	0	1	1	1	-0.835065	8.20931e-10	9.66271e-09	0.697333
mmu-miR-29b-3p	Lrrc59	98238	0	0	1	1	1	-0.885415	3.53121e-12	5.48597e-11	0.78396
mmu-miR-29b-3p	Lsm11	72290	0	0	1	1	1	-0.906007	1.72816e-13	2.96275e-12	0.820849
mmu-miR-29b-3p	Map1lc3b	67443	0	0	1	1	1	-0.704429	3.3252e-06	1.921e-05	0.496221
mmu-miR-29b-3p	Map2k6	26399	0	0	1	1	1	-0.661007	2.08714e-05	0.000100131	0.436931
mmu-miR-29b-3p	Map3k10	269881	0	0	1	1	1	-0.701172	3.85908e-06	2.19547e-05	0.491642
mmu-miR-29b-3p	Map4	17758	0	0	1	1	1	-0.398194	0.0196802	0.0411208	0.158558
mmu-miR-29b-3p	Map9	213582	0	0	1	1	1	-0.657846	2.35864e-05	0.000111828	0.432761
mmu-miR-29b-3p	Mapk1ip1l	218975	0	0	1	1	1	-0.506274	0.0022505	0.0063274	0.256314
mmu-miR-29b-3p	Mapk6	50772	0	0	1	1	1	-0.425499	0.0121147	0.0270856	0.18105
mmu-miR-29b-3p	Mapk8	26419	0	0	1	1	1	-0.653186	2.81726e-05	0.000130801	0.426652
mmu-miR-29b-3p	Mapkap1	227743	0	0	1	1	1	-0.719305	1.64144e-06	1.0194e-05	0.5174
mmu-miR-29b-3p	Mapre2	212307	0	0	1	1	1	-0.588774	0.000249333	0.000912129	0.346654
mmu-miR-29b-3p	Mark3	17169	0	0	1	1	1	-0.409531	0.0161642	0.0347266	0.167715
mmu-miR-29b-3p	Maz	17188	0	0	1	1	1	-0.922669	8.60661e-15	1.55435e-13	0.851319
mmu-miR-29b-3p	Mest	17294	0	0	1	1	1	-0.895621	8.56241e-13	1.40167e-11	0.802137
mmu-miR-29b-3p	Metrnl		0	0	1	1	1	-0.580274	0.000321442	0.00114203	0.336718
mmu-miR-29b-3p	Mex3b	108797	0	0	1	1	1	-0.723956	1.30431e-06	8.27402e-06	0.524112
mmu-miR-29b-3p	Mfap5	50530	0	0	1	1	1	-0.656369	2.49611e-05	0.000117471	0.43082
mmu-miR-29b-3p	Mgst3	66447	0	0	1	1	1	-0.865021	4.16795e-11	5.82493e-10	0.748262
mmu-miR-29b-3p	Mki67	17345	0	0	1	1	1	-0.864773	4.28442e-11	5.96923e-10	0.747832
mmu-miR-29b-3p	Mllt11	56772	0	0	1	1	1	-0.923473	7.32447e-15	1.32617e-13	0.852803
mmu-miR-29b-3p	Mmgt1	236792	0	0	1	1	1	-0.574965	0.000375393	0.00130973	0.330585
mmu-miR-29b-3p	Mmp15		0	0	1	1	1	-0.853061	1.48166e-10	1.92604e-09	0.727714
mmu-miR-29b-3p	Mmp24	17391	0	0	1	1	1	-0.884459	4.00486e-12	6.19855e-11	0.782267
mmu-miR-29b-3p	Mmp9	17395	0	0	1	1	1	-0.449447	0.00766129	0.0182524	0.202003
mmu-miR-29b-3p	Mnd1	76915	0	0	1	1	1	-0.704145	3.36893e-06	1.94413e-05	0.49582
mmu-miR-29b-3p	Morc4	75746	0	0	1	1	1	-0.816036	4.07186e-09	4.2438e-08	0.665914
mmu-miR-29b-3p	Morf4l2	56397	0	0	1	1	1	-0.838176	6.19831e-10	7.41514e-09	0.702538
mmu-miR-29b-3p	Mprip	26936	0	0	1	1	1	-0.917787	2.21185e-14	3.94157e-13	0.842332
mmu-miR-29b-3p	Mpzl1	68481	0	0	1	1	1	-0.852551	1.56008e-10	2.02269e-09	0.726844
mmu-miR-29b-3p	Mrpl32		0	0	1	1	1	-0.510747	0.00202521	0.00576907	0.260863
mmu-miR-29b-3p	Mrpl35	66223	0	1	0	1	1	-0.744451	4.47201e-07	3.13331e-06	0.554207
mmu-miR-29b-3p	Mrpl50	28028	0	0	1	1	1	-0.527823	0.00133586	0.00401096	0.278598
mmu-miR-29b-3p	Msh6	17688	0	0	1	1	1	-0.700046	4.061e-06	2.29903e-05	0.490065
mmu-miR-29b-3p	Mtpn	14489	0	0	1	1	1	-0.469395	0.00510036	0.0128447	0.220332
mmu-miR-29b-3p	Mtss2	244654	0	0	1	1	1	-0.441532	0.00894574	0.0208594	0.19495
mmu-miR-29b-3p	Myb	17863	0	0	1	1	1	-0.786855	3.42568e-08	3.01609e-07	0.619142
mmu-miR-29b-3p	N4bp2	333789	0	0	1	1	1	-0.517843	0.00170811	0.00497253	0.268161
mmu-miR-29b-3p	Naa40	70999	0	0	1	1	1	-0.648792	3.32198e-05	0.000151377	0.420931
mmu-miR-29b-3p	Nab2	17937	0	0	1	1	1	-0.643004	4.11131e-05	0.000183031	0.413454
mmu-miR-29b-3p	Nans		0	0	1	1	1	-0.813456	4.98822e-09	5.10673e-08	0.66171
mmu-miR-29b-3p	Nap1l1	53605	0	0	1	1	1	-0.735823	7.10179e-07	4.77066e-06	0.541435
mmu-miR-29b-3p	Nasp	50927	0	0	1	1	1	-0.852867	1.51115e-10	1.96284e-09	0.727381
mmu-miR-29b-3p	Natd1	24083	0	0	1	1	1	-0.729571	9.82127e-07	6.40775e-06	0.532273
mmu-miR-29b-3p	Nav1	215690	0	0	1	1	1	-0.782953	4.4422e-08	3.82801e-07	0.613015
mmu-miR-29b-3p	Ncl	17975	0	0	1	1	1	-0.469586	0.00507998	0.0128038	0.220511
mmu-miR-29b-3p	Ncor2	20602	0	0	1	1	1	-0.721974	1.43935e-06	9.05091e-06	0.521247
mmu-miR-29b-3p	Ndst1	15531	0	0	1	1	1	-0.617222	0.000100968	0.000407262	0.380963
mmu-miR-29b-3p	Nf2	18016	0	0	1	1	1	-0.89835	5.71793e-13	9.46946e-12	0.807033
mmu-miR-29b-3p	Nfatc2ip	18020	0	0	1	1	1	-0.761004	1.74641e-07	1.32915e-06	0.579127
mmu-miR-29b-3p	Nfia	18027	0	0	1	1	1	-0.719938	1.59136e-06	9.91515e-06	0.51831
mmu-miR-29b-3p	Nfib	18028	0	0	1	1	1	-0.864792	4.27549e-11	5.95846e-10	0.747865
mmu-miR-29b-3p	Nhsl1	215819	0	0	1	1	1	-0.591828	0.000227189	0.000839839	0.35026
mmu-miR-29b-3p	Nid1	18073	0	0	1	1	1	-0.797516	1.63762e-08	1.52563e-07	0.636032
mmu-miR-29b-3p	Nid2	18074	0	0	1	1	1	-0.639529	4.6627e-05	0.000204843	0.408998
mmu-miR-29b-3p	Nifk	67949	0	0	1	1	1	-0.561053	0.000556847	0.00186089	0.314781
mmu-miR-29b-3p	Nipsnap3b	66536	0	0	1	1	1	-0.638066	4.91426e-05	0.000214434	0.407128
mmu-miR-29b-3p	Nit2	52633	0	0	1	1	1	-0.417367	0.0140546	0.0307963	0.174195
mmu-miR-29b-3p	Nkiras2	71966	0	0	1	1	1	-0.907271	1.40458e-13	2.42388e-12	0.823142
mmu-miR-29b-3p	Nol4l	329540	0	0	1	1	1	-0.793617	2.15566e-08	1.97237e-07	0.629829
mmu-miR-29b-3p	Nop56	67134	0	0	1	1	1	-0.427514	0.0116706	0.0262261	0.182768
mmu-miR-29b-3p	Nras	18176	0	0	1	1	1	-0.748193	3.63843e-07	2.59351e-06	0.559793
mmu-miR-29b-3p	Nsd2	107823	0	0	1	1	1	-0.864859	4.24375e-11	5.92088e-10	0.747981
mmu-miR-29b-3p	Nucks1	98415	0	0	1	1	1	-0.605378	0.000148653	0.000574282	0.366482
mmu-miR-29b-3p	Nudcd2	52653	0	0	1	1	1	-0.818662	3.3009e-09	3.49976e-08	0.670208
mmu-miR-29b-3p	Nup210	54563	0	0	1	1	1	-0.920404	1.34351e-14	2.41234e-13	0.847144
mmu-miR-29b-3p	Obscn	380698	0	0	1	1	1	-0.488901	0.00334596	0.00891621	0.239024
mmu-miR-29b-3p	Obsl1	98733	0	0	1	1	1	-0.828099	1.5089e-09	1.70379e-08	0.685748
mmu-miR-29b-3p	Osgin1	71839	0	0	1	1	1	-0.567827	0.000460585	0.00157208	0.322427
mmu-miR-29b-3p	Ostc	66357	0	0	1	1	1	-0.540049	0.000978317	0.00305101	0.291653
mmu-miR-29b-3p	P3h1	56401	0	0	1	1	1	-0.491751	0.00313954	0.00843373	0.241819
mmu-miR-29b-3p	Pacs2	217893	0	0	1	1	1	-0.671425	1.38064e-05	6.91337e-05	0.450812
mmu-miR-29b-3p	Pakap		0	0	1	1	1	-0.620442	9.06417e-05	0.000370007	0.384948
mmu-miR-29b-3p	Pakap	677884	0	0	1	1	1	-0.620442	9.06417e-05	0.000370007	0.384948
mmu-miR-29b-3p	Palm	18483	0	0	1	1	1	-0.882651	5.06562e-12	7.77495e-11	0.779072
mmu-miR-29b-3p	Papss1	23971	0	0	1	1	1	-0.453041	0.00713221	0.0171648	0.205246
mmu-miR-29b-3p	Parp6	67287	0	0	1	1	1	-0.839846	5.31729e-10	6.42459e-09	0.705341
mmu-miR-29b-3p	Pcgf3	69587	0	0	1	1	1	-0.529189	0.00129091	0.00389318	0.280041
mmu-miR-29b-3p	Pcnx4	67708	0	0	1	1	1	-0.498	0.00272539	0.0074612	0.248004
mmu-miR-29b-3p	Pcyt1a	13026	0	0	1	1	1	-0.764191	1.44468e-07	1.12275e-06	0.583988
mmu-miR-29b-3p	Pcyt1b	236899	0	0	1	1	1	-0.826521	1.7255e-09	1.92215e-08	0.683137
mmu-miR-29b-3p	Pde7a	18583	0	0	1	1	1	-0.73168	8.81232e-07	5.80128e-06	0.535356
mmu-miR-29b-3p	Pdgfra	18595	0	0	1	1	1	-0.905239	1.95739e-13	3.33959e-12	0.819458
mmu-miR-29b-3p	Pdhb	68263	0	0	1	1	1	-0.816052	4.06656e-09	4.23917e-08	0.665941
mmu-miR-29b-3p	Pdlim7	67399	0	0	1	1	1	-0.793394	2.18952e-08	2.00151e-07	0.629474
mmu-miR-29b-3p	Pdp1	381511	0	0	1	1	1	-0.554916	0.000659046	0.00215829	0.307932
mmu-miR-29b-3p	Peg3	18616	0	0	1	1	1	-0.528175	0.00132415	0.00397991	0.278969
mmu-miR-29b-3p	Phb2	12034	0	0	1	1	1	-0.894884	9.53076e-13	1.55506e-11	0.800817
mmu-miR-29b-3p	Phc1	13619	0	0	1	1	1	-0.931294	1.38172e-15	2.54251e-14	0.867309
mmu-miR-29b-3p	Phf5a	68479	0	0	1	1	1	-0.890087	1.8781e-12	2.98495e-11	0.792256
mmu-miR-29b-3p	Phf6	70998	0	0	1	1	1	-0.635355	5.41291e-05	0.000233872	0.403676
mmu-miR-29b-3p	Piezo2	667742	0	0	1	1	1	-0.723358	1.34377e-06	8.50042e-06	0.523247
mmu-miR-29b-3p	Pitpna	18738	0	0	1	1	1	-0.490001	0.00326493	0.00872904	0.240101
mmu-miR-29b-3p	Pitrm1	69617	0	0	1	1	1	-0.422583	0.0127827	0.0283569	0.178576
mmu-miR-29b-3p	Pknox2	208076	0	0	1	1	1	-0.781612	4.85114e-08	4.15049e-07	0.610917
mmu-miR-29b-3p	Plagl2	54711	0	0	1	1	1	-0.456655	0.00663188	0.0161302	0.208534
mmu-miR-29b-3p	Plcxd2	433022	0	0	1	1	1	-0.5412	0.000949446	0.00297198	0.292898
mmu-miR-29b-3p	Plekha8	231999	0	0	1	1	1	-0.599739	0.000177761	0.000674124	0.359687
mmu-miR-29b-3p	Plxna1	18844	0	0	1	1	1	-0.807394	7.94068e-09	7.8636e-08	0.651885
mmu-miR-29b-3p	Pmpca	66865	0	0	1	1	1	-0.780576	5.19072e-08	4.40537e-07	0.609298
mmu-miR-29b-3p	Pole3		0	0	1	1	1	-0.904261	2.29049e-13	3.89587e-12	0.817688
mmu-miR-29b-3p	Polr2d	69241	0	0	1	1	1	-0.944108	5.57874e-17	1.05387e-15	0.89134
mmu-miR-29b-3p	Ppargc1b	170826	0	0	1	1	1	-0.516803	0.00175165	0.00508487	0.267086
mmu-miR-29b-3p	Ppif	105675	0	0	1	1	1	-0.441623	0.00892997	0.0208291	0.195031
mmu-miR-29b-3p	Ppm1d	53892	0	0	1	1	1	-0.440202	0.00917845	0.021329	0.193778
mmu-miR-29b-3p	Ppm1e	320472	0	0	1	1	1	-0.561629	0.000548022	0.00183523	0.315427
mmu-miR-29b-3p	Ppp1r12b	329251	0	0	1	1	1	-0.505521	0.00229055	0.00642472	0.255551
mmu-miR-29b-3p	Ppp1r14c	76142	0	0	1	1	1	-0.893084	1.23402e-12	1.99282e-11	0.797598
mmu-miR-29b-3p	Ppp2r1a	51792	0	0	1	1	1	-0.888965	2.1914e-12	3.46406e-11	0.790258
mmu-miR-29b-3p	Ppp3cb	19056	0	0	1	1	1	-0.443189	0.00866255	0.0202953	0.196417
mmu-miR-29b-3p	Prcc		0	0	1	1	1	-0.544764	0.000864808	0.00274212	0.296768
mmu-miR-29b-3p	Prkar1a	19084	0	0	1	1	1	-0.393207	0.0214169	0.0441663	0.154611
mmu-miR-29b-3p	Prkar2a	19087	0	0	1	1	1	-0.776094	6.92624e-08	5.74964e-07	0.602321
mmu-miR-29b-3p	Prkci	18759	0	0	1	1	1	-0.4363	0.00989151	0.0227266	0.190358
mmu-miR-29b-3p	Proser1	212127	0	0	1	1	1	-0.407673	0.0167014	0.0357416	0.166197
mmu-miR-29b-3p	Psip1	101739	0	0	1	1	1	-0.770168	1.00418e-07	8.06245e-07	0.593159
mmu-miR-29b-3p	Psma3	19167	0	0	1	1	1	-0.62277	8.37777e-05	0.000344992	0.387843
mmu-miR-29b-3p	Psma4	26441	0	0	1	1	1	-0.791861	2.43521e-08	2.20782e-07	0.627044
mmu-miR-29b-3p	Ptpa	110854	0	0	1	1	1	-0.793383	2.19125e-08	2.00272e-07	0.629456
mmu-miR-29b-3p	Ptpn11	19247	0	0	1	1	1	-0.901797	3.37756e-13	5.67108e-12	0.813238
mmu-miR-29b-3p	Ptprd	19266	0	0	1	1	1	-0.449141	0.00770788	0.0183467	0.201727
mmu-miR-29b-3p	Ptprf	19268	0	0	1	1	1	-0.791984	2.41467e-08	2.1908e-07	0.627238
mmu-miR-29b-3p	Ptprk	19272	0	0	1	1	1	-0.78654	3.49905e-08	3.07578e-07	0.618645
mmu-miR-29b-3p	Puf60	67959	0	0	1	1	1	-0.568219	0.000455491	0.00155609	0.322873
mmu-miR-29b-3p	Purg	75029	0	0	1	1	1	-0.682488	8.74261e-06	4.57798e-05	0.465789
mmu-miR-29b-3p	Qars		0	0	1	1	1	-0.736363	6.90269e-07	4.64571e-06	0.54223
mmu-miR-29b-3p	R3hdm4	109284	0	0	1	1	1	-0.537137	0.00105477	0.00326344	0.288516
mmu-miR-29b-3p	Rala	56044	0	0	1	1	1	-0.414153	0.01489	0.0323543	0.171522
mmu-miR-29b-3p	Raph1	77300	0	0	1	1	1	-0.77865	5.88025e-08	4.93828e-07	0.606296
mmu-miR-29b-3p	Rbm14	56275	0	0	1	1	1	-0.761721	1.67392e-07	1.27986e-06	0.580218
mmu-miR-29b-3p	Rbm15b		0	0	1	1	1	-0.864853	4.24644e-11	5.92297e-10	0.747971
mmu-miR-29b-3p	Rbm8a	60365	0	0	1	1	1	-0.809266	6.89079e-09	6.89537e-08	0.654911
mmu-miR-29b-3p	Rbms3	207181	0	0	1	1	1	-0.647139	3.53206e-05	0.000159967	0.418789
mmu-miR-29b-3p	Rcc2	108911	0	0	1	1	1	-0.820836	2.76731e-09	2.97272e-08	0.673772
mmu-miR-29b-3p	Rexo1	66932	0	0	1	1	1	-0.602407	0.000163407	0.000626031	0.362894
mmu-miR-29b-3p	Rhbdf2	217344	0	0	1	1	1	-0.509864	0.00206806	0.00587768	0.259961
mmu-miR-29b-3p	Rnaseh2a	69724	0	0	1	1	1	-0.777553	6.30977e-08	5.27137e-07	0.604589
mmu-miR-29b-3p	Rnf11		0	0	1	1	1	-0.58831	0.000252859	0.000923598	0.346109
mmu-miR-29b-3p	Rnf165	225743	0	0	1	1	1	-0.909903	9.03476e-14	1.56894e-12	0.827923
mmu-miR-29b-3p	Rnf217		0	0	1	1	1	-0.707656	2.86358e-06	1.6805e-05	0.500777
mmu-miR-29b-3p	Rnf41	67588	0	0	1	1	1	-0.470619	0.00497071	0.0125641	0.221483
mmu-miR-29b-3p	Rpl17	319195	0	0	1	1	1	-0.730506	9.36145e-07	6.13433e-06	0.533639
mmu-miR-29b-3p	Rpl5	100503670	0	0	1	1	1	-0.661788	2.02464e-05	9.73862e-05	0.437963
mmu-miR-29b-3p	Rplp0	11837	0	0	1	1	1	-0.812839	5.23374e-09	5.34487e-08	0.660708
mmu-miR-29b-3p	Rps20	67427	0	0	1	1	1	-0.82498	1.96449e-09	2.167e-08	0.680592
mmu-miR-29b-3p	Rraga	68441	0	0	1	1	1	-0.689727	6.41388e-06	3.48035e-05	0.475724
mmu-miR-29b-3p	Rusc2	100213	0	0	1	1	1	-0.757083	2.19661e-07	1.64087e-06	0.573175
mmu-miR-29b-3p	Sacs	50720	0	0	1	1	1	-0.492775	0.00306814	0.00826963	0.242828
mmu-miR-29b-3p	Sars	20226	0	0	1	1	1	-0.747935	3.69109e-07	2.62916e-06	0.559406
mmu-miR-29b-3p	Scarb1	20778	0	0	1	1	1	-0.790151	2.73919e-08	2.45563e-07	0.624338
mmu-miR-29b-3p	Schip1	30953	0	0	1	1	1	-0.579486	0.000328988	0.00116509	0.335804
mmu-miR-29b-3p	Scml4	268297	0	0	1	1	1	-0.641301	4.37373e-05	0.000193655	0.411267
mmu-miR-29b-3p	Scpep1	74617	0	0	1	1	1	-0.464383	0.00566204	0.0140639	0.215652
mmu-miR-29b-3p	Sec23a	20334	0	0	1	1	1	-0.75532	2.43198e-07	1.80098e-06	0.570508
mmu-miR-29b-3p	Sec61a1	53421	0	0	1	1	1	-0.48209	0.00388726	0.0101664	0.232411
mmu-miR-29b-3p	Sema3a	20346	0	0	1	1	1	-0.584351	0.000284813	0.00102606	0.341467
mmu-miR-29b-3p	Serbp1		0	0	1	1	1	-0.691359	5.97416e-06	3.26349e-05	0.477977
mmu-miR-29b-3p	Serf1	20365	0	0	1	1	1	-0.961779	1.44894e-19	2.78053e-18	0.925019
mmu-miR-29b-3p	Serinc5	218442	0	0	1	1	1	-0.782904	4.45644e-08	3.83858e-07	0.612939
mmu-miR-29b-3p	Sestd1	228071	0	0	1	1	1	-0.82906	1.38962e-09	1.57771e-08	0.68734
mmu-miR-29b-3p	Sfxn1	14057	0	0	1	1	1	-0.733004	8.22872e-07	5.45904e-06	0.537294
mmu-miR-29b-3p	Sh3bgrl	56726	0	0	1	1	1	-0.70132	3.83331e-06	2.18281e-05	0.491849
mmu-miR-29b-3p	Sh3gl1	20405	0	0	1	1	1	-0.39743	0.0199385	0.0415801	0.15795
mmu-miR-29b-3p	Sh3pxd2b	268396	0	0	1	1	1	-0.876191	1.1378e-11	1.68896e-10	0.76771
mmu-miR-29b-3p	Shcbp1	20419	0	0	1	1	1	-0.900925	3.86585e-13	6.46907e-12	0.811665
mmu-miR-29b-3p	Shq1	72171	0	0	1	1	1	-0.770882	9.60778e-08	7.7428e-07	0.594259
mmu-miR-29b-3p	Ska2		0	0	1	1	1	-0.823478	2.22658e-09	2.43181e-08	0.678116
mmu-miR-29b-3p	Slc16a1	20501	0	0	1	1	1	-0.460493	0.00613385	0.0150642	0.212054
mmu-miR-29b-3p	Slc16a2	20502	0	0	1	1	1	-0.739854	5.7344e-07	3.92698e-06	0.547384
mmu-miR-29b-3p	Slc25a24	229731	0	0	1	1	1	-0.528043	0.00132855	0.0039912	0.278829
mmu-miR-29b-3p	Slc25a27	74011	0	0	1	1	1	-0.671354	1.38462e-05	6.9277e-05	0.450717
mmu-miR-29b-3p	Slc25a3	18674	0	0	1	1	1	-0.89316	1.22059e-12	1.97276e-11	0.797736
mmu-miR-29b-3p	Slc25a4	11739	0	0	1	1	1	-0.885338	3.56738e-12	5.54043e-11	0.783823
mmu-miR-29b-3p	Slc25a51	230125	0	0	1	1	1	-0.735845	7.09329e-07	4.7656e-06	0.541468
mmu-miR-29b-3p	Slc31a1	20529	0	0	1	1	1	-0.767084	1.21307e-07	9.57259e-07	0.588418
mmu-miR-29b-3p	Slc36a4	234967	0	0	1	1	1	-0.650618	3.10305e-05	0.000142419	0.423304
mmu-miR-29b-3p	Slc37a3	72144	0	0	1	1	1	-0.665648	1.73968e-05	8.51586e-05	0.443087
mmu-miR-29b-3p	Slc7a1	11987	0	0	1	1	1	-0.745936	4.12229e-07	2.90962e-06	0.55642
mmu-miR-29b-3p	Slc7a6	330836	0	0	1	1	1	-0.688377	6.79996e-06	3.67088e-05	0.473862
mmu-miR-29b-3p	Slc9a5	277973	0	0	1	1	1	-0.877758	9.38872e-12	1.40669e-10	0.77046
mmu-miR-29b-3p	Smad5	17129	0	0	1	1	1	-0.586792	0.000264715	0.000961602	0.344325
mmu-miR-29b-3p	Smarcc1	20588	0	0	1	1	1	-0.83772	6.46098e-10	7.70291e-09	0.701775
mmu-miR-29b-3p	Smc2	14211	0	0	1	1	1	-0.687681	7.00698e-06	3.76558e-05	0.472905
mmu-miR-29b-3p	Smco4	170748	0	0	1	1	1	-0.791556	2.48702e-08	2.24823e-07	0.626561
mmu-miR-29b-3p	Smtnl2	276829	0	0	1	1	1	-0.462892	0.00583903	0.0144429	0.214269
mmu-miR-29b-3p	Sntb2		0	0	1	1	1	-0.545858	0.000840201	0.00267405	0.297961
mmu-miR-29b-3p	Socs7	192157	0	0	1	1	1	-0.935741	4.89281e-16	9.11813e-15	0.875611
mmu-miR-29b-3p	Sox2	20674	0	1	0	1	1	-0.401464	0.0186062	0.0391684	0.161174
mmu-miR-29b-3p	Spast	50850	0	0	1	1	1	-0.671175	1.39468e-05	6.97521e-05	0.450476
mmu-miR-29b-3p	Spin4	270624	0	0	1	1	1	-0.653612	2.77218e-05	0.000128961	0.427209
mmu-miR-29b-3p	Spry4	24066	0	0	1	1	1	-0.503977	0.0023745	0.00662766	0.253993
mmu-miR-29b-3p	Spryd4	66701	0	0	1	1	1	-0.467964	0.00525559	0.0131887	0.218991
mmu-miR-29b-3p	Spsb4		0	0	1	1	1	-0.721841	1.44887e-06	9.10269e-06	0.521055
mmu-miR-29b-3p	Sptan1	20740	0	0	1	1	1	-0.884598	3.93228e-12	6.09001e-11	0.782514
mmu-miR-29b-3p	Sptbn1	20742	0	0	1	1	1	-0.574273	0.000382989	0.00133203	0.32979
mmu-miR-29b-3p	Sqle	20775	0	0	1	1	1	-0.814768	4.50056e-09	4.64578e-08	0.663847
mmu-miR-29b-3p	Srd5a1	78925	0	0	1	1	1	-0.892963	1.25534e-12	2.02562e-11	0.797383
mmu-miR-29b-3p	Srebf2	20788	0	0	1	1	1	-0.85371	1.38723e-10	1.80849e-09	0.72882
mmu-miR-29b-3p	Srr	27364	0	0	1	1	1	-0.786961	3.40154e-08	2.99696e-07	0.619307
mmu-miR-29b-3p	Srsf1	110809	0	0	1	1	1	-0.711966	2.338e-06	1.40035e-05	0.506896
mmu-miR-29b-3p	Ss18l1	269397	0	0	1	1	1	-0.650652	3.09917e-05	0.000142254	0.423348
mmu-miR-29b-3p	Stard7	99138	0	0	1	1	1	-0.890164	1.85833e-12	2.95636e-11	0.792392
mmu-miR-29b-3p	Sugp2	234373	0	0	1	1	1	-0.682364	8.78841e-06	4.59954e-05	0.46562
mmu-miR-29b-3p	Syncrip	56403	0	0	1	1	1	-0.484142	0.00371675	0.0097755	0.234393
mmu-miR-29b-3p	Szrd1	213491	0	0	1	1	1	-0.710666	2.48646e-06	1.48123e-05	0.505046
mmu-miR-29b-3p	Taf9	108143	0	0	1	1	1	-0.754595	2.5353e-07	1.86914e-06	0.569413
mmu-miR-29b-3p	Tbc1d1	57915	0	0	1	1	1	-0.643386	4.05443e-05	0.000180757	0.413945
mmu-miR-29b-3p	Tbc1d13	70296	0	0	1	1	1	-0.524683	0.00144443	0.00429567	0.275293
mmu-miR-29b-3p	Tbc1d22b	381085	0	0	1	1	1	-0.779482	5.57258e-08	4.69975e-07	0.607592
mmu-miR-29b-3p	Tbx18	76365	0	0	1	1	1	-0.526751	0.00137212	0.00410545	0.277466
mmu-miR-29b-3p	Tcaf2	232748	0	0	1	1	1	-0.755247	2.44219e-07	1.80774e-06	0.570398
mmu-miR-29b-3p	Tcf4	21413	0	0	1	1	1	-0.43596	0.00995594	0.0228609	0.190061
mmu-miR-29b-3p	Tcp1	21454	0	0	1	1	1	-0.799154	1.45645e-08	1.37073e-07	0.638646
mmu-miR-29b-3p	Tead1	21676	0	0	1	1	1	-0.70087	3.91238e-06	2.22305e-05	0.491218
mmu-miR-29b-3p	Tet3	194388	0	0	1	1	1	-0.420684	0.013234	0.0292264	0.176975
mmu-miR-29b-3p	Tfg	21787	0	0	1	1	1	-0.498739	0.00267966	0.00735424	0.248741
mmu-miR-29b-3p	Tgif2	228839	0	0	1	1	1	-0.634272	5.62444e-05	0.000242169	0.402301
mmu-miR-29b-3p	Thoc7	66231	0	0	1	1	1	-0.585843	0.00027237	0.000986167	0.343212
mmu-miR-29b-3p	Tiam2	24001	0	0	1	1	1	-0.836818	7.01206e-10	8.32649e-09	0.700264
mmu-miR-29b-3p	Timm8b	30057	0	0	1	1	1	-0.896749	7.25629e-13	1.19534e-11	0.804159
mmu-miR-29b-3p	Tmeff1	230157	0	0	1	1	1	-0.86826	2.89561e-11	4.13518e-10	0.753875
mmu-miR-29b-3p	Tmem132a	98170	0	0	1	1	1	-0.807456	7.90353e-09	7.83305e-08	0.651986
mmu-miR-29b-3p	Tmem164	209497	0	0	1	1	1	-0.802818	1.116e-08	1.07747e-07	0.644517
mmu-miR-29b-3p	Tmem167		0	0	1	1	1	-0.476956	0.00434395	0.0111952	0.227487
mmu-miR-29b-3p	Tmem183a	57439	0	0	1	1	1	-0.875247	1.27571e-11	1.88747e-10	0.766058
mmu-miR-29b-3p	Tmem63b	224807	0	0	1	1	1	-0.678676	1.02557e-05	5.29497e-05	0.460601
mmu-miR-29b-3p	Tnc	21923	0	0	1	1	1	-0.862728	5.36436e-11	7.38685e-10	0.744299
mmu-miR-29b-3p	Tollip	54473	0	0	1	1	1	-0.799891	1.38107e-08	1.30597e-07	0.639826
mmu-miR-29b-3p	Tomm70a		0	0	1	1	1	-0.535357	0.00110407	0.00339986	0.286607
mmu-miR-29b-3p	Top2a	21973	0	0	1	1	1	-0.917539	2.31657e-14	4.12524e-13	0.841878
mmu-miR-29b-3p	Trabd2b	666048	0	0	1	1	1	-0.508206	0.00215065	0.00608129	0.258274
mmu-miR-29b-3p	Traf4		0	0	1	1	1	-0.910615	7.99855e-14	1.39289e-12	0.829221
mmu-miR-29b-3p	Trak1	67095	0	0	1	1	1	-0.893692	1.13138e-12	1.83634e-11	0.798686
mmu-miR-29b-3p	Trak2	70827	0	0	1	1	1	-0.445184	0.00833204	0.0196348	0.198188
mmu-miR-29b-3p	Trib2	217410	0	0	1	1	1	-0.662757	1.94935e-05	9.41384e-05	0.439247
mmu-miR-29b-3p	Trim37	68729	0	0	1	1	1	-0.864804	4.2695e-11	5.95179e-10	0.747887
mmu-miR-29b-3p	Trim63	433766	0	0	1	1	1	-0.841073	4.74574e-10	5.78892e-09	0.707403
mmu-miR-29b-3p	Trp53inp2	68728	0	0	1	1	1	-0.595315	0.000204062	0.000762919	0.3544
mmu-miR-29b-3p	Tsc22d1	21807	0	0	1	1	1	-0.858021	8.87951e-11	1.18879e-09	0.7362
mmu-miR-29b-3p	Tspan17	74257	0	0	1	1	1	-0.40283	0.0181723	0.0384176	0.162272
mmu-miR-29b-3p	Ttyh2	117160	0	0	1	1	1	-0.826662	1.7051e-09	1.90242e-08	0.683369
mmu-miR-29b-3p	Tubb2a	22151	0	0	1	1	1	-0.89745	6.54059e-13	1.08067e-11	0.805417
mmu-miR-29b-3p	Tubb5	22154	0	0	1	1	1	-0.95646	1.12176e-18	2.14686e-17	0.914815
mmu-miR-29b-3p	Tubb6	67951	0	0	1	1	1	-0.704638	3.29336e-06	1.90416e-05	0.496515
mmu-miR-29b-3p	Uaca	72565	0	0	1	1	1	-0.839496	5.49187e-10	6.62103e-09	0.704753
mmu-miR-29b-3p	Uba1	22201	0	0	1	1	1	-0.886561	3.03241e-12	4.74966e-11	0.78599
mmu-miR-29b-3p	Ubac1	98766	0	0	1	1	1	-0.784323	4.05738e-08	3.51803e-07	0.615162
mmu-miR-29b-3p	Ube2k	53323	0	0	1	1	1	-0.748632	3.55073e-07	2.53755e-06	0.56045
mmu-miR-29b-3p	Ubfd1	28018	0	0	1	1	1	-0.754739	2.51437e-07	1.85481e-06	0.569632
mmu-miR-29b-3p	Ubl4a	27643	0	0	1	1	1	-0.831291	1.14552e-09	1.31988e-08	0.691045
mmu-miR-29b-3p	Ubtf	21429	0	0	1	1	1	-0.769509	1.04579e-07	8.36415e-07	0.592144
mmu-miR-29b-3p	Uqcrc2	67003	0	0	1	1	1	-0.75028	3.23803e-07	2.33119e-06	0.56292
mmu-miR-29b-3p	Usp14	59025	0	0	1	1	1	-0.589496	0.000243926	0.000894917	0.347506
mmu-miR-29b-3p	Usp22	216825	0	0	1	1	1	-0.836245	7.38418e-10	8.73704e-09	0.699306
mmu-miR-29b-3p	Usp28	235323	0	0	1	1	1	-0.637681	4.98243e-05	0.000217009	0.406637
mmu-miR-29b-3p	Usp46	69727	0	0	1	1	1	-0.791611	2.47758e-08	2.24173e-07	0.626648
mmu-miR-29b-3p	Utp3	65961	0	0	1	1	1	-0.476793	0.00435919	0.0112263	0.227331
mmu-miR-29b-3p	Vangl2	93840	0	0	1	1	1	-0.914364	4.14271e-14	7.28575e-13	0.836061
mmu-miR-29b-3p	Vps26b		0	0	1	1	1	-0.769627	1.03823e-07	8.31036e-07	0.592326
mmu-miR-29b-3p	Vps36	70160	0	0	1	1	1	-0.553154	0.000691303	0.00225161	0.305979
mmu-miR-29b-3p	Vps37c	107305	0	0	1	1	1	-0.460716	0.00610593	0.0150067	0.212259
mmu-miR-29b-3p	Wwtr1	97064	0	0	1	1	1	-0.567719	0.000461992	0.00157613	0.322305
mmu-miR-29b-3p	Xpnpep1	170750	0	0	1	1	1	-0.866551	3.51339e-11	4.95897e-10	0.75091
mmu-miR-29b-3p	Ybx3	56449	0	0	1	1	1	-0.821103	2.70764e-09	2.91555e-08	0.67421
mmu-miR-29b-3p	Ythdf1	228994	0	0	1	1	1	-0.613417	0.000114522	0.000454856	0.37628
mmu-miR-29b-3p	Ywhae	22627	0	0	1	1	1	-0.909756	9.26312e-14	1.60747e-12	0.827656
mmu-miR-29b-3p	Zbtb46	72147	0	0	1	1	1	-0.893273	1.20124e-12	1.94274e-11	0.797936
mmu-miR-29b-3p	Zc3hav1l	209032	0	0	1	1	1	-0.754029	2.61864e-07	1.92544e-06	0.56856
mmu-miR-29b-3p	Zc4h2	245522	0	0	1	1	1	-0.746537	3.98806e-07	2.82169e-06	0.557317
mmu-miR-29b-3p	Zfp282	101095	0	0	1	1	1	-0.670468	1.43503e-05	7.15473e-05	0.449528
mmu-miR-29b-3p	Zfp41	22701	0	0	1	1	1	-0.840976	4.78858e-10	5.83545e-09	0.707241
mmu-miR-29b-3p	Zfp46	22704	0	0	1	1	1	-0.629494	6.64988e-05	0.00028106	0.396262
mmu-miR-29b-3p	Zfp507	668501	0	0	1	1	1	-0.703079	3.53783e-06	2.0332e-05	0.494319
mmu-miR-29b-3p	Zfp512b	269401	0	0	1	1	1	-0.65082	3.07973e-05	0.00014144	0.423566
mmu-miR-29b-3p	Zfp516	329003	0	0	1	1	1	-0.431254	0.0108829	0.024704	0.18598
mmu-miR-29b-3p	Zfp518b	100515	0	0	1	1	1	-0.806959	8.20534e-09	8.10953e-08	0.651182
mmu-miR-29b-3p	Zfp651	270210	0	0	1	1	1	-0.43086	0.0109637	0.0248649	0.18564
mmu-miR-29b-3p	Zfp827	622675	0	0	1	1	1	-0.797617	1.62583e-08	1.51607e-07	0.636193
mmu-miR-29b-3p	Zhx3	320799	0	0	1	1	1	-0.425995	0.0120042	0.0268783	0.181472
mmu-miR-29b-3p	Zkscan17	268417	0	0	1	1	1	-0.580251	0.000321661	0.00114257	0.336691
mmu-miR-140-5p	Ankrd52	237615	0	0	1	1	1	-0.435237	0.0100938	0.0231367	0.189431
mmu-miR-140-5p	Anln	68743	0	0	1	1	1	-0.692737	5.62433e-06	3.09142e-05	0.479884
mmu-miR-140-5p	Ap2b1	71770	0	0	1	1	1	-0.708509	2.75168e-06	1.62192e-05	0.501985
mmu-miR-140-5p	Arl6ip1	54208	0	0	1	1	1	-0.487819	0.00342731	0.00910291	0.237967
mmu-miR-140-5p	Armc2	213402	0	1	0	1	1	-0.60493	0.0001508	0.000581875	0.36594
mmu-miR-140-5p	Atf5	107503	0	0	1	1	1	-0.548294	0.000787624	0.00252547	0.300626
mmu-miR-140-5p	Atp5a1	11946	0	0	1	1	1	-0.780851	5.09855e-08	4.33752e-07	0.609728
mmu-miR-140-5p	Ccsap	73420	0	2	0	1	1	-0.627452	7.13696e-05	0.000299506	0.393697
mmu-miR-140-5p	Cenpl	70454	0	1	0	1	1	-0.622485	8.45916e-05	0.000347833	0.387488
mmu-miR-140-5p	Cox10	70383	0	0	1	1	1	-0.481202	0.00396314	0.0103365	0.231556
mmu-miR-140-5p	Cs	12974	0	0	1	1	1	-0.728964	1.01302e-06	6.59112e-06	0.531389
mmu-miR-140-5p	Ctsl	13039	0	0	1	1	1	-0.481661	0.00392381	0.010248	0.231997
mmu-miR-140-5p	Cyb5b	66427	0	0	1	1	1	-0.647869	3.43794e-05	0.000156045	0.419734
mmu-miR-140-5p	Cyb5r3	109754	0	0	1	1	1	-0.695984	4.87253e-06	2.71544e-05	0.484393
mmu-miR-140-5p	D030056L22Rik	225995	0	1	0	1	1	-0.764234	1.44096e-07	1.12019e-06	0.584054
mmu-miR-140-5p	D630023F18Rik	98303	0	1	0	1	1	-0.475965	0.00443719	0.0113964	0.226543
mmu-miR-140-5p	Dag1	13138	0	0	1	1	1	-0.385192	0.0244725	0.0495182	0.148373
mmu-miR-140-5p	Dctn1	13191	0	0	1	1	1	-0.584303	0.000285223	0.00102724	0.34141
mmu-miR-140-5p	Ddx39b	53817	0	0	1	1	1	-0.509232	0.00209919	0.00595525	0.259318
mmu-miR-140-5p	Def8	23854	0	0	1	1	1	-0.739321	5.90001e-07	4.02762e-06	0.546596
mmu-miR-140-5p	Dhcr24	74754	0	0	1	1	1	-0.654752	2.65485e-05	0.000123991	0.4287
mmu-miR-140-5p	Dnpep	13437	1	0	0	1	1	-0.524118	0.00146479	0.00434971	0.274699
mmu-miR-140-5p	Egfr	13649	0	0	1	1	1	-0.611088	0.000123599	0.000486398	0.373429
mmu-miR-140-5p	Ei24	13663	0	0	1	1	1	-0.584725	0.000281647	0.00101633	0.341904
mmu-miR-140-5p	Elavl1	15568	0	0	1	1	1	-0.405132	0.0174601	0.0371508	0.164132
mmu-miR-140-5p	Glis2	83396	0	0	1	1	1	-0.801666	1.21417e-08	1.16208e-07	0.642668
mmu-miR-140-5p	Glrx5		0	0	1	1	1	-0.646577	3.60618e-05	0.000162849	0.418062
mmu-miR-140-5p	Got2	14719	0	0	1	1	1	-0.810324	6.3555e-09	6.40618e-08	0.656625
mmu-miR-140-5p	Id3	15903	0	0	1	1	1	-0.434164	0.0103014	0.0235538	0.188499
mmu-miR-140-5p	Kcnk2	16526	0	1	0	1	1	-0.75163	3.00105e-07	2.17952e-06	0.564948
mmu-miR-140-5p	Masp1	17174	0	0	1	1	1	-0.64614	3.66483e-05	0.000165293	0.417497
mmu-miR-140-5p	Mllt11	56772	0	1	0	1	1	-0.743924	4.60254e-07	3.2157e-06	0.553423
mmu-miR-140-5p	Ndufa2	17991	0	0	1	1	1	-0.692731	5.62576e-06	3.09187e-05	0.479876
mmu-miR-140-5p	Ngfr	18053	0	0	1	1	1	-0.786933	3.40789e-08	3.00202e-07	0.619263
mmu-miR-140-5p	Parp1	11545	0	0	1	1	1	-0.628627	6.8529e-05	0.000288683	0.395172
mmu-miR-140-5p	Pcnx4	67708	0	0	1	1	1	-0.705497	3.1654e-06	1.83766e-05	0.497726
mmu-miR-140-5p	Pigf	18701	0	0	1	1	1	-0.539534	0.000991478	0.00308644	0.291096
mmu-miR-140-5p	Pigt	78928	0	0	1	1	1	-0.480485	0.00402537	0.0104763	0.230866
mmu-miR-140-5p	Psmd3	22123	0	0	1	1	1	-0.737966	6.34152e-07	4.30359e-06	0.544594
mmu-miR-140-5p	Rbm14	56275	0	0	1	1	1	-0.65689	2.44675e-05	0.000115498	0.431505
mmu-miR-140-5p	Sbk1	104175	0	1	0	1	1	-0.79873	1.50143e-08	1.41092e-07	0.63797
mmu-miR-140-5p	Slc38a4	69354	0	0	1	1	1	-0.690464	6.21185e-06	3.38052e-05	0.47674
mmu-miR-140-5p	Sorcs1	58178	0	1	0	1	1	-0.663688	1.87949e-05	9.11899e-05	0.440482
mmu-miR-140-5p	Srr	27364	0	1	0	1	1	-0.58926	0.000245682	0.000900494	0.347227
mmu-miR-140-5p	Szrd1	213491	0	0	1	1	1	-0.558959	0.000590017	0.00195686	0.312436
mmu-miR-140-5p	Tbc1d1	57915	0	0	1	1	1	-0.564304	0.00050862	0.00171751	0.31844
mmu-miR-140-5p	Trappc3	27096	0	0	1	1	1	-0.660663	2.1153e-05	0.000101325	0.436475
mmu-miR-140-5p	Tshz2		0	0	1	1	1	-0.815472	4.25777e-09	4.4181e-08	0.664994
mmu-miR-140-5p	Vldlr	22359	0	1	0	1	1	-0.526203	0.00139096	0.00415355	0.27689
mmu-miR-140-5p	Yeats2	208146	0	0	1	1	1	-0.488238	0.0033956	0.00902882	0.238376
mmu-miR-140-5p	Zfp507	668501	0	0	1	1	1	-0.738368	6.20746e-07	4.21895e-06	0.545188
mmu-miR-140-3p	Acat1	110446	0	0	1	1	1	-0.82972	1.31284e-09	1.49738e-08	0.688435
mmu-miR-140-3p	Acox1	11430	0	0	1	1	1	-0.492529	0.0030852	0.00831112	0.242585
mmu-miR-140-3p	Adi1	104923	0	0	1	1	1	-0.38611	0.0241054	0.0488889	0.149081
mmu-miR-140-3p	Aimp2	231872	0	0	1	1	1	-0.77549	7.19714e-08	5.95265e-07	0.601384
mmu-miR-140-3p	Ak3	56248	0	0	1	1	1	-0.810211	6.41068e-09	6.45001e-08	0.656443
mmu-miR-140-3p	Anapc1	17222	0	0	1	1	1	-0.504579	0.00234144	0.00654974	0.2546
mmu-miR-140-3p	Ankrd13b	268445	0	0	1	1	1	-0.841039	4.76056e-10	5.80272e-09	0.707347
mmu-miR-140-3p	Ap2s1	232910	0	0	1	1	1	-0.733755	7.91328e-07	5.27018e-06	0.538397
mmu-miR-140-3p	Arf4		0	0	1	1	1	-0.621097	8.86595e-05	0.00036263	0.385762
mmu-miR-140-3p	Bace1	23821	0	0	1	1	1	-0.61153	0.000121831	0.000480276	0.373968
mmu-miR-140-3p	Cdk16	18555	0	0	1	1	1	-0.760409	1.80875e-07	1.3716e-06	0.578222
mmu-miR-140-3p	Cdk18	18557	0	0	1	1	1	-0.72921	1.00037e-06	6.51906e-06	0.531748
mmu-miR-140-3p	Cs	12974	0	0	1	1	1	-0.776602	6.70531e-08	5.58304e-07	0.603111
mmu-miR-140-3p	Csnk1a1	93687	0	0	1	1	1	-0.425586	0.0120953	0.0270484	0.181123
mmu-miR-140-3p	Dcbld1	66686	0	0	1	1	1	-0.879669	7.40208e-12	1.11951e-10	0.773817
mmu-miR-140-3p	Ddb1	13194	0	0	1	1	1	-0.816393	3.95797e-09	4.13204e-08	0.666498
mmu-miR-140-3p	Dnaja2	56445	0	0	1	1	1	-0.466987	0.0053639	0.0134234	0.218077
mmu-miR-140-3p	Dynll2	68097	0	0	1	1	1	-0.757581	2.13405e-07	1.5975e-06	0.57393
mmu-miR-140-3p	Ecsit	26940	0	0	1	1	1	-0.653938	2.73822e-05	0.000127512	0.427634
mmu-miR-140-3p	Ehd3	57440	0	0	1	1	1	-0.626445	7.38898e-05	0.000308805	0.392434
mmu-miR-140-3p	Ehmt1	77683	0	0	1	1	1	-0.463682	0.00574466	0.0142379	0.215001
mmu-miR-140-3p	Eif3f		0	0	1	1	1	-0.659809	2.18655e-05	0.000104406	0.435348
mmu-miR-140-3p	Eif5a	276770	0	0	1	1	1	-0.780128	5.34415e-08	4.52092e-07	0.608599
mmu-miR-140-3p	Faf1	14084	0	0	1	1	1	-0.688166	6.86189e-06	3.69801e-05	0.473573
mmu-miR-140-3p	Fam107b	66540	0	0	1	1	1	-0.42938	0.0112718	0.0254611	0.184367
mmu-miR-140-3p	Fam168b	214469	0	0	1	1	1	-0.508628	0.00212935	0.00602977	0.258703
mmu-miR-140-3p	Fkbp8	14232	0	0	1	1	1	-0.570158	0.000431053	0.00147972	0.32508
mmu-miR-140-3p	Fn1	14268	0	1	0	1	1	-0.577401	0.000349719	0.00123036	0.333392
mmu-miR-140-3p	Gamt	14431	0	0	1	1	1	-0.76252	1.59637e-07	1.22814e-06	0.581436
mmu-miR-140-3p	Glo1		0	0	1	1	1	-0.583275	0.000294102	0.00105478	0.34021
mmu-miR-140-3p	Gm5422		0	0	1	1	1	-0.691874	5.84107e-06	3.19852e-05	0.47869
mmu-miR-140-3p	Hmgcs1	208715	0	0	1	1	1	-0.787794	3.21553e-08	2.8462e-07	0.62062
mmu-miR-140-3p	Hmgcs2	15360	0	0	1	1	1	-0.810625	6.21034e-09	6.27131e-08	0.657114
mmu-miR-140-3p	Igf2bp1	140486	0	0	1	1	1	-0.826884	1.67334e-09	1.87287e-08	0.683736
mmu-miR-140-3p	Igfbp4	16010	0	0	1	1	1	-0.638869	4.77481e-05	0.000209207	0.408153
mmu-miR-140-3p	Ipo4	75751	0	0	1	1	1	-0.518287	0.00168978	0.00492742	0.268621
mmu-miR-140-3p	Irs1	16367	0	0	1	1	1	-0.812433	5.40148e-09	5.50147e-08	0.660048
mmu-miR-140-3p	Kpnb1	16211	0	0	1	1	1	-0.47223	0.00480442	0.0122059	0.223001
mmu-miR-140-3p	Lipg	16891	0	0	1	1	1	-0.665144	1.77469e-05	8.66895e-05	0.442417
mmu-miR-140-3p	Mpdu1	24070	0	0	1	1	1	-0.694224	5.26786e-06	2.91516e-05	0.481946
mmu-miR-140-3p	Mrps5		0	0	1	1	1	-0.671551	1.37363e-05	6.88241e-05	0.450981
mmu-miR-140-3p	Mtch1	56462	0	0	1	1	1	-0.663216	1.91464e-05	9.26422e-05	0.439855
mmu-miR-140-3p	Ndst1	15531	0	0	1	1	1	-0.694532	5.19658e-06	2.8786e-05	0.482374
mmu-miR-140-3p	Ndufb9	66218	0	0	1	1	1	-0.670328	1.44317e-05	7.18882e-05	0.44934
mmu-miR-140-3p	Npm1		0	0	1	1	1	-0.469735	0.00506412	0.0127684	0.220651
mmu-miR-140-3p	Npr2	230103	0	0	1	1	1	-0.458155	0.00643329	0.0157126	0.209906
mmu-miR-140-3p	Nrep	27528	0	0	1	1	1	-0.80917	6.94118e-09	6.943e-08	0.654757
mmu-miR-140-3p	Pcx	18563	0	0	1	1	1	-0.634942	5.49263e-05	0.000236966	0.403152
mmu-miR-140-3p	Pdk3	236900	0	0	1	1	1	-0.64777	3.45057e-05	0.000156508	0.419606
mmu-miR-140-3p	Plin2	11520	0	0	1	1	1	-0.746697	3.95287e-07	2.79918e-06	0.557557
mmu-miR-140-3p	Pou3f3	18993	0	1	0	1	1	-0.67316	1.28681e-05	6.49721e-05	0.453144
mmu-miR-140-3p	Ppp2ca		0	0	1	1	1	-0.713035	2.22215e-06	1.33692e-05	0.508418
mmu-miR-140-3p	Prep		0	0	1	1	1	-0.797929	1.5901e-08	1.48582e-07	0.63669
mmu-miR-140-3p	Prpf8	192159	0	0	1	1	1	-0.518776	0.00166981	0.00487721	0.269129
mmu-miR-140-3p	Rab2a	59021	0	0	1	1	1	-0.431531	0.0108265	0.0245994	0.186219
mmu-miR-140-3p	Rbbp4	19646	0	0	1	1	1	-0.737201	6.60376e-07	4.46266e-06	0.543466
mmu-miR-140-3p	Slc25a39	68066	0	0	1	1	1	-0.613094	0.000115741	0.000458964	0.375885
mmu-miR-140-3p	Snx12	55988	0	0	1	1	1	-0.597815	0.000188805	0.000711551	0.357382
mmu-miR-140-3p	Srsf1	110809	0	0	1	1	1	-0.610326	0.000126709	0.00049765	0.372498
mmu-miR-140-3p	Tcp1	21454	0	0	1	1	1	-0.650969	3.06251e-05	0.000140755	0.423761
mmu-miR-140-3p	Tfdp1	21781	0	0	1	1	1	-0.778203	6.05211e-08	5.07061e-07	0.605599
mmu-miR-140-3p	Tfdp2	211586	0	0	1	1	1	-0.635371	5.4098e-05	0.000233758	0.403696
mmu-miR-140-3p	Tmem258	69038	0	0	1	1	1	-0.536923	0.0010606	0.00327942	0.288286
mmu-miR-140-3p	Trim28	21849	0	0	1	1	1	-0.779453	5.58312e-08	4.70705e-07	0.607547
mmu-miR-140-3p	Vapb	56491	0	0	1	1	1	-0.530196	0.00125865	0.00380908	0.281107
mmu-miR-140-3p	Vps29	56433	0	0	1	1	1	-0.653003	2.83677e-05	0.000131596	0.426413
mmu-miR-141-3p	Cdc123	98828	0	0	1	1	1	-0.391998	0.0218562	0.0449509	0.153663
mmu-miR-141-3p	Ext1		0	0	1	1	1	-0.492935	0.00305712	0.00824531	0.242985
mmu-miR-141-3p	Ngdn	68966	0	0	1	1	1	-0.429488	0.011249	0.0254142	0.18446
mmu-miR-142a-5p	Abtb2	99382	0	0	1	1	1	-0.589196	0.000246162	0.000901857	0.347152
mmu-miR-142a-5p	Acat2	110460	0	0	1	1	1	-0.848386	2.36065e-10	2.9973e-09	0.719759
mmu-miR-142a-5p	Actn4	60595	0	0	1	1	1	-0.665323	1.76221e-05	8.61476e-05	0.442654
mmu-miR-142a-5p	Anapc1	17222	0	0	1	1	1	-0.391428	0.0220662	0.0453192	0.153216
mmu-miR-142a-5p	Anapc11	66156	0	1	0	1	1	-0.778988	5.75363e-08	4.8393e-07	0.606822
mmu-miR-142a-5p	Ank3	11735	0	0	1	1	1	-0.657411	2.39839e-05	0.000113539	0.432189
mmu-miR-142a-5p	Arf4		0	0	1	1	1	-0.588355	0.00025251	0.000922596	0.346162
mmu-miR-142a-5p	Arpc5	67771	0	0	1	1	1	-0.400433	0.0189395	0.0397672	0.160347
mmu-miR-142a-5p	Asf1b	66929	0	0	1	1	1	-0.689156	6.57465e-06	3.56059e-05	0.474936
mmu-miR-142a-5p	Atad2	70472	0	0	1	1	1	-0.393168	0.0214309	0.0441898	0.154581
mmu-miR-142a-5p	Atad5	237877	0	0	1	1	1	-0.413863	0.0149673	0.0324966	0.171283
mmu-miR-142a-5p	Atxn7l3b	382423	0	0	1	1	1	-0.682813	8.62328e-06	4.52313e-05	0.466234
mmu-miR-142a-5p	Bcas2	68183	0	0	1	1	1	-0.407137	0.0168592	0.0360312	0.16576
mmu-miR-142a-5p	Bub1	12235	0	0	1	1	1	-0.590664	0.000235409	0.000866744	0.348884
mmu-miR-142a-5p	Capn10	23830	0	0	1	1	1	-0.670818	1.41492e-05	7.06792e-05	0.449997
mmu-miR-142a-5p	Ccne2	12448	0	0	1	1	1	-0.529623	0.00127693	0.00385642	0.2805
mmu-miR-142a-5p	Cd200	17470	0	0	1	1	1	-0.66122	2.06997e-05	9.93838e-05	0.437211
mmu-miR-142a-5p	Cdkn2aipnl	52626	0	0	1	1	1	-0.611425	0.00012225	0.000481654	0.37384
mmu-miR-142a-5p	Cemip2	83921	0	0	1	1	1	-0.703673	3.44283e-06	1.98319e-05	0.495155
mmu-miR-142a-5p	Cfl2	12632	0	0	1	1	1	-0.697556	4.54237e-06	2.54745e-05	0.486585
mmu-miR-142a-5p	Chmp7	105513	0	0	1	1	1	-0.73214	8.60555e-07	5.68021e-06	0.536028
mmu-miR-142a-5p	Cit	12704	0	0	1	1	1	-0.629397	6.67231e-05	0.000281936	0.39614
mmu-miR-142a-5p	Clasp1	76707	0	0	1	1	1	-0.655336	2.59645e-05	0.000121675	0.429466
mmu-miR-142a-5p	Copa	12847	0	0	1	1	1	-0.424312	0.0123829	0.0276018	0.180041
mmu-miR-142a-5p	Cox20	66359	0	0	1	1	1	-0.543842	0.000886054	0.00279984	0.295764
mmu-miR-142a-5p	Cs	12974	0	0	1	1	1	-0.755017	2.47464e-07	1.82794e-06	0.570051
mmu-miR-142a-5p	Ctnnb1	12387	0	0	1	1	1	-0.548256	0.000788413	0.00252731	0.300585
mmu-miR-142a-5p	Cwc15	66070	0	0	1	1	1	-0.465574	0.00552404	0.0137619	0.216759
mmu-miR-142a-5p	Cyp51		0	0	1	1	1	-0.744563	4.44468e-07	3.11654e-06	0.554374
mmu-miR-142a-5p	D030056L22Rik	225995	0	0	1	1	1	-0.774153	7.83157e-08	6.43559e-07	0.599313
mmu-miR-142a-5p	Ddb1	13194	0	0	1	1	1	-0.826116	1.78561e-09	1.986e-08	0.682467
mmu-miR-142a-5p	Ddx1		0	0	1	1	1	-0.494666	0.00294	0.00797054	0.244695
mmu-miR-142a-5p	Dgcr2	13356	0	0	1	1	1	-0.665778	1.73073e-05	8.47925e-05	0.443261
mmu-miR-142a-5p	Dnaja2	56445	0	0	1	1	1	-0.43895	0.00940235	0.0217749	0.192677
mmu-miR-142a-5p	Dnajc5	13002	0	0	1	1	1	-0.451926	0.0072929	0.0174897	0.204237
mmu-miR-142a-5p	Dtl	76843	0	0	1	1	1	-0.668695	1.541e-05	7.62789e-05	0.447153
mmu-miR-142a-5p	Dynll2	68097	0	0	1	1	1	-0.688864	6.65829e-06	3.6e-05	0.474533
mmu-miR-142a-5p	E2f7	52679	0	0	1	1	1	-0.646988	3.55188e-05	0.000160689	0.418594
mmu-miR-142a-5p	Ect2	13605	0	0	1	1	1	-0.644662	3.86954e-05	0.000173527	0.415589
mmu-miR-142a-5p	Egln3	112407	0	0	1	1	1	-0.769525	1.04475e-07	8.35848e-07	0.592169
mmu-miR-142a-5p	Eif1b	68969	0	0	1	1	1	-0.60889	0.000132755	0.000518692	0.370747
mmu-miR-142a-5p	Eif4a3	192170	0	0	1	1	1	-0.720137	1.57588e-06	9.83111e-06	0.518597
mmu-miR-142a-5p	Eif4g2	13690	0	0	1	1	1	-0.39056	0.0223891	0.0458855	0.152537
mmu-miR-142a-5p	Esco2	71988	0	0	1	1	1	-0.543781	0.000887466	0.00280338	0.295698
mmu-miR-142a-5p	Fam234b	74525	0	0	1	1	1	-0.459981	0.00619833	0.0152045	0.211583
mmu-miR-142a-5p	Fbxo21	231670	0	0	1	1	1	-0.873919	1.49636e-11	2.20017e-10	0.763734
mmu-miR-142a-5p	Fkbp1a	14225	0	0	1	1	1	-0.810789	6.13302e-09	6.19701e-08	0.657378
mmu-miR-142a-5p	Gatad1	67210	0	0	1	1	1	-0.78212	4.69243e-08	4.02858e-07	0.611711
mmu-miR-142a-5p	Gfra1	14585	0	0	1	1	1	-0.689376	6.51234e-06	3.52915e-05	0.475239
mmu-miR-142a-5p	Glyr1	74022	0	0	1	1	1	-0.444199	0.00849392	0.0199576	0.197312
mmu-miR-142a-5p	Gmnn	57441	0	0	1	1	1	-0.676546	1.12012e-05	5.73129e-05	0.457715
mmu-miR-142a-5p	Gpr68	238377	0	0	1	1	1	-0.407429	0.016773	0.0358701	0.165998
mmu-miR-142a-5p	Gse1	382034	0	0	1	1	1	-0.691652	5.8982e-06	3.2266e-05	0.478382
mmu-miR-142a-5p	Gys1	14936	0	0	1	1	1	-0.65732	2.40677e-05	0.000113874	0.43207
mmu-miR-142a-5p	H2aj	232440	0	0	1	1	1	-0.762389	1.60879e-07	1.23691e-06	0.581237
mmu-miR-142a-5p	Hat1	107435	0	0	1	1	1	-0.535207	0.00110832	0.00341064	0.286446
mmu-miR-142a-5p	Hells	15201	0	0	1	1	1	-0.529783	0.00127178	0.00384342	0.28067
mmu-miR-142a-5p	Hnrnpa0	77134	0	0	1	1	1	-0.758548	2.01724e-07	1.51646e-06	0.575395
mmu-miR-142a-5p	Igf1	16000	0	0	1	1	1	-0.51648	0.0017654	0.00511788	0.266751
mmu-miR-142a-5p	Inpp5a	212111	0	0	1	1	1	-0.44383	0.00855522	0.0200807	0.196985
mmu-miR-142a-5p	Jpt1	15374	0	0	1	1	1	-0.835694	7.75898e-10	9.15651e-09	0.698385
mmu-miR-142a-5p	Kif11	16551	0	0	1	1	1	-0.58988	0.000241099	0.000885789	0.347958
mmu-miR-142a-5p	Kif20a	19348	0	0	1	1	1	-0.658534	2.29692e-05	0.000109245	0.433668
mmu-miR-142a-5p	Lamc1	226519	0	0	1	1	1	-0.494726	0.00293599	0.00796097	0.244754
mmu-miR-142a-5p	Lrrc28	67867	0	0	1	1	1	-0.742222	5.04828e-07	3.49615e-06	0.550894
mmu-miR-142a-5p	Lsm3		0	0	1	1	1	-0.757959	2.08765e-07	1.5656e-06	0.574503
mmu-miR-142a-5p	Lsm8	76522	0	0	1	1	1	-0.716887	1.84655e-06	1.13248e-05	0.513927
mmu-miR-142a-5p	Macroh2a1	26914	0	0	1	1	1	-0.67764	1.0706e-05	5.50117e-05	0.459196
mmu-miR-142a-5p	Mapkapk2	17164	0	0	1	1	1	-0.606442	0.000143664	0.000556432	0.367772
mmu-miR-142a-5p	Mastl	67121	0	0	1	1	1	-0.547295	0.000808821	0.00258406	0.299532
mmu-miR-142a-5p	Med28	66999	0	0	1	1	1	-0.467472	0.00530999	0.0133046	0.21853
mmu-miR-142a-5p	Megf9		0	0	1	1	1	-0.393943	0.0211529	0.0437053	0.155191
mmu-miR-142a-5p	Memo1	76890	0	1	0	1	1	-0.503638	0.00239327	0.00667193	0.253652
mmu-miR-142a-5p	Mgat4b	103534	0	0	1	1	1	-0.573117	0.000395984	0.00137137	0.328463
mmu-miR-142a-5p	Mlf2	30853	0	0	1	1	1	-0.70765	2.86442e-06	1.68059e-05	0.500768
mmu-miR-142a-5p	Mmd	67468	0	0	1	1	1	-0.565984	0.000485185	0.00164531	0.320338
mmu-miR-142a-5p	Mta1	116870	0	0	1	1	1	-0.879268	7.78358e-12	1.17399e-10	0.773111
mmu-miR-142a-5p	Myb	17863	0	0	1	1	1	-0.518639	0.00167541	0.00489269	0.268986
mmu-miR-142a-5p	Myef2	17876	0	0	1	1	1	-0.495268	0.00290023	0.00787906	0.24529
mmu-miR-142a-5p	Nasp	50927	0	0	1	1	1	-0.665359	1.75966e-05	8.60484e-05	0.442703
mmu-miR-142a-5p	Ncapg2	76044	0	0	1	1	1	-0.524743	0.00144229	0.00429088	0.275355
mmu-miR-142a-5p	Ndc1	72787	0	0	1	1	1	-0.734363	7.66613e-07	5.11793e-06	0.53929
mmu-miR-142a-5p	Nde1	67203	0	0	1	1	1	-0.581872	0.000306619	0.00109509	0.338575
mmu-miR-142a-5p	Nras	18176	0	0	1	1	1	-0.412126	0.0154379	0.0333783	0.169848
mmu-miR-142a-5p	Nrn1	68404	0	0	1	1	1	-0.578482	0.000338833	0.00119578	0.334641
mmu-miR-142a-5p	Patz1	56218	0	0	1	1	1	-0.519052	0.00165864	0.00484828	0.269415
mmu-miR-142a-5p	Pbk	52033	0	0	1	1	1	-0.649131	3.28036e-05	0.000149702	0.421371
mmu-miR-142a-5p	Pcbp1	23983	0	0	1	1	1	-0.470902	0.00494122	0.0125023	0.221748
mmu-miR-142a-5p	Pde7a	18583	0	0	1	1	1	-0.496906	0.00279423	0.00762736	0.246916
mmu-miR-142a-5p	Pif1	208084	0	0	1	1	1	-0.62618	7.45663e-05	0.000311318	0.392101
mmu-miR-142a-5p	Pigq	14755	0	0	1	1	1	-0.463977	0.00570975	0.0141605	0.215275
mmu-miR-142a-5p	Plk1	18817	0	0	1	1	1	-0.717699	1.77522e-06	1.09278e-05	0.515092
mmu-miR-142a-5p	Pm20d2	242377	0	1	0	1	1	-0.474804	0.00454868	0.0116407	0.225439
mmu-miR-142a-5p	Pofut2	80294	0	0	1	1	1	-0.533439	0.00115943	0.0035464	0.284558
mmu-miR-142a-5p	Prpf8	192159	0	0	1	1	1	-0.52841	0.00131637	0.00395868	0.279218
mmu-miR-142a-5p	Prps1	19139	0	0	1	1	1	-0.79766	1.62087e-08	1.51173e-07	0.636262
mmu-miR-142a-5p	Rfc3	69263	0	0	1	1	1	-0.733505	8.01712e-07	5.33148e-06	0.538029
mmu-miR-142a-5p	Rnf4	19822	0	0	1	1	1	-0.543934	0.000883916	0.00279397	0.295864
mmu-miR-142a-5p	Rps20	67427	0	0	1	1	1	-0.583004	0.000296481	0.00106224	0.339894
mmu-miR-142a-5p	Rraga	68441	0	0	1	1	1	-0.438225	0.00953406	0.0220399	0.192042
mmu-miR-142a-5p	Rrm1	20133	0	0	1	1	1	-0.742514	4.96917e-07	3.44809e-06	0.551327
mmu-miR-142a-5p	Ruvbl2	20174	0	0	1	1	1	-0.741017	5.38746e-07	3.71087e-06	0.549106
mmu-miR-142a-5p	Sar1a	20224	0	0	1	1	1	-0.460306	0.00615727	0.0151142	0.211882
mmu-miR-142a-5p	Satb1	20230	0	0	1	1	1	-0.636928	5.11829e-05	0.000222264	0.405677
mmu-miR-142a-5p	Sdc4	20971	0	0	1	1	1	-0.652288	2.91435e-05	0.000134654	0.42548
mmu-miR-142a-5p	Sec23a	20334	0	0	1	1	1	-0.555044	0.000656761	0.00215222	0.308074
mmu-miR-142a-5p	Sec61b	66212	0	0	1	1	1	-0.708973	2.69262e-06	1.59013e-05	0.502642
mmu-miR-142a-5p	Sema7a	20361	0	0	1	1	1	-0.679655	9.84581e-06	5.10136e-05	0.461931
mmu-miR-142a-5p	Serbp1		0	0	1	1	1	-0.490456	0.00323194	0.008652	0.240547
mmu-miR-142a-5p	Shq1	72171	0	0	1	1	1	-0.663245	1.91247e-05	9.25461e-05	0.439894
mmu-miR-142a-5p	Ska2		0	0	1	1	1	-0.587599	0.000258349	0.000941505	0.345273
mmu-miR-142a-5p	Skp2	27401	0	0	1	1	1	-0.616286	0.000104159	0.00041855	0.379809
mmu-miR-142a-5p	Slc37a3	72144	0	0	1	1	1	-0.761663	1.67963e-07	1.28383e-06	0.580131
mmu-miR-142a-5p	Smc4	70099	0	0	1	1	1	-0.448075	0.00787189	0.0186968	0.200771
mmu-miR-142a-5p	Snrpd1	20641	0	0	1	1	1	-0.751211	3.07278e-07	2.22553e-06	0.564319
mmu-miR-142a-5p	Snx3	54198	0	0	1	1	1	-0.587085	0.000262386	0.000954119	0.344669
mmu-miR-142a-5p	Spats2	72572	0	0	1	1	1	-0.73981	5.74797e-07	3.93518e-06	0.547319
mmu-miR-142a-5p	Sptbn1	20742	0	0	1	1	1	-0.544618	0.000868158	0.00274941	0.296608
mmu-miR-142a-5p	Srgap1	117600	0	1	0	1	1	-0.465501	0.00553242	0.0137771	0.216691
mmu-miR-142a-5p	Srrm4	68955	0	0	1	1	1	-0.67948	9.91807e-06	5.13505e-05	0.461693
mmu-miR-142a-5p	St8sia1	20449	0	0	1	1	1	-0.693946	5.33271e-06	2.94744e-05	0.481562
mmu-miR-142a-5p	Stard4	170459	0	0	1	1	1	-0.633603	5.75885e-05	0.000247185	0.401453
mmu-miR-142a-5p	Stc1		0	0	1	1	1	-0.657589	2.38199e-05	0.000112827	0.432424
mmu-miR-142a-5p	Stk39	53416	0	0	1	1	1	-0.70985	2.58387e-06	1.53173e-05	0.503888
mmu-miR-142a-5p	Stx12		0	0	1	1	1	-0.58805	0.000254854	0.000930067	0.345803
mmu-miR-142a-5p	Sumo3	20610	0	0	1	1	1	-0.75963	1.89352e-07	1.42994e-06	0.577037
mmu-miR-142a-5p	Tbc1d10b	68449	0	0	1	1	1	-0.426488	0.0118951	0.0266677	0.181892
mmu-miR-142a-5p	Tfdp2	211586	0	0	1	1	1	-0.530821	0.00123897	0.00375454	0.281771
mmu-miR-142a-5p	Tmpo	21917	0	0	1	1	1	-0.634012	5.67629e-05	0.000243958	0.401972
mmu-miR-142a-5p	Tpm4	326618	0	0	1	1	1	-0.637711	4.97712e-05	0.000216835	0.406675
mmu-miR-142a-5p	Trim59	66949	0	0	1	1	1	-0.642636	4.16677e-05	0.000185218	0.412981
mmu-miR-142a-5p	Txn2	56551	0	0	1	1	1	-0.817056	3.75459e-09	3.93959e-08	0.66758
mmu-miR-142a-5p	Ube2r2	67615	0	0	1	1	1	-0.71765	1.77949e-06	1.09514e-05	0.515021
mmu-miR-142a-5p	Ube4b	63958	0	0	1	1	1	-0.667915	1.58977e-05	7.84512e-05	0.446111
mmu-miR-142a-5p	Ubfd1	28018	0	0	1	1	1	-0.489614	0.00329319	0.00879275	0.239722
mmu-miR-142a-5p	Usp14	59025	0	0	1	1	1	-0.388708	0.0230906	0.047125	0.151094
mmu-miR-142a-5p	Wbp11	60321	0	0	1	1	1	-0.586281	0.000268813	0.000974921	0.343725
mmu-miR-142a-5p	Xpnpep1	170750	0	0	1	1	1	-0.701532	3.79649e-06	2.16309e-05	0.492147
mmu-miR-142a-5p	Zbtb5	230119	0	0	1	1	1	-0.739089	5.97379e-07	4.07406e-06	0.546252
mmu-miR-142a-5p	Zfp827	622675	0	0	1	1	1	-0.504658	0.00233714	0.00654028	0.25468
mmu-miR-142a-5p	Zwint	52696	0	0	1	1	1	-0.759174	1.94483e-07	1.46646e-06	0.576344
mmu-miR-142a-3p	Actl6a	56456	0	0	1	1	1	-0.444803	0.00839429	0.0197581	0.19785
mmu-miR-142a-3p	Ahi1	52906	0	0	1	1	1	-0.569577	0.000438245	0.00150265	0.324418
mmu-miR-142a-3p	Akt1s1	67605	0	0	1	1	1	-0.496083	0.00284706	0.00775397	0.246098
mmu-miR-142a-3p	Alcam		0	0	1	1	1	-0.407631	0.0167136	0.0357647	0.166163
mmu-miR-142a-3p	Alg2	56737	0	0	1	1	1	-0.540214	0.000974127	0.00303967	0.291831
mmu-miR-142a-3p	Arhgap10	78514	0	0	1	1	1	-0.51263	0.00193644	0.00555377	0.262789
mmu-miR-142a-3p	Arhgap35	232906	0	0	1	1	1	-0.516041	0.00178422	0.00516581	0.266298
mmu-miR-142a-3p	Atg7	74244	0	0	1	1	1	-0.388929	0.0230057	0.0469826	0.151266
mmu-miR-142a-3p	Bag6	224727	0	0	1	1	1	-0.482236	0.00387491	0.0101405	0.232552
mmu-miR-142a-3p	Bche	12038	0	0	1	1	1	-0.449917	0.00759031	0.0181068	0.202425
mmu-miR-142a-3p	Bod1	69556	0	0	1	1	1	-0.639413	4.68219e-05	0.000205627	0.40885
mmu-miR-142a-3p	Cbx2	12416	0	0	1	1	1	-0.444671	0.00841588	0.0198005	0.197733
mmu-miR-142a-3p	Cct6a		0	0	1	1	1	-0.469967	0.00503945	0.0127133	0.220869
mmu-miR-142a-3p	Cdkn1b	12576	0	0	1	1	1	-0.385682	0.0242761	0.0491848	0.148751
mmu-miR-142a-3p	Cfl2	12632	0	0	1	1	1	-0.433498	0.0104321	0.0238144	0.187921
mmu-miR-142a-3p	Chac1	69065	0	0	1	1	1	-0.510184	0.00205246	0.00583834	0.260287
mmu-miR-142a-3p	Cited2	17684	0	0	1	1	1	-0.456412	0.00666455	0.0161979	0.208312
mmu-miR-142a-3p	Copg1	54161	0	0	1	1	1	-0.392057	0.0218348	0.0449162	0.153709
mmu-miR-142a-3p	Coq7	12850	0	0	1	1	1	-0.389614	0.0227452	0.0465251	0.151799
mmu-miR-142a-3p	Ctla4	12477	0	0	1	1	1	-0.408916	0.0163403	0.0350544	0.167212
mmu-miR-142a-3p	Cyb5b	66427	0	0	1	1	1	-0.416918	0.0141687	0.0310094	0.173821
mmu-miR-142a-3p	Dcakd	68087	0	0	1	1	1	-0.442379	0.00879994	0.0205696	0.1957
mmu-miR-142a-3p	Ddb1	13194	0	0	1	1	1	-0.476403	0.0043958	0.0113071	0.226959
mmu-miR-142a-3p	Dnaaf2	109065	0	0	1	1	1	-0.425538	0.012106	0.0270686	0.181083
mmu-miR-142a-3p	Drg1	13494	0	0	1	1	1	-0.461085	0.00605989	0.0149061	0.2126
mmu-miR-142a-3p	Dusp5	240672	0	0	1	1	1	-0.442328	0.00880872	0.0205882	0.195654
mmu-miR-142a-3p	Dynlrb1	67068	0	0	1	1	1	-0.524897	0.00143679	0.0042768	0.275517
mmu-miR-142a-3p	Egfr	13649	0	0	1	1	1	-0.452608	0.00719424	0.0172956	0.204854
mmu-miR-142a-3p	Egln3	112407	0	0	1	1	1	-0.54493	0.00086103	0.00273241	0.296949
mmu-miR-142a-3p	Eif3b	27979	0	0	1	1	1	-0.408633	0.0164219	0.0352148	0.166981
mmu-miR-142a-3p	Emc8	18117	0	0	1	1	1	-0.419302	0.0135709	0.0298734	0.175814
mmu-miR-142a-3p	Fbxo21	231670	0	0	1	1	1	-0.570729	0.000424069	0.00145816	0.325732
mmu-miR-142a-3p	Fdft1	14137	0	0	1	1	1	-0.693389	5.46543e-06	3.01375e-05	0.480788
mmu-miR-142a-3p	Fkbp1a	14225	0	0	1	1	1	-0.453456	0.00707318	0.0170425	0.205622
mmu-miR-142a-3p	Fkbp4	14228	0	0	1	1	1	-0.61941	9.38422e-05	0.000381442	0.383669
mmu-miR-142a-3p	Fkbp9	27055	0	0	1	1	1	-0.405702	0.0172876	0.0368264	0.164594
mmu-miR-142a-3p	Galnt6	207839	0	0	1	1	1	-0.476979	0.00434181	0.011192	0.227509
mmu-miR-142a-3p	Gars	353172	0	0	1	1	1	-0.541842	0.000933685	0.00292985	0.293593
mmu-miR-142a-3p	Gna11	14672	0	0	1	1	1	-0.568611	0.000450449	0.00154034	0.323319
mmu-miR-142a-3p	Gpr68	238377	0	0	1	1	1	-0.504796	0.00232964	0.00652187	0.254819
mmu-miR-142a-3p	Gse1	382034	0	0	1	1	1	-0.627052	7.2362e-05	0.000303082	0.393194
mmu-miR-142a-3p	Gstt1	14871	0	0	1	1	1	-0.523775	0.00147724	0.00438302	0.274341
mmu-miR-142a-3p	H4c11		0	0	1	1	1	-0.474727	0.00455612	0.0116579	0.225366
mmu-miR-142a-3p	Hip1r	29816	0	0	1	1	1	-0.627078	7.22964e-05	0.000302907	0.393227
mmu-miR-142a-3p	Hirip3	233876	0	0	1	1	1	-0.459754	0.00622719	0.0152655	0.211373
mmu-miR-142a-3p	Hnrnpa0	77134	0	0	1	1	1	-0.394397	0.0209913	0.0434347	0.155549
mmu-miR-142a-3p	Hnrnpab	15384	0	0	1	1	1	-0.408265	0.0165286	0.0354159	0.16668
mmu-miR-142a-3p	Hsp90ab1	15516	0	0	1	1	1	-0.482172	0.00388037	0.010151	0.23249
mmu-miR-142a-3p	Ikzf4	22781	0	0	1	1	1	-0.515027	0.0018283	0.00527959	0.265253
mmu-miR-142a-3p	Ilf3	16201	0	0	1	1	1	-0.396024	0.0204208	0.0424222	0.156835
mmu-miR-142a-3p	Ip6k2	76500	0	0	1	1	1	-0.575051	0.000374467	0.00130687	0.330683
mmu-miR-142a-3p	Kdm5b	75605	0	0	1	1	1	-0.405639	0.0173065	0.0368618	0.164543
mmu-miR-142a-3p	Ldha	16828	0	0	1	1	1	-0.462897	0.00583851	0.0144424	0.214273
mmu-miR-142a-3p	Lrrc1	214345	0	0	1	1	1	-0.570299	0.000429321	0.00147459	0.32524
mmu-miR-142a-3p	Lrrc59	98238	0	0	1	1	1	-0.400319	0.0189768	0.039832	0.160255
mmu-miR-142a-3p	Lsm14b	241846	0	0	1	1	1	-0.439642	0.00927803	0.0215322	0.193285
mmu-miR-142a-3p	Mdh2		0	0	1	1	1	-0.464377	0.00566274	0.0140643	0.215646
mmu-miR-142a-3p	Mical1	171580	0	0	1	1	1	-0.47836	0.0042147	0.0109085	0.228828
mmu-miR-142a-3p	Mkrn2	67027	0	0	1	1	1	-0.541622	0.000939077	0.00294348	0.293354
mmu-miR-142a-3p	Mrpl28	68611	0	0	1	1	1	-0.432762	0.0105782	0.0240959	0.187283
mmu-miR-142a-3p	Mrps22	64655	0	0	1	1	1	-0.545913	0.000838988	0.00267047	0.298021
mmu-miR-142a-3p	Msi2	76626	0	0	1	1	1	-0.425335	0.0121515	0.0271568	0.18091
mmu-miR-142a-3p	Mtmr9	210376	0	0	1	1	1	-0.531223	0.00122644	0.00372246	0.282198
mmu-miR-142a-3p	Ncbp1	433702	0	0	1	1	1	-0.387806	0.0234387	0.0477315	0.150394
mmu-miR-142a-3p	Nckap1	50884	0	0	1	1	1	-0.441639	0.00892718	0.0208243	0.195045
mmu-miR-142a-3p	Ndufa12	66414	0	0	1	1	1	-0.532998	0.00117251	0.00358176	0.284087
mmu-miR-142a-3p	Ndufb7		0	0	1	1	1	-0.484334	0.00370113	0.00974062	0.234579
mmu-miR-142a-3p	Neurl1b	240055	0	0	1	1	1	-0.487754	0.00343226	0.00911558	0.237904
mmu-miR-142a-3p	Notch1	18128	0	0	1	1	1	-0.420414	0.0132991	0.0293519	0.176748
mmu-miR-142a-3p	Nup210	54563	0	0	1	1	1	-0.467701	0.00528461	0.013251	0.218744
mmu-miR-142a-3p	Paics	67054	0	0	1	1	1	-0.452998	0.00713838	0.0171779	0.205207
mmu-miR-142a-3p	Pdzrn3	55983	0	0	1	1	1	-0.402256	0.0183537	0.0387369	0.16181
mmu-miR-142a-3p	Pgrmc1	53328	0	0	1	1	1	-0.530034	0.00126377	0.00382247	0.280936
mmu-miR-142a-3p	Pi4ka	224020	0	0	1	1	1	-0.429296	0.0112895	0.0254919	0.184295
mmu-miR-142a-3p	Pitpnb	56305	0	0	1	1	1	-0.44612	0.00818063	0.0193376	0.199023
mmu-miR-142a-3p	Pkm	18746	0	0	1	1	1	-0.502328	0.00246714	0.00685311	0.252333
mmu-miR-142a-3p	Ppil1		0	0	1	1	1	-0.458681	0.00636482	0.0155614	0.210388
mmu-miR-142a-3p	Prkag2	108099	0	0	1	1	1	-0.485574	0.00360157	0.00951234	0.235782
mmu-miR-142a-3p	Prrc2b	227723	0	0	1	1	1	-0.434056	0.0103225	0.0235978	0.188405
mmu-miR-142a-3p	Psip1	101739	0	0	1	1	1	-0.429575	0.0112308	0.0253777	0.184535
mmu-miR-142a-3p	Psmb2	26445	0	0	1	1	1	-0.491689	0.00314394	0.00844234	0.241758
mmu-miR-142a-3p	Psmc1	19179	0	0	1	1	1	-0.521982	0.00154395	0.00455727	0.272465
mmu-miR-142a-3p	Psmc5	19184	0	0	1	1	1	-0.429567	0.0112324	0.0253802	0.184528
mmu-miR-142a-3p	Psmd3	22123	0	0	1	1	1	-0.498181	0.00271409	0.00743598	0.248185
mmu-miR-142a-3p	Qsox2	227638	0	0	1	1	1	-0.436943	0.00977098	0.0224923	0.190919
mmu-miR-142a-3p	Ripor1	75687	0	0	1	1	1	-0.409975	0.0160378	0.0344983	0.16808
mmu-miR-142a-3p	Rnaseh2b	67153	0	0	1	1	1	-0.427868	0.0115942	0.0260779	0.183071
mmu-miR-142a-3p	Rragd	52187	0	0	1	1	1	-0.458783	0.00635158	0.0155352	0.210482
mmu-miR-142a-3p	Sephs1	109079	0	0	1	1	1	-0.387513	0.0235527	0.0479342	0.150167
mmu-miR-142a-3p	Shc4	271849	0	3	0	1	1	-0.419585	0.0135013	0.0297399	0.176051
mmu-miR-142a-3p	Slc25a1	13358	0	0	1	1	1	-0.464323	0.00566904	0.014075	0.215596
mmu-miR-142a-3p	Slc37a3	72144	0	0	1	1	1	-0.587047	0.000262686	0.000955139	0.344624
mmu-miR-142a-3p	Slirp		0	0	1	1	1	-0.44183	0.00889423	0.0207607	0.195214
mmu-miR-142a-3p	Smarcc2	68094	0	0	1	1	1	-0.529767	0.0012723	0.00384453	0.280653
mmu-miR-142a-3p	Snrpb	20638	0	0	1	1	1	-0.443985	0.00852933	0.0200294	0.197123
mmu-miR-142a-3p	Snrpd1	20641	0	0	1	1	1	-0.447549	0.00795406	0.0188649	0.2003
mmu-miR-142a-3p	Sorbs2	234214	0	0	1	1	1	-0.461735	0.00597972	0.0147352	0.213199
mmu-miR-142a-3p	Sptbn1	20742	0	0	1	1	1	-0.425721	0.0120652	0.0269931	0.181238
mmu-miR-142a-3p	Ssrp1	20833	0	0	1	1	1	-0.456962	0.00659078	0.0160397	0.208815
mmu-miR-142a-3p	Stk39	53416	0	0	1	1	1	-0.441367	0.00897424	0.0209141	0.194805
mmu-miR-142a-3p	Stub1	56424	0	0	1	1	1	-0.439905	0.00923126	0.0214357	0.193516
mmu-miR-142a-3p	Tacc2	57752	0	0	1	1	1	-0.445132	0.00834042	0.0196503	0.198143
mmu-miR-142a-3p	Thap12	72981	0	0	1	1	1	-0.444246	0.00848611	0.0199402	0.197354
mmu-miR-142a-3p	Tmtc2	278279	0	0	1	1	1	-0.500304	0.00258509	0.00713071	0.250304
mmu-miR-142a-3p	Trap1	68015	0	0	1	1	1	-0.556392	0.000633056	0.00208223	0.309573
mmu-miR-142a-3p	Tspan5	56224	0	0	1	1	1	-0.417997	0.0138954	0.0304972	0.174722
mmu-miR-142a-3p	Tuba1a		0	0	1	1	1	-0.496534	0.002818	0.0076838	0.246546
mmu-miR-142a-3p	Txnl1		0	0	1	1	1	-0.401472	0.0186039	0.0391651	0.161179
mmu-miR-142a-3p	Usp5	22225	0	0	1	1	1	-0.454445	0.00693408	0.0167545	0.206521
mmu-miR-142a-3p	Wars	22375	0	0	1	1	1	-0.397145	0.0200353	0.0417451	0.157724
mmu-miR-144-3p	Cdc42ep3	260409	0	1	0	1	1	-0.585001	0.000279335	0.00100911	0.342226
mmu-miR-144-3p	Clpb	20480	0	0	1	1	1	-0.563007	0.00052741	0.00177421	0.316976
mmu-miR-144-3p	Kti12	100087	0	0	1	1	1	-0.549664	0.000759338	0.00244642	0.30213
mmu-miR-144-3p	Pgrmc1	53328	0	0	1	1	1	-0.571779	0.000411513	0.00141961	0.326931
mmu-miR-144-3p	Sar1a	20224	0	0	1	1	1	-0.508847	0.00211841	0.00600393	0.258925
mmu-miR-144-3p	Sqstm1	18412	0	0	1	1	1	-0.409652	0.0161295	0.0346715	0.167815
mmu-miR-144-3p	Ufd1	22230	0	0	1	1	1	-0.469132	0.00512859	0.0129014	0.220085
mmu-miR-146a-5p	Acat1	110446	0	0	1	1	1	-0.953833	2.81067e-18	5.36673e-17	0.909797
mmu-miR-146a-5p	Akr1a1	58810	0	0	1	1	1	-0.844957	3.28977e-10	4.0933e-09	0.713952
mmu-miR-146a-5p	Apaf1	11783	0	0	1	1	1	-0.437231	0.00971738	0.0223826	0.191171
mmu-miR-146a-5p	Arf4		0	0	1	1	1	-0.810234	6.39972e-09	6.4416e-08	0.656479
mmu-miR-146a-5p	Atp5b	11947	0	0	1	1	1	-0.893585	1.14879e-12	1.86217e-11	0.798495
mmu-miR-146a-5p	Atp6v1h	108664	0	0	1	1	1	-0.804758	9.67127e-09	9.44004e-08	0.647635
mmu-miR-146a-5p	Cbx5	12419	0	0	1	1	1	-0.870291	2.29281e-11	3.30089e-10	0.757407
mmu-miR-146a-5p	Ccnb2	12442	0	0	1	1	1	-0.912002	6.29212e-14	1.10074e-12	0.831748
mmu-miR-146a-5p	Ccne2	12448	0	0	1	1	1	-0.851033	1.81691e-10	2.33557e-09	0.724258
mmu-miR-146a-5p	Ccnk	12454	0	0	1	1	1	-0.762544	1.59405e-07	1.22672e-06	0.581473
mmu-miR-146a-5p	Cct2	12461	0	0	1	1	1	-0.922086	9.66563e-15	1.74118e-13	0.850242
mmu-miR-146a-5p	Cct8	12469	0	0	1	1	1	-0.625029	7.7568e-05	0.000322279	0.390661
mmu-miR-146a-5p	Cdk17	237459	0	0	1	1	1	-0.574634	0.000379017	0.0013208	0.330204
mmu-miR-146a-5p	Cers6	241447	0	0	1	1	1	-0.529152	0.00129214	0.00389567	0.280001
mmu-miR-146a-5p	Chfr	231600	0	0	1	1	1	-0.67285	1.30316e-05	6.56508e-05	0.452727
mmu-miR-146a-5p	Clta	12757	0	0	1	1	1	-0.755128	2.45899e-07	1.81786e-06	0.570218
mmu-miR-146a-5p	Col18a1	12822	0	0	1	1	1	-0.888537	2.32287e-12	3.66721e-11	0.789499
mmu-miR-146a-5p	Cpt1a	12894	0	0	1	1	1	-0.752355	2.88039e-07	2.10235e-06	0.566038
mmu-miR-146a-5p	Cript	56724	0	0	1	1	1	-0.79738	1.6535e-08	1.53927e-07	0.635815
mmu-miR-146a-5p	Cse1l	110750	0	0	1	1	1	-0.550777	0.000737019	0.00238146	0.303356
mmu-miR-146a-5p	D030056L22Rik	225995	0	0	1	1	1	-0.748685	3.54028e-07	2.53082e-06	0.560529
mmu-miR-146a-5p	Dab2	13132	0	0	1	1	1	-0.719075	1.66e-06	1.02982e-05	0.517069
mmu-miR-146a-5p	Dhcr24	74754	0	0	1	1	1	-0.573303	0.000393868	0.0013649	0.328677
mmu-miR-146a-5p	Dhfr	13361	0	0	1	1	1	-0.92944	2.08725e-15	3.82237e-14	0.863859
mmu-miR-146a-5p	Eef1a1	13627	0	0	1	1	1	-0.728026	1.0626e-06	6.88486e-06	0.530021
mmu-miR-146a-5p	Eef1akmt1	68043	0	0	1	1	1	-0.605798	0.000146665	0.000567063	0.366991
mmu-miR-146a-5p	Eid1		0	0	1	1	1	-0.93495	5.91629e-16	1.10007e-14	0.874131
mmu-miR-146a-5p	Eif1b	68969	0	0	1	1	1	-0.753909	2.63671e-07	1.93786e-06	0.568379
mmu-miR-146a-5p	Eif4g2	13690	0	0	1	1	1	-0.725482	1.20837e-06	7.7216e-06	0.526323
mmu-miR-146a-5p	Epn1	13854	0	0	1	1	1	-0.462509	0.00588529	0.0145414	0.213915
mmu-miR-146a-5p	Erc1	111173	0	0	1	1	1	-0.818645	3.30551e-09	3.50389e-08	0.670179
mmu-miR-146a-5p	Fam107b	66540	0	0	1	1	1	-0.670493	1.4336e-05	7.15114e-05	0.449561
mmu-miR-146a-5p	Gm20604		0	0	1	1	1	-0.80033	1.33795e-08	1.26882e-07	0.640528
mmu-miR-146a-5p	Gtf2e2	68153	0	0	1	1	1	-0.62958	6.62983e-05	0.000280284	0.396371
mmu-miR-146a-5p	Hmgcs1	208715	0	0	1	1	1	-0.802311	1.15825e-08	1.11328e-07	0.643703
mmu-miR-146a-5p	Hnrnpa0	77134	0	0	1	1	1	-0.955566	1.54277e-18	2.95033e-17	0.913106
mmu-miR-146a-5p	Hnrnpa2b1	53379	0	0	1	1	1	-0.466112	0.00546253	0.0136311	0.217261
mmu-miR-146a-5p	Hnrnpc	15381	0	0	1	1	1	-0.847857	2.48597e-10	3.14836e-09	0.718862
mmu-miR-146a-5p	Hnrnpk	15387	0	0	1	1	1	-0.641012	4.41971e-05	0.000195377	0.410896
mmu-miR-146a-5p	Hnrnpl	15388	0	0	1	1	1	-0.824074	2.11886e-09	2.32182e-08	0.679099
mmu-miR-146a-5p	Hsd17b7	15490	0	0	1	1	1	-0.656648	2.46959e-05	0.000116432	0.431186
mmu-miR-146a-5p	Idh1	15926	0	0	1	1	1	-0.929333	2.13692e-15	3.91189e-14	0.86366
mmu-miR-146a-5p	Igf1	16000	0	0	1	1	1	-0.872495	1.77186e-11	2.58231e-10	0.761248
mmu-miR-146a-5p	Igfbp4	16010	0	0	1	1	1	-0.79067	2.64338e-08	2.37807e-07	0.625159
mmu-miR-146a-5p	Impdh1	23917	0	0	1	1	1	-0.930217	1.75857e-15	3.23118e-14	0.865303
mmu-miR-146a-5p	Ipo9	226432	0	0	1	1	1	-0.866081	3.70349e-11	5.21247e-10	0.750096
mmu-miR-146a-5p	Iqgap1	29875	0	0	1	1	1	-0.484016	0.00372705	0.00980103	0.234271
mmu-miR-146a-5p	Kat7	217127	0	0	1	1	1	-0.759932	1.8602e-07	1.40734e-06	0.577497
mmu-miR-146a-5p	Kctd9	105440	0	0	1	1	1	-0.530984	0.00123388	0.00374134	0.281944
mmu-miR-146a-5p	Kdm4a	230674	0	0	1	1	1	-0.434653	0.0102064	0.0233625	0.188923
mmu-miR-146a-5p	Kif11	16551	0	0	1	1	1	-0.903731	2.49234e-13	4.22618e-12	0.816729
mmu-miR-146a-5p	Maff	17133	0	0	1	1	1	-0.564497	0.000505878	0.00170988	0.318657
mmu-miR-146a-5p	Map1b	17755	0	1	0	1	1	-0.870809	2.15899e-11	3.11636e-10	0.758308
mmu-miR-146a-5p	Mapk6	50772	0	0	1	1	1	-0.49481	0.00293045	0.00794808	0.244837
mmu-miR-146a-5p	Mlf2	30853	0	0	1	1	1	-0.754255	2.58505e-07	1.90215e-06	0.568901
mmu-miR-146a-5p	Mllt3	70122	0	1	0	1	1	-0.609668	0.00012945	0.000507412	0.371695
mmu-miR-146a-5p	Mmd	67468	0	0	1	1	1	-0.737421	6.52751e-07	4.41533e-06	0.543789
mmu-miR-146a-5p	Mrpl30	107734	0	0	1	1	1	-0.914736	3.87422e-14	6.81837e-13	0.836743
mmu-miR-146a-5p	Myo5a	17918	0	0	1	1	1	-0.661658	2.03492e-05	9.78618e-05	0.437791
mmu-miR-146a-5p	Naa40	70999	0	0	1	1	1	-0.726435	1.15173e-06	7.40538e-06	0.527708
mmu-miR-146a-5p	Ndst1	15531	0	0	1	1	1	-0.633181	5.84505e-05	0.000250474	0.400919
mmu-miR-146a-5p	Nfatc2ip	18020	0	0	1	1	1	-0.865927	3.76806e-11	5.29735e-10	0.749829
mmu-miR-146a-5p	Nucks1	98415	0	0	1	1	1	-0.701509	3.80047e-06	2.16511e-05	0.492115
mmu-miR-146a-5p	Nusap1	108907	0	0	1	1	1	-0.916583	2.76656e-14	4.90896e-13	0.840124
mmu-miR-146a-5p	Pdha1	18597	0	0	1	1	1	-0.782749	4.5022e-08	3.87598e-07	0.612696
mmu-miR-146a-5p	Plagl2	54711	0	0	1	1	1	-0.532328	0.00119261	0.003634	0.283374
mmu-miR-146a-5p	Ppp1cb	19046	0	0	1	1	1	-0.4106	0.0158616	0.0341666	0.168592
mmu-miR-146a-5p	Psma1	26440	0	0	1	1	1	-0.803555	1.05713e-08	1.02461e-07	0.6457
mmu-miR-146a-5p	Psma6	26443	0	0	1	1	1	-0.79031	2.70954e-08	2.43125e-07	0.624589
mmu-miR-146a-5p	Rassf3	192678	0	0	1	1	1	-0.414352	0.0148371	0.032252	0.171687
mmu-miR-146a-5p	Rbl1	19650	0	0	1	1	1	-0.652939	2.84366e-05	0.000131891	0.426329
mmu-miR-146a-5p	Ror1	26563	0	0	1	1	1	-0.604754	0.000151648	0.000584782	0.365728
mmu-miR-146a-5p	Samm50		0	0	1	1	1	-0.638541	4.83129e-05	0.000211241	0.407735
mmu-miR-146a-5p	Sbk1	104175	0	0	1	1	1	-0.916263	2.93435e-14	5.20297e-13	0.839538
mmu-miR-146a-5p	Scd2	20250	0	0	1	1	1	-0.567936	0.000459154	0.00156742	0.322552
mmu-miR-146a-5p	Sec23a	20334	0	0	1	1	1	-0.813905	4.81599e-09	4.94774e-08	0.662442
mmu-miR-146a-5p	Serbp1		0	0	1	1	1	-0.77814	6.07648e-08	5.08931e-07	0.605502
mmu-miR-146a-5p	Serinc5	218442	0	0	1	1	1	-0.762861	1.56425e-07	1.2064e-06	0.581957
mmu-miR-146a-5p	Slc37a3	72144	0	0	1	1	1	-0.675437	1.1724e-05	5.96992e-05	0.456216
mmu-miR-146a-5p	Slc38a4	69354	0	0	1	1	1	-0.782925	4.45052e-08	3.83415e-07	0.612971
mmu-miR-146a-5p	Slc47a1	67473	0	2	0	1	1	-0.454251	0.00696122	0.0168078	0.206344
mmu-miR-146a-5p	Slc6a13	14412	0	0	1	1	1	-0.446391	0.00813715	0.019255	0.199265
mmu-miR-146a-5p	Slfn2	20556	0	0	1	1	1	-0.548293	0.000787638	0.00252547	0.300625
mmu-miR-146a-5p	Smarca5		0	0	1	1	1	-0.40169	0.018534	0.0390395	0.161355
mmu-miR-146a-5p	Smc2	14211	0	0	1	1	1	-0.764993	1.37671e-07	1.07579e-06	0.585215
mmu-miR-146a-5p	Snd1	56463	0	0	1	1	1	-0.620527	9.03809e-05	0.000369113	0.385054
mmu-miR-146a-5p	Spp1	20750	0	0	1	1	1	-0.842118	4.30425e-10	5.27239e-09	0.709163
mmu-miR-146a-5p	Srsf1	110809	0	0	1	1	1	-0.770785	9.66539e-08	7.78291e-07	0.59411
mmu-miR-146a-5p	Ssr3	67437	0	0	1	1	1	-0.502186	0.00247525	0.00687103	0.252191
mmu-miR-146a-5p	Ssrp1	20833	0	0	1	1	1	-0.885498	3.49254e-12	5.42928e-11	0.784107
mmu-miR-146a-5p	Stard7	99138	0	0	1	1	1	-0.921054	1.18404e-14	2.12832e-13	0.84834
mmu-miR-146a-5p	Sympk	68188	0	0	1	1	1	-0.398792	0.0194801	0.0407489	0.159035
mmu-miR-146a-5p	Tmpo	21917	0	0	1	1	1	-0.879478	7.58093e-12	1.14481e-10	0.773482
mmu-miR-146a-5p	Trak2	70827	0	0	1	1	1	-0.473578	0.00466896	0.0119043	0.224276
mmu-miR-146a-5p	Ube4b	63958	0	0	1	1	1	-0.88298	4.85457e-12	7.46485e-11	0.779654
mmu-miR-146a-5p	Ubl5	66177	0	0	1	1	1	-0.836823	7.00873e-10	8.32452e-09	0.700273
mmu-miR-146a-5p	Uqcrh	66576	0	0	1	1	1	-0.744779	4.39262e-07	3.0829e-06	0.554695
mmu-miR-146a-5p	Wdr26	226757	0	0	1	1	1	-0.415844	0.0144453	0.0315272	0.172926
mmu-miR-146a-5p	Wnt5a	22418	0	1	0	1	1	-0.905973	1.73778e-13	2.97615e-12	0.820788
mmu-miR-146a-5p	Yrdc	230734	0	0	1	1	1	-0.714166	2.10524e-06	1.27414e-05	0.510033
mmu-miR-146a-5p	Zbtb16	235320	0	0	1	1	1	-0.561937	0.000543349	0.00182089	0.315774
mmu-miR-146a-5p	Zfp367	238673	0	0	1	1	1	-0.544711	0.000866021	0.00274512	0.29671
mmu-miR-190a-5p	Actn4	60595	0	1	0	1	1	-0.762787	1.57119e-07	1.211e-06	0.581843
mmu-miR-190a-5p	Alg2	56737	0	1	0	1	1	-0.847492	2.57599e-10	3.25574e-09	0.718243
mmu-miR-190a-5p	Anp32a	11737	0	1	0	1	1	-0.643196	4.08256e-05	0.000181881	0.413701
mmu-miR-190a-5p	Cacna1e	12290	0	1	0	1	1	-0.58953	0.000243673	0.00089412	0.347546
mmu-miR-190a-5p	Camk4	12326	0	1	0	1	1	-0.423055	0.0126725	0.0281514	0.178975
mmu-miR-190a-5p	Cbfa2t2	12396	0	1	0	1	1	-0.56009	0.000571894	0.00190515	0.313701
mmu-miR-190a-5p	Celf6	76183	0	1	0	1	1	-0.791723	2.45862e-08	2.22539e-07	0.626825
mmu-miR-190a-5p	Chd3	216848	0	1	0	1	1	-0.84634	2.88031e-10	3.61187e-09	0.716292
mmu-miR-190a-5p	Copz1	56447	0	1	0	1	1	-0.777043	6.51936e-08	5.43824e-07	0.603796
mmu-miR-190a-5p	Csrnp3	77771	0	1	0	1	1	-0.815294	4.3178e-09	4.47479e-08	0.664705
mmu-miR-190a-5p	Cygb	114886	0	1	0	1	1	-0.770572	9.79372e-08	7.86967e-07	0.593782
mmu-miR-190a-5p	Dach1	13134	0	1	0	1	1	-0.794804	1.98385e-08	1.82627e-07	0.631714
mmu-miR-190a-5p	Ddah1	69219	0	1	0	1	1	-0.48246	0.00385604	0.0100994	0.232768
mmu-miR-190a-5p	Foxp2	114142	0	1	0	1	1	-0.694606	5.17951e-06	2.87075e-05	0.482478
mmu-miR-190a-5p	Gna11	14672	0	1	0	1	1	-0.588312	0.000252839	0.000923594	0.346112
mmu-miR-190a-5p	Gucy1a2	234889	0	1	0	1	1	-0.569042	0.000444975	0.0015232	0.323808
mmu-miR-190a-5p	Guk1	14923	0	1	0	1	1	-0.512219	0.00195551	0.00560169	0.262368
mmu-miR-190a-5p	Immt	76614	0	1	0	1	1	-0.445116	0.00834314	0.0196554	0.198128
mmu-miR-190a-5p	Inha	16322	0	1	0	1	1	-0.619038	9.50216e-05	0.000385699	0.383208
mmu-miR-190a-5p	L1cam	16728	0	1	0	1	1	-0.831103	1.16444e-09	1.3398e-08	0.690732
mmu-miR-190a-5p	Megf9	230316	0	1	0	1	1	-0.469238	0.00511726	0.0128814	0.220184
mmu-miR-190a-5p	Nckap5	210356	0	1	0	1	1	-0.656977	2.43865e-05	0.000115182	0.431619
mmu-miR-190a-5p	Nectin1	58235	0	1	0	1	1	-0.839977	5.25333e-10	6.35658e-09	0.705561
mmu-miR-190a-5p	Nsg1	18196	0	1	0	1	1	-0.860247	7.01274e-11	9.50911e-10	0.740024
mmu-miR-190a-5p	Olfm1	56177	0	1	0	1	1	-0.562952	0.000528209	0.00177618	0.316915
mmu-miR-190a-5p	Pappa	18491	0	1	0	1	1	-0.563467	0.000520673	0.00175392	0.317495
mmu-miR-190a-5p	Pdcl3	68833	0	1	0	1	1	-0.464486	0.00564998	0.0140375	0.215747
mmu-miR-190a-5p	Pdxp	57028	0	1	0	1	1	-0.766228	1.27779e-07	1.00466e-06	0.587105
mmu-miR-190a-5p	Pianp	319352	0	1	0	1	1	-0.428169	0.0115293	0.0259443	0.183329
mmu-miR-190a-5p	Plagl1	22634	0	1	0	1	1	-0.64352	4.03453e-05	0.00018	0.414119
mmu-miR-190a-5p	Ppp2r5e	26932	0	1	0	1	1	-0.402211	0.0183679	0.0387603	0.161774
mmu-miR-190a-5p	Ptprd	19266	0	1	0	1	1	-0.435521	0.0100394	0.0230324	0.189678
mmu-miR-190a-5p	Raver2	242570	0	1	0	1	1	-0.509513	0.00208529	0.00592024	0.259604
mmu-miR-190a-5p	Sap30l	50724	0	1	0	1	1	-0.569603	0.000437925	0.00150165	0.324447
mmu-miR-190a-5p	Sema5a	20356	0	1	0	1	1	-0.726746	1.1338e-06	7.29863e-06	0.528159
mmu-miR-190a-5p	Slc4a8	59033	0	1	0	1	1	-0.526708	0.00137358	0.00410956	0.277421
mmu-miR-190a-5p	Srsf1	110809	0	1	0	1	1	-0.645956	3.68971e-05	0.000166228	0.41726
mmu-miR-190a-5p	Srsf1	110809	0	1	0	1	1	-0.645956	3.68971e-05	0.000166228	0.41726
mmu-miR-190a-5p	Syp	20977	0	1	0	1	1	-0.500382	0.00258049	0.007121	0.250382
mmu-miR-190a-5p	Tcf4	21413	0	1	0	1	1	-0.411081	0.015727	0.0339179	0.168987
mmu-miR-190a-5p	Trim45	229644	0	1	0	1	1	-0.597195	0.00019249	0.000724176	0.356642
mmu-miR-190a-5p	Zc2hc1a	67306	0	1	0	1	1	-0.688205	6.85048e-06	3.69466e-05	0.473626
mmu-miR-190a-5p	Zfp239	22685	0	1	0	1	1	-0.606646	0.000142729	0.000553048	0.368019
mmu-miR-191-5p	Ap2b1	71770	0	0	1	1	1	-0.865332	4.02635e-11	5.63972e-10	0.7488
mmu-miR-191-5p	Ccnd2	12444	0	0	1	1	1	-0.942612	8.42118e-17	1.58721e-15	0.888517
mmu-miR-191-5p	Cct2	12461	0	0	1	1	1	-0.850375	1.94008e-10	2.48617e-09	0.723138
mmu-miR-191-5p	Cdk6	12571	0	0	1	1	1	-0.456778	0.00661548	0.016095	0.208646
mmu-miR-191-5p	Chd4	107932	0	0	1	1	1	-0.790708	2.63652e-08	2.37301e-07	0.625219
mmu-miR-191-5p	Copa	12847	0	0	1	1	1	-0.505821	0.00227452	0.00638591	0.255855
mmu-miR-191-5p	Cyfip2	76884	0	0	1	1	1	-0.771705	9.12898e-08	7.38689e-07	0.595529
mmu-miR-191-5p	Dcaf7	71833	0	0	1	1	1	-0.834828	8.38454e-10	9.85963e-09	0.696938
mmu-miR-191-5p	Dennd5b	320560	0	0	1	1	1	-0.798357	1.54209e-08	1.44558e-07	0.637374
mmu-miR-191-5p	Fem1b	14155	0	0	1	1	1	-0.885561	3.46362e-12	5.38602e-11	0.784219
mmu-miR-191-5p	Fiz1	23877	0	0	1	1	1	-0.393748	0.0212226	0.0438238	0.155037
mmu-miR-191-5p	Gna11	14672	0	0	1	1	1	-0.501032	0.00254214	0.00702779	0.251033
mmu-miR-191-5p	Gng12	14701	0	0	1	1	1	-0.707042	2.94663e-06	1.72415e-05	0.499908
mmu-miR-191-5p	Grsf1	231413	0	0	1	1	1	-0.521734	0.00155339	0.00458133	0.272206
mmu-miR-191-5p	Gsk3b	56637	0	0	1	1	1	-0.61333	0.000114848	0.000455998	0.376174
mmu-miR-191-5p	Hnrnpm	76936	0	0	1	1	1	-0.473863	0.00464074	0.0118458	0.224546
mmu-miR-191-5p	Ldha	16828	0	0	1	1	1	-0.854213	1.31779e-10	1.7243e-09	0.72968
mmu-miR-191-5p	Mapk6	50772	0	0	1	1	1	-0.410318	0.0159409	0.0343062	0.168361
mmu-miR-191-5p	Mxi1	17859	0	1	0	1	1	-0.772936	8.45394e-08	6.89004e-07	0.59743
mmu-miR-191-5p	Nfyc	18046	0	0	1	1	1	-0.721905	1.44428e-06	9.07729e-06	0.521147
mmu-miR-191-5p	Pim1	18712	0	0	1	1	1	-0.570419	0.000427844	0.00147033	0.325378
mmu-miR-191-5p	Pole2	18974	0	0	1	1	1	-0.81362	4.92451e-09	5.04879e-08	0.661978
mmu-miR-191-5p	Ppme1		0	0	1	1	1	-0.718194	1.73298e-06	1.07036e-05	0.515802
mmu-miR-191-5p	Prdx1		0	0	1	1	1	-0.793725	2.13958e-08	1.95982e-07	0.629999
mmu-miR-191-5p	Prpf8	192159	0	0	1	1	1	-0.603159	0.000159552	0.000612932	0.363801
mmu-miR-191-5p	Pygl	110095	0	0	1	1	1	-0.73392	7.84574e-07	5.23081e-06	0.538638
mmu-miR-191-5p	Slc16a2	20502	0	0	1	1	1	-0.806982	8.19063e-09	8.09821e-08	0.651221
mmu-miR-191-5p	Socs2	216233	0	0	1	1	1	-0.905722	1.81015e-13	3.09369e-12	0.820333
mmu-miR-191-5p	Sqle	20775	0	0	1	1	1	-0.832108	1.06655e-09	1.23289e-08	0.692404
mmu-miR-191-5p	Tet3	194388	0	0	1	1	1	-0.402384	0.018313	0.0386624	0.161913
mmu-miR-191-5p	Tspan5	56224	0	0	1	1	1	-0.742452	4.98588e-07	3.45652e-06	0.551235
mmu-miR-191-5p	Tuba1c	22146	0	0	1	1	1	-0.868324	2.87451e-11	4.1074e-10	0.753986
mmu-miR-191-5p	Ube3b	117146	0	0	1	1	1	-0.736892	6.71273e-07	4.53198e-06	0.543009
mmu-miR-191-5p	Zmat3	22401	0	0	1	1	1	-0.821217	2.68254e-09	2.89104e-08	0.674397
mmu-miR-203-3p	Adh5	11532	0	0	1	1	1	-0.71619	1.90991e-06	1.16831e-05	0.512928
mmu-miR-203-3p	Arhgap32	330914	0	0	1	1	1	-0.745695	4.17718e-07	2.94376e-06	0.556062
mmu-miR-203-3p	Atad2	70472	0	0	1	1	1	-0.775422	7.22818e-08	5.97633e-07	0.601279
mmu-miR-203-3p	Commd10	69456	0	1	0	1	1	-0.495744	0.00286908	0.00780682	0.245762
mmu-miR-203-3p	Dnaja2	56445	0	0	1	1	1	-0.520706	0.001593	0.0046823	0.271135
mmu-miR-203-3p	Foxp2	114142	0	0	1	1	1	-0.645552	3.74499e-05	0.000168397	0.416738
mmu-miR-203-3p	Frmd3	242506	0	4	0	1	1	-0.81243	5.40265e-09	5.50153e-08	0.660043
mmu-miR-203-3p	Idh1	15926	0	0	1	1	1	-0.898297	5.76385e-13	9.54233e-12	0.806937
mmu-miR-203-3p	Insig1	231070	0	0	1	1	1	-0.391049	0.0222067	0.0455662	0.152919
mmu-miR-203-3p	Kcnq5	226922	0	0	1	1	1	-0.669753	1.47693e-05	7.33931e-05	0.448569
mmu-miR-203-3p	Mapk8	26419	0	1	0	1	1	-0.698835	4.28907e-06	2.41658e-05	0.48837
mmu-miR-203-3p	Ndufa9	66108	0	0	1	1	1	-0.605482	0.00014816	0.000572665	0.366608
mmu-miR-203-3p	Paics	67054	0	0	1	1	1	-0.746932	3.902e-07	2.76789e-06	0.557907
mmu-miR-203-3p	Pcbp1	23983	0	0	1	1	1	-0.552042	0.000712364	0.00231096	0.304751
mmu-miR-203-3p	Pcdhb19	93890	0	1	0	1	1	-0.599478	0.000179223	0.000679151	0.359374
mmu-miR-203-3p	Ppp2ca		0	0	1	1	1	-0.847429	2.59196e-10	3.27509e-09	0.718136
mmu-miR-203-3p	Prim1	19075	0	0	1	1	1	-0.866524	3.52389e-11	4.97237e-10	0.750864
mmu-miR-203-3p	Rbm44	329207	0	1	0	1	1	-0.764699	1.40129e-07	1.09311e-06	0.584765
mmu-miR-203-3p	Rbms1	56878	0	0	1	1	1	-0.422625	0.0127726	0.0283385	0.178612
mmu-miR-203-3p	Slc16a2	20502	0	0	1	1	1	-0.726269	1.16139e-06	7.46361e-06	0.527467
mmu-miR-203-3p	Slc38a4	69354	0	0	1	1	1	-0.772145	8.88233e-08	7.20609e-07	0.596207
mmu-miR-203-3p	Srsf12	272009	0	1	0	1	1	-0.706723	2.99065e-06	1.74682e-05	0.499457
mmu-miR-203-3p	Thsd7b	210417	0	1	0	1	1	-0.773819	7.99805e-08	6.55613e-07	0.598796
mmu-miR-203-3p	Tsn		0	0	1	1	1	-0.723462	1.33685e-06	8.46096e-06	0.523397
mmu-miR-203-3p	Ung	22256	0	3	0	1	1	-0.891389	1.56719e-12	2.51332e-11	0.794575
mmu-miR-203-3p	Uri1	19777	0	1	0	1	1	-0.676001	1.14553e-05	5.84806e-05	0.456978
mmu-miR-130b-3p	Abcc5	27416	0	0	1	1	1	-0.700133	4.04506e-06	2.29079e-05	0.490187
mmu-miR-130b-3p	Abhd3	106861	0	0	1	1	1	-0.548753	0.000778046	0.00249894	0.30113
mmu-miR-130b-3p	Acbd3	170760	0	0	1	1	1	-0.463096	0.00581456	0.0143917	0.214458
mmu-miR-130b-3p	Acsl4	50790	0	0	1	1	1	-0.634385	5.60211e-05	0.00024127	0.402444
mmu-miR-130b-3p	Acvr1	11477	0	0	1	1	1	-0.499615	0.00262637	0.00722835	0.249615
mmu-miR-130b-3p	Adamts1	11504	0	0	1	1	1	-0.776666	6.67835e-08	5.56152e-07	0.603209
mmu-miR-130b-3p	AI837181	107242	0	0	1	1	1	-0.468489	0.0051982	0.0130607	0.219482
mmu-miR-130b-3p	AI987944	233168	0	0	1	1	1	-0.608393	0.000134907	0.000526148	0.370143
mmu-miR-130b-3p	Alg11	207958	0	0	1	1	1	-0.446761	0.00807821	0.019131	0.199596
mmu-miR-130b-3p	Amotl1	75723	0	0	1	1	1	-0.395665	0.0205457	0.0426258	0.15655
mmu-miR-130b-3p	Angel2	52477	0	0	1	1	1	-0.644257	3.92737e-05	0.000175866	0.415067
mmu-miR-130b-3p	Ankrd10	102334	0	0	1	1	1	-0.496305	0.00283275	0.00771851	0.246318
mmu-miR-130b-3p	Ap1g1	11765	0	0	1	1	1	-0.398076	0.01972	0.0411971	0.158464
mmu-miR-130b-3p	Ar	11835	0	0	1	1	1	-0.497619	0.0027492	0.0075189	0.247624
mmu-miR-130b-3p	Araf	11836	0	0	1	1	1	-0.72459	1.26362e-06	8.03849e-06	0.525031
mmu-miR-130b-3p	Arhgap12	75415	0	0	1	1	1	-0.585008	0.000279275	0.00100896	0.342235
mmu-miR-130b-3p	Arhgef12	69632	0	0	1	1	1	-0.518886	0.00166537	0.00486623	0.269242
mmu-miR-130b-3p	Ash1l	192195	0	0	1	1	1	-0.471857	0.00484252	0.0122882	0.222649
mmu-miR-130b-3p	Asxl2	75302	0	0	1	1	1	-0.394379	0.0209977	0.0434443	0.155535
mmu-miR-130b-3p	Atf6	226641	0	0	1	1	1	-0.690585	6.1791e-06	3.36471e-05	0.476908
mmu-miR-130b-3p	Atf7	223922	0	0	1	1	1	-0.408063	0.0165872	0.035524	0.166516
mmu-miR-130b-3p	Atf7ip	54343	0	0	1	1	1	-0.468362	0.00521204	0.0130908	0.219363
mmu-miR-130b-3p	Atp11a	50770	0	0	1	1	1	-0.5168	0.00175178	0.00508494	0.267082
mmu-miR-130b-3p	Atp2c1	235574	0	0	1	1	1	-0.680414	9.53842e-06	4.95761e-05	0.462963
mmu-miR-130b-3p	Atxn1	20238	0	0	1	1	1	-0.466731	0.00539265	0.0134858	0.217838
mmu-miR-130b-3p	Bmp2k	140780	0	0	1	1	1	-0.506568	0.00223507	0.00628938	0.256611
mmu-miR-130b-3p	Cabin1	104248	0	0	1	1	1	-0.53075	0.00124119	0.00375989	0.281695
mmu-miR-130b-3p	Canx	12330	0	0	1	1	1	-0.425313	0.0121565	0.0271668	0.180891
mmu-miR-130b-3p	Cast	12380	0	0	1	1	1	-0.531889	0.00120596	0.0036699	0.282906
mmu-miR-130b-3p	Ccdc93	70829	0	0	1	1	1	-0.569652	0.000437313	0.00149976	0.324503
mmu-miR-130b-3p	Cdc14a	229776	0	0	1	1	1	-0.606139	0.000145072	0.000561472	0.367404
mmu-miR-130b-3p	Cdc40	71713	0	0	1	1	1	-0.555747	0.000644304	0.00211545	0.308855
mmu-miR-130b-3p	Cdk7		0	0	1	1	1	-0.466578	0.00540989	0.0135187	0.217695
mmu-miR-130b-3p	Cds2	110911	0	0	1	1	1	-0.57669	0.000357041	0.0012529	0.332572
mmu-miR-130b-3p	Cgrrf1	68755	0	0	1	1	1	-0.492306	0.00310069	0.00834472	0.242365
mmu-miR-130b-3p	Chst1	76969	0	0	1	1	1	-0.674745	1.20619e-05	6.12564e-05	0.45528
mmu-miR-130b-3p	Cnot4	53621	0	0	1	1	1	-0.626658	7.33496e-05	0.000306856	0.392701
mmu-miR-130b-3p	Cog3	338337	0	0	1	1	1	-0.457484	0.0065215	0.0158967	0.209292
mmu-miR-130b-3p	Comt	12846	0	0	1	1	1	-0.634796	5.52107e-05	0.000238028	0.402967
mmu-miR-130b-3p	Cpeb1	12877	0	0	1	1	1	-0.715933	1.93373e-06	1.18142e-05	0.51256
mmu-miR-130b-3p	Crbn		0	0	1	1	1	-0.636821	5.13781e-05	0.000223014	0.405541
mmu-miR-130b-3p	Creb3l2	208647	0	0	1	1	1	-0.402903	0.0181493	0.0383772	0.162331
mmu-miR-130b-3p	Creg1	433375	0	0	1	1	1	-0.74443	4.47718e-07	3.13605e-06	0.554176
mmu-miR-130b-3p	Csgalnact2	78752	0	0	1	1	1	-0.5809	0.000315562	0.00112339	0.337445
mmu-miR-130b-3p	Cstf2t		0	0	1	1	1	-0.702374	3.6536e-06	2.09199e-05	0.493329
mmu-miR-130b-3p	Ctc1	68964	0	0	1	1	1	-0.529352	0.00128566	0.00387947	0.280213
mmu-miR-130b-3p	Cyld	74256	0	0	1	1	1	-0.542332	0.000921817	0.00289791	0.294124
mmu-miR-130b-3p	Decr1	67460	0	0	1	1	1	-0.765302	1.35132e-07	1.05729e-06	0.585687
mmu-miR-130b-3p	Dennd1b	329260	0	0	1	1	1	-0.42683	0.01182	0.0265113	0.182183
mmu-miR-130b-3p	Dennd4a	102442	0	0	1	1	1	-0.594798	0.000207352	0.000773705	0.353785
mmu-miR-130b-3p	Deptor	97998	0	0	1	1	1	-0.454443	0.00693441	0.0167545	0.206518
mmu-miR-130b-3p	Dido1	23856	0	0	1	1	1	-0.690079	6.31663e-06	3.43208e-05	0.476209
mmu-miR-130b-3p	Dlgap4	228836	0	0	1	1	1	-0.544043	0.000881387	0.00278669	0.295982
mmu-miR-130b-3p	Dnajb9		0	0	1	1	1	-0.677859	1.06094e-05	5.45829e-05	0.459493
mmu-miR-130b-3p	Dnajc16		0	0	1	1	1	-0.430953	0.0109446	0.024827	0.18572
mmu-miR-130b-3p	Dok7	231134	0	0	1	1	1	-0.542525	0.000917179	0.00288516	0.294333
mmu-miR-130b-3p	Dram2	67171	0	0	1	1	1	-0.458818	0.00634714	0.0155251	0.210514
mmu-miR-130b-3p	Dstyk	213452	0	0	1	1	1	-0.599242	0.000180555	0.000683519	0.359091
mmu-miR-130b-3p	Edn1	13614	0	0	1	1	1	-0.599848	0.000177156	0.000672293	0.359817
mmu-miR-130b-3p	Enpp4	224794	0	0	1	1	1	-0.899539	4.77848e-13	7.9534e-12	0.809171
mmu-miR-130b-3p	Eogt	101351	0	0	1	1	1	-0.53483	0.00111905	0.00343875	0.286043
mmu-miR-130b-3p	Ep300	328572	0	0	1	1	1	-0.55761	0.000612309	0.00202162	0.310929
mmu-miR-130b-3p	Eps15	13858	0	0	1	1	1	-0.390905	0.0222602	0.0456628	0.152807
mmu-miR-130b-3p	Ermard	381062	0	0	1	1	1	-0.626833	7.29108e-05	0.000305149	0.392919
mmu-miR-130b-3p	Ern1		0	0	1	1	1	-0.60964	0.000129567	0.000507832	0.371661
mmu-miR-130b-3p	Esrra	26379	0	0	1	1	1	-0.419423	0.013541	0.0298116	0.175916
mmu-miR-130b-3p	Esyt2	52635	0	0	1	1	1	-0.492898	0.00305969	0.00825134	0.242948
mmu-miR-130b-3p	Fam126b	213056	0	0	1	1	1	-0.545857	0.00084022	0.00267405	0.29796
mmu-miR-130b-3p	Fbxo28	67948	0	0	1	1	1	-0.592977	0.00021932	0.000813593	0.351622
mmu-miR-130b-3p	Fbxo33	70611	0	0	1	1	1	-0.622662	8.40859e-05	0.00034606	0.387708
mmu-miR-130b-3p	Fcho2	218503	0	0	1	1	1	-0.432839	0.0105628	0.0240665	0.187349
mmu-miR-130b-3p	Fgfr1op2	67529	0	1	0	1	1	-0.564936	0.000499696	0.00169037	0.319152
mmu-miR-130b-3p	Fktn	246179	0	0	1	1	1	-0.590334	0.000237786	0.000874912	0.348495
mmu-miR-130b-3p	Fnbp1	14269	0	0	1	1	1	-0.780262	5.29759e-08	4.48459e-07	0.608809
mmu-miR-130b-3p	Fosl2	14284	0	0	1	1	1	-0.476946	0.00434489	0.011197	0.227477
mmu-miR-130b-3p	Gcnt4	218476	0	0	1	1	1	-0.692492	5.68499e-06	3.12068e-05	0.479546
mmu-miR-130b-3p	Gga3	260302	0	0	1	1	1	-0.55949	0.000581445	0.00193166	0.313029
mmu-miR-130b-3p	Gja1	14609	0	0	1	1	1	-0.524133	0.00146425	0.00434863	0.274715
mmu-miR-130b-3p	Glg1		0	0	1	1	1	-0.504518	0.00234478	0.0065576	0.254538
mmu-miR-130b-3p	Gosr1	53334	0	0	1	1	1	-0.516921	0.00174668	0.00507278	0.267207
mmu-miR-130b-3p	Gpcpd1	74182	0	0	1	1	1	-0.494582	0.00294559	0.00798438	0.244612
mmu-miR-130b-3p	Gpr146	80290	0	0	1	1	1	-0.575103	0.000373897	0.00130543	0.330744
mmu-miR-130b-3p	Gprc5b	64297	0	0	1	1	1	-0.547481	0.000804835	0.00257447	0.299735
mmu-miR-130b-3p	Hace1	209462	0	0	1	1	1	-0.432003	0.0107306	0.0244017	0.186627
mmu-miR-130b-3p	Hdac4	208727	0	0	1	1	1	-0.42978	0.0111879	0.0252935	0.18471
mmu-miR-130b-3p	Helz2	229003	0	0	1	1	1	-0.738553	6.14665e-07	4.18162e-06	0.545461
mmu-miR-130b-3p	Homez	239099	0	1	0	1	1	-0.672928	1.299e-05	6.54744e-05	0.452833
mmu-miR-130b-3p	Hspa1b	15511	0	0	1	1	1	-0.697995	4.45403e-06	2.50299e-05	0.487196
mmu-miR-130b-3p	Htra2	64704	0	0	1	1	1	-0.672555	1.31886e-05	6.63609e-05	0.45233
mmu-miR-130b-3p	Il6st	16195	0	0	1	1	1	-0.677384	1.08201e-05	5.55233e-05	0.458849
mmu-miR-130b-3p	Ino80d	227195	0	0	1	1	1	-0.417331	0.0140637	0.030812	0.174165
mmu-miR-130b-3p	Inpp5e	64436	0	1	0	1	1	-0.640476	4.50623e-05	0.000198654	0.410209
mmu-miR-130b-3p	Itpripl2	319622	0	0	1	1	1	-0.436302	0.0098912	0.0227266	0.190359
mmu-miR-130b-3p	Jade1	269424	0	0	1	1	1	-0.532823	0.00117775	0.00359534	0.2839
mmu-miR-130b-3p	Kbtbd8	243574	0	0	1	1	1	-0.540029	0.000978813	0.00305237	0.291631
mmu-miR-130b-3p	Kdm2a	225876	0	1	0	1	1	-0.393253	0.0214003	0.0441358	0.154648
mmu-miR-130b-3p	Kdm4c	76804	0	0	1	1	1	-0.544843	0.000863017	0.00273766	0.296854
mmu-miR-130b-3p	Klhl20	226541	0	0	1	1	1	-0.531084	0.00123078	0.00373336	0.28205
mmu-miR-130b-3p	Kmt2c	231051	0	0	1	1	1	-0.525038	0.0014318	0.00426373	0.275665
mmu-miR-130b-3p	Kmt5b	225888	0	0	1	1	1	-0.529779	0.00127193	0.00384366	0.280665
mmu-miR-130b-3p	Large1	16795	0	0	1	1	1	-0.621165	8.8457e-05	0.000361921	0.385846
mmu-miR-130b-3p	Lclat1	225010	0	0	1	1	1	-0.544812	0.000863727	0.00273955	0.29682
mmu-miR-130b-3p	Ldlrad4	52662	0	0	1	1	1	-0.44535	0.00830493	0.0195811	0.198337
mmu-miR-130b-3p	Lefty1	13590	0	0	1	1	1	-0.565309	0.000494492	0.00167375	0.319574
mmu-miR-130b-3p	Lifr	16880	0	0	1	1	1	-0.616032	0.000105042	0.00042162	0.379495
mmu-miR-130b-3p	Lmbrd1	68421	0	0	1	1	1	-0.822771	2.3607e-09	2.567e-08	0.676953
mmu-miR-130b-3p	Lmln		0	0	1	1	1	-0.443751	0.00856845	0.0201089	0.196915
mmu-miR-130b-3p	Lpin2	64898	0	0	1	1	1	-0.510776	0.0020238	0.00576638	0.260892
mmu-miR-130b-3p	Man1a2	17156	0	0	1	1	1	-0.53596	0.00108714	0.00335253	0.287253
mmu-miR-130b-3p	Map2k1	26395	0	0	1	1	1	-0.619377	9.3947e-05	0.000381836	0.383628
mmu-miR-130b-3p	Map3k14	53859	0	0	1	1	1	-0.49203	0.00311997	0.00838615	0.242094
mmu-miR-130b-3p	Mbd1	17190	0	0	1	1	1	-0.424272	0.012392	0.0276174	0.180007
mmu-miR-130b-3p	Mbnl1	56758	0	0	1	1	1	-0.571067	0.000419988	0.00144563	0.326118
mmu-miR-130b-3p	Mbnl2	105559	0	0	1	1	1	-0.583378	0.000293205	0.00105187	0.34033
mmu-miR-130b-3p	Mdfic	16543	0	0	1	1	1	-0.418883	0.0136744	0.030068	0.175463
mmu-miR-130b-3p	Mdm4	17248	0	0	1	1	1	-0.518457	0.00168282	0.00491086	0.268798
mmu-miR-130b-3p	Mecp2	17257	0	0	1	1	1	-0.639377	4.68829e-05	0.000205858	0.408803
mmu-miR-130b-3p	Mfhas1	52065	0	0	1	1	1	-0.619573	9.33313e-05	0.000379676	0.38387
mmu-miR-130b-3p	Mid1ip1	68041	0	0	1	1	1	-0.783282	4.34678e-08	3.75193e-07	0.613531
mmu-miR-130b-3p	Mis12	67139	0	0	1	1	1	-0.444344	0.00846992	0.0199087	0.197441
mmu-miR-130b-3p	Mitf	17342	0	0	1	1	1	-0.419566	0.0135058	0.0297438	0.176036
mmu-miR-130b-3p	Mkln1	27418	0	0	1	1	1	-0.399986	0.0190854	0.0400268	0.159989
mmu-miR-130b-3p	Mob1a	232157	0	0	1	1	1	-0.490693	0.00321486	0.0086137	0.240779
mmu-miR-130b-3p	Morc2a	74522	0	0	1	1	1	-0.390819	0.0222923	0.0457129	0.152739
mmu-miR-130b-3p	Mplkip	66308	0	0	1	1	1	-0.543712	0.00088907	0.00280758	0.295623
mmu-miR-130b-3p	Mrtfa	223701	0	0	1	1	1	-0.492172	0.00311003	0.00836323	0.242233
mmu-miR-130b-3p	Mtf1	17764	0	0	1	1	1	-0.602455	0.000163162	0.000625153	0.362952
mmu-miR-130b-3p	Mtm1	17772	0	0	1	1	1	-0.562315	0.000537668	0.0018042	0.316198
mmu-miR-130b-3p	N4bp1	80750	0	0	1	1	1	-0.616306	0.000104089	0.000418335	0.379834
mmu-miR-130b-3p	Nav2	78286	0	0	1	1	1	-0.571267	0.000417597	0.0014383	0.326346
mmu-miR-130b-3p	Ncoa1	17977	0	0	1	1	1	-0.541074	0.000952585	0.00298106	0.292761
mmu-miR-130b-3p	Nfic	18029	0	0	1	1	1	-0.409243	0.0162465	0.0348748	0.167479
mmu-miR-130b-3p	Nol8	70930	0	0	1	1	1	-0.424398	0.0123633	0.0275669	0.180114
mmu-miR-130b-3p	Nr6a1	14536	0	0	1	1	1	-0.427324	0.0117121	0.0263013	0.182605
mmu-miR-130b-3p	Nsd3	234135	0	0	1	1	1	-0.423679	0.012528	0.027869	0.179504
mmu-miR-130b-3p	Osbpl3	71720	0	0	1	1	1	-0.915913	3.12865e-14	5.53958e-13	0.838897
mmu-miR-130b-3p	Osgin2	209212	0	0	1	1	1	-0.43246	0.0106385	0.0242178	0.187022
mmu-miR-130b-3p	Pbxip1	229534	0	0	1	1	1	-0.505705	0.0022807	0.0064018	0.255738
mmu-miR-130b-3p	Pcgf5	76073	0	0	1	1	1	-0.49845	0.00269744	0.00739609	0.248453
mmu-miR-130b-3p	Pdik1l	230809	0	0	1	1	1	-0.636815	5.13896e-05	0.000223045	0.405533
mmu-miR-130b-3p	Pdk1	228026	0	0	1	1	1	-0.574115	0.000384748	0.0013374	0.329608
mmu-miR-130b-3p	Peak1	244895	0	0	1	1	1	-0.436783	0.00980087	0.0225517	0.190779
mmu-miR-130b-3p	Peli1	67245	0	0	1	1	1	-0.545847	0.00084044	0.00267458	0.297949
mmu-miR-130b-3p	Pex11a	18631	0	0	1	1	1	-0.802179	1.16948e-08	1.12299e-07	0.643492
mmu-miR-130b-3p	Pggt1b	225467	0	0	1	1	1	-0.393549	0.0212937	0.0439487	0.154881
mmu-miR-130b-3p	Phospho2	73373	0	0	1	1	1	-0.724176	1.29009e-06	8.19532e-06	0.52443
mmu-miR-130b-3p	Pik3cb	74769	0	0	1	1	1	-0.684279	8.10408e-06	4.28313e-05	0.468238
mmu-miR-130b-3p	Plekha2	83436	0	0	1	1	1	-0.459751	0.00622752	0.0152655	0.211371
mmu-miR-130b-3p	Pmepa1	65112	0	0	1	1	1	-0.630954	6.31993e-05	0.000268393	0.398103
mmu-miR-130b-3p	Pnisr	66625	0	0	1	1	1	-0.462936	0.00583374	0.0144341	0.21431
mmu-miR-130b-3p	Poglut3	68304	0	0	1	1	1	-0.407109	0.0168674	0.0360456	0.165738
mmu-miR-130b-3p	Pptc7	320717	0	0	1	1	1	-0.579628	0.00032762	0.00116099	0.335968
mmu-miR-130b-3p	Preb	50907	0	0	1	1	1	-0.62339	8.20306e-05	0.000338752	0.388615
mmu-miR-130b-3p	Prkaa1	105787	0	0	1	1	1	-0.63705	5.09607e-05	0.000221434	0.405833
mmu-miR-130b-3p	Prnp	19122	0	0	1	1	1	-0.60897	0.000132414	0.000517522	0.370844
mmu-miR-130b-3p	Prss23	76453	0	0	1	1	1	-0.436752	0.00980657	0.0225617	0.190753
mmu-miR-130b-3p	Pten	19211	0	0	1	1	1	-0.416108	0.0143768	0.0314027	0.173146
mmu-miR-130b-3p	Pura	19290	0	0	1	1	1	-0.6107	0.000125174	0.00049201	0.372955
mmu-miR-130b-3p	Rab14	68365	0	0	1	1	1	-0.465702	0.00550927	0.0137336	0.216879
mmu-miR-130b-3p	Rapgef6	192786	0	0	1	1	1	-0.557097	0.000620977	0.0020482	0.310357
mmu-miR-130b-3p	Rasa3	19414	0	0	1	1	1	-0.443723	0.00857308	0.020117	0.19689
mmu-miR-130b-3p	Rb1cc1	12421	0	0	1	1	1	-0.522652	0.00151871	0.00449266	0.273165
mmu-miR-130b-3p	Rc3h2	319817	0	0	1	1	1	-0.461593	0.00599715	0.0147715	0.213068
mmu-miR-130b-3p	Rdh13	108841	0	0	1	1	1	-0.392409	0.0217062	0.0446889	0.153984
mmu-miR-130b-3p	Rfx5	53970	0	0	1	1	1	-0.734309	7.68776e-07	5.13099e-06	0.53921
mmu-miR-130b-3p	Rictor	78757	0	0	1	1	1	-0.514634	0.00184569	0.00532331	0.264848
mmu-miR-130b-3p	Rin2	74030	0	0	1	1	1	-0.639579	4.6544e-05	0.000204514	0.409061
mmu-miR-130b-3p	Rnf167	70510	0	0	1	1	1	-0.623323	8.2218e-05	0.000339441	0.388532
mmu-miR-130b-3p	Rnf6	74132	0	0	1	1	1	-0.594868	0.000206906	0.000772274	0.353867
mmu-miR-130b-3p	Runx2	12393	0	0	1	1	1	-0.498613	0.0026874	0.00737343	0.248615
mmu-miR-130b-3p	Runx3	12399	0	0	1	1	1	-0.485375	0.00361742	0.00954863	0.235589
mmu-miR-130b-3p	Sdf4	20318	0	0	1	1	1	-0.451424	0.00736621	0.0176442	0.203784
mmu-miR-130b-3p	Sel1l	20338	0	0	1	1	1	-0.575333	0.000371419	0.00129778	0.331008
mmu-miR-130b-3p	Sesn1	140742	0	0	1	1	1	-0.599712	0.000177915	0.000674552	0.359654
mmu-miR-130b-3p	Sft2d2	108735	0	0	1	1	1	-0.481857	0.00390704	0.0102101	0.232187
mmu-miR-130b-3p	Sirt7	209011	0	0	1	1	1	-0.595192	0.000204841	0.000765486	0.354253
mmu-miR-130b-3p	Slc25a32	69906	0	0	1	1	1	-0.702284	3.6686e-06	2.09937e-05	0.493203
mmu-miR-130b-3p	Slc44a2	68682	0	0	1	1	1	-0.467712	0.00528343	0.0132487	0.218754
mmu-miR-130b-3p	Smurf2	66313	0	0	1	1	1	-0.402404	0.0183067	0.0386508	0.161929
mmu-miR-130b-3p	Snapin	20615	0	0	1	1	1	-0.455208	0.00682854	0.0165349	0.207214
mmu-miR-130b-3p	Snx13	217463	0	0	1	1	1	-0.532168	0.00119747	0.00364792	0.283203
mmu-miR-130b-3p	Son	20658	0	0	1	1	1	-0.59892	0.000182387	0.00068956	0.358706
mmu-miR-130b-3p	Sp1	20683	0	0	1	1	1	-0.454201	0.00696822	0.0168214	0.206298
mmu-miR-130b-3p	Sp4	20688	0	0	1	1	1	-0.559815	0.000576252	0.00191663	0.313393
mmu-miR-130b-3p	Spg20	229285	0	0	1	1	1	-0.60697	0.000141246	0.0005482	0.368413
mmu-miR-130b-3p	Sppl2a	66552	0	0	1	1	1	-0.579109	0.00033265	0.00117655	0.335368
mmu-miR-130b-3p	Stimate	69179	0	0	1	1	1	-0.64109	4.40726e-05	0.000194896	0.410996
mmu-miR-130b-3p	Stk38l	232533	0	0	1	1	1	-0.580609	0.00031828	0.00113226	0.337107
mmu-miR-130b-3p	Sulf1	240725	0	0	1	1	1	-0.48848	0.00337738	0.00898662	0.238613
mmu-miR-130b-3p	Sun2	223697	0	0	1	1	1	-0.446588	0.00810572	0.0191861	0.199441
mmu-miR-130b-3p	Susd6	217684	0	0	1	1	1	-0.414866	0.014701	0.0319898	0.172114
mmu-miR-130b-3p	Synj1	104015	0	0	1	1	1	-0.579788	0.000326083	0.00115596	0.336154
mmu-miR-130b-3p	Synj2	20975	0	0	1	1	1	-0.837129	6.81723e-10	8.10288e-09	0.700785
mmu-miR-130b-3p	Tapt1	231225	0	0	1	1	1	-0.452074	0.0072714	0.017449	0.204371
mmu-miR-130b-3p	Tbc1d8	54610	0	0	1	1	1	-0.426194	0.01196	0.0267963	0.181642
mmu-miR-130b-3p	Tbcel	272589	0	0	1	1	1	-0.502814	0.00243953	0.00678629	0.252822
mmu-miR-130b-3p	Tbl1xr1	81004	0	0	1	1	1	-0.50131	0.00252586	0.00698966	0.251312
mmu-miR-130b-3p	Tet2	214133	0	0	1	1	1	-0.435546	0.0100347	0.0230246	0.1897
mmu-miR-130b-3p	Timp2	21858	0	1	0	1	1	-0.421341	0.0130763	0.0289191	0.177528
mmu-miR-130b-3p	Tmed3	66111	0	0	1	1	1	-0.54006	0.000978017	0.00305027	0.291665
mmu-miR-130b-3p	Tmed5	73130	0	0	1	1	1	-0.498193	0.00271336	0.00743479	0.248196
mmu-miR-130b-3p	Tmem170b	621976	0	0	1	1	1	-0.499186	0.00265239	0.00728937	0.249186
mmu-miR-130b-3p	Tmem245	242474	0	0	1	1	1	-0.439421	0.00931767	0.021611	0.193091
mmu-miR-130b-3p	Tmx3	67988	0	0	1	1	1	-0.532664	0.0011825	0.00360764	0.283731
mmu-miR-130b-3p	Tmx4	52837	0	0	1	1	1	-0.712767	2.25067e-06	1.35293e-05	0.508037
mmu-miR-130b-3p	Tnrc6c	217351	0	0	1	1	1	-0.429856	0.0111719	0.0252636	0.184776
mmu-miR-130b-3p	Tns1	21961	0	0	1	1	1	-0.795055	1.9492e-08	1.79536e-07	0.632113
mmu-miR-130b-3p	Tob2	57259	0	0	1	1	1	-0.54295	0.000907032	0.00285867	0.294794
mmu-miR-130b-3p	Togaram1	328108	0	0	1	1	1	-0.51009	0.002057	0.00584956	0.260192
mmu-miR-130b-3p	Tor1b	30934	0	0	1	1	1	-0.551113	0.000730409	0.00236333	0.303725
mmu-miR-130b-3p	Trim23	81003	0	0	1	1	1	-0.533183	0.00116702	0.0035672	0.284284
mmu-miR-130b-3p	Trip11	109181	0	0	1	1	1	-0.557104	0.000620863	0.00204796	0.310364
mmu-miR-130b-3p	Tspyl2	52808	0	0	1	1	1	-0.567242	0.000468263	0.00159435	0.321764
mmu-miR-130b-3p	Ttc39b	69863	0	0	1	1	1	-0.691015	6.06456e-06	3.30705e-05	0.477501
mmu-miR-130b-3p	Ube3a	22215	0	0	1	1	1	-0.451084	0.00741625	0.0177434	0.203477
mmu-miR-130b-3p	Uimc1	20184	0	0	1	1	1	-0.620779	8.96174e-05	0.000366187	0.385367
mmu-miR-130b-3p	Ulk2	29869	0	0	1	1	1	-0.393879	0.0211756	0.0437432	0.155141
mmu-miR-130b-3p	Urgcp	72046	0	0	1	1	1	-0.4144	0.0148242	0.0322282	0.171728
mmu-miR-130b-3p	Usp32	237898	0	0	1	1	1	-0.413301	0.0151182	0.0327756	0.170818
mmu-miR-130b-3p	Usp8	84092	0	0	1	1	1	-0.541535	0.000941209	0.00294936	0.29326
mmu-miR-130b-3p	Vgll4	232334	0	0	1	1	1	-0.588237	0.000253414	0.000925421	0.346023
mmu-miR-130b-3p	Wipf1	215280	0	0	1	1	1	-0.573524	0.000391363	0.00135716	0.32893
mmu-miR-130b-3p	Zbtb37	240869	0	0	1	1	1	-0.586535	0.000266765	0.000968168	0.344024
mmu-miR-130b-3p	Zbtb4	75580	0	0	1	1	1	-0.750973	3.11434e-07	2.25159e-06	0.56396
mmu-miR-130b-3p	Zbtb7a	16969	0	0	1	1	1	-0.629162	6.72684e-05	0.000283975	0.395845
mmu-miR-130b-3p	Zdhhc9	208884	0	0	1	1	1	-0.635957	5.2983e-05	0.000229359	0.404442
mmu-miR-130b-3p	Zfand5	22682	0	0	1	1	1	-0.438053	0.00956557	0.0220963	0.191891
mmu-miR-130b-3p	Zfp113	56314	0	0	1	1	1	-0.713379	2.18594e-06	1.31705e-05	0.50891
mmu-miR-130b-3p	Zfp217	228913	0	0	1	1	1	-0.526987	0.00136405	0.00408474	0.277716
mmu-miR-130b-3p	Zfp275	27081	0	0	1	1	1	-0.67749	1.0773e-05	5.53101e-05	0.458992
mmu-miR-130b-3p	Zfp369	170936	0	0	1	1	1	-0.436685	0.00981925	0.0225888	0.190694
mmu-miR-130b-3p	Zfp383	73729	0	0	1	1	1	-0.579823	0.000325741	0.001155	0.336195
mmu-miR-130b-3p	Zfp560		0	0	1	1	1	-0.543099	0.0009035	0.00284916	0.294956
mmu-miR-130b-3p	Zfp644	52397	0	0	1	1	1	-0.435543	0.0100352	0.0230247	0.189698
mmu-miR-130b-3p	Zfp654	72020	0	0	1	1	1	-0.390576	0.0223828	0.0458745	0.15255
mmu-miR-130b-3p	Zfp800	627049	0	0	1	1	1	-0.469792	0.00505798	0.0127561	0.220705
mmu-miR-130b-3p	Zfyve9	230597	0	0	1	1	1	-0.508991	0.00211121	0.00598556	0.259072
mmu-miR-130b-3p	Zkscan8	93681	0	0	1	1	1	-0.60669	0.000142527	0.000552483	0.368072
mmu-miR-130b-3p	Znfx1	98999	0	0	1	1	1	-0.56923	0.000442595	0.00151606	0.324023
mmu-miR-130b-3p	Znrf1	170737	0	0	1	1	1	-0.404378	0.0176908	0.0375644	0.163522
mmu-miR-130b-3p	Zrsr1	22183	0	0	1	1	1	-0.948672	1.47566e-17	2.80902e-16	0.899978
mmu-miR-15a-5p	Abcf1	224742	0	0	1	1	1	-0.686553	7.35468e-06	3.92991e-05	0.471355
mmu-miR-15a-5p	Abcf2	27407	0	0	1	1	1	-0.811928	5.61732e-09	5.70376e-08	0.659226
mmu-miR-15a-5p	Abtb2	99382	0	0	1	1	1	-0.501058	0.00254059	0.00702454	0.251059
mmu-miR-15a-5p	Actr10	56444	0	0	1	1	1	-0.852814	1.5192e-10	1.97226e-09	0.727292
mmu-miR-15a-5p	Adam19	11492	0	1	0	1	1	-0.638738	4.79722e-05	0.000209936	0.407987
mmu-miR-15a-5p	Adh5	11532	0	0	1	1	1	-0.845099	3.24556e-10	4.04235e-09	0.714191
mmu-miR-15a-5p	Ado	211488	0	0	1	1	1	-0.7915	2.49663e-08	2.2561e-07	0.626473
mmu-miR-15a-5p	Akt3	23797	0	0	1	1	1	-0.669593	1.48649e-05	7.38311e-05	0.448354
mmu-miR-15a-5p	Alg14	66789	0	0	1	1	1	-0.604682	0.000151996	0.000586077	0.365641
mmu-miR-15a-5p	Alg2	56737	0	1	0	1	1	-0.822034	2.50858e-09	2.71534e-08	0.67574
mmu-miR-15a-5p	Amotl2	56332	0	1	0	1	1	-0.773199	8.31545e-08	6.78608e-07	0.597837
mmu-miR-15a-5p	Angpt1	11600	0	1	0	1	1	-0.802637	1.13096e-08	1.08936e-07	0.644226
mmu-miR-15a-5p	Ank3	11735	0	1	0	1	1	-0.77506	7.39576e-08	6.10068e-07	0.600718
mmu-miR-15a-5p	Ankrd13b	268445	0	1	0	1	1	-0.885579	3.45544e-12	5.37498e-11	0.78425
mmu-miR-15a-5p	Ankrd46	68839	0	0	1	1	1	-0.481817	0.00391047	0.0102179	0.232148
mmu-miR-15a-5p	Ankrd52	237615	0	0	1	1	1	-0.547193	0.000811014	0.00259056	0.29942
mmu-miR-15a-5p	Anln	68743	0	0	1	1	1	-0.837265	6.73372e-10	8.00746e-09	0.701013
mmu-miR-15a-5p	Ap2a2	11772	0	0	1	1	1	-0.730906	9.17079e-07	6.01972e-06	0.534224
mmu-miR-15a-5p	Ap2b1	71770	0	0	1	1	1	-0.827717	1.55888e-09	1.75623e-08	0.685116
mmu-miR-15a-5p	Aplp2	11804	0	1	0	1	1	-0.643174	4.08584e-05	0.000181995	0.413673
mmu-miR-15a-5p	Apmap	71881	0	1	0	1	1	-0.622787	8.3729e-05	0.000344849	0.387864
mmu-miR-15a-5p	Apob	238055	0	0	1	1	1	-0.395492	0.020606	0.0427246	0.156414
mmu-miR-15a-5p	Arf4		0	0	1	1	1	-0.738085	6.30173e-07	4.27834e-06	0.544769
mmu-miR-15a-5p	Arf6		0	0	1	1	1	-0.510955	0.00201523	0.00574789	0.261075
mmu-miR-15a-5p	Arhgap19	71085	0	0	1	1	1	-0.575494	0.000369687	0.00129274	0.331193
mmu-miR-15a-5p	Armcx2	67416	0	1	0	1	1	-0.8931	1.23117e-12	1.98921e-11	0.797627
mmu-miR-15a-5p	Armcx6	278097	0	2	0	1	1	-0.742962	4.84982e-07	3.37328e-06	0.551993
mmu-miR-15a-5p	Asf1b	66929	0	0	1	1	1	-0.83394	9.07435e-10	1.0598e-08	0.695456
mmu-miR-15a-5p	Asns	27053	0	0	1	1	1	-0.846721	2.77623e-10	3.48929e-09	0.716937
mmu-miR-15a-5p	Atp5g3	228033	0	0	1	1	1	-0.894854	9.57199e-13	1.56128e-11	0.800763
mmu-miR-15a-5p	Atp6v1a	11964	0	0	1	1	1	-0.694031	5.31272e-06	2.93704e-05	0.48168
mmu-miR-15a-5p	Atp6v1b2	11966	0	0	1	1	1	-0.804272	1.00257e-08	9.75711e-08	0.646854
mmu-miR-15a-5p	Atp6v1h	108664	0	0	1	1	1	-0.814745	4.50867e-09	4.65319e-08	0.66381
mmu-miR-15a-5p	Atxn7l3b	382423	0	0	1	1	1	-0.772513	8.68051e-08	7.06427e-07	0.596776
mmu-miR-15a-5p	Aurkaip1	66077	0	0	1	1	1	-0.641123	4.402e-05	0.000194715	0.411039
mmu-miR-15a-5p	Aurkb	20877	0	0	1	1	1	-0.838547	5.99149e-10	7.18849e-09	0.703161
mmu-miR-15a-5p	Bace1	23821	0	0	1	1	1	-0.470509	0.00498231	0.0125889	0.221378
mmu-miR-15a-5p	Bag6	224727	0	0	1	1	1	-0.724587	1.26383e-06	8.03879e-06	0.525026
mmu-miR-15a-5p	Baiap2	108100	0	1	0	1	1	-0.552153	0.000710245	0.00230529	0.304873
mmu-miR-15a-5p	Bcat1	12035	0	0	1	1	1	-0.85234	1.59377e-10	2.06367e-09	0.726483
mmu-miR-15a-5p	Bcl7a		0	0	1	1	1	-0.892033	1.43172e-12	2.3024e-11	0.795724
mmu-miR-15a-5p	Bcr	110279	0	0	1	1	1	-0.542235	0.000924158	0.00290417	0.294019
mmu-miR-15a-5p	Bicd1	12121	0	3	0	1	1	-0.590624	0.000235695	0.000867731	0.348837
mmu-miR-15a-5p	Bri3bp	76809	0	1	0	1	1	-0.855119	1.20086e-10	1.58172e-09	0.731229
mmu-miR-15a-5p	Brms1l	52592	0	1	0	1	1	-0.660228	2.15127e-05	0.000102899	0.435902
mmu-miR-15a-5p	Cadm3	94332	0	1	0	1	1	-0.658744	2.27842e-05	0.000108437	0.433944
mmu-miR-15a-5p	Cadps	27062	0	1	0	1	1	-0.733887	7.85923e-07	5.2384e-06	0.53859
mmu-miR-15a-5p	Camta1	100072	0	1	0	1	1	-0.77323	8.2994e-08	6.77419e-07	0.597885
mmu-miR-15a-5p	Cand1	71902	0	0	1	1	1	-0.663414	1.89982e-05	9.20599e-05	0.440118
mmu-miR-15a-5p	Capns1	12336	0	0	1	1	1	-0.543792	0.000887211	0.00280278	0.29571
mmu-miR-15a-5p	Caprin1	53872	0	0	1	1	1	-0.647008	3.54926e-05	0.000160614	0.418619
mmu-miR-15a-5p	Casp2	12366	0	0	1	1	1	-0.703702	3.43811e-06	1.9807e-05	0.495197
mmu-miR-15a-5p	Cbfa2t2	12396	0	1	0	1	1	-0.580683	0.000317586	0.00112995	0.337193
mmu-miR-15a-5p	Cbfb	12400	0	0	1	1	1	-0.474042	0.00462316	0.0118057	0.224716
mmu-miR-15a-5p	Cbln1	12404	0	1	0	1	1	-0.47669	0.00436877	0.0112486	0.227234
mmu-miR-15a-5p	Cbx5	12419	0	0	1	1	1	-0.822399	2.43439e-09	2.64078e-08	0.67634
mmu-miR-15a-5p	Ccna2	12428	0	0	1	1	1	-0.824203	2.0962e-09	2.29902e-08	0.679311
mmu-miR-15a-5p	Ccnd2	12444	0	0	1	1	1	-0.891023	1.64933e-12	2.6357e-11	0.793923
mmu-miR-15a-5p	Ccne1	12447	0	0	1	1	1	-0.879153	7.89577e-12	1.19055e-10	0.77291
mmu-miR-15a-5p	Ccnf	12449	0	0	1	1	1	-0.804134	1.01285e-08	9.84574e-08	0.646632
mmu-miR-15a-5p	Ccnjl	380694	0	1	0	1	1	-0.582665	0.000299488	0.00107232	0.339498
mmu-miR-15a-5p	Cct6a		0	0	1	1	1	-0.892781	1.2882e-12	2.0773e-11	0.797058
mmu-miR-15a-5p	Cd200	17470	0	0	1	1	1	-0.779575	5.53929e-08	4.67417e-07	0.607737
mmu-miR-15a-5p	Cd44	12505	0	0	1	1	1	-0.442275	0.00881774	0.0206074	0.195607
mmu-miR-15a-5p	Cdc25a	12530	0	0	1	1	1	-0.727879	1.07052e-06	6.93169e-06	0.529808
mmu-miR-15a-5p	Cdc34	216150	0	0	1	1	1	-0.719287	1.64292e-06	1.02006e-05	0.517374
mmu-miR-15a-5p	Cdca2	108912	0	0	1	1	1	-0.81278	5.25776e-09	5.36719e-08	0.660612
mmu-miR-15a-5p	Cdk2ap1	13445	0	0	1	1	1	-0.794044	2.09241e-08	1.91945e-07	0.630506
mmu-miR-15a-5p	Cdkn1a	12575	0	0	1	1	1	-0.71411	2.11091e-06	1.27695e-05	0.509952
mmu-miR-15a-5p	Cdon	57810	0	0	1	1	1	-0.841482	4.56823e-10	5.58472e-09	0.708092
mmu-miR-15a-5p	Cenpl		0	0	1	1	1	-0.766109	1.28706e-07	1.01115e-06	0.586922
mmu-miR-15a-5p	Chchd3	66075	0	0	1	1	1	-0.810892	6.08429e-09	6.15402e-08	0.657546
mmu-miR-15a-5p	Chd4	107932	0	0	1	1	1	-0.710371	2.52133e-06	1.49949e-05	0.504626
mmu-miR-15a-5p	Chek1	12649	0	0	1	1	1	-0.803542	1.0581e-08	1.02534e-07	0.64568
mmu-miR-15a-5p	Chka	12660	0	1	0	1	1	-0.509197	0.00210095	0.00595988	0.259282
mmu-miR-15a-5p	Chmp7	105513	0	0	1	1	1	-0.58786	0.000256323	0.000934673	0.345579
mmu-miR-15a-5p	Clasp1	76707	0	0	1	1	1	-0.829586	1.32809e-09	1.51338e-08	0.688213
mmu-miR-15a-5p	Cnbp	12785	0	0	1	1	1	-0.464811	0.00561214	0.0139512	0.216049
mmu-miR-15a-5p	Cnih1	12793	0	0	1	1	1	-0.812972	5.17995e-09	5.29211e-08	0.660923
mmu-miR-15a-5p	Cog7	233824	0	0	1	1	1	-0.614925	0.000108964	0.000435393	0.378133
mmu-miR-15a-5p	Col18a1	12822	0	0	1	1	1	-0.834309	8.78189e-10	1.02782e-08	0.696071
mmu-miR-15a-5p	Copa	12847	0	0	1	1	1	-0.516165	0.00177887	0.00515255	0.266426
mmu-miR-15a-5p	Cops5	26754	0	0	1	1	1	-0.876383	1.11146e-11	1.65133e-10	0.768047
mmu-miR-15a-5p	Coq6	217707	0	0	1	1	1	-0.52414	0.00146397	0.00434807	0.274723
mmu-miR-15a-5p	Cox8a	12868	0	0	1	1	1	-0.666761	1.66453e-05	8.17991e-05	0.444571
mmu-miR-15a-5p	Cpd		0	0	1	1	1	-0.621247	8.82131e-05	0.000361012	0.385948
mmu-miR-15a-5p	Cpt1a	12894	0	0	1	1	1	-0.69401	5.31764e-06	2.93944e-05	0.481651
mmu-miR-15a-5p	Cse1l	110750	0	0	1	1	1	-0.504445	0.00234879	0.00656734	0.254464
mmu-miR-15a-5p	Ctnnb1	12387	0	0	1	1	1	-0.75852	2.02055e-07	1.51848e-06	0.575353
mmu-miR-15a-5p	Cyc1	66445	0	0	1	1	1	-0.710048	2.5599e-06	1.51934e-05	0.504169
mmu-miR-15a-5p	Cyp51		0	0	1	1	1	-0.825126	1.94068e-09	2.14455e-08	0.680832
mmu-miR-15a-5p	D430041D05Rik	241589	0	1	0	1	1	-0.770388	9.90628e-08	7.95625e-07	0.593497
mmu-miR-15a-5p	Daam1	208846	0	1	0	1	1	-0.395663	0.0205463	0.0426258	0.156549
mmu-miR-15a-5p	Dbi	13167	0	0	1	1	1	-0.811138	5.97052e-09	6.04634e-08	0.657944
mmu-miR-15a-5p	Dcaf7	71833	0	0	1	1	1	-0.732964	8.24574e-07	5.4696e-06	0.537236
mmu-miR-15a-5p	Dcc	13176	0	1	0	1	1	-0.83164	1.11116e-09	1.28117e-08	0.691625
mmu-miR-15a-5p	Dclk1	13175	0	1	0	1	1	-0.395266	0.0206849	0.0428596	0.156235
mmu-miR-15a-5p	Dctn1	13191	0	0	1	1	1	-0.726055	1.17401e-06	7.53303e-06	0.527156
mmu-miR-15a-5p	Ddb1	13194	0	0	1	1	1	-0.85514	1.19831e-10	1.57878e-09	0.731264
mmu-miR-15a-5p	Ddx1		0	0	1	1	1	-0.67459	1.21387e-05	6.16212e-05	0.455071
mmu-miR-15a-5p	Ddx19b	234733	0	1	0	1	1	-0.472429	0.0047842	0.0121626	0.223189
mmu-miR-15a-5p	Dek	110052	0	0	1	1	1	-0.420295	0.0133279	0.0294076	0.176648
mmu-miR-15a-5p	Denr	68184	0	1	0	1	1	-0.529596	0.00127778	0.00385875	0.280472
mmu-miR-15a-5p	Desi1	28075	0	0	1	1	1	-0.398828	0.0194681	0.0407281	0.159064
mmu-miR-15a-5p	Dhx32	101437	0	0	1	1	1	-0.713245	2.20001e-06	1.3252e-05	0.508718
mmu-miR-15a-5p	Dhx9	13211	0	0	1	1	1	-0.54825	0.000788536	0.00252737	0.300578
mmu-miR-15a-5p	Diaph1	13367	0	0	1	1	1	-0.409381	0.016207	0.034805	0.167592
mmu-miR-15a-5p	Dnaja2	56445	0	0	1	1	1	-0.666772	1.6638e-05	8.17793e-05	0.444585
mmu-miR-15a-5p	Dnajc5	13002	0	0	1	1	1	-0.64073	4.46503e-05	0.000197083	0.410535
mmu-miR-15a-5p	Dpp9	224897	0	0	1	1	1	-0.617907	9.86871e-05	0.000399143	0.381808
mmu-miR-15a-5p	Dtl	76843	0	0	1	1	1	-0.854848	1.23485e-10	1.62219e-09	0.730764
mmu-miR-15a-5p	Ednrb	13618	0	1	0	1	1	-0.552088	0.000711488	0.00230857	0.304801
mmu-miR-15a-5p	Eef2	13629	0	0	1	1	1	-0.663493	1.89393e-05	9.17921e-05	0.440223
mmu-miR-15a-5p	Efna2	13637	0	1	0	1	1	-0.554166	0.000672618	0.00219911	0.3071
mmu-miR-15a-5p	Egln3	112407	0	0	1	1	1	-0.902721	2.92338e-13	4.93015e-12	0.814905
mmu-miR-15a-5p	Eif1a	13664	0	0	1	1	1	-0.50022	0.00259011	0.00714278	0.25022
mmu-miR-15a-5p	Eif2b5	224045	0	0	1	1	1	-0.835284	8.04991e-10	9.48183e-09	0.697699
mmu-miR-15a-5p	Eif3c		0	0	1	1	1	-0.746923	3.90398e-07	2.7689e-06	0.557893
mmu-miR-15a-5p	Eif4b	75705	0	0	1	1	1	-0.702307	3.66476e-06	2.09741e-05	0.493235
[truncated: 7,958 more rows]

## Sheet: P6_enriched, R2 >08
P6 weeks miRNA-mRNA enriched network (R2 > 0.8, adj.P.Val < 0.05)
miRNA	logFC	AveExpr	t	P.Value	adj.P.Val	Target Gene(s), FDR < 0.05	ENSEMBL	GO_CC	GO_BP	GO_MF
mmu-miR-223-3p	7.89115	7.43255	44.1089	7.22713e-50	7.75471e-47	NA	NA	NA	NA	NA
mmu-miR-142a-3p	6.71347	10.6845	40.5291	1.34194e-47	7.19953e-45	NA	NA	NA	NA	NA
mmu-miR-3473e	4.62434	5.83026	27.6717	1.39074e-37	4.97422e-35	NA	NA	NA	NA	NA
mmu-miR-3473b	4.49034	6.66913	26.363	2.40406e-36	6.44889e-34	Padi2	ENSMUSG00000028927	GO:0000791;GO:0005634;GO:0005737;GO:0005737	GO:0030520;GO:0045815;GO:0070100;GO:1901624;GO:1990830	GO:0004668;GO:0004668;GO:0005509;GO:0016787;GO:0030331;GO:0042803;GO:0046872
mmu-miR-142a-5p	6.22484	7.74571	25.8091	8.32389e-36	1.78631e-33	NA	NA	NA	NA	NA
mmu-miR-146a-5p	5.02468	10.914	23.2668	3.34948e-33	5.98999e-31	Acat1, Ccnb2, Cct2, Dhfr, Eid1, Hnrnpa0, Idh1, Impdh1, Kif11, Mrpl30, Nusap1, Sbk1, Stard7, Wnt5a	ENSMUSG00000032047, ENSMUSG00000032218, ENSMUSG00000034024, ENSMUSG00000021707, NA, ENSMUSG00000007836, ENSMUSG00000025950, ENSMUSG00000003500, ENSMUSG00000012443, ENSMUSG00000026087, ENSMUSG00000027306, ENSMUSG00000042978, ENSMUSG00000027367, ENSMUSG00000021994	GO:0005739;GO:0005739;GO:0005739;GO:0005743;GO:0005759;GO:0005739;GO:0005739;GO:0005739;GO:0005743;GO:0005759, GO:0000307;GO:0005634;GO:0005737;GO:0005737;GO:0005813;GO:0005813;GO:0005829;GO:0015630;GO:0016020, GO:0002199;GO:0005737;GO:0005829;GO:0005832;GO:0005832;GO:0005832;GO:0005874;GO:0043209;GO:0044297, GO:0005634;GO:0005737;GO:0005737;GO:0005739;GO:0005739;GO:0005739;GO:0005743;GO:0005759;…	GO:0006085;GO:0006550;GO:0006629;GO:0006631;GO:0006635;GO:0015936;GO:0015937;GO:0046356;GO:0046952;GO:1902860;GO:0006085;GO:0006550;GO:0006629;GO:0006631;GO:0006635;GO:0015936;GO:0015937;GO:0046356;GO:0046952;GO:1902860, GO:0000079;GO:0001701;GO:0007049;GO:0007057;GO:0007057;GO:0008315;GO:0008315;GO:0040008;GO:0043029;GO:0044772;GO:0048538;GO:0051301, GO:0006457;GO:0006457;GO:0007339;GO:0032212;G…	GO:0003985;GO:0003985;GO:0003985;GO:0016453;GO:0016740;GO:0016746;GO:0016747;GO:0019899;GO:0030955;GO:0042802;GO:0046872;GO:0120225;GO:0003985;GO:0003985;GO:0003985;GO:0016453;GO:0016740;GO:0016746;GO:0016747;GO:0019899;GO:0030955;GO:0042802;GO:0046872;GO:0120225, GO:0005515;GO:0016538, GO:0000166;GO:0005524;GO:0016887;GO:0031625;GO:0044183;GO:0051082, GO:0000900;GO:0003723;GO:0003729;GO:0004146;…
mmu-miR-29a-3p	3.09234	12.6294	22.3208	3.56796e-32	5.46917e-30	Col1a1, Col3a1, Ap2b1, Atp5g3, Aurkb, Banf1, Blmh, Bora, Ccna2, Ccnd2, Ccne2, Cdca7, Cdkn2c, Col5a1, Col5a2, Cops5, Ctnnbip1, Ctps, Cyp51, Dcakd, Dcx, Dera, Dll1, E2f2, E2f8, Eif5a, Eomes, Ezh2, Fabp7, Fem1b, Fh1, Fkbp1a, H1f5, H2ax, Hacd1, Hmgcr, Kctd3, Kif11, Kif22, Lmnb1, Lpl, Lrrc59, Map1b, Maz, Nasp, Ndc1, Nkiras2, Nup210, Pclaf, Phc1, Plppr3, Plxnd1, Polr2d, Ppic, Psat1, Rad54l, Serf1, Shcb…	ENSMUSG00000001506, ENSMUSG00000026043, ENSMUSG00000035152, ENSMUSG00000018770, ENSMUSG00000020897, ENSMUSG00000024844, ENSMUSG00000020840, ENSMUSG00000022070, ENSMUSG00000027715, ENSMUSG00000000184, ENSMUSG00000028212, ENSMUSG00000055612, ENSMUSG00000028551, ENSMUSG00000026837, ENSMUSG00000026042, ENSMUSG00000025917, ENSMUSG00000028988, ENSMUSG00000028633, NA, ENSMUSG00000020935, ENSMUSG00000031…	GO:0005576;GO:0005576;GO:0005581;GO:0005581;GO:0005584;GO:0005584;GO:0005584;GO:0005584;GO:0005615;GO:0005615;GO:0005615;GO:0005615;GO:0005737;GO:0005737;GO:0005783;GO:0005794;GO:0030141;GO:0031012;GO:0031012;GO:0062023;GO:0062023, GO:0005576;GO:0005581;GO:0005586;GO:0005586;GO:0005615;GO:0005615;GO:0005615;GO:0031012;GO:0031012;GO:0062023;GO:0062023, GO:0005886;GO:0005905;GO:0009898;GO:0016020;G…	GO:0001501;GO:0001501;GO:0001501;GO:0001503;GO:0001568;GO:0001568;GO:0001568;GO:0001649;GO:0001957;GO:0001958;GO:0007601;GO:0007605;GO:0009612;GO:0010718;GO:0010812;GO:0015031;GO:0030198;GO:0030199;GO:0030199;GO:0030335;GO:0032964;GO:0034504;GO:0034505;GO:0038063;GO:0042060;GO:0043588;GO:0043588;GO:0043589;GO:0045893;GO:0048705;GO:0048706;GO:0060325;GO:0060346;GO:0060351;GO:0071230;GO:0071260;GO:…	GO:0002020;GO:0005201;GO:0005201;GO:0005515;GO:0030020;GO:0042802;GO:0042802;GO:0046872;GO:0048407, GO:0002020;GO:0005178;GO:0005201;GO:0005201;GO:0030020;GO:0046332;GO:0046872;GO:0048407, GO:0005515;GO:0030276;GO:0030276;GO:0044877, GO:0008289;GO:0015078;GO:0022834;GO:0008289;GO:0015078;GO:0022834;GO:0008289;GO:0015078;GO:0022834, GO:0000166;GO:0004672;GO:0004674;GO:0004674;GO:0005515;GO:0005524…
mmu-miR-339-5p	3.16518	7.49135	21.4585	3.30327e-31	4.35921e-29	NA	NA	NA	NA	NA
mmu-miR-223-5p	7.83542	0.450287	21.4198	3.65638e-31	4.35921e-29	NA	NA	NA	NA	NA
[truncated: 158 more rows]

## Sheet: P6_all
P15 - all significant (Adj.P.value < 0.05) miRNA-mRNA negative correlations for enriched miRNAs - with listed databases for evidence of interaction (mirecords, mirtarbase, tarbase)
[truncated: 6,746 more rows]
