# Supplementary material for: Mouse microglia express unique miRNA-mRNA networks to facilitate age-specific functions in the developing central nervous system
Source: Commun Biol. 2023 May 22;6:555. doi: 10.1038/s42003-023-04926-8 (PMC10203306; doi:10.1038/s42003-023-04926-8)
Supplement: Supplementary file 6 — Supplementary data 3 [file 42003_2023_4926_MOESM6_ESM.xlsx]

## Sheet: 8 Weeks KEGG Network
Supplementary Data 3: KEGG Pathway enrichment analysis of target genes in age-specific miRNA-mRNA regulatory networks
	Pathway	N	DE	P.DE
mmu04110	Cell cycle	155	15	4.15838e-12
mmu04114	Oocyte meiosis	121	8	1.05081e-05
mmu03030	DNA replication	35	5	1.25396e-05
mmu04914	Progesterone-mediated oocyte maturation	92	6	0.000153718
mmu04218	Cellular senescence	184	8	0.000208414
mmu04814	Motor proteins	196	8	0.000320305
mmu04115	p53 signaling pathway	72	5	0.000418706
mmu05200	Pathways in cancer	543	12	0.00274666
mmu01232	Nucleotide metabolism	84	4	0.0063924
mmu05010	Alzheimer disease	383	9	0.00645068
mmu05166	Human T-cell leukemia virus 1 infection	250	7	0.00645193
mmu05012	Parkinson disease	264	7	0.00860253
mmu00983	Drug metabolism - other enzymes	92	4	0.00877916
mmu05020	Prion disease	268	7	0.00930423
mmu04390	Hippo signaling pathway	157	5	0.0124716
mmu00240	Pyrimidine metabolism	56	3	0.0131647
mmu04934	Cushing syndrome	162	5	0.0141293
mmu05165	Human papillomavirus infection	362	8	0.0143021
mmu03430	Mismatch repair	22	2	0.0158866
mmu01212	Fatty acid metabolism	62	3	0.0172977
mmu00900	Terpenoid backbone biosynthesis	23	2	0.0173009
mmu05206	MicroRNAs in cancer	303	7	0.0173526
mmu00310	Lysine degradation	64	3	0.0188186
mmu05170	Human immunodeficiency virus 1 infection	240	6	0.019187
mmu04360	Axon guidance	181	5	0.021771
mmu05022	Pathways of neurodegeneration - multiple diseases	471	9	0.0226081
mmu00650	Butanoate metabolism	27	2	0.0234635
mmu05132	Salmonella infection	253	6	0.0241515
mmu04917	Prolactin signaling pathway	74	3	0.0275055
mmu00630	Glyoxylate and dicarboxylate metabolism	32	2	0.032231
mmu04510	Focal adhesion	203	5	0.0335037
mmu03267	Virion - Adenovirus	4	1	0.0348841
mmu04151	PI3K-Akt signaling pathway	359	7	0.0389076
mmu04540	Gap junction	86	3	0.0402999
mmu05226	Gastric cancer	150	4	0.0434891
mmu05014	Amyotrophic lateral sclerosis	369	7	0.0440615
mmu05222	Small cell lung cancer	93	3	0.0489305
mmu05016	Huntington disease	302	6	0.0503924
mmu03440	Homologous recombination	41	2	0.0506508
mmu05203	Viral carcinogenesis	229	5	0.051685
mmu05169	Epstein-Barr virus infection	231	5	0.0532835
mmu04810	Regulation of actin cytoskeleton	231	5	0.0532835
mmu04975	Fat digestion and absorption	43	2	0.0551551
mmu03420	Nucleotide excision repair	43	2	0.0551551
mmu05161	Hepatitis B	163	4	0.0559042
mmu00620	Pyruvate metabolism	44	2	0.0574586
mmu04916	Melanogenesis	100	3	0.0583911
mmu05225	Hepatocellular carcinoma	174	4	0.067756
mmu04979	Cholesterol metabolism	50	2	0.0719495
mmu03460	Fanconi anemia pathway	51	2	0.0744696
mmu00071	Fatty acid degradation	52	2	0.0770179
mmu00380	Tryptophan metabolism	52	2	0.0770179
mmu00280	Valine, leucine and isoleucine degradation	57	2	0.0901577
mmu01200	Carbon metabolism	121	3	0.0914105
mmu04722	Neurotrophin signaling pathway	121	3	0.0914105
mmu04611	Platelet activation	125	3	0.0984265
mmu05217	Basal cell carcinoma	63	2	0.106718
mmu05034	Alcoholism	205	4	0.107485
mmu04068	FoxO signaling pathway	131	3	0.109347
mmu00230	Purine metabolism	134	3	0.114977
mmu04728	Dopaminergic synapse	135	3	0.116878
mmu04210	Apoptosis	136	3	0.118791
mmu04137	Mitophagy - animal	68	2	0.121089
mmu05202	Transcriptional misregulation in cancer	224	4	0.136049
mmu05214	Glioma	74	2	0.138918
mmu00450	Selenocompound metabolism	17	1	0.140163
mmu05224	Breast cancer	147	3	0.140581
mmu04072	Phospholipase D signaling pathway	149	3	0.144682
mmu05133	Pertussis	77	2	0.148038
mmu00670	One carbon pool by folate	19	1	0.15532
mmu01524	Platinum drug resistance	80	2	0.157277
mmu01210	2-Oxocarboxylic acid metabolism	20	1	0.162799
mmu00100	Steroid biosynthesis	20	1	0.162799
mmu05416	Viral myocarditis	88	2	0.182409
mmu04630	JAK-STAT signaling pathway	171	3	0.192162
mmu04310	Wnt signaling pathway	171	3	0.192162
mmu01522	Endocrine resistance	93	2	0.198407
mmu04217	Necroptosis	176	3	0.203469
mmu00790	Folate biosynthesis	26	1	0.20632
mmu04744	Phototransduction	27	1	0.213353
mmu04713	Circadian entrainment	98	2	0.214573
mmu04145	Phagosome	182	3	0.21724
mmu05215	Prostate cancer	99	2	0.217822
mmu01523	Antifolate resistance	29	1	0.227235
mmu00062	Fatty acid elongation	29	1	0.227235
mmu04215	Apoptosis - multiple species	32	1	0.247605
mmu00020	Citrate cycle (TCA cycle)	32	1	0.247605
mmu04725	Cholinergic synapse	112	2	0.260361
mmu01040	Biosynthesis of unsaturated fatty acids	34	1	0.260889
mmu03013	Nucleocytoplasmic transport	117	2	0.276787
mmu04613	Neutrophil extracellular trap formation	208	3	0.278806
mmu05415	Diabetic cardiomyopathy	211	3	0.286045
mmu04621	NOD-like receptor signaling pathway	216	3	0.298147
mmu05219	Bladder cancer	41	1	0.305586
mmu04071	Sphingolipid signaling pathway	126	2	0.306296
mmu04152	AMPK signaling pathway	127	2	0.309565
mmu05208	Chemical carcinogenesis - reactive oxygen species	222	3	0.312712
mmu05167	Kaposi sarcoma-associated herpesvirus infection	224	3	0.317573
mmu04962	Vasopressin-regulated water reabsorption	44	1	0.323915
mmu04714	Thermogenesis	231	3	0.3346
mmu00190	Oxidative phosphorylation	135	2	0.335594
mmu04371	Apelin signaling pathway	137	2	0.342061
mmu04930	Type II diabetes mellitus	48	1	0.347612
mmu04910	Insulin signaling pathway	139	2	0.348509
mmu04550	Signaling pathways regulating pluripotency of stem cells	140	2	0.351726
mmu05017	Spinocerebellar ataxia	141	2	0.354937
mmu04020	Calcium signaling pathway	240	3	0.356474
mmu04270	Vascular smooth muscle contraction	144	2	0.364539
mmu05162	Measles	146	2	0.370911
mmu01240	Biosynthesis of cofactors	152	2	0.389876
mmu05163	Human cytomegalovirus infection	256	3	0.395127
mmu04261	Adrenergic signaling in cardiomyocytes	156	2	0.402383
mmu04340	Hedgehog signaling pathway	58	1	0.403325
mmu04150	mTOR signaling pathway	157	2	0.405492
mmu04330	Notch signaling pathway	60	1	0.41389
mmu05134	Legionellosis	61	1	0.419103
mmu05160	Hepatitis C	165	2	0.430081
mmu04144	Endocytosis	272	3	0.433201
mmu04664	Fc epsilon RI signaling pathway	66	1	0.444489
mmu04720	Long-term potentiation	67	1	0.449433
mmu04022	cGMP-PKG signaling pathway	173	2	0.454139
mmu05211	Renal cell carcinoma	68	1	0.454334
mmu05031	Amphetamine addiction	69	1	0.459191
mmu05230	Central carbon metabolism in cancer	69	1	0.459191
mmu03010	Ribosome	176	2	0.463014
mmu05221	Acute myeloid leukemia	70	1	0.464006
mmu01100	Metabolic pathways	1620	15	0.465981
mmu00480	Glutathione metabolism	72	1	0.473509
mmu05218	Melanoma	72	1	0.473509
mmu05223	Non-small cell lung cancer	72	1	0.473509
mmu04971	Gastric acid secretion	75	1	0.487452
mmu05220	Chronic myeloid leukemia	76	1	0.492019
mmu05212	Pancreatic cancer	76	1	0.492019
mmu04924	Renin secretion	76	1	0.492019
mmu01230	Biosynthesis of amino acids	79	1	0.505478
mmu04146	Peroxisome	86	1	0.535528
mmu04970	Salivary secretion	86	1	0.535528
mmu04260	Cardiac muscle contraction	87	1	0.539671
mmu05210	Colorectal cancer	88	1	0.543777
mmu04512	ECM-receptor interaction	88	1	0.543777
mmu05205	Proteoglycans in cancer	205	2	0.544309
mmu04727	GABAergic synapse	89	1	0.547848
mmu04912	GnRH signaling pathway	90	1	0.551882
mmu05032	Morphine addiction	91	1	0.555881
mmu04520	Adherens junction	92	1	0.559844
mmu04666	Fc gamma R-mediated phagocytosis	93	1	0.563773
mmu04610	Complement and coagulation cascades	94	1	0.567667
mmu04015	Rap1 signaling pathway	214	2	0.567779
mmu04070	Phosphatidylinositol signaling system	96	1	0.575352
mmu04024	cAMP signaling pathway	224	2	0.592841
mmu05207	Chemical carcinogenesis - receptor activation	225	2	0.595288
mmu04925	Aldosterone synthesis and secretion	102	1	0.597608
mmu03015	mRNA surveillance pathway	103	1	0.601204
mmu04660	T cell receptor signaling pathway	103	1	0.601204
mmu04922	Glucagon signaling pathway	104	1	0.604767
mmu05146	Amoebiasis	107	1	0.615271
mmu04974	Protein digestion and absorption	108	1	0.618711
mmu04014	Ras signaling pathway	235	2	0.619164
mmu05145	Toxoplasmosis	110	1	0.625499
mmu04625	C-type lectin receptor signaling pathway	112	1	0.632168
mmu04724	Glutamatergic synapse	113	1	0.635459
mmu04066	HIF-1 signaling pathway	114	1	0.63872
mmu04935	Growth hormone synthesis, secretion and action	117	1	0.648332
mmu04670	Leukocyte transendothelial migration	118	1	0.651479
mmu04919	Thyroid hormone signaling pathway	120	1	0.657691
mmu04650	Natural killer cell mediated cytotoxicity	122	1	0.663794
mmu04750	Inflammatory mediator regulation of TRP channels	127	1	0.678584
mmu04380	Osteoclast differentiation	128	1	0.681464
mmu04926	Relaxin signaling pathway	129	1	0.684318
mmu04726	Serotonergic synapse	131	1	0.689951
mmu04915	Estrogen signaling pathway	134	1	0.698216
mmu05135	Yersinia infection	135	1	0.700922
mmu05418	Fluid shear stress and atherosclerosis	147	1	0.731585
mmu04723	Retrograde endocannabinoid signaling	148	1	0.733995
mmu05322	Systemic lupus erythematosus	149	1	0.736384
mmu04010	MAPK signaling pathway	294	2	0.738567
mmu04921	Oxytocin signaling pathway	153	1	0.74573
mmu04932	Non-alcoholic fatty liver disease	156	1	0.752524
mmu04530	Tight junction	167	1	0.775936
mmu05164	Influenza A	173	1	0.78777
mmu05152	Tuberculosis	180	1	0.800797
mmu04062	Chemokine signaling pathway	192	1	0.821318
mmu05417	Lipid and atherosclerosis	216	1	0.856298
mmu04080	Neuroactive ligand-receptor interaction	391	1	0.971177
mmu04740	Olfactory transduction	1167	1	0.999985
mmu00780	Biotin metabolism	3	0	1
mmu00785	Lipoic acid metabolism	4	0	1
mmu00290	Valine, leucine and isoleucine biosynthesis	4	0	1
mmu03265	Virion - Lyssavirus	4	0	1
mmu00524	Neomycin, kanamycin and gentamicin biosynthesis	5	0	1
mmu00232	Caffeine metabolism	6	0	1
mmu00470	D-Amino acid metabolism	6	0	1
mmu00440	Phosphonate and phosphinate metabolism	6	0	1
mmu00740	Riboflavin metabolism	8	0	1
mmu04122	Sulfur relay system	8	0	1
mmu00400	Phenylalanine, tyrosine and tryptophan biosynthesis	9	0	1
mmu00750	Vitamin B6 metabolism	9	0	1
mmu03264	Virion - Flavivirus	10	0	1
mmu03266	Virion - Herpesvirus	10	0	1
mmu03260	Virion - Human immunodeficiency virus	10	0	1
mmu00920	Sulfur metabolism	11	0	1
mmu00130	Ubiquinone and other terpenoid-quinone biosynthesis	11	0	1
mmu03450	Non-homologous end-joining	13	0	1
mmu00533	Glycosaminoglycan biosynthesis - keratan sulfate	14	0	1
mmu00604	Glycosphingolipid biosynthesis - ganglio series	15	0	1
mmu00730	Thiamine metabolism	15	0	1
mmu00603	Glycosphingolipid biosynthesis - globo and isoglobo series	16	0	1
mmu00910	Nitrogen metabolism	17	0	1
mmu00511	Other glycan degradation	18	0	1
mmu00120	Primary bile acid biosynthesis	18	0	1
mmu00061	Fatty acid biosynthesis	19	0	1
mmu00220	Arginine biosynthesis	20	0	1
mmu00532	Glycosaminoglycan biosynthesis - chondroitin sulfate / dermatan sulfate	21	0	1
mmu00531	Glycosaminoglycan degradation	21	0	1
mmu00770	Pantothenate and CoA biosynthesis	21	0	1
mmu00360	Phenylalanine metabolism	21	0	1
mmu04964	Proximal tubule bicarbonate reclamation	22	0	1
mmu00430	Taurine and hypotaurine metabolism	22	0	1
mmu00515	Mannose type O-glycan biosynthesis	23	0	1
mmu00534	Glycosaminoglycan biosynthesis - heparan sulfate / heparin	24	0	1
mmu04977	Vitamin digestion and absorption	24	0	1
mmu00592	alpha-Linolenic acid metabolism	25	0	1
mmu05310	Asthma	25	0	1
mmu00601	Glycosphingolipid biosynthesis - lacto and neolacto series	26	0	1
mmu00563	Glycosylphosphatidylinositol (GPI)-anchor biosynthesis	26	0	1
mmu00340	Histidine metabolism	26	0	1
mmu04966	Collecting duct acid secretion	27	0	1
mmu04392	Hippo signaling pathway - multiple species	27	0	1
mmu04950	Maturity onset diabetes of the young	27	0	1
mmu03060	Protein export	29	0	1
mmu00053	Ascorbate and aldarate metabolism	31	0	1
mmu00640	Propanoate metabolism	31	0	1
mmu04136	Autophagy - other	32	0	1
mmu00410	beta-Alanine metabolism	32	0	1
mmu00052	Galactose metabolism	32	0	1
mmu00512	Mucin type O-glycan biosynthesis	32	0	1
mmu03020	RNA polymerase	32	0	1
mmu00030	Pentose phosphate pathway	33	0	1
mmu04130	SNARE interactions in vesicular transport	33	0	1
mmu04710	Circadian rhythm	34	0	1
mmu00500	Starch and sucrose metabolism	34	0	1
mmu00051	Fructose and mannose metabolism	36	0	1
mmu00040	Pentose and glucuronate interconversions	36	0	1
mmu05340	Primary immunodeficiency	36	0	1
mmu04614	Renin-angiotensin system	37	0	1
mmu05216	Thyroid cancer	37	0	1
mmu04960	Aldosterone-regulated sodium reabsorption	38	0	1
mmu01250	Biosynthesis of nucleotide sugars	38	0	1
mmu05143	African trypanosomiasis	39	0	1
mmu00250	Alanine, aspartate and glutamate metabolism	39	0	1
mmu04216	Ferroptosis	40	0	1
mmu00260	Glycine, serine and threonine metabolism	40	0	1
mmu05033	Nicotine addiction	40	0	1
mmu00350	Tyrosine metabolism	40	0	1
mmu00513	Various types of N-glycan biosynthesis	40	0	1
mmu00760	Nicotinate and nicotinamide metabolism	41	0	1
mmu04672	Intestinal immune network for IgA production	43	0	1
mmu00514	Other types of O-glycan biosynthesis	43	0	1
mmu00860	Porphyrin metabolism	43	0	1
mmu03022	Basal transcription factors	44	0	1
mmu03410	Base excision repair	47	0	1
mmu03050	Proteasome	47	0	1
mmu04973	Carbohydrate digestion and absorption	48	0	1
mmu05030	Cocaine addiction	48	0	1
mmu00565	Ether lipid metabolism	48	0	1
mmu00591	Linoleic acid metabolism	50	0	1
mmu00510	N-Glycan biosynthesis	50	0	1
mmu00520	Amino sugar and nucleotide sugar metabolism	51	0	1
mmu02010	ABC transporters	52	0	1
mmu00330	Arginine and proline metabolism	54	0	1
mmu04978	Mineral absorption	54	0	1
mmu00600	Sphingolipid metabolism	54	0	1
mmu00270	Cysteine and methionine metabolism	55	0	1
mmu05144	Malaria	57	0	1
mmu04923	Regulation of lipolysis in adipocytes	57	0	1
mmu05213	Endometrial cancer	58	0	1
mmu04370	VEGF signaling pathway	58	0	1
mmu04730	Long-term depression	60	0	1
mmu04961	Endocrine and other factor-regulated calcium reabsorption	61	0	1
mmu03250	Viral life cycle - HIV-1	61	0	1
mmu05321	Inflammatory bowel disease	62	0	1
mmu04213	Longevity regulating pathway - multiple species	62	0	1
mmu05330	Allograft rejection	63	0	1
mmu00561	Glycerolipid metabolism	63	0	1
mmu04929	GnRH secretion	63	0	1
mmu05332	Graft-versus-host disease	63	0	1
mmu04913	Ovarian steroidogenesis	63	0	1
mmu00970	Aminoacyl-tRNA biosynthesis	66	0	1
mmu00010	Glycolysis / Gluconeogenesis	67	0	1
mmu05140	Leishmaniasis	70	0	1
mmu04940	Type I diabetes mellitus	70	0	1
mmu04920	Adipocytokine signaling pathway	71	0	1
mmu00982	Drug metabolism - cytochrome P450	71	0	1
mmu04622	RIG-I-like receptor signaling pathway	71	0	1
mmu04927	Cortisol synthesis and secretion	72	0	1
mmu00562	Inositol phosphate metabolism	72	0	1
mmu00980	Metabolism of xenobiotics by cytochrome P450	73	0	1
mmu04918	Thyroid hormone synthesis	74	0	1
mmu04623	Cytosolic DNA-sensing pathway	75	0	1
mmu05100	Bacterial invasion of epithelial cells	76	0	1
mmu05412	Arrhythmogenic right ventricular cardiomyopathy	77	0	1
mmu04721	Synaptic vesicle cycle	77	0	1
mmu05320	Autoimmune thyroid disease	79	0	1
mmu01521	EGFR tyrosine kinase inhibitor resistance	79	0	1
mmu04662	B cell receptor signaling pathway	83	0	1
mmu05204	Chemical carcinogenesis - DNA adducts	84	0	1
mmu04012	ErbB signaling pathway	84	0	1
mmu03018	RNA degradation	84	0	1
mmu00590	Arachidonic acid metabolism	85	0	1
mmu04911	Insulin secretion	86	0	1
mmu05323	Rheumatoid arthritis	87	0	1
mmu05235	PD-L1 expression and PD-1 checkpoint pathway in cancer	88	0	1
mmu04658	Th1 and Th2 cell differentiation	88	0	1
mmu03320	PPAR signaling pathway	89	0	1
mmu04612	Antigen processing and presentation	90	0	1
mmu04211	Longevity regulating pathway	90	0	1
mmu05410	Hypertrophic cardiomyopathy	91	0	1
mmu04742	Taste transduction	92	0	1
mmu04657	IL-17 signaling pathway	93	0	1
mmu00140	Steroid hormone biosynthesis	93	0	1
mmu05414	Dilated cardiomyopathy	94	0	1
mmu04640	Hematopoietic cell lineage	94	0	1
mmu04061	Viral protein interaction with cytokine and cytokine receptor	95	0	1
mmu00830	Retinol metabolism	97	0	1
mmu05231	Choline metabolism in cancer	98	0	1
mmu00564	Glycerophospholipid metabolism	98	0	1
mmu04350	TGF-beta signaling pathway	99	0	1
mmu04976	Bile secretion	100	0	1
mmu04620	Toll-like receptor signaling pathway	100	0	1
mmu04933	AGE-RAGE signaling pathway in diabetic complications	101	0	1
mmu05142	Chagas disease	103	0	1
mmu04064	NF-kappa B signaling pathway	105	0	1
mmu04659	Th17 cell differentiation	105	0	1
mmu04928	Parathyroid hormone synthesis, secretion and action	108	0	1
mmu04931	Insulin resistance	110	0	1
mmu04972	Pancreatic secretion	114	0	1
mmu04668	TNF signaling pathway	115	0	1
mmu03008	Ribosome biogenesis in eukaryotes	121	0	1
mmu05150	Staphylococcus aureus infection	128	0	1
mmu04142	Lysosome	135	0	1
mmu04936	Alcoholic liver disease	141	0	1
mmu04140	Autophagy - animal	142	0	1
mmu04120	Ubiquitin mediated proteolysis	147	0	1
mmu03040	Spliceosome	158	0	1
mmu04141	Protein processing in endoplasmic reticulum	172	0	1
mmu04514	Cell adhesion molecules	182	0	1
mmu05171	Coronavirus disease - COVID-19	248	0	1
mmu04060	Cytokine-cytokine receptor interaction	292	0	1
mmu05168	Herpes simplex virus 1 infection	459	0	1

## Sheet: P15 KEGG Network
	Pathway	N	DE	P.DE
mmu04110	Cell cycle	155	15	6.26637e-11
mmu04218	Cellular senescence	184	11	3.50572e-06
mmu04115	p53 signaling pathway	72	7	1.00339e-05
mmu05200	Pathways in cancer	543	17	4.7484e-05
mmu05222	Small cell lung cancer	93	7	5.38648e-05
mmu04114	Oocyte meiosis	121	7	0.000282274
mmu04934	Cushing syndrome	162	8	0.000304828
mmu04914	Progesterone-mediated oocyte maturation	92	6	0.000411678
mmu03030	DNA replication	35	4	0.00047966
mmu05166	Human T-cell leukemia virus 1 infection	250	9	0.00127657
mmu00900	Terpenoid backbone biosynthesis	23	3	0.00174439
mmu05169	Epstein-Barr virus infection	231	8	0.00302997
mmu05215	Prostate cancer	99	5	0.00390609
mmu00310	Lysine degradation	64	4	0.00460814
mmu05206	MicroRNAs in cancer	303	9	0.00467153
mmu05226	Gastric cancer	150	6	0.00505718
mmu04510	Focal adhesion	203	7	0.00563028
mmu04390	Hippo signaling pathway	157	6	0.00629765
mmu05214	Glioma	74	4	0.00770286
mmu01200	Carbon metabolism	121	5	0.00905502
mmu03440	Homologous recombination	41	3	0.00915336
mmu04611	Platelet activation	125	5	0.0103372
mmu03420	Nucleotide excision repair	43	3	0.0104372
mmu00620	Pyruvate metabolism	44	3	0.0111162
mmu04360	Axon guidance	181	6	0.0122471
mmu05165	Human papillomavirus infection	362	9	0.0141957
mmu01522	Endocrine resistance	93	4	0.016799
mmu04814	Motor proteins	196	6	0.0175319
mmu05224	Breast cancer	147	5	0.0196516
mmu05010	Alzheimer disease	383	9	0.0197885
mmu04072	Phospholipase D signaling pathway	149	5	0.0207035
mmu03430	Mismatch repair	22	2	0.0223087
mmu04974	Protein digestion and absorption	108	4	0.0273774
mmu01212	Fatty acid metabolism	62	3	0.0277114
mmu05161	Hepatitis B	163	5	0.0291053
mmu00650	Butanoate metabolism	27	2	0.0327627
mmu05203	Viral carcinogenesis	229	6	0.0342623
mmu04630	JAK-STAT signaling pathway	171	5	0.0347536
mmu04310	Wnt signaling pathway	171	5	0.0347536
mmu05211	Renal cell carcinoma	68	3	0.0351047
mmu04151	PI3K-Akt signaling pathway	359	8	0.0360079
mmu05225	Hepatocellular carcinoma	174	5	0.0370356
mmu05218	Melanoma	72	3	0.0405441
mmu05016	Huntington disease	302	7	0.0406503
mmu03267	Virion - Adenovirus	4	1	0.0416654
mmu04917	Prolactin signaling pathway	74	3	0.0434147
mmu00020	Citrate cycle (TCA cycle)	32	2	0.0447534
mmu00630	Glyoxylate and dicarboxylate metabolism	32	2	0.0447534
mmu05220	Chronic myeloid leukemia	76	3	0.0463847
mmu04068	FoxO signaling pathway	131	4	0.0499392
mmu01232	Nucleotide metabolism	84	3	0.0592351
mmu05012	Parkinson disease	264	6	0.0607391
mmu04540	Gap junction	86	3	0.062684
mmu05020	Prion disease	268	6	0.0643737
mmu05219	Bladder cancer	41	2	0.0696316
mmu05415	Diabetic cardiomyopathy	211	5	0.072743
mmu04975	Fat digestion and absorption	43	2	0.0756575
mmu01240	Biosynthesis of cofactors	152	4	0.0773179
mmu03410	Base excision repair	47	2	0.0881789
mmu04916	Melanogenesis	100	3	0.0893072
mmu00750	Vitamin B6 metabolism	9	1	0.0913382
mmu04933	AGE-RAGE signaling pathway in diabetic complications	101	3	0.0913662
mmu05014	Amyotrophic lateral sclerosis	369	7	0.0955646
mmu04810	Regulation of actin cytoskeleton	231	5	0.0978512
mmu04979	Cholesterol metabolism	50	2	0.0979451
mmu03460	Fanconi anemia pathway	51	2	0.101266
mmu05146	Amoebiasis	107	3	0.104128
mmu00071	Fatty acid degradation	52	2	0.104619
mmu00380	Tryptophan metabolism	52	2	0.104619
mmu00240	Pyrimidine metabolism	56	2	0.118319
mmu00280	Valine, leucine and isoleucine degradation	57	2	0.121812
mmu05022	Pathways of neurodegeneration - multiple diseases	471	8	0.124982
mmu03013	Nucleocytoplasmic transport	117	3	0.126847
mmu04670	Leukocyte transendothelial migration	118	3	0.129211
mmu04330	Notch signaling pathway	60	2	0.132439
mmu04722	Neurotrophin signaling pathway	121	3	0.136397
mmu05217	Basal cell carcinoma	63	2	0.14327
mmu04137	Mitophagy - animal	68	2	0.161712
mmu05230	Central carbon metabolism in cancer	69	2	0.165452
mmu00450	Selenocompound metabolism	17	1	0.165566
mmu00230	Purine metabolism	134	3	0.169015
mmu05205	Proteoglycans in cancer	205	4	0.171889
mmu05223	Non-small cell lung cancer	72	2	0.17676
mmu01100	Metabolic pathways	1620	21	0.182798
mmu00670	One carbon pool by folate	19	1	0.183165
mmu04015	Rap1 signaling pathway	214	4	0.190873
mmu01210	2-Oxocarboxylic acid metabolism	20	1	0.191826
mmu00100	Steroid biosynthesis	20	1	0.191826
mmu05212	Pancreatic cancer	76	2	0.192021
mmu05133	Pertussis	77	2	0.195864
mmu05162	Measles	146	3	0.200917
mmu01230	Biosynthesis of amino acids	79	2	0.203579
mmu05208	Chemical carcinogenesis - reactive oxygen species	222	4	0.208286
mmu05202	Transcriptional misregulation in cancer	224	4	0.212711
mmu04977	Vitamin digestion and absorption	24	1	0.225572
mmu04150	mTOR signaling pathway	157	3	0.231312
mmu04512	ECM-receptor interaction	88	2	0.238656
mmu05416	Viral myocarditis	88	2	0.238656
mmu00790	Folate biosynthesis	26	1	0.241917
mmu03320	PPAR signaling pathway	89	2	0.242579
mmu04020	Calcium signaling pathway	240	4	0.249004
mmu05170	Human immunodeficiency virus 1 infection	240	4	0.249004
mmu04392	Hippo signaling pathway - multiple species	27	1	0.249962
mmu04744	Phototransduction	27	1	0.249962
mmu05160	Hepatitis C	165	3	0.253933
mmu00983	Drug metabolism - other enzymes	92	2	0.254362
mmu04610	Complement and coagulation cascades	94	2	0.262227
mmu01523	Antifolate resistance	29	1	0.265798
mmu00062	Fatty acid elongation	29	1	0.265798
mmu04070	Phosphatidylinositol signaling system	96	2	0.270094
mmu05132	Salmonella infection	253	4	0.279432
mmu05163	Human cytomegalovirus infection	256	4	0.286544
mmu03020	RNA polymerase	32	1	0.288934
mmu00030	Pentose phosphate pathway	33	1	0.296484
mmu01040	Biosynthesis of unsaturated fatty acids	34	1	0.303956
mmu05340	Primary immunodeficiency	36	1	0.318663
mmu04144	Endocytosis	272	4	0.324875
mmu04625	C-type lectin receptor signaling pathway	112	2	0.332731
mmu04066	HIF-1 signaling pathway	114	2	0.340479
mmu00260	Glycine, serine and threonine metabolism	40	1	0.347161
mmu04650	Natural killer cell mediated cytotoxicity	122	2	0.371179
mmu04962	Vasopressin-regulated water reabsorption	44	1	0.374479
mmu04152	AMPK signaling pathway	127	2	0.390087
mmu04926	Relaxin signaling pathway	129	2	0.397582
mmu04930	Type II diabetes mellitus	48	1	0.400666
mmu04621	NOD-like receptor signaling pathway	216	3	0.401409
mmu00190	Oxidative phosphorylation	135	2	0.41981
mmu04024	cAMP signaling pathway	224	3	0.424184
mmu05167	Kaposi sarcoma-associated herpesvirus infection	224	3	0.424184
mmu04371	Apelin signaling pathway	137	2	0.427129
mmu04910	Insulin signaling pathway	139	2	0.434401
mmu04550	Signaling pathways regulating pluripotency of stem cells	140	2	0.438019
mmu05017	Spinocerebellar ataxia	141	2	0.441624
mmu04714	Thermogenesis	231	3	0.443876
mmu00270	Cysteine and methionine metabolism	55	1	0.443907
mmu04270	Vascular smooth muscle contraction	144	2	0.452365
mmu04014	Ras signaling pathway	235	3	0.455016
mmu04340	Hedgehog signaling pathway	58	1	0.46148
mmu04961	Endocrine and other factor-regulated calcium reabsorption	61	1	0.478503
mmu05134	Legionellosis	61	1	0.478503
mmu03250	Viral life cycle - HIV-1	61	1	0.478503
mmu00561	Glycerolipid metabolism	63	1	0.489554
mmu04261	Adrenergic signaling in cardiomyocytes	156	2	0.494138
mmu04664	Fc epsilon RI signaling pathway	66	1	0.505699
mmu04720	Long-term potentiation	67	1	0.510967
mmu05031	Amphetamine addiction	69	1	0.521338
mmu05221	Acute myeloid leukemia	70	1	0.526441
mmu04530	Tight junction	167	2	0.530646
mmu04920	Adipocytokine signaling pathway	71	1	0.531491
mmu00480	Glutathione metabolism	72	1	0.536487
mmu00562	Inositol phosphate metabolism	72	1	0.536487
mmu04022	cGMP-PKG signaling pathway	173	2	0.549805
mmu04971	Gastric acid secretion	75	1	0.551161
mmu04924	Renin secretion	76	1	0.55595
mmu04217	Necroptosis	176	2	0.55918
mmu04721	Synaptic vesicle cycle	77	1	0.560688
mmu01521	EGFR tyrosine kinase inhibitor resistance	79	1	0.570014
mmu01524	Platinum drug resistance	80	1	0.574603
mmu04145	Phagosome	182	2	0.577517
mmu04911	Insulin secretion	86	1	0.601139
mmu04146	Peroxisome	86	1	0.601139
mmu04970	Salivary secretion	86	1	0.601139
mmu04260	Cardiac muscle contraction	87	1	0.6054
mmu04010	MAPK signaling pathway	294	3	0.606365
mmu05235	PD-L1 expression and PD-1 checkpoint pathway in cancer	88	1	0.609615
mmu04658	Th1 and Th2 cell differentiation	88	1	0.609615
mmu04912	GnRH signaling pathway	90	1	0.617913
mmu04520	Adherens junction	92	1	0.626036
mmu04666	Fc gamma R-mediated phagocytosis	93	1	0.630033
mmu04657	IL-17 signaling pathway	93	1	0.630033
mmu00140	Steroid hormone biosynthesis	93	1	0.630033
mmu05034	Alcoholism	205	2	0.64266
mmu05231	Choline metabolism in cancer	98	1	0.649393
mmu04713	Circadian entrainment	98	1	0.649393
mmu04613	Neutrophil extracellular trap formation	208	2	0.650557
mmu04976	Bile secretion	100	1	0.656854
mmu04925	Aldosterone synthesis and secretion	102	1	0.664157
mmu05142	Chagas disease	103	1	0.667751
mmu04660	T cell receptor signaling pathway	103	1	0.667751
mmu04922	Glucagon signaling pathway	104	1	0.671306
mmu04931	Insulin resistance	110	1	0.691863
mmu05145	Toxoplasmosis	110	1	0.691863
mmu05207	Chemical carcinogenesis - receptor activation	225	2	0.692736
mmu04725	Cholinergic synapse	112	1	0.698428
mmu04935	Growth hormone synthesis, secretion and action	117	1	0.714242
mmu04071	Sphingolipid signaling pathway	126	1	0.740666
mmu04750	Inflammatory mediator regulation of TRP channels	127	1	0.743448
mmu04380	Osteoclast differentiation	128	1	0.746201
mmu04915	Estrogen signaling pathway	134	1	0.762114
mmu04728	Dopaminergic synapse	135	1	0.764669
mmu04210	Apoptosis	136	1	0.767196
mmu05418	Fluid shear stress and atherosclerosis	147	1	0.793285
mmu04120	Ubiquitin mediated proteolysis	147	1	0.793285
mmu05322	Systemic lupus erythematosus	149	1	0.797707
mmu04921	Oxytocin signaling pathway	153	1	0.806273
mmu04932	Non-alcoholic fatty liver disease	156	1	0.812461
mmu05164	Influenza A	173	1	0.844003
mmu03010	Ribosome	176	1	0.848997
mmu05152	Tuberculosis	180	1	0.85541
mmu05417	Lipid and atherosclerosis	216	1	0.902245
mmu04080	Neuroactive ligand-receptor interaction	391	1	0.985749
mmu05168	Herpes simplex virus 1 infection	459	1	0.993327
mmu04740	Olfactory transduction	1167	1	0.999998
mmu00780	Biotin metabolism	3	0	1
mmu00785	Lipoic acid metabolism	4	0	1
mmu00290	Valine, leucine and isoleucine biosynthesis	4	0	1
mmu03265	Virion - Lyssavirus	4	0	1
mmu00524	Neomycin, kanamycin and gentamicin biosynthesis	5	0	1
mmu00232	Caffeine metabolism	6	0	1
mmu00470	D-Amino acid metabolism	6	0	1
mmu00440	Phosphonate and phosphinate metabolism	6	0	1
mmu00740	Riboflavin metabolism	8	0	1
mmu04122	Sulfur relay system	8	0	1
mmu00400	Phenylalanine, tyrosine and tryptophan biosynthesis	9	0	1
mmu03264	Virion - Flavivirus	10	0	1
mmu03266	Virion - Herpesvirus	10	0	1
mmu03260	Virion - Human immunodeficiency virus	10	0	1
mmu00920	Sulfur metabolism	11	0	1
mmu00130	Ubiquinone and other terpenoid-quinone biosynthesis	11	0	1
mmu03450	Non-homologous end-joining	13	0	1
mmu00533	Glycosaminoglycan biosynthesis - keratan sulfate	14	0	1
mmu00604	Glycosphingolipid biosynthesis - ganglio series	15	0	1
mmu00730	Thiamine metabolism	15	0	1
mmu00603	Glycosphingolipid biosynthesis - globo and isoglobo series	16	0	1
mmu00910	Nitrogen metabolism	17	0	1
mmu00511	Other glycan degradation	18	0	1
mmu00120	Primary bile acid biosynthesis	18	0	1
mmu00061	Fatty acid biosynthesis	19	0	1
mmu00220	Arginine biosynthesis	20	0	1
mmu00532	Glycosaminoglycan biosynthesis - chondroitin sulfate / dermatan sulfate	21	0	1
mmu00531	Glycosaminoglycan degradation	21	0	1
mmu00770	Pantothenate and CoA biosynthesis	21	0	1
mmu00360	Phenylalanine metabolism	21	0	1
mmu04964	Proximal tubule bicarbonate reclamation	22	0	1
mmu00430	Taurine and hypotaurine metabolism	22	0	1
mmu00515	Mannose type O-glycan biosynthesis	23	0	1
mmu00534	Glycosaminoglycan biosynthesis - heparan sulfate / heparin	24	0	1
mmu00592	alpha-Linolenic acid metabolism	25	0	1
mmu05310	Asthma	25	0	1
mmu00601	Glycosphingolipid biosynthesis - lacto and neolacto series	26	0	1
mmu00563	Glycosylphosphatidylinositol (GPI)-anchor biosynthesis	26	0	1
mmu00340	Histidine metabolism	26	0	1
mmu04966	Collecting duct acid secretion	27	0	1
mmu04950	Maturity onset diabetes of the young	27	0	1
mmu03060	Protein export	29	0	1
mmu00053	Ascorbate and aldarate metabolism	31	0	1
mmu00640	Propanoate metabolism	31	0	1
mmu04215	Apoptosis - multiple species	32	0	1
mmu04136	Autophagy - other	32	0	1
mmu00410	beta-Alanine metabolism	32	0	1
mmu00052	Galactose metabolism	32	0	1
mmu00512	Mucin type O-glycan biosynthesis	32	0	1
mmu04130	SNARE interactions in vesicular transport	33	0	1
mmu04710	Circadian rhythm	34	0	1
mmu00500	Starch and sucrose metabolism	34	0	1
mmu00051	Fructose and mannose metabolism	36	0	1
mmu00040	Pentose and glucuronate interconversions	36	0	1
mmu04614	Renin-angiotensin system	37	0	1
mmu05216	Thyroid cancer	37	0	1
mmu04960	Aldosterone-regulated sodium reabsorption	38	0	1
mmu01250	Biosynthesis of nucleotide sugars	38	0	1
mmu05143	African trypanosomiasis	39	0	1
mmu00250	Alanine, aspartate and glutamate metabolism	39	0	1
mmu04216	Ferroptosis	40	0	1
mmu05033	Nicotine addiction	40	0	1
mmu00350	Tyrosine metabolism	40	0	1
mmu00513	Various types of N-glycan biosynthesis	40	0	1
mmu00760	Nicotinate and nicotinamide metabolism	41	0	1
mmu04672	Intestinal immune network for IgA production	43	0	1
mmu00514	Other types of O-glycan biosynthesis	43	0	1
mmu00860	Porphyrin metabolism	43	0	1
mmu03022	Basal transcription factors	44	0	1
mmu03050	Proteasome	47	0	1
mmu04973	Carbohydrate digestion and absorption	48	0	1
mmu05030	Cocaine addiction	48	0	1
mmu00565	Ether lipid metabolism	48	0	1
mmu00591	Linoleic acid metabolism	50	0	1
mmu00510	N-Glycan biosynthesis	50	0	1
mmu00520	Amino sugar and nucleotide sugar metabolism	51	0	1
mmu02010	ABC transporters	52	0	1
mmu00330	Arginine and proline metabolism	54	0	1
mmu04978	Mineral absorption	54	0	1
mmu00600	Sphingolipid metabolism	54	0	1
mmu05144	Malaria	57	0	1
mmu04923	Regulation of lipolysis in adipocytes	57	0	1
mmu05213	Endometrial cancer	58	0	1
mmu04370	VEGF signaling pathway	58	0	1
mmu04730	Long-term depression	60	0	1
mmu05321	Inflammatory bowel disease	62	0	1
mmu04213	Longevity regulating pathway - multiple species	62	0	1
mmu05330	Allograft rejection	63	0	1
mmu04929	GnRH secretion	63	0	1
mmu05332	Graft-versus-host disease	63	0	1
mmu04913	Ovarian steroidogenesis	63	0	1
mmu00970	Aminoacyl-tRNA biosynthesis	66	0	1
mmu00010	Glycolysis / Gluconeogenesis	67	0	1
mmu05140	Leishmaniasis	70	0	1
mmu04940	Type I diabetes mellitus	70	0	1
mmu00982	Drug metabolism - cytochrome P450	71	0	1
mmu04622	RIG-I-like receptor signaling pathway	71	0	1
mmu04927	Cortisol synthesis and secretion	72	0	1
mmu00980	Metabolism of xenobiotics by cytochrome P450	73	0	1
mmu04918	Thyroid hormone synthesis	74	0	1
mmu04623	Cytosolic DNA-sensing pathway	75	0	1
mmu05100	Bacterial invasion of epithelial cells	76	0	1
mmu05412	Arrhythmogenic right ventricular cardiomyopathy	77	0	1
mmu05320	Autoimmune thyroid disease	79	0	1
mmu04662	B cell receptor signaling pathway	83	0	1
mmu05204	Chemical carcinogenesis - DNA adducts	84	0	1
mmu04012	ErbB signaling pathway	84	0	1
mmu03018	RNA degradation	84	0	1
mmu00590	Arachidonic acid metabolism	85	0	1
mmu05323	Rheumatoid arthritis	87	0	1
mmu05210	Colorectal cancer	88	0	1
mmu04727	GABAergic synapse	89	0	1
mmu04612	Antigen processing and presentation	90	0	1
mmu04211	Longevity regulating pathway	90	0	1
mmu05410	Hypertrophic cardiomyopathy	91	0	1
mmu05032	Morphine addiction	91	0	1
mmu04742	Taste transduction	92	0	1
mmu05414	Dilated cardiomyopathy	94	0	1
mmu04640	Hematopoietic cell lineage	94	0	1
mmu04061	Viral protein interaction with cytokine and cytokine receptor	95	0	1
mmu00830	Retinol metabolism	97	0	1
mmu00564	Glycerophospholipid metabolism	98	0	1
mmu04350	TGF-beta signaling pathway	99	0	1
mmu04620	Toll-like receptor signaling pathway	100	0	1
mmu03015	mRNA surveillance pathway	103	0	1
mmu04064	NF-kappa B signaling pathway	105	0	1
mmu04659	Th17 cell differentiation	105	0	1
mmu04928	Parathyroid hormone synthesis, secretion and action	108	0	1
mmu04724	Glutamatergic synapse	113	0	1
mmu04972	Pancreatic secretion	114	0	1
mmu04668	TNF signaling pathway	115	0	1
mmu04919	Thyroid hormone signaling pathway	120	0	1
mmu03008	Ribosome biogenesis in eukaryotes	121	0	1
mmu05150	Staphylococcus aureus infection	128	0	1
mmu04726	Serotonergic synapse	131	0	1
mmu04142	Lysosome	135	0	1
mmu05135	Yersinia infection	135	0	1
mmu04936	Alcoholic liver disease	141	0	1
mmu04140	Autophagy - animal	142	0	1
mmu04723	Retrograde endocannabinoid signaling	148	0	1
mmu03040	Spliceosome	158	0	1
mmu04141	Protein processing in endoplasmic reticulum	172	0	1
mmu04514	Cell adhesion molecules	182	0	1
mmu04062	Chemokine signaling pathway	192	0	1
mmu05171	Coronavirus disease - COVID-19	248	0	1
mmu04060	Cytokine-cytokine receptor interaction	292	0	1

## Sheet: P6 KEGG Network
	Pathway	N	DE	P.DE
mmu04110	Cell cycle	155	14	2.5855e-10
mmu04218	Cellular senescence	184	10	1.18407e-05
mmu05200	Pathways in cancer	543	16	6.60004e-05
mmu04914	Progesterone-mediated oocyte maturation	92	6	0.000274357
mmu05222	Small cell lung cancer	93	6	0.00029099
mmu03030	DNA replication	35	4	0.00036049
mmu04115	p53 signaling pathway	72	5	0.00068005
mmu04934	Cushing syndrome	162	7	0.00103336
mmu04114	Oocyte meiosis	121	6	0.00117862
mmu00900	Terpenoid backbone biosynthesis	23	3	0.00140592
mmu05166	Human T-cell leukemia virus 1 infection	250	8	0.00308494
mmu00310	Lysine degradation	64	4	0.00352394
mmu04390	Hippo signaling pathway	157	6	0.00437409
mmu05214	Glioma	74	4	0.00592543
mmu01200	Carbon metabolism	121	5	0.00664025
mmu03440	Homologous recombination	41	3	0.00745224
mmu05169	Epstein-Barr virus infection	231	7	0.00748239
mmu03420	Nucleotide excision repair	43	3	0.0085069
mmu00620	Pyruvate metabolism	44	3	0.00906542
mmu05206	MicroRNAs in cancer	303	8	0.00962549
mmu04814	Motor proteins	196	6	0.0124758
mmu01522	Endocrine resistance	93	4	0.0130669
mmu04510	Focal adhesion	203	6	0.0146274
mmu05224	Breast cancer	147	5	0.0146388
mmu04072	Phospholipase D signaling pathway	149	5	0.0154408
mmu05226	Gastric cancer	150	5	0.0158526
mmu05215	Prostate cancer	99	4	0.0161192
mmu03430	Mismatch repair	22	2	0.0193842
mmu04974	Protein digestion and absorption	108	4	0.0214801
mmu01212	Fatty acid metabolism	62	3	0.0228234
mmu05165	Human papillomavirus infection	362	8	0.0254562
mmu04630	JAK-STAT signaling pathway	171	5	0.02626
mmu04310	Wnt signaling pathway	171	5	0.02626
mmu05225	Hepatocellular carcinoma	174	5	0.0280338
mmu00650	Butanoate metabolism	27	2	0.0285381
mmu05211	Renal cell carcinoma	68	3	0.0290067
mmu05218	Melanoma	72	3	0.0335734
mmu05010	Alzheimer disease	383	8	0.0340233
mmu04611	Platelet activation	125	4	0.0343024
mmu04917	Prolactin signaling pathway	74	3	0.0359891
mmu05220	Chronic myeloid leukemia	76	3	0.0384922
mmu03267	Virion - Adenovirus	4	1	0.038703
mmu00020	Citrate cycle (TCA cycle)	32	2	0.0390782
mmu00630	Glyoxylate and dicarboxylate metabolism	32	2	0.0390782
mmu04068	FoxO signaling pathway	131	4	0.0396964
mmu01232	Nucleotide metabolism	84	3	0.0493657
mmu04540	Gap junction	86	3	0.0522953
mmu05219	Bladder cancer	41	2	0.0610668
mmu01240	Biosynthesis of cofactors	152	4	0.062181
mmu04151	PI3K-Akt signaling pathway	359	7	0.0623817
mmu04975	Fat digestion and absorption	43	2	0.0664151
mmu05203	Viral carcinogenesis	229	5	0.0743501
mmu04916	Melanogenesis	100	3	0.0750539
mmu05016	Huntington disease	302	6	0.0760767
mmu05161	Hepatitis B	163	4	0.0761609
mmu04933	AGE-RAGE signaling pathway in diabetic complications	101	3	0.0768241
mmu03410	Base excision repair	47	2	0.0775543
mmu00750	Vitamin B6 metabolism	9	1	0.0850044
mmu04979	Cholesterol metabolism	50	2	0.0862661
mmu05146	Amoebiasis	107	3	0.0878263
mmu03460	Fanconi anemia pathway	51	2	0.0892333
mmu00071	Fatty acid degradation	52	2	0.0922305
mmu00380	Tryptophan metabolism	52	2	0.0922305
mmu04360	Axon guidance	181	4	0.102137
mmu00240	Pyrimidine metabolism	56	2	0.104504
mmu03013	Nucleocytoplasmic transport	117	3	0.107535
mmu00280	Valine, leucine and isoleucine degradation	57	2	0.107639
mmu04722	Neurotrophin signaling pathway	121	3	0.115865
mmu04330	Notch signaling pathway	60	2	0.117193
mmu05012	Parkinson disease	264	5	0.117518
mmu05020	Prion disease	268	5	0.123086
mmu05217	Basal cell carcinoma	63	2	0.126952
mmu05205	Proteoglycans in cancer	205	4	0.142212
mmu04137	Mitophagy - animal	68	2	0.143621
mmu00230	Purine metabolism	134	3	0.144507
mmu05230	Central carbon metabolism in cancer	69	2	0.14701
mmu05415	Diabetic cardiomyopathy	211	4	0.153095
mmu05014	Amyotrophic lateral sclerosis	369	6	0.154075
mmu00450	Selenocompound metabolism	17	1	0.154541
mmu05223	Non-small cell lung cancer	72	2	0.157271
mmu04015	Rap1 signaling pathway	214	4	0.158654
mmu01100	Metabolic pathways	1620	20	0.158705
mmu00670	One carbon pool by folate	19	1	0.171092
mmu05212	Pancreatic cancer	76	2	0.171156
mmu05133	Pertussis	77	2	0.17466
mmu05202	Transcriptional misregulation in cancer	224	4	0.177711
mmu01210	2-Oxocarboxylic acid metabolism	20	1	0.179247
mmu00100	Steroid biosynthesis	20	1	0.179247
mmu05022	Pathways of neurodegeneration - multiple diseases	471	7	0.179317
mmu01230	Biosynthesis of amino acids	79	2	0.181701
mmu04810	Regulation of actin cytoskeleton	231	4	0.191498
mmu04150	mTOR signaling pathway	157	3	0.199991
mmu04020	Calcium signaling pathway	240	4	0.209708
mmu05170	Human immunodeficiency virus 1 infection	240	4	0.209708
mmu04977	Vitamin digestion and absorption	24	1	0.211081
mmu04512	ECM-receptor interaction	88	2	0.213854
mmu05416	Viral myocarditis	88	2	0.213854
mmu03320	PPAR signaling pathway	89	2	0.217463
mmu05160	Hepatitis C	165	3	0.220381
mmu00790	Folate biosynthesis	26	1	0.226537
mmu00983	Drug metabolism - other enzymes	92	2	0.228323
mmu04392	Hippo signaling pathway - multiple species	27	1	0.234152
mmu04744	Phototransduction	27	1	0.234152
mmu04610	Complement and coagulation cascades	94	2	0.235586
mmu05132	Salmonella infection	253	4	0.236844
mmu04070	Phosphatidylinositol signaling system	96	2	0.242862
mmu05163	Human cytomegalovirus infection	256	4	0.243227
mmu01523	Antifolate resistance	29	1	0.249161
mmu00062	Fatty acid elongation	29	1	0.249161
mmu03020	RNA polymerase	32	1	0.27113
mmu04144	Endocytosis	272	4	0.277889
mmu00030	Pentose phosphate pathway	33	1	0.278311
mmu01040	Biosynthesis of unsaturated fatty acids	34	1	0.285422
mmu05340	Primary immunodeficiency	36	1	0.299437
mmu04625	C-type lectin receptor signaling pathway	112	2	0.3012
mmu04066	HIF-1 signaling pathway	114	2	0.308467
mmu04670	Leukocyte transendothelial migration	118	2	0.322957
mmu00260	Glycine, serine and threonine metabolism	40	1	0.326656
mmu04650	Natural killer cell mediated cytotoxicity	122	2	0.337374
mmu04962	Vasopressin-regulated water reabsorption	44	1	0.352829
mmu04152	AMPK signaling pathway	127	2	0.355269
mmu04926	Relaxin signaling pathway	129	2	0.362381
mmu05208	Chemical carcinogenesis - reactive oxygen species	222	3	0.372589
mmu04024	cAMP signaling pathway	224	3	0.377955
mmu05167	Kaposi sarcoma-associated herpesvirus infection	224	3	0.377955
mmu04930	Type II diabetes mellitus	48	1	0.377996
mmu04371	Apelin signaling pathway	137	2	0.390532
mmu04910	Insulin signaling pathway	139	2	0.397487
mmu04550	Signaling pathways regulating pluripotency of stem cells	140	2	0.400952
mmu05017	Spinocerebellar ataxia	141	2	0.404407
mmu04014	Ras signaling pathway	235	3	0.407289
mmu04270	Vascular smooth muscle contraction	144	2	0.414716
mmu00270	Cysteine and methionine metabolism	55	1	0.41973
mmu05162	Measles	146	2	0.421541
mmu04340	Hedgehog signaling pathway	58	1	0.436756
mmu04961	Endocrine and other factor-regulated calcium reabsorption	61	1	0.453289
mmu05134	Legionellosis	61	1	0.453289
mmu03250	Viral life cycle - HIV-1	61	1	0.453289
mmu04261	Adrenergic signaling in cardiomyocytes	156	2	0.455047
mmu00561	Glycerolipid metabolism	63	1	0.464043
mmu04664	Fc epsilon RI signaling pathway	66	1	0.479783
mmu04720	Long-term potentiation	67	1	0.484928
mmu04530	Tight junction	167	2	0.490614
mmu05031	Amphetamine addiction	69	1	0.495066
mmu05221	Acute myeloid leukemia	70	1	0.500061
mmu04920	Adipocytokine signaling pathway	71	1	0.505007
mmu04022	cGMP-PKG signaling pathway	173	2	0.509404
mmu00480	Glutathione metabolism	72	1	0.509905
mmu00562	Inositol phosphate metabolism	72	1	0.509905
mmu04217	Necroptosis	176	2	0.518632
mmu04971	Gastric acid secretion	75	1	0.524312
mmu04924	Renin secretion	76	1	0.529021
mmu04721	Synaptic vesicle cycle	77	1	0.533683
mmu04145	Phagosome	182	2	0.536744
mmu01521	EGFR tyrosine kinase inhibitor resistance	79	1	0.542872
mmu01524	Platinum drug resistance	80	1	0.547399
mmu04010	MAPK signaling pathway	294	3	0.555249
mmu04911	Insulin secretion	86	1	0.573645
mmu04146	Peroxisome	86	1	0.573645
mmu04970	Salivary secretion	86	1	0.573645
mmu05235	PD-L1 expression and PD-1 checkpoint pathway in cancer	88	1	0.582055
mmu04658	Th1 and Th2 cell differentiation	88	1	0.582055
mmu04912	GnRH signaling pathway	90	1	0.5903
mmu04520	Adherens junction	92	1	0.598385
mmu05034	Alcoholism	205	2	0.601817
mmu04666	Fc gamma R-mediated phagocytosis	93	1	0.602368
mmu04657	IL-17 signaling pathway	93	1	0.602368
mmu00140	Steroid hormone biosynthesis	93	1	0.602368
mmu04613	Neutrophil extracellular trap formation	208	2	0.609788
mmu05231	Choline metabolism in cancer	98	1	0.621704
mmu04713	Circadian entrainment	98	1	0.621704
mmu04976	Bile secretion	100	1	0.629176
mmu04621	NOD-like receptor signaling pathway	216	2	0.630456
mmu04925	Aldosterone synthesis and secretion	102	1	0.636501
mmu05142	Chagas disease	103	1	0.64011
mmu04660	T cell receptor signaling pathway	103	1	0.64011
mmu04922	Glucagon signaling pathway	104	1	0.643684
mmu05207	Chemical carcinogenesis - receptor activation	225	2	0.652696
mmu04931	Insulin resistance	110	1	0.664399
mmu05145	Toxoplasmosis	110	1	0.664399
mmu04714	Thermogenesis	231	2	0.666931
mmu04725	Cholinergic synapse	112	1	0.671036
mmu04935	Growth hormone synthesis, secretion and action	117	1	0.687066
mmu04071	Sphingolipid signaling pathway	126	1	0.713998
mmu04750	Inflammatory mediator regulation of TRP channels	127	1	0.716845
mmu04380	Osteoclast differentiation	128	1	0.719664
mmu04915	Estrogen signaling pathway	134	1	0.736004
mmu04728	Dopaminergic synapse	135	1	0.738635
mmu00190	Oxidative phosphorylation	135	1	0.738635
mmu04210	Apoptosis	136	1	0.741239
mmu05418	Fluid shear stress and atherosclerosis	147	1	0.768247
mmu04120	Ubiquitin mediated proteolysis	147	1	0.768247
mmu05322	Systemic lupus erythematosus	149	1	0.772849
mmu04921	Oxytocin signaling pathway	153	1	0.781784
mmu05164	Influenza A	173	1	0.821501
mmu03010	Ribosome	176	1	0.826807
mmu05152	Tuberculosis	180	1	0.833639
mmu05417	Lipid and atherosclerosis	216	1	0.884288
mmu04080	Neuroactive ligand-receptor interaction	391	1	0.980603
mmu05168	Herpes simplex virus 1 infection	459	1	0.990403
mmu04740	Olfactory transduction	1167	1	0.999996
mmu00780	Biotin metabolism	3	0	1
mmu00785	Lipoic acid metabolism	4	0	1
mmu00290	Valine, leucine and isoleucine biosynthesis	4	0	1
mmu03265	Virion - Lyssavirus	4	0	1
mmu00524	Neomycin, kanamycin and gentamicin biosynthesis	5	0	1
mmu00232	Caffeine metabolism	6	0	1
mmu00470	D-Amino acid metabolism	6	0	1
mmu00440	Phosphonate and phosphinate metabolism	6	0	1
mmu00740	Riboflavin metabolism	8	0	1
mmu04122	Sulfur relay system	8	0	1
mmu00400	Phenylalanine, tyrosine and tryptophan biosynthesis	9	0	1
mmu03264	Virion - Flavivirus	10	0	1
mmu03266	Virion - Herpesvirus	10	0	1
mmu03260	Virion - Human immunodeficiency virus	10	0	1
mmu00920	Sulfur metabolism	11	0	1
mmu00130	Ubiquinone and other terpenoid-quinone biosynthesis	11	0	1
mmu03450	Non-homologous end-joining	13	0	1
mmu00533	Glycosaminoglycan biosynthesis - keratan sulfate	14	0	1
mmu00604	Glycosphingolipid biosynthesis - ganglio series	15	0	1
mmu00730	Thiamine metabolism	15	0	1
mmu00603	Glycosphingolipid biosynthesis - globo and isoglobo series	16	0	1
mmu00910	Nitrogen metabolism	17	0	1
mmu00511	Other glycan degradation	18	0	1
mmu00120	Primary bile acid biosynthesis	18	0	1
mmu00061	Fatty acid biosynthesis	19	0	1
mmu00220	Arginine biosynthesis	20	0	1
mmu00532	Glycosaminoglycan biosynthesis - chondroitin sulfate / dermatan sulfate	21	0	1
mmu00531	Glycosaminoglycan degradation	21	0	1
mmu00770	Pantothenate and CoA biosynthesis	21	0	1
mmu00360	Phenylalanine metabolism	21	0	1
mmu04964	Proximal tubule bicarbonate reclamation	22	0	1
mmu00430	Taurine and hypotaurine metabolism	22	0	1
mmu00515	Mannose type O-glycan biosynthesis	23	0	1
mmu00534	Glycosaminoglycan biosynthesis - heparan sulfate / heparin	24	0	1
mmu00592	alpha-Linolenic acid metabolism	25	0	1
mmu05310	Asthma	25	0	1
mmu00601	Glycosphingolipid biosynthesis - lacto and neolacto series	26	0	1
mmu00563	Glycosylphosphatidylinositol (GPI)-anchor biosynthesis	26	0	1
mmu00340	Histidine metabolism	26	0	1
mmu04966	Collecting duct acid secretion	27	0	1
mmu04950	Maturity onset diabetes of the young	27	0	1
mmu03060	Protein export	29	0	1
mmu00053	Ascorbate and aldarate metabolism	31	0	1
mmu00640	Propanoate metabolism	31	0	1
mmu04215	Apoptosis - multiple species	32	0	1
mmu04136	Autophagy - other	32	0	1
mmu00410	beta-Alanine metabolism	32	0	1
mmu00052	Galactose metabolism	32	0	1
mmu00512	Mucin type O-glycan biosynthesis	32	0	1
mmu04130	SNARE interactions in vesicular transport	33	0	1
mmu04710	Circadian rhythm	34	0	1
mmu00500	Starch and sucrose metabolism	34	0	1
mmu00051	Fructose and mannose metabolism	36	0	1
mmu00040	Pentose and glucuronate interconversions	36	0	1
mmu04614	Renin-angiotensin system	37	0	1
mmu05216	Thyroid cancer	37	0	1
mmu04960	Aldosterone-regulated sodium reabsorption	38	0	1
mmu01250	Biosynthesis of nucleotide sugars	38	0	1
mmu05143	African trypanosomiasis	39	0	1
mmu00250	Alanine, aspartate and glutamate metabolism	39	0	1
mmu04216	Ferroptosis	40	0	1
mmu05033	Nicotine addiction	40	0	1
mmu00350	Tyrosine metabolism	40	0	1
mmu00513	Various types of N-glycan biosynthesis	40	0	1
mmu00760	Nicotinate and nicotinamide metabolism	41	0	1
mmu04672	Intestinal immune network for IgA production	43	0	1
mmu00514	Other types of O-glycan biosynthesis	43	0	1
mmu00860	Porphyrin metabolism	43	0	1
mmu03022	Basal transcription factors	44	0	1
mmu03050	Proteasome	47	0	1
mmu04973	Carbohydrate digestion and absorption	48	0	1
mmu05030	Cocaine addiction	48	0	1
mmu00565	Ether lipid metabolism	48	0	1
mmu00591	Linoleic acid metabolism	50	0	1
mmu00510	N-Glycan biosynthesis	50	0	1
mmu00520	Amino sugar and nucleotide sugar metabolism	51	0	1
mmu02010	ABC transporters	52	0	1
mmu00330	Arginine and proline metabolism	54	0	1
mmu04978	Mineral absorption	54	0	1
mmu00600	Sphingolipid metabolism	54	0	1
mmu05144	Malaria	57	0	1
mmu04923	Regulation of lipolysis in adipocytes	57	0	1
mmu05213	Endometrial cancer	58	0	1
mmu04370	VEGF signaling pathway	58	0	1
mmu04730	Long-term depression	60	0	1
mmu05321	Inflammatory bowel disease	62	0	1
mmu04213	Longevity regulating pathway - multiple species	62	0	1
mmu05330	Allograft rejection	63	0	1
mmu04929	GnRH secretion	63	0	1
mmu05332	Graft-versus-host disease	63	0	1
mmu04913	Ovarian steroidogenesis	63	0	1
mmu00970	Aminoacyl-tRNA biosynthesis	66	0	1
mmu00010	Glycolysis / Gluconeogenesis	67	0	1
mmu05140	Leishmaniasis	70	0	1
mmu04940	Type I diabetes mellitus	70	0	1
mmu00982	Drug metabolism - cytochrome P450	71	0	1
mmu04622	RIG-I-like receptor signaling pathway	71	0	1
mmu04927	Cortisol synthesis and secretion	72	0	1
mmu00980	Metabolism of xenobiotics by cytochrome P450	73	0	1
mmu04918	Thyroid hormone synthesis	74	0	1
mmu04623	Cytosolic DNA-sensing pathway	75	0	1
mmu05100	Bacterial invasion of epithelial cells	76	0	1
mmu05412	Arrhythmogenic right ventricular cardiomyopathy	77	0	1
mmu05320	Autoimmune thyroid disease	79	0	1
mmu04662	B cell receptor signaling pathway	83	0	1
mmu05204	Chemical carcinogenesis - DNA adducts	84	0	1
mmu04012	ErbB signaling pathway	84	0	1
mmu03018	RNA degradation	84	0	1
mmu00590	Arachidonic acid metabolism	85	0	1
mmu04260	Cardiac muscle contraction	87	0	1
mmu05323	Rheumatoid arthritis	87	0	1
mmu05210	Colorectal cancer	88	0	1
mmu04727	GABAergic synapse	89	0	1
mmu04612	Antigen processing and presentation	90	0	1
mmu04211	Longevity regulating pathway	90	0	1
mmu05410	Hypertrophic cardiomyopathy	91	0	1
mmu05032	Morphine addiction	91	0	1
mmu04742	Taste transduction	92	0	1
mmu05414	Dilated cardiomyopathy	94	0	1
mmu04640	Hematopoietic cell lineage	94	0	1
mmu04061	Viral protein interaction with cytokine and cytokine receptor	95	0	1
mmu00830	Retinol metabolism	97	0	1
mmu00564	Glycerophospholipid metabolism	98	0	1
mmu04350	TGF-beta signaling pathway	99	0	1
mmu04620	Toll-like receptor signaling pathway	100	0	1
mmu03015	mRNA surveillance pathway	103	0	1
mmu04064	NF-kappa B signaling pathway	105	0	1
mmu04659	Th17 cell differentiation	105	0	1
mmu04928	Parathyroid hormone synthesis, secretion and action	108	0	1
mmu04724	Glutamatergic synapse	113	0	1
mmu04972	Pancreatic secretion	114	0	1
mmu04668	TNF signaling pathway	115	0	1
mmu04919	Thyroid hormone signaling pathway	120	0	1
mmu03008	Ribosome biogenesis in eukaryotes	121	0	1
mmu05150	Staphylococcus aureus infection	128	0	1
mmu04726	Serotonergic synapse	131	0	1
mmu04142	Lysosome	135	0	1
mmu05135	Yersinia infection	135	0	1
mmu04936	Alcoholic liver disease	141	0	1
mmu04140	Autophagy - animal	142	0	1
mmu04723	Retrograde endocannabinoid signaling	148	0	1
mmu04932	Non-alcoholic fatty liver disease	156	0	1
mmu03040	Spliceosome	158	0	1
mmu04141	Protein processing in endoplasmic reticulum	172	0	1
mmu04514	Cell adhesion molecules	182	0	1
mmu04062	Chemokine signaling pathway	192	0	1
mmu05171	Coronavirus disease - COVID-19	248	0	1
mmu04060	Cytokine-cytokine receptor interaction	292	0	1
