# Supplementary material for: Mouse microglia express unique miRNA-mRNA networks to facilitate age-specific functions in the developing central nervous system
Source: Commun Biol. 2023 May 22;6:555. doi: 10.1038/s42003-023-04926-8 (PMC10203306; doi:10.1038/s42003-023-04926-8)
Supplement: Supplementary file 7 — Supplementary data 4 [file 42003_2023_4926_MOESM7_ESM.xlsx]

## Sheet: 8 weeks GO Network
Supplementary Data 4: Gene ontology (GO) enrichment analysis of target genes in age specific miRNA-mRNA regulatory networks
	Term	Ont	N	DE	P.DE
GO:0005622	intracellular anatomical structure	CC	14427	150	7.43004e-35
GO:0043226	organelle	CC	13090	141	4.15424e-31
GO:0043229	intracellular organelle	CC	12764	138	1.10829e-29
GO:0043232	intracellular non-membrane-bounded organelle	CC	4532	84	6.24772e-28
GO:0043228	non-membrane-bounded organelle	CC	4533	84	6.34664e-28
GO:0005488	binding	MF	14122	142	6.91436e-28
GO:0000278	mitotic cell cycle	BP	900	41	1.99843e-26
GO:0005737	cytoplasm	CC	11590	128	4.5584e-26
GO:0007049	cell cycle	BP	1792	53	1.96454e-25
GO:0110165	cellular anatomical entity	CC	19319	156	1.31014e-23
GO:0043231	intracellular membrane-bounded organelle	CC	11688	125	2.13393e-23
GO:0005515	protein binding	MF	9601	113	4.41974e-23
GO:1903047	mitotic cell cycle process	BP	754	35	8.60613e-23
GO:0016043	cellular component organization	BP	6314	91	1.01358e-22
GO:0022402	cell cycle process	BP	1216	42	1.88866e-22
GO:0043227	membrane-bounded organelle	CC	12160	126	2.34379e-22
GO:0071840	cellular component organization or biogenesis	BP	6508	91	9.17749e-22
GO:0009987	cellular process	BP	17457	148	1.56704e-21
GO:0051726	regulation of cell cycle	BP	1077	38	1.34337e-20
GO:0005634	nucleus	CC	7312	94	4.68097e-20
GO:0015630	microtubule cytoskeleton	CC	1292	40	1.14248e-19
GO:0050789	regulation of biological process	BP	12622	124	2.415e-19
GO:0050794	regulation of cellular process	BP	11858	120	2.57293e-19
GO:0065007	biological regulation	BP	13293	127	4.13273e-19
GO:0005856	cytoskeleton	CC	2292	51	5.61511e-19
GO:0010564	regulation of cell cycle process	BP	726	30	3.53691e-18
GO:0006996	organelle organization	BP	3435	61	3.84739e-18
GO:0044770	cell cycle phase transition	BP	545	25	2.65228e-16
GO:0099080	supramolecular complex	CC	1289	36	2.70709e-16
GO:0044772	mitotic cell cycle phase transition	BP	451	23	4.72349e-16
GO:0032502	developmental process	BP	6729	83	8.25684e-16
GO:0007010	cytoskeleton organization	BP	1470	37	2.57108e-15
GO:0051128	regulation of cellular component organization	BP	2502	48	2.8169e-15
GO:0005694	chromosome	CC	1273	34	7.73295e-15
GO:0005819	spindle	CC	360	20	8.75628e-15
GO:0030154	cell differentiation	BP	4585	65	1.47362e-14
GO:0048869	cellular developmental process	BP	4608	65	1.87715e-14
GO:0048856	anatomical structure development	BP	6294	77	3.68696e-14
GO:0022008	neurogenesis	BP	1907	40	6.25194e-14
GO:0051301	cell division	BP	641	24	9.4039e-14
GO:0048699	generation of neurons	BP	1670	37	1.30284e-13
GO:0070013	intracellular organelle lumen	CC	4544	63	1.3453e-13
GO:0031974	membrane-enclosed lumen	CC	4545	63	1.35906e-13
GO:0043233	organelle lumen	CC	4545	63	1.35906e-13
GO:0051276	chromosome organization	BP	529	22	1.36143e-13
GO:0048523	negative regulation of cellular process	BP	4964	66	1.83565e-13
GO:0019899	enzyme binding	MF	2328	43	4.37018e-13
GO:0000226	microtubule cytoskeleton organization	BP	634	23	6.1824e-13
GO:0005829	cytosol	CC	3898	56	1.45108e-12
GO:1901987	regulation of cell cycle phase transition	BP	434	19	2.88621e-12
GO:0006807	nitrogen compound metabolic process	BP	9487	94	2.90191e-12
GO:0007275	multicellular organism development	BP	5405	67	3.06241e-12
GO:0048519	negative regulation of biological process	BP	5706	69	3.79249e-12
GO:0032991	protein-containing complex	CC	5859	70	4.23143e-12
GO:0007346	regulation of mitotic cell cycle	BP	509	20	5.31409e-12
GO:0007399	nervous system development	BP	2511	43	5.4239e-12
GO:1901990	regulation of mitotic cell cycle phase transition	BP	342	17	5.86027e-12
GO:0099513	polymeric cytoskeletal fiber	CC	711	23	6.37444e-12
GO:0048731	system development	BP	4580	60	8.22779e-12
GO:0099512	supramolecular fiber	CC	943	26	8.41823e-12
GO:0048518	positive regulation of biological process	BP	6684	75	9.82665e-12
GO:0099081	supramolecular polymer	CC	951	26	1.01475e-11
GO:0097159	organic cyclic compound binding	MF	5549	67	1.0478e-11
GO:0098813	nuclear chromosome segregation	BP	306	16	1.18891e-11
GO:0048522	positive regulation of cellular process	BP	6008	70	1.42534e-11
GO:0000819	sister chromatid segregation	BP	219	14	1.67818e-11
GO:1901363	heterocyclic compound binding	MF	5467	66	1.67869e-11
GO:0031175	neuron projection development	BP	1139	28	1.79073e-11
GO:0030182	neuron differentiation	BP	1587	33	1.90459e-11
GO:0007059	chromosome segregation	BP	369	17	1.94133e-11
GO:0005874	microtubule	CC	441	18	3.53056e-11
GO:0044237	cellular metabolic process	BP	9550	92	3.87144e-11
GO:0000070	mitotic sister chromatid segregation	BP	190	13	3.89704e-11
GO:0044238	primary metabolic process	BP	10063	95	4.07041e-11
GO:0008092	cytoskeletal protein binding	MF	1015	26	4.2356e-11
GO:0007017	microtubule-based process	BP	943	25	5.08949e-11
GO:0048666	neuron development	BP	1300	29	7.50515e-11
GO:0000280	nuclear division	BP	478	18	1.30593e-10
GO:0000779	condensed chromosome, centromeric region	CC	171	12	1.67994e-10
GO:0048468	cell development	BP	2484	40	2.33328e-10
GO:0071704	organic substance metabolic process	BP	11065	99	2.59818e-10
GO:0033043	regulation of organelle organization	BP	1193	27	2.70164e-10
GO:0072686	mitotic spindle	CC	179	12	2.85338e-10
GO:0000793	condensed chromosome	CC	325	15	3.05962e-10
GO:0031981	nuclear lumen	CC	4103	53	4.14515e-10
GO:0008152	metabolic process	BP	11517	101	4.51225e-10
GO:0051129	negative regulation of cellular component organization	BP	739	21	5.97835e-10
GO:0048285	organelle fission	BP	531	18	7.02224e-10
GO:0000775	chromosome, centromeric region	CC	242	13	7.7992e-10
GO:0098687	chromosomal region	CC	348	15	7.84436e-10
GO:0044839	cell cycle G2/M phase transition	BP	154	11	8.22389e-10
GO:0043170	macromolecule metabolic process	BP	9450	88	1.2307e-09
GO:0005815	microtubule organizing center	CC	771	21	1.27361e-09
GO:0033554	cellular response to stress	BP	1978	34	1.36769e-09
GO:0044877	protein-containing complex binding	MF	1584	30	1.65895e-09
GO:0005654	nucleoplasm	CC	3641	48	2.01282e-09
GO:0120036	plasma membrane bounded cell projection organization	BP	1652	30	4.37627e-09
GO:0000086	G2/M transition of mitotic cell cycle	BP	139	10	4.60508e-09
GO:0000079	regulation of cyclin-dependent protein serine/threonine kinase activity	BP	71	8	4.78859e-09
GO:0007051	spindle organization	BP	185	11	5.70461e-09
GO:0031323	regulation of cellular metabolic process	BP	5522	61	5.7806e-09
GO:0016538	cyclin-dependent protein serine/threonine kinase regulator activity	MF	47	7	6.10375e-09
GO:1904029	regulation of cyclin-dependent protein kinase activity	BP	74	8	6.69141e-09
GO:0030030	cell projection organization	BP	1694	30	7.7595e-09
GO:0006950	response to stress	BP	4073	50	9.05118e-09
GO:0043167	ion binding	MF	5313	59	9.85092e-09
GO:0005813	centrosome	CC	630	18	1.01252e-08
GO:0140014	mitotic nuclear division	BP	309	13	1.47477e-08
GO:0046483	heterocycle metabolic process	BP	5545	60	1.84087e-08
GO:0006139	nucleobase-containing compound metabolic process	BP	5403	59	1.8543e-08
GO:0000776	kinetochore	CC	161	10	1.89422e-08
GO:0000785	chromatin	CC	659	18	2.01376e-08
GO:0048513	animal organ development	BP	3785	47	2.12745e-08
GO:1901360	organic cyclic compound metabolic process	BP	5866	62	2.27595e-08
GO:0015631	tubulin binding	MF	382	14	2.29112e-08
GO:0060255	regulation of macromolecule metabolic process	BP	6318	65	2.42494e-08
GO:0051130	positive regulation of cellular component organization	BP	1183	24	2.42805e-08
GO:0120035	regulation of plasma membrane bounded cell projection organization	BP	747	19	2.46481e-08
GO:0006725	cellular aromatic compound metabolic process	BP	5628	60	3.22529e-08
GO:0065009	regulation of molecular function	BP	2597	37	3.41844e-08
GO:0031344	regulation of cell projection organization	BP	763	19	3.44239e-08
GO:0019222	regulation of metabolic process	BP	6839	68	3.72286e-08
GO:0050793	regulation of developmental process	BP	2729	38	3.89187e-08
GO:0032501	multicellular organismal process	BP	8748	80	4.03049e-08
GO:0034641	cellular nitrogen compound metabolic process	BP	6259	64	4.28451e-08
GO:0051304	chromosome separation	BP	132	9	4.43739e-08
GO:0019901	protein kinase binding	MF	783	19	5.164e-08
GO:0010975	regulation of neuron projection development	BP	556	16	6.35191e-08
GO:0035556	intracellular signal transduction	BP	2564	36	7.91845e-08
GO:0000075	cell cycle checkpoint signaling	BP	188	10	8.22017e-08
GO:0022607	cellular component assembly	BP	2810	38	8.3636e-08
GO:0033044	regulation of chromosome organization	BP	241	11	8.67657e-08
GO:1905818	regulation of chromosome separation	BP	107	8	1.24514e-07
GO:0031975	envelope	CC	1196	23	1.27932e-07
GO:0031967	organelle envelope	CC	1196	23	1.27932e-07
GO:0050896	response to stimulus	BP	10148	87	1.32696e-07
GO:0031346	positive regulation of cell projection organization	BP	441	14	1.34584e-07
GO:1902850	microtubule cytoskeleton organization involved in mitosis	BP	153	9	1.58244e-07
GO:0051171	regulation of nitrogen compound metabolic process	BP	5588	58	1.63893e-07
GO:0051716	cellular response to stimulus	BP	8365	76	1.69261e-07
GO:1901265	nucleoside phosphate binding	MF	2062	31	1.73954e-07
GO:0000166	nucleotide binding	MF	2062	31	1.73954e-07
GO:0006974	cellular response to DNA damage stimulus	BP	848	19	1.77268e-07
GO:0006796	phosphate-containing compound metabolic process	BP	2773	37	1.81662e-07
GO:0036094	small molecule binding	MF	2414	34	1.83949e-07
GO:0080090	regulation of primary metabolic process	BP	5776	59	2.12381e-07
GO:0006793	phosphorus metabolic process	BP	2795	37	2.21327e-07
GO:0008017	microtubule binding	MF	268	11	2.52245e-07
GO:0090068	positive regulation of cell cycle process	BP	269	11	2.61789e-07
GO:0060341	regulation of cellular localization	BP	1056	21	2.75548e-07
GO:0019900	kinase binding	MF	874	19	2.8088e-07
GO:0051225	spindle assembly	BP	120	8	3.02536e-07
GO:0000307	cyclin-dependent protein kinase holoenzyme complex	CC	51	6	3.30054e-07
GO:0007052	mitotic spindle organization	BP	123	8	3.65777e-07
GO:0051231	spindle elongation	BP	12	4	3.89926e-07
GO:0090304	nucleic acid metabolic process	BP	4875	52	4.27938e-07
GO:1901564	organonitrogen compound metabolic process	BP	6344	62	4.33922e-07
GO:0051983	regulation of chromosome segregation	BP	126	8	4.40011e-07
GO:0016477	cell migration	BP	1595	26	4.42582e-07
GO:0010976	positive regulation of neuron projection development	BP	227	10	4.72144e-07
GO:0030071	regulation of mitotic metaphase/anaphase transition	BP	88	7	5.12049e-07
GO:0000228	nuclear chromosome	CC	288	11	5.15166e-07
GO:0030424	axon	CC	737	17	5.51088e-07
GO:0006302	double-strand break repair	BP	292	11	5.90193e-07
GO:0045787	positive regulation of cell cycle	BP	358	12	6.18403e-07
GO:1902099	regulation of metaphase/anaphase transition of cell cycle	BP	91	7	6.44081e-07
GO:0007091	metaphase/anaphase transition of mitotic cell cycle	BP	92	7	6.93988e-07
GO:0018130	heterocycle biosynthetic process	BP	3845	44	7.19643e-07
GO:0010965	regulation of mitotic sister chromatid separation	BP	93	7	7.471e-07
GO:0019438	aromatic compound biosynthetic process	BP	3856	44	7.78603e-07
GO:0044085	cellular component biogenesis	BP	3071	38	7.93827e-07
GO:2001251	negative regulation of chromosome organization	BP	94	7	8.03581e-07
GO:0010948	negative regulation of cell cycle process	BP	302	11	8.21499e-07
GO:0006259	DNA metabolic process	BP	1033	20	8.22236e-07
GO:1901362	organic cyclic compound biosynthetic process	BP	4002	45	8.38966e-07
GO:0044784	metaphase/anaphase transition of cell cycle	BP	95	7	8.63602e-07
GO:0003676	nucleic acid binding	MF	3478	41	9.12704e-07
GO:0051306	mitotic sister chromatid separation	BP	96	7	9.27337e-07
GO:0016310	phosphorylation	BP	1886	28	9.73643e-07
GO:0019207	kinase regulator activity	MF	246	10	9.81877e-07
GO:0000910	cytokinesis	BP	190	9	9.83757e-07
GO:0032989	cellular component morphogenesis	BP	861	18	1.03278e-06
GO:0044271	cellular nitrogen compound biosynthetic process	BP	4590	49	1.05381e-06
GO:0034654	nucleobase-containing compound biosynthetic process	BP	3773	43	1.12515e-06
GO:0000922	spindle pole	CC	143	8	1.15217e-06
GO:0010639	negative regulation of organelle organization	BP	380	12	1.15526e-06
GO:0048870	cell motility	BP	1792	27	1.18428e-06
GO:0044249	cellular biosynthetic process	BP	5484	55	1.26558e-06
GO:0045786	negative regulation of cell cycle	BP	385	12	1.32365e-06
GO:0033045	regulation of sister chromatid segregation	BP	102	7	1.39844e-06
GO:0032555	purine ribonucleotide binding	MF	1809	27	1.41733e-06
GO:0044843	cell cycle G1/S phase transition	BP	257	10	1.45735e-06
GO:0010389	regulation of G2/M transition of mitotic cell cycle	BP	103	7	1.49367e-06
GO:0120025	plasma membrane bounded cell projection	CC	2400	32	1.50311e-06
GO:0001764	neuron migration	BP	200	9	1.50569e-06
GO:0061564	axon development	BP	540	14	1.50754e-06
GO:0008315	G2/MI transition of meiotic cell cycle	BP	5	3	1.52715e-06
GO:0009058	biosynthetic process	BP	5669	56	1.5705e-06
GO:1901988	negative regulation of cell cycle phase transition	BP	260	10	1.61762e-06
GO:0030426	growth cone	CC	202	9	1.63474e-06
GO:0017076	purine nucleotide binding	MF	1824	27	1.65739e-06
GO:0032553	ribonucleotide binding	MF	1827	27	1.70969e-06
GO:0048812	neuron projection morphogenesis	BP	715	16	1.78967e-06
GO:0097367	carbohydrate derivative binding	MF	2186	30	1.90205e-06
GO:0035639	purine ribonucleoside triphosphate binding	MF	1728	26	1.97098e-06
GO:1901576	organic substance biosynthetic process	BP	5561	55	1.97805e-06
GO:0036211	protein modification process	BP	3463	40	2.16075e-06
GO:0030234	enzyme regulator activity	MF	1201	21	2.16335e-06
GO:0030427	site of polarized growth	CC	209	9	2.1645e-06
GO:0043168	anion binding	MF	2325	31	2.26563e-06
GO:0051321	meiotic cell cycle	BP	336	11	2.31404e-06
GO:0120039	plasma membrane bounded cell projection morphogenesis	BP	730	16	2.33584e-06
GO:0031345	negative regulation of cell projection organization	BP	213	9	2.52902e-06
GO:0048858	cell projection morphogenesis	BP	735	16	2.54875e-06
GO:1902749	regulation of cell cycle G2/M phase transition	BP	114	7	2.95198e-06
GO:0000904	cell morphogenesis involved in differentiation	BP	835	17	2.99161e-06
GO:0042802	identical protein binding	MF	2362	31	3.13866e-06
GO:0043412	macromolecule modification	BP	3651	41	3.16343e-06
GO:0048667	cell morphogenesis involved in neuron differentiation	BP	663	15	3.34946e-06
GO:1903046	meiotic cell cycle process	BP	222	9	3.54722e-06
GO:0000281	mitotic cytokinesis	BP	76	6	3.58528e-06
GO:0032990	cell part morphogenesis	BP	758	16	3.77075e-06
GO:0032508	DNA duplex unwinding	BP	44	5	3.92649e-06
GO:0032880	regulation of protein localization	BP	949	18	4.03277e-06
GO:0042995	cell projection	CC	2643	33	4.14859e-06
GO:0006268	DNA unwinding involved in DNA replication	BP	21	4	4.53932e-06
GO:0000082	G1/S transition of mitotic cell cycle	BP	230	9	4.73025e-06
GO:0050790	regulation of catalytic activity	BP	1815	26	4.79893e-06
GO:1902554	serine/threonine protein kinase complex	CC	123	7	4.89325e-06
GO:0007094	mitotic spindle assembly checkpoint signaling	BP	46	5	4.9131e-06
GO:0071173	spindle assembly checkpoint signaling	BP	46	5	4.9131e-06
GO:0051641	cellular localization	BP	3452	39	5.13886e-06
GO:0010605	negative regulation of macromolecule metabolic process	BP	2929	35	5.28367e-06
GO:0006468	protein phosphorylation	BP	1610	24	6.0108e-06
GO:0071174	mitotic spindle checkpoint signaling	BP	48	5	6.08417e-06
GO:0045841	negative regulation of mitotic metaphase/anaphase transition	BP	48	5	6.08417e-06
GO:0033048	negative regulation of mitotic sister chromatid segregation	BP	49	5	6.74617e-06
GO:2000816	negative regulation of mitotic sister chromatid separation	BP	49	5	6.74617e-06
GO:0033046	negative regulation of sister chromatid segregation	BP	49	5	6.74617e-06
GO:0009611	response to wounding	BP	535	13	7.26769e-06
GO:0140694	non-membrane-bounded organelle assembly	BP	379	11	7.27505e-06
GO:0031325	positive regulation of cellular metabolic process	BP	3103	36	7.28805e-06
GO:0008219	cell death	BP	2216	29	7.31167e-06
GO:1902100	negative regulation of metaphase/anaphase transition of cell cycle	BP	50	5	7.46324e-06
GO:0019219	regulation of nucleobase-containing compound metabolic process	BP	3919	42	7.5463e-06
GO:0003677	DNA binding	MF	2344	30	7.65963e-06
GO:0032392	DNA geometric change	BP	51	5	8.23858e-06
GO:1905819	negative regulation of chromosome separation	BP	51	5	8.23858e-06
GO:0031577	spindle checkpoint signaling	BP	51	5	8.23858e-06
GO:0010604	positive regulation of macromolecule metabolic process	BP	3525	39	8.44791e-06
GO:0051256	mitotic spindle midzone assembly	BP	8	3	8.45066e-06
GO:0030496	midbody	CC	188	8	8.79589e-06
GO:0051985	negative regulation of chromosome segregation	BP	52	5	9.07551e-06
GO:1902911	protein kinase complex	CC	136	7	9.48347e-06
GO:0031324	negative regulation of cellular metabolic process	BP	2247	29	9.52773e-06
GO:0008283	cell population proliferation	BP	2130	28	9.9336e-06
GO:0043169	cation binding	MF	3698	40	1.07352e-05
GO:0033047	regulation of mitotic sister chromatid segregation	BP	54	5	1.09479e-05
GO:0008284	positive regulation of cell population proliferation	BP	1022	18	1.10544e-05
GO:0009892	negative regulation of metabolic process	BP	3168	36	1.15445e-05
GO:0012501	programmed cell death	BP	2028	27	1.16928e-05
GO:0045202	synapse	CC	1451	22	1.17791e-05
GO:0010941	regulation of cell death	BP	1793	25	1.18822e-05
GO:0007411	axon guidance	BP	259	9	1.22814e-05
GO:0061061	muscle structure development	BP	741	15	1.25937e-05
GO:0000022	mitotic spindle elongation	BP	9	3	1.26257e-05
GO:0097485	neuron projection guidance	BP	260	9	1.26638e-05
GO:0043005	neuron projection	CC	1570	23	1.26895e-05
GO:0008104	protein localization	BP	2533	31	1.28298e-05
GO:0006281	DNA repair	BP	566	13	1.32037e-05
GO:0070727	cellular macromolecule localization	BP	2539	31	1.34422e-05
GO:0046872	metal ion binding	MF	3598	39	1.36458e-05
GO:0000902	cell morphogenesis	BP	1145	19	1.42853e-05
GO:0003682	chromatin binding	MF	659	14	1.45712e-05
GO:0045171	intercellular bridge	CC	97	6	1.4764e-05
GO:0045839	negative regulation of mitotic nuclear division	BP	58	5	1.55891e-05
GO:1901992	positive regulation of mitotic cell cycle phase transition	BP	98	6	1.56573e-05
GO:1902494	catalytic complex	CC	1706	24	1.56942e-05
GO:0007093	mitotic cell cycle checkpoint signaling	BP	147	7	1.57439e-05
GO:0051783	regulation of nuclear division	BP	147	7	1.57439e-05
GO:0140013	meiotic nuclear division	BP	204	8	1.59119e-05
GO:0007409	axonogenesis	BP	493	12	1.62344e-05
GO:0098772	molecular function regulator activity	MF	1946	26	1.63517e-05
GO:0071103	DNA conformation change	BP	59	5	1.69587e-05
GO:0010971	positive regulation of G2/M transition of mitotic cell cycle	BP	29	4	1.74182e-05
GO:0006325	chromatin organization	BP	582	13	1.76859e-05
GO:0044771	meiotic cell cycle phase transition	BP	10	3	1.79653e-05
GO:0061640	cytoskeleton-dependent cytokinesis	BP	101	6	1.86022e-05
GO:0006915	apoptotic process	BP	1969	26	2.00175e-05
GO:0043067	regulation of programmed cell death	BP	1617	23	2.02462e-05
GO:0071900	regulation of protein serine/threonine kinase activity	BP	347	10	2.03305e-05
GO:0051179	localization	BP	5395	51	2.05951e-05
GO:0032465	regulation of cytokinesis	BP	103	6	2.08022e-05
GO:0033036	macromolecule localization	BP	2988	34	2.08793e-05
GO:0051246	regulation of protein metabolic process	BP	2600	31	2.13799e-05
GO:0030054	cell junction	CC	2100	27	2.17221e-05
GO:0140513	nuclear protein-containing complex	CC	1291	20	2.24606e-05
GO:0015629	actin cytoskeleton	CC	511	12	2.30846e-05
GO:0061695	transferase complex, transferring phosphorus-containing groups	CC	281	9	2.3393e-05
GO:0006260	DNA replication	BP	282	9	2.40541e-05
GO:0045859	regulation of protein kinase activity	BP	600	13	2.42791e-05
GO:0071162	CMG complex	CC	11	3	2.46043e-05
GO:0042555	MCM complex	CC	11	3	2.46043e-05
GO:0051255	spindle midzone assembly	BP	11	3	2.46043e-05
GO:1902751	positive regulation of cell cycle G2/M phase transition	BP	32	4	2.60417e-05
GO:0000724	double-strand break repair via homologous recombination	BP	160	7	2.71989e-05
GO:0010977	negative regulation of neuron projection development	BP	160	7	2.71989e-05
GO:0044260	cellular macromolecule metabolic process	BP	3162	35	2.74871e-05
GO:0051310	metaphase plate congression	BP	66	5	2.93673e-05
GO:0006270	DNA replication initiation	BP	33	4	2.95095e-05
GO:0009893	positive regulation of metabolic process	BP	3872	40	3.14838e-05
GO:0000725	recombinational repair	BP	164	7	3.18599e-05
GO:0031261	DNA replication preinitiation complex	CC	12	3	3.26758e-05
GO:0000727	double-strand break repair via break-induced replication	BP	12	3	3.26758e-05
GO:0051784	negative regulation of nuclear division	BP	68	5	3.39585e-05
GO:0051172	negative regulation of nitrogen compound metabolic process	BP	2406	29	3.39823e-05
GO:0005200	structural constituent of cytoskeleton	MF	69	5	3.6453e-05
GO:0070925	organelle assembly	BP	916	16	3.85974e-05
GO:0019538	protein metabolic process	BP	5369	50	3.87708e-05
GO:0007088	regulation of mitotic nuclear division	BP	115	6	3.88167e-05
GO:0051656	establishment of organelle localization	BP	455	11	3.92318e-05
GO:2000045	regulation of G1/S transition of mitotic cell cycle	BP	170	7	4.00677e-05
GO:0030174	regulation of DNA-templated DNA replication initiation	BP	13	3	4.23103e-05
GO:0051173	positive regulation of nitrogen compound metabolic process	BP	3094	34	4.26272e-05
GO:0150034	distal axon	CC	379	10	4.28869e-05
GO:0051338	regulation of transferase activity	BP	825	15	4.33705e-05
GO:0042981	regulation of apoptotic process	BP	1585	22	4.49797e-05
GO:0032559	adenyl ribonucleotide binding	MF	1470	21	4.51211e-05
GO:1901989	positive regulation of cell cycle phase transition	BP	119	6	4.70315e-05
GO:0031399	regulation of protein modification process	BP	1595	22	4.9373e-05
GO:0003824	catalytic activity	MF	5575	51	5.06974e-05
GO:0045892	negative regulation of DNA-templated transcription	BP	1257	19	5.08192e-05
GO:0030554	adenyl nucleotide binding	MF	1484	21	5.16843e-05
GO:1903507	negative regulation of nucleic acid-templated transcription	BP	1261	19	5.30153e-05
GO:1902679	negative regulation of RNA biosynthetic process	BP	1262	19	5.35773e-05
GO:0000940	outer kinetochore	CC	14	3	5.36362e-05
GO:0090179	planar cell polarity pathway involved in neural tube closure	BP	14	3	5.36362e-05
GO:0010646	regulation of cell communication	BP	3543	37	5.40752e-05
GO:0051253	negative regulation of RNA metabolic process	BP	1376	20	5.48002e-05
GO:0003697	single-stranded DNA binding	MF	124	6	5.91976e-05
GO:1901991	negative regulation of mitotic cell cycle phase transition	BP	181	7	5.96079e-05
GO:0090178	regulation of establishment of planar polarity involved in neural tube closure	BP	15	3	6.67798e-05
GO:0005524	ATP binding	MF	1399	20	6.88027e-05
GO:0006310	DNA recombination	BP	323	9	6.88132e-05
GO:0005876	spindle microtubule	CC	79	5	7.00014e-05
GO:0009653	anatomical structure morphogenesis	BP	2902	32	7.04757e-05
GO:0003279	cardiac septum development	BP	128	6	7.06383e-05
GO:0051303	establishment of chromosome localization	BP	80	5	7.43454e-05
GO:0051252	regulation of RNA metabolic process	BP	3600	37	7.57665e-05
GO:0051234	establishment of localization	BP	4761	45	7.82458e-05
GO:0042127	regulation of cell population proliferation	BP	1769	23	8.0505e-05
GO:0043138	3'-5' DNA helicase activity	MF	16	3	8.18653e-05
GO:0090177	establishment of planar polarity involved in neural tube closure	BP	16	3	8.18653e-05
GO:0098885	modification of postsynaptic actin cytoskeleton	BP	16	3	8.18653e-05
GO:1902531	regulation of intracellular signal transduction	BP	1652	22	8.26045e-05
GO:0050808	synapse organization	BP	496	11	8.47776e-05
GO:1905463	negative regulation of DNA duplex unwinding	BP	3	2	8.63978e-05
GO:0110032	positive regulation of G2/MI transition of meiotic cell cycle	BP	3	2	8.63978e-05
GO:0110030	regulation of G2/MI transition of meiotic cell cycle	BP	3	2	8.63978e-05
GO:0045931	positive regulation of mitotic cell cycle	BP	133	6	8.73486e-05
GO:0040011	locomotion	BP	1428	20	9.09512e-05
GO:0001841	neural tube formation	BP	134	6	9.10397e-05
GO:0097110	scaffold protein binding	MF	84	5	9.38341e-05
GO:1902806	regulation of cell cycle G1/S phase transition	BP	195	7	9.51107e-05
GO:0019220	regulation of phosphate metabolic process	BP	1433	20	9.53526e-05
GO:0051174	regulation of phosphorus metabolic process	BP	1434	20	9.62553e-05
GO:0010468	regulation of gene expression	BP	4956	46	9.84029e-05
GO:0050807	regulation of synapse organization	BP	264	8	9.84566e-05
GO:0050000	chromosome localization	BP	85	5	9.9268e-05
GO:0045184	establishment of protein localization	BP	1674	22	0.000100028
GO:0010942	positive regulation of cell death	BP	690	13	0.000100263
GO:0048471	perinuclear region of cytoplasm	CC	691	13	0.000101715
GO:0030261	chromosome condensation	BP	45	4	0.000102174
GO:0061982	meiosis I cell cycle process	BP	137	6	0.000102863
GO:0031327	negative regulation of cellular biosynthetic process	BP	1559	21	0.000103656
GO:0032879	regulation of localization	BP	2306	27	0.00010747
GO:0031326	regulation of cellular biosynthetic process	BP	3951	39	0.000110509
GO:0022414	reproductive process	BP	1568	21	0.000112298
GO:0009966	regulation of signal transduction	BP	2975	32	0.000112473
GO:0042249	establishment of planar polarity of embryonic epithelium	BP	18	3	0.000118347
GO:0000003	reproduction	BP	1574	21	0.00011841
GO:0009790	embryo development	BP	1342	19	0.000119943
GO:0050803	regulation of synapse structure or activity	BP	272	8	0.000120953
GO:0009059	macromolecule biosynthetic process	BP	4552	43	0.000121472
GO:0043549	regulation of kinase activity	BP	706	13	0.000125774
GO:0023051	regulation of signaling	BP	3551	36	0.000128312
GO:0040007	growth	BP	1126	17	0.000130973
GO:0006355	regulation of DNA-templated transcription	BP	3276	34	0.000131947
GO:0005635	nuclear envelope	CC	435	10	0.000133687
GO:0120032	regulation of plasma membrane bounded cell projection assembly	BP	206	7	0.000133721
GO:1903506	regulation of nucleic acid-templated transcription	BP	3280	34	0.000135092
GO:0001932	regulation of protein phosphorylation	BP	1131	17	0.000138062
GO:0048583	regulation of response to stimulus	BP	4140	40	0.000140054
GO:2001141	regulation of RNA biosynthetic process	BP	3288	34	0.000141587
GO:0099173	postsynapse organization	BP	208	7	0.000141944
GO:0010638	positive regulation of organelle organization	BP	527	11	0.000144164
GO:0060491	regulation of cell projection assembly	BP	209	7	0.000146206
GO:0009890	negative regulation of biosynthetic process	BP	1602	21	0.000151017
GO:0090102	cochlea development	BP	50	4	0.000154656
GO:1901976	regulation of cell cycle checkpoint	BP	50	4	0.000154656
GO:0044297	cell body	CC	824	14	0.000159497
GO:0023052	signaling	BP	7094	59	0.000162733
GO:0045595	regulation of cell differentiation	BP	1734	22	0.000165336
GO:0007080	mitotic metaphase plate congression	BP	51	4	0.000167117
GO:0008038	neuron recognition	BP	51	4	0.000167117
GO:0019887	protein kinase regulator activity	MF	214	7	0.000169103
GO:1901995	positive regulation of meiotic cell cycle phase transition	BP	4	2	0.000172182
GO:0010558	negative regulation of macromolecule biosynthetic process	BP	1498	20	0.000172428
GO:0009889	regulation of biosynthetic process	BP	4035	39	0.000172782
GO:0043209	myelin sheath	CC	215	7	0.000174013
GO:0080135	regulation of cellular response to stress	BP	730	13	0.000174492
GO:0040008	regulation of growth	BP	735	13	0.000186468
GO:0045934	negative regulation of nucleobase-containing compound metabolic process	BP	1507	20	0.000186588
GO:0030036	actin cytoskeleton organization	BP	737	13	0.000191453
GO:0010556	regulation of macromolecule biosynthetic process	BP	3766	37	0.000191604
GO:0030425	dendrite	CC	743	13	0.0002071
GO:0007154	cell communication	BP	7156	59	0.000208621
GO:0098794	postsynapse	CC	745	13	0.000212554
GO:0097447	dendritic tree	CC	746	13	0.000215327
GO:0000792	heterochromatin	CC	101	5	0.000223682
GO:0001838	embryonic epithelial tube formation	BP	159	6	0.000231671
GO:0051094	positive regulation of developmental process	BP	1533	20	0.000233425
GO:0006351	DNA-templated transcription	BP	3377	34	0.000235411
GO:0097659	nucleic acid-templated transcription	BP	3381	34	0.000240711
GO:0021535	cell migration in hindbrain	BP	23	3	0.000251817
GO:0017116	single-stranded DNA helicase activity	MF	23	3	0.000251817
GO:0032774	RNA biosynthetic process	BP	3394	34	0.000258682
GO:0120031	plasma membrane bounded cell projection assembly	BP	565	11	0.000262245
GO:0005739	mitochondrion	CC	1919	23	0.000264963
GO:0043009	chordate embryonic development	BP	867	14	0.000267965
GO:0043085	positive regulation of catalytic activity	BP	1085	16	0.000270526
GO:0007417	central nervous system development	BP	976	15	0.000273668
GO:0051651	maintenance of location in cell	BP	232	7	0.000276728
GO:1990234	transferase complex	CC	870	14	0.000277468
GO:0031094	platelet dense tubular network	CC	5	2	0.000285952
GO:1904063	negative regulation of cation transmembrane transport	BP	108	5	0.000305407
GO:0030031	cell projection assembly	BP	577	11	0.000313369
GO:0009792	embryo development ending in birth or egg hatching	BP	883	14	0.000322079
GO:0007413	axonal fasciculation	BP	25	3	0.000324457
GO:0106030	neuron projection fasciculation	BP	25	3	0.000324457
GO:0072175	epithelial tube formation	BP	170	6	0.00033176
GO:1901214	regulation of neuron death	BP	399	9	0.000333116
GO:0005740	mitochondrial envelope	CC	781	13	0.000334062
GO:0007165	signal transduction	BP	6479	54	0.00034463
GO:0045930	negative regulation of mitotic cell cycle	BP	241	7	0.000348153
GO:0070201	regulation of establishment of protein localization	BP	587	11	0.000362165
GO:0016070	RNA metabolic process	BP	4332	40	0.000365201
GO:0099010	modification of postsynaptic structure	BP	26	3	0.000365329
GO:0051239	regulation of multicellular organismal process	BP	3042	31	0.000380919
GO:0030900	forebrain development	BP	407	9	0.000384736
GO:0030027	lamellipodium	CC	175	6	0.000387174
GO:0000077	DNA damage checkpoint signaling	BP	114	5	0.000391932
GO:0051640	organelle localization	BP	593	11	0.000394401
GO:0007420	brain development	BP	692	12	0.000394412
GO:0031252	cell leading edge	CC	409	9	0.000398623
GO:0120034	positive regulation of plasma membrane bounded cell projection assembly	BP	115	5	0.000407983
GO:1902951	negative regulation of dendritic spine maintenance	BP	6	2	0.000427408
GO:0038031	non-canonical Wnt signaling pathway via JNK cascade	BP	6	2	0.000427408
GO:1905462	regulation of DNA duplex unwinding	BP	6	2	0.000427408
GO:0034766	negative regulation of ion transmembrane transport	BP	117	5	0.000441568
GO:0045935	positive regulation of nucleobase-containing compound metabolic process	BP	1990	23	0.000442256
GO:0006338	chromatin remodeling	BP	330	8	0.000444952
GO:0060038	cardiac muscle cell proliferation	BP	66	4	0.000452668
GO:0090103	cochlea morphogenesis	BP	28	3	0.000456688
GO:0050770	regulation of axonogenesis	BP	181	6	0.000462944
GO:0014020	primary neural tube formation	BP	119	5	0.000477195
GO:0043065	positive regulation of apoptotic process	BP	607	11	0.000479109
GO:0051146	striated muscle cell differentiation	BP	334	8	0.000481703
GO:0051247	positive regulation of protein metabolic process	BP	1500	19	0.000484778
GO:0051093	negative regulation of developmental process	BP	1034	15	0.000500429
GO:0051984	positive regulation of chromosome segregation	BP	29	3	0.000507373
GO:0051446	positive regulation of meiotic cell cycle	BP	29	3	0.000507373
GO:0031570	DNA integrity checkpoint signaling	BP	121	5	0.000514945
GO:0035148	tube formation	BP	185	6	0.000519555
GO:0048589	developmental growth	BP	819	13	0.000522287
GO:0044093	positive regulation of molecular function	BP	1510	19	0.000525506
GO:0090307	mitotic spindle assembly	BP	69	4	0.000536214
GO:0030029	actin filament-based process	BP	822	13	0.00054037
GO:0098978	glutamatergic synapse	CC	519	10	0.000541128
GO:0005198	structural molecule activity	MF	616	11	0.000541234
GO:0005102	signaling receptor binding	MF	1763	21	0.000542205
GO:0065008	regulation of biological quality	BP	4120	38	0.000546381
GO:0051235	maintenance of location	BP	341	8	0.000551929
GO:0042325	regulation of phosphorylation	BP	1276	17	0.000555823
GO:0043068	positive regulation of programmed cell death	BP	618	11	0.000555918
GO:0045926	negative regulation of growth	BP	261	7	0.000560108
GO:0043547	positive regulation of GTPase activity	BP	261	7	0.000560108
GO:0016331	morphogenesis of embryonic epithelium	BP	188	6	0.000565438
GO:0008347	glial cell migration	BP	70	4	0.000566343
GO:0032507	maintenance of protein location in cell	BP	70	4	0.000566343
GO:0003985	acetyl-CoA C-acetyltransferase activity	MF	7	2	0.000596249
GO:0046826	negative regulation of protein export from nucleus	BP	7	2	0.000596249
GO:0038030	non-canonical Wnt signaling pathway via MAPK cascade	BP	7	2	0.000596249
GO:0021942	radial glia guided migration of Purkinje cell	BP	7	2	0.000596249
GO:0060090	molecular adaptor activity	MF	433	9	0.000600066
GO:0031966	mitochondrial membrane	CC	728	12	0.000617062
GO:0048640	negative regulation of developmental growth	BP	126	5	0.000619135
GO:0010467	gene expression	BP	6311	52	0.000623573
GO:0048678	response to axon injury	BP	72	4	0.000630176
GO:0016301	kinase activity	MF	736	12	0.000678773
GO:0051649	establishment of localization in cell	BP	2186	24	0.000684325
GO:0071479	cellular response to ionizing radiation	BP	75	4	0.000735254
GO:0000122	negative regulation of transcription by RNA polymerase II	BP	961	14	0.000740811
GO:0032993	protein-DNA complex	CC	198	6	0.000741486
GO:0051302	regulation of cell division	BP	198	6	0.000741486
GO:0003205	cardiac chamber development	BP	199	6	0.000761182
GO:0006289	nucleotide-excision repair	BP	76	4	0.000772872
GO:0016605	PML body	CC	76	4	0.000772872
GO:0051050	positive regulation of transport	BP	1079	15	0.000773158
GO:0042692	muscle cell differentiation	BP	449	9	0.000775812
GO:0021915	neural tube development	BP	200	6	0.00078128
GO:0051493	regulation of cytoskeleton organization	BP	545	10	0.000786704
GO:0070997	neuron death	BP	450	9	0.000788057
GO:0007127	meiosis I	BP	133	5	0.00079059
GO:1901216	positive regulation of neuron death	BP	133	5	0.00079059
GO:0016453	C-acetyltransferase activity	MF	8	2	0.000792182
GO:0019206	nucleoside kinase activity	MF	8	2	0.000792182
GO:1904783	positive regulation of NMDA glutamate receptor activity	BP	8	2	0.000792182
GO:1901993	regulation of meiotic cell cycle phase transition	BP	8	2	0.000792182
GO:1905274	regulation of modification of postsynaptic actin cytoskeleton	BP	8	2	0.000792182
GO:0005525	GTP binding	MF	361	8	0.000799352
GO:0060322	head development	BP	751	12	0.000808486
GO:0048146	positive regulation of fibroblast proliferation	BP	77	4	0.00081183
GO:0099563	modification of synaptic structure	BP	34	3	0.000814652
GO:0042826	histone deacetylase binding	MF	134	5	0.000817705
GO:0010212	response to ionizing radiation	BP	134	5	0.000817705
GO:0009888	tissue development	BP	2088	23	0.000854293
GO:0007507	heart development	BP	653	11	0.000872034
GO:0042221	response to chemical	BP	4374	39	0.000880786
GO:0072359	circulatory system development	BP	1212	16	0.000893301
GO:0044087	regulation of cellular component biogenesis	BP	983	14	0.000920667
GO:0003988	acetyl-CoA C-acyltransferase activity	MF	9	2	0.00101491
GO:0010997	anaphase-promoting complex binding	MF	9	2	0.00101491
GO:2000726	negative regulation of cardiac muscle cell differentiation	BP	9	2	0.00101491
GO:0051052	regulation of DNA metabolic process	BP	565	10	0.00103264
GO:0034330	cell junction organization	BP	773	12	0.00103582
GO:0043523	regulation of neuron apoptotic process	BP	290	7	0.00103736
GO:0046825	regulation of protein export from nucleus	BP	37	3	0.00104534
GO:0060071	Wnt signaling pathway, planar cell polarity pathway	BP	37	3	0.00104534
GO:0014706	striated muscle tissue development	BP	291	7	0.0010582
GO:1902533	positive regulation of intracellular signal transduction	BP	1001	14	0.00109405
GO:0043565	sequence-specific DNA binding	MF	1607	19	0.00110166
GO:0042060	wound healing	BP	380	8	0.0011104
GO:0048646	anatomical structure formation involved in morphogenesis	BP	1239	16	0.00112392
GO:0032272	negative regulation of protein polymerization	BP	84	4	0.00112423
GO:0060411	cardiac septum morphogenesis	BP	85	4	0.00117485
GO:0032413	negative regulation of ion transmembrane transporter activity	BP	85	4	0.00117485
GO:0014855	striated muscle cell proliferation	BP	85	4	0.00117485
GO:0019001	guanyl nucleotide binding	MF	384	8	0.00118679
GO:0032561	guanyl ribonucleotide binding	MF	384	8	0.00118679
GO:0042393	histone binding	MF	298	7	0.00121348
GO:0019205	nucleobase-containing compound kinase activity	MF	39	3	0.00121986
GO:0097539	ciliary transition fiber	CC	10	2	0.00126415
GO:0031617	NMS complex	CC	10	2	0.00126415
GO:0044325	transmembrane transporter binding	MF	148	5	0.00127455
GO:0048732	gland development	BP	483	9	0.00128978
GO:0034763	negative regulation of transmembrane transport	BP	149	5	0.00131314
GO:0003281	ventricular septum development	BP	88	4	0.00133625
GO:0046328	regulation of JNK cascade	BP	150	5	0.0013526
GO:0008608	attachment of spindle microtubules to kinetochore	BP	41	3	0.00141171
GO:0005875	microtubule associated complex	CC	152	5	0.00143412
GO:0006261	DNA-templated DNA replication	BP	153	5	0.00147622
GO:1903829	positive regulation of protein localization	BP	493	9	0.00148451
GO:0097435	supramolecular fiber organization	BP	807	12	0.00149032
GO:0060537	muscle tissue development	BP	494	9	0.00150521
GO:0007143	female meiotic nuclear division	BP	42	3	0.00151433
GO:0090175	regulation of establishment of planar polarity	BP	42	3	0.00151433
GO:0098505	G-rich strand telomeric DNA binding	MF	11	2	0.0015396
GO:0006183	GTP biosynthetic process	BP	11	2	0.0015396
GO:0048638	regulation of developmental growth	BP	402	8	0.00158412
GO:0009124	nucleoside monophosphate biosynthetic process	BP	43	3	0.0016215
GO:0016358	dendrite development	BP	315	7	0.00166529
GO:0050679	positive regulation of epithelial cell proliferation	BP	232	6	0.00167145
GO:0032410	negative regulation of transporter activity	BP	94	4	0.0017044
GO:0090734	site of DNA damage	CC	94	4	0.0017044
GO:0010629	negative regulation of gene expression	BP	1170	15	0.00172268
GO:0051098	regulation of binding	BP	408	8	0.00173777
GO:0016787	hydrolase activity	MF	2347	24	0.00180389
GO:0006241	CTP biosynthetic process	BP	12	2	0.00184099
GO:1905208	negative regulation of cardiocyte differentiation	BP	12	2	0.00184099
GO:0051987	positive regulation of attachment of spindle microtubules to kinetochore	BP	12	2	0.00184099
GO:0060124	positive regulation of growth hormone secretion	BP	12	2	0.00184099
GO:0060623	regulation of chromosome condensation	BP	12	2	0.00184099
GO:0015031	protein transport	BP	1552	18	0.00184505
GO:0070507	regulation of microtubule cytoskeleton organization	BP	161	5	0.00184646
GO:1901653	cellular response to peptide	BP	322	7	0.00188547
GO:1904062	regulation of cation transmembrane transport	BP	414	8	0.00190298
GO:0051049	regulation of transport	BP	1950	21	0.00191523
GO:0051051	negative regulation of transport	BP	512	9	0.00191945
GO:0006357	regulation of transcription by RNA polymerase II	BP	2497	25	0.00192092
GO:0080134	regulation of response to stress	BP	1431	17	0.00192511
GO:0010647	positive regulation of cell communication	BP	1951	21	0.00192711
GO:0016462	pyrophosphatase activity	MF	616	10	0.00195492
GO:0023056	positive regulation of signaling	BP	1957	21	0.00199973
GO:0036477	somatodendritic compartment	CC	1068	14	0.00200012
GO:0016818	hydrolase activity, acting on acid anhydrides, in phosphorus-containing anhydrides	MF	623	10	0.00212181
GO:0051402	neuron apoptotic process	BP	329	7	0.00212761
GO:0016817	hydrolase activity, acting on acid anhydrides	MF	624	10	0.00214657
GO:2000026	regulation of multicellular organismal development	BP	1575	18	0.00216432
GO:0005662	DNA replication factor A complex	CC	13	2	0.00216802
GO:0035256	G protein-coupled glutamate receptor binding	MF	13	2	0.00216802
GO:0000900	mRNA regulatory element binding translation repressor activity	MF	13	2	0.00216802
GO:0031915	positive regulation of synaptic plasticity	BP	13	2	0.00216802
GO:0098871	postsynaptic actin cytoskeleton	CC	13	2	0.00216802
GO:0009209	pyrimidine ribonucleoside triphosphate biosynthetic process	BP	13	2	0.00216802
GO:1902950	regulation of dendritic spine maintenance	BP	13	2	0.00216802
GO:0099159	regulation of modification of postsynaptic structure	BP	13	2	0.00216802
GO:0043047	single-stranded telomeric DNA binding	MF	13	2	0.00216802
GO:0045185	maintenance of protein location	BP	101	4	0.00221658
GO:0006935	chemotaxis	BP	630	10	0.00230002
GO:0009967	positive regulation of signal transduction	BP	1585	18	0.00231702
GO:0010557	positive regulation of macromolecule biosynthetic process	BP	1848	20	0.00232605
GO:0007292	female gamete generation	BP	170	5	0.00233961
GO:0042330	taxis	BP	632	10	0.00235309
GO:0045132	meiotic chromosome segregation	BP	103	4	0.00238041
GO:0046330	positive regulation of JNK cascade	BP	103	4	0.00238041
GO:0042770	signal transduction in response to DNA damage	BP	171	5	0.00239977
GO:0065003	protein-containing complex assembly	BP	1464	17	0.00243951
GO:0022604	regulation of cell morphogenesis	BP	338	7	0.0024735
GO:0005871	kinesin complex	CC	50	3	0.00250529
GO:0044089	positive regulation of cellular component biogenesis	BP	533	9	0.00251305
GO:0032386	regulation of intracellular transport	BP	339	7	0.00251445
GO:0046036	CTP metabolic process	BP	14	2	0.00252042
GO:0007144	female meiosis I	BP	14	2	0.00252042
GO:0140288	GBAF complex	CC	14	2	0.00252042
GO:0019215	intermediate filament binding	MF	14	2	0.00252042
GO:1904948	midbrain dopaminergic neuron differentiation	BP	14	2	0.00252042
GO:1902969	mitotic DNA replication	BP	14	2	0.00252042
GO:0040012	regulation of locomotion	BP	1096	14	0.00253056
GO:0007264	small GTPase mediated signal transduction	BP	434	8	0.00254502
GO:0006366	transcription by RNA polymerase II	BP	2554	25	0.00260072
GO:0016363	nuclear matrix	CC	106	4	0.00264151
GO:0034728	nucleosome organization	BP	106	4	0.00264151
GO:0072091	regulation of stem cell proliferation	BP	106	4	0.00264151
GO:0007254	JNK cascade	BP	177	5	0.00278461
GO:0051494	negative regulation of cytoskeleton organization	BP	177	5	0.00278461
GO:0060043	regulation of cardiac muscle cell proliferation	BP	52	3	0.00280272
GO:0060251	regulation of glial cell proliferation	BP	52	3	0.00280272
GO:0140657	ATP-dependent activity	MF	543	9	0.00284278
GO:0050678	regulation of epithelial cell proliferation	BP	442	8	0.00284489
GO:0051345	positive regulation of hydrolase activity	BP	544	9	0.00287755
GO:0046935	1-phosphatidylinositol-3-kinase regulator activity	MF	15	2	0.0028979
GO:0003688	DNA replication origin binding	MF	15	2	0.0028979
GO:0021932	hindbrain radial glia guided cell migration	BP	15	2	0.0028979
GO:0007076	mitotic chromosome condensation	BP	15	2	0.0028979
GO:0035102	PRC1 complex	CC	15	2	0.0028979
GO:0009130	pyrimidine nucleoside monophosphate biosynthetic process	BP	15	2	0.0028979
GO:0098847	sequence-specific single stranded DNA binding	MF	15	2	0.0028979
GO:0099550	trans-synaptic signaling, modulating synaptic transmission	BP	15	2	0.0028979
GO:0008094	ATP-dependent activity, acting on DNA	MF	109	4	0.00292161
GO:0003774	cytoskeletal motor activity	MF	109	4	0.00292161
GO:0031103	axon regeneration	BP	53	3	0.00295923
GO:0060412	ventricular septum morphogenesis	BP	53	3	0.00295923
GO:0003674	molecular_function	MF	28404	160	0.00297769
GO:0045893	positive regulation of DNA-templated transcription	BP	1623	18	0.00298265
GO:1903508	positive regulation of nucleic acid-templated transcription	BP	1623	18	0.00298265
GO:2000243	positive regulation of reproductive process	BP	110	4	0.00301932
GO:0003779	actin binding	MF	447	8	0.00304588
GO:0043087	regulation of GTPase activity	BP	351	7	0.00304776
GO:0007267	cell-cell signaling	BP	1759	19	0.0030596
GO:0016772	transferase activity, transferring phosphorus-containing groups	MF	881	12	0.00306099
GO:0005575	cellular_component	CC	28804	161	0.00307108
GO:1902680	positive regulation of RNA biosynthetic process	BP	1629	18	0.00310111
GO:0099175	regulation of postsynapse organization	BP	111	4	0.00311923
GO:0051293	establishment of spindle localization	BP	54	3	0.00312102
GO:0032467	positive regulation of cytokinesis	BP	54	3	0.00312102
GO:0022603	regulation of anatomical structure morphogenesis	BP	1002	13	0.00314579
GO:0001843	neural tube closure	BP	112	4	0.00322138
GO:0071363	cellular response to growth factor stimulus	BP	662	10	0.00327444
GO:0060026	convergent extension	BP	16	2	0.00330019
GO:0072542	protein phosphatase activator activity	MF	16	2	0.00330019
GO:0009148	pyrimidine nucleoside triphosphate biosynthetic process	BP	16	2	0.00330019
GO:0009208	pyrimidine ribonucleoside triphosphate metabolic process	BP	16	2	0.00330019
GO:0009070	serine family amino acid biosynthetic process	BP	16	2	0.00330019
GO:0031532	actin cytoskeleton reorganization	BP	113	4	0.00332578
GO:0055017	cardiac muscle tissue growth	BP	113	4	0.00332578
GO:0060606	tube closure	BP	113	4	0.00332578
GO:0051223	regulation of protein transport	BP	558	9	0.00340067
GO:0032886	regulation of microtubule-based process	BP	268	6	0.00342251
GO:0021537	telencephalon development	BP	268	6	0.00342251
GO:0017111	ribonucleoside triphosphate phosphatase activity	MF	559	9	0.00344072
GO:0048813	dendrite morphogenesis	BP	186	5	0.00344298
GO:0051254	positive regulation of RNA metabolic process	BP	1779	19	0.00346051
GO:0043271	negative regulation of ion transport	BP	187	5	0.00352246
GO:0048738	cardiac muscle tissue development	BP	271	6	0.00361351
GO:1903170	negative regulation of calcium ion transmembrane transport	BP	57	3	0.00363859
GO:0035567	non-canonical Wnt signaling pathway	BP	57	3	0.00363859
GO:0072527	pyrimidine-containing compound metabolic process	BP	57	3	0.00363859
GO:0090329	regulation of DNA-templated DNA replication	BP	57	3	0.00363859
GO:0051489	regulation of filopodium assembly	BP	57	3	0.00363859
GO:0043933	protein-containing complex organization	BP	1655	18	0.00366091
GO:0042063	gliogenesis	BP	363	7	0.00366371
GO:0031005	filamin binding	MF	17	2	0.00372702
GO:0098974	postsynaptic actin cytoskeleton organization	BP	17	2	0.00372702
GO:0099188	postsynaptic cytoskeleton organization	BP	17	2	0.00372702
GO:0032652	regulation of interleukin-1 production	BP	117	4	0.00376645
GO:0070848	response to growth factor	BP	676	10	0.00379294
GO:0051445	regulation of meiotic cell cycle	BP	58	3	0.00382203
GO:0051653	spindle localization	BP	59	3	0.00401102
GO:0060560	developmental growth involved in morphogenesis	BP	278	6	0.00408992
GO:0042472	inner ear morphogenesis	BP	120	4	0.00412181
GO:1905244	regulation of modification of synaptic structure	BP	18	2	0.0041781
GO:0044092	negative regulation of molecular function	BP	1037	13	0.00419525
GO:0009201	ribonucleoside triphosphate biosynthetic process	BP	122	4	0.0043709
GO:0003684	damaged DNA binding	MF	61	3	0.00440581
GO:0060419	heart growth	BP	123	4	0.00449917
GO:0032612	interleukin-1 production	BP	123	4	0.00449917
GO:0031401	positive regulation of protein modification process	BP	1048	13	0.00457821
GO:2000145	regulation of cell motility	BP	1048	13	0.00457821
GO:0002011	morphogenesis of an epithelial sheet	BP	62	3	0.00461172
GO:0031102	neuron projection regeneration	BP	62	3	0.00461172
GO:0048599	oocyte development	BP	62	3	0.00461172
GO:0048145	regulation of fibroblast proliferation	BP	124	4	0.00462995
GO:0051315	attachment of mitotic spindle microtubules to kinetochore	BP	19	2	0.00465318
GO:0045198	establishment of epithelial cell apical/basal polarity	BP	19	2	0.00465318
GO:0099571	postsynaptic cytoskeleton	CC	19	2	0.00465318
GO:0009220	pyrimidine ribonucleotide biosynthetic process	BP	19	2	0.00465318
GO:0051988	regulation of attachment of spindle microtubules to kinetochore	BP	19	2	0.00465318
GO:0060123	regulation of growth hormone secretion	BP	19	2	0.00465318
GO:0045937	positive regulation of phosphate metabolic process	BP	929	12	0.00465993
GO:0010562	positive regulation of phosphorus metabolic process	BP	929	12	0.00465993
GO:0030308	negative regulation of cell growth	BP	200	5	0.00467934
GO:0031328	positive regulation of cellular biosynthetic process	BP	1967	20	0.00469434
GO:0019866	organelle inner membrane	CC	587	9	0.00472147
GO:0050878	regulation of body fluid levels	BP	381	7	0.0047599
GO:1903169	regulation of calcium ion transmembrane transport	BP	201	5	0.00477826
GO:0001736	establishment of planar polarity	BP	63	3	0.00482337
GO:0048584	positive regulation of response to stimulus	BP	2396	23	0.00492879
GO:0046578	regulation of Ras protein signal transduction	BP	203	5	0.00498054
GO:0007164	establishment of tissue polarity	BP	64	3	0.00504079
GO:0003777	microtubule motor activity	MF	64	3	0.00504079
GO:0060999	positive regulation of dendritic spine development	BP	64	3	0.00504079
GO:0032872	regulation of stress-activated MAPK cascade	BP	204	5	0.00508393
GO:0098798	mitochondrial protein-containing complex	CC	291	6	0.00509591
GO:0005123	death receptor binding	MF	20	2	0.00515197
GO:0005753	mitochondrial proton-transporting ATP synthase complex	CC	20	2	0.00515197
GO:0035014	phosphatidylinositol 3-kinase regulator activity	MF	20	2	0.00515197
GO:0070064	proline-rich region binding	MF	20	2	0.00515197
GO:2000725	regulation of cardiac muscle cell differentiation	BP	20	2	0.00515197
GO:0005759	mitochondrial matrix	CC	293	6	0.00526546
GO:0032271	regulation of protein polymerization	BP	206	5	0.00529525
GO:0019904	protein domain specific binding	MF	826	11	0.00533487
GO:0031002	actin rod	CC	1	1	0.00539273
GO:0086072	AV node cell-bundle of His cell adhesion involved in cell communication	BP	1	1	0.00539273
GO:0086082	cell adhesive protein binding involved in AV node cell-bundle of His cell communication	MF	1	1	0.00539273
GO:1905430	cellular response to glycine	BP	1	1	0.00539273
GO:1904609	cellular response to monosodium L-glutamate	BP	1	1	0.00539273
GO:0051086	chaperone mediated protein folding independent of cofactor	BP	1	1	0.00539273
GO:0036517	chemoattraction of serotonergic neuron axon	BP	1	1	0.00539273
GO:0033488	cholesterol biosynthetic process via 24,25-dihydrolanosterol	BP	1	1	0.00539273
GO:0090732	cofilin-actin rod	CC	1	1	0.00539273
GO:0004146	dihydrofolate reductase activity	MF	1	1	0.00539273
GO:0051871	dihydrofolic acid binding	MF	1	1	0.00539273
GO:0009330	DNA topoisomerase type II (double strand cut, ATP-hydrolyzing) complex	CC	1	1	0.00539273
GO:0071964	establishment of cell polarity regulating cell shape	BP	1	1	0.00539273
GO:1990679	histone H4-K12 deacetylation	BP	1	1	0.00539273
GO:0008269	JAK pathway signal transduction adaptor activity	MF	1	1	0.00539273
GO:0043257	laminin-8 complex	CC	1	1	0.00539273
GO:0031475	myosin V complex	CC	1	1	0.00539273
GO:1904617	negative regulation of actin binding	BP	1	1	0.00539273
GO:1904530	negative regulation of actin filament binding	BP	1	1	0.00539273
GO:0106089	negative regulation of cell adhesion involved in sprouting angiogenesis	BP	1	1	0.00539273
GO:1904934	negative regulation of cell proliferation in midbrain	BP	1	1	0.00539273
GO:1905596	negative regulation of low-density lipoprotein particle receptor binding	BP	1	1	0.00539273
GO:1905833	negative regulation of microtubule nucleation	BP	1	1	0.00539273
GO:1905875	negative regulation of postsynaptic density organization	BP	1	1	0.00539273
GO:1900134	negative regulation of renin secretion into blood stream	BP	1	1	0.00539273
GO:0051511	negative regulation of unidimensional cell growth	BP	1	1	0.00539273
GO:0106028	neuron projection retraction	BP	1	1	0.00539273
GO:0099627	neurotransmitter receptor cycle	BP	1	1	0.00539273
GO:2000784	positive regulation of establishment of cell polarity regulating cell shape	BP	1	1	0.00539273
GO:1905091	positive regulation of parkin-mediated stimulation of mitophagy in response to mitochondrial depolarization	BP	1	1	0.00539273
GO:1905873	positive regulation of protein localization to cell leading edge	BP	1	1	0.00539273
GO:0099630	postsynaptic neurotransmitter receptor cycle	BP	1	1	0.00539273
GO:0099140	presynaptic actin cytoskeleton organization	BP	1	1	0.00539273
GO:0099187	presynaptic cytoskeleton organization	BP	1	1	0.00539273
GO:1902860	propionyl-CoA biosynthetic process	BP	1	1	0.00539273
GO:0140706	protein-containing complex localization to centriolar satellite	BP	1	1	0.00539273
GO:0005115	receptor tyrosine kinase-like orphan receptor binding	MF	1	1	0.00539273
GO:0106088	regulation of cell adhesion involved in sprouting angiogenesis	BP	1	1	0.00539273
GO:2000782	regulation of establishment of cell polarity regulating cell shape	BP	1	1	0.00539273
GO:0051510	regulation of unidimensional cell growth	BP	1	1	0.00539273
GO:0031427	response to methotrexate	BP	1	1	0.00539273
GO:1904608	response to monosodium L-glutamate	BP	1	1	0.00539273
GO:0000304	response to singlet oxygen	BP	1	1	0.00539273
GO:0003696	satellite DNA binding	MF	1	1	0.00539273
GO:0008398	sterol 14-demethylase activity	MF	1	1	0.00539273
GO:1990713	survivin complex	CC	1	1	0.00539273
GO:0034974	Swi5-Swi2 complex	CC	1	1	0.00539273
GO:0070302	regulation of stress-activated protein kinase signaling cascade	BP	207	5	0.00540321
GO:0009894	regulation of catabolic process	BP	947	12	0.00540925
GO:0009994	oocyte differentiation	BP	66	3	0.00549315
GO:2000648	positive regulation of stem cell proliferation	BP	66	3	0.00549315
GO:0003924	GTPase activity	MF	296	6	0.00552748
GO:0051240	positive regulation of multicellular organismal process	BP	1726	18	0.00563183
GO:0043601	nuclear replisome	CC	21	2	0.00567422
GO:0045259	proton-transporting ATP synthase complex	CC	21	2	0.00567422
GO:0009147	pyrimidine nucleoside triphosphate metabolic process	BP	21	2	0.00567422
GO:0090266	regulation of mitotic cell cycle spindle assembly checkpoint	BP	21	2	0.00567422
GO:1903504	regulation of mitotic spindle checkpoint	BP	21	2	0.00567422
GO:0032387	negative regulation of intracellular transport	BP	67	3	0.00572817
GO:0009123	nucleoside monophosphate metabolic process	BP	67	3	0.00572817
GO:0006611	protein export from nucleus	BP	67	3	0.00572817
GO:0034399	nuclear periphery	CC	132	4	0.00576929
GO:0009142	nucleoside triphosphate biosynthetic process	BP	132	4	0.00576929
GO:0071495	cellular response to endogenous stimulus	BP	1336	15	0.00591761
GO:2000779	regulation of double-strand break repair	BP	133	4	0.00592367
GO:0009260	ribonucleotide biosynthetic process	BP	212	5	0.00596645
GO:0030837	negative regulation of actin filament polymerization	BP	68	3	0.00596914
GO:0050771	negative regulation of axonogenesis	BP	68	3	0.00596914
GO:0005814	centriole	CC	134	4	0.00608078
GO:0008289	lipid binding	MF	843	11	0.00618486
GO:0009891	positive regulation of biosynthetic process	BP	2018	20	0.00619687
GO:0016408	C-acyltransferase activity	MF	22	2	0.00621966
GO:0070840	dynein complex binding	MF	22	2	0.00621966
GO:0030252	growth hormone secretion	BP	22	2	0.00621966
GO:0032794	GTPase activating protein binding	MF	22	2	0.00621966
GO:0030894	replisome	CC	22	2	0.00621966
GO:0044815	DNA packaging complex	CC	135	4	0.00624063
GO:0060485	mesenchyme development	BP	304	6	0.00627282
GO:0003678	DNA helicase activity	MF	70	3	0.00646906
GO:1902373	negative regulation of mRNA catabolic process	BP	70	3	0.00646906
GO:0005657	replication fork	CC	70	3	0.00646906
GO:0046982	protein heterodimerization activity	MF	307	6	0.00657035
GO:0032446	protein modification by small protein conjugation	BP	733	10	0.0066119
GO:0014009	glial cell proliferation	BP	71	3	0.00672809
GO:0030239	myofibril assembly	BP	71	3	0.00672809
GO:0030193	regulation of blood coagulation	BP	71	3	0.00672809
GO:0032874	positive regulation of stress-activated MAPK cascade	BP	138	4	0.00673689
GO:0035089	establishment of apical/basal cell polarity	BP	23	2	0.00678802
GO:0019211	phosphatase activator activity	MF	23	2	0.00678802
GO:0009129	pyrimidine nucleoside monophosphate metabolic process	BP	23	2	0.00678802
GO:0090231	regulation of spindle checkpoint	BP	23	2	0.00678802
GO:0055002	striated muscle cell development	BP	72	3	0.00699322
GO:0010033	response to organic substance	BP	3356	29	0.00701964
GO:0008047	enzyme activator activity	MF	515	8	0.00703177
GO:0070304	positive regulation of stress-activated protein kinase signaling cascade	BP	140	4	0.00708185
GO:0048839	inner ear development	BP	221	5	0.00708244
GO:0043393	regulation of protein binding	BP	221	5	0.00708244
GO:0046390	ribose phosphate biosynthetic process	BP	221	5	0.00708244
GO:0097190	apoptotic signaling pathway	BP	626	9	0.00709171
GO:0006810	transport	BP	4598	37	0.00716336
GO:0051015	actin filament binding	MF	222	5	0.00721483
GO:1900046	regulation of hemostasis	BP	73	3	0.00726447
GO:0140097	catalytic activity, acting on DNA	MF	223	5	0.00734894
GO:0003283	atrial septum development	BP	24	2	0.00737905
GO:0034383	low-density lipoprotein particle clearance	BP	24	2	0.00737905
GO:0043173	nucleotide salvage	BP	24	2	0.00737905
GO:0045737	positive regulation of cyclin-dependent protein serine/threonine kinase activity	BP	24	2	0.00737905
GO:0045120	pronucleus	CC	24	2	0.00737905
GO:0022412	cellular process involved in reproduction in multicellular organism	BP	520	8	0.00743289
GO:0051224	negative regulation of protein transport	BP	142	4	0.00743829
GO:0002702	positive regulation of production of molecular mediator of immune response	BP	142	4	0.00743829
GO:0045596	negative regulation of cell differentiation	BP	746	10	0.00743911
GO:0070647	protein modification by small protein conjugation or removal	BP	866	11	0.00750085
GO:0016604	nuclear body	CC	747	10	0.00750592
GO:0050673	epithelial cell proliferation	BP	521	8	0.00751514
GO:0030032	lamellipodium assembly	BP	74	3	0.00754189
GO:0014068	positive regulation of phosphatidylinositol 3-kinase signaling	BP	74	3	0.00754189
GO:0035591	signaling adaptor activity	MF	74	3	0.00754189
GO:0006275	regulation of DNA replication	BP	143	4	0.00762086
GO:1903311	regulation of mRNA metabolic process	BP	317	6	0.00763635
GO:0030334	regulation of cell migration	BP	991	12	0.00764929
GO:0090287	regulation of cellular response to growth factor stimulus	BP	318	6	0.00774941
GO:0042471	ear morphogenesis	BP	144	4	0.00780635
GO:0000723	telomere maintenance	BP	144	4	0.00780635
GO:0043954	cellular component maintenance	BP	75	3	0.0078255
GO:0006334	nucleosome assembly	BP	75	3	0.0078255
GO:0050818	regulation of coagulation	BP	75	3	0.0078255
GO:0010628	positive regulation of gene expression	BP	1250	14	0.00791868
GO:0034504	protein localization to nucleus	BP	320	6	0.00797916
GO:0097062	dendritic spine maintenance	BP	25	2	0.0079925
GO:0061162	establishment of monopolar cell polarity	BP	25	2	0.0079925
GO:0031681	G-protein beta-subunit binding	MF	25	2	0.0079925
GO:0051457	maintenance of protein location in nucleus	BP	25	2	0.0079925
GO:0030194	positive regulation of blood coagulation	BP	25	2	0.0079925
GO:1900048	positive regulation of hemostasis	BP	25	2	0.0079925
GO:2000001	regulation of DNA damage checkpoint	BP	25	2	0.0079925
GO:0048144	fibroblast proliferation	BP	145	4	0.0079948
GO:0034765	regulation of ion transmembrane transport	BP	527	8	0.00802318
GO:0051347	positive regulation of transferase activity	BP	528	8	0.00811031
GO:0046847	filopodium assembly	BP	76	3	0.00811534
GO:0051926	negative regulation of calcium ion transport	BP	76	3	0.00811534
GO:0031023	microtubule organizing center organization	BP	146	4	0.0081862
GO:1904950	negative regulation of establishment of protein localization	BP	146	4	0.0081862
GO:0051020	GTPase binding	MF	322	6	0.00821377
GO:0030695	GTPase regulator activity	MF	424	7	0.00836653
GO:0060589	nucleoside-triphosphatase regulator activity	MF	424	7	0.00836653
GO:0072089	stem cell proliferation	BP	147	4	0.00838059
GO:0007423	sensory organ development	BP	644	9	0.00845342
GO:0070588	calcium ion transmembrane transport	BP	325	6	0.00857494
GO:0061339	establishment or maintenance of monopolar cell polarity	BP	26	2	0.0086281
GO:0097038	perinuclear endoplasmic reticulum	CC	26	2	0.0086281
GO:0030859	polarized epithelial cell differentiation	BP	26	2	0.0086281
GO:0006221	pyrimidine nucleotide biosynthetic process	BP	26	2	0.0086281
GO:0032200	telomere organization	BP	149	4	0.00877839
GO:0090407	organophosphate biosynthetic process	BP	536	8	0.00883317
GO:0019902	phosphatase binding	MF	234	5	0.00894076
GO:0055007	cardiac muscle cell differentiation	BP	150	4	0.00898184
GO:1901652	response to peptide	BP	430	7	0.00899629
GO:0009057	macromolecule catabolic process	BP	1402	15	0.00902703
GO:0007163	establishment or maintenance of cell polarity	BP	235	5	0.00909636
GO:0003206	cardiac chamber morphogenesis	BP	151	4	0.00918834
GO:0031333	negative regulation of protein-containing complex assembly	BP	151	4	0.00918834
GO:0051056	regulation of small GTPase mediated signal transduction	BP	236	5	0.00925382
GO:0006298	mismatch repair	BP	27	2	0.00928559
GO:0048843	negative regulation of axon extension involved in axon guidance	BP	27	2	0.00928559
GO:0046823	negative regulation of nucleocytoplasmic transport	BP	27	2	0.00928559
GO:1904031	positive regulation of cyclin-dependent protein kinase activity	BP	27	2	0.00928559
GO:0060252	positive regulation of glial cell proliferation	BP	27	2	0.00928559
GO:0060004	reflex	BP	27	2	0.00928559
GO:0062009	secondary palate development	BP	27	2	0.00928559
GO:0003231	cardiac ventricle development	BP	152	4	0.00939791
GO:0005743	mitochondrial inner membrane	CC	542	8	0.00940622
GO:0044389	ubiquitin-like protein ligase binding	MF	332	6	0.00946182
GO:0097191	extrinsic apoptotic signaling pathway	BP	238	5	0.00957436
GO:0016049	cell growth	BP	544	8	0.00960327
GO:0009719	response to endogenous stimulus	BP	1552	16	0.00989247
GO:0021801	cerebral cortex radial glia-guided migration	BP	28	2	0.00996474
GO:0035925	mRNA 3'-UTR AU-rich region binding	MF	28	2	0.00996474
GO:1905820	positive regulation of chromosome separation	BP	28	2	0.00996474
GO:0050820	positive regulation of coagulation	BP	28	2	0.00996474
GO:2000310	regulation of NMDA receptor activity	BP	28	2	0.00996474
GO:0016514	SWI/SNF complex	CC	28	2	0.00996474
GO:0022030	telencephalon glial cell migration	BP	28	2	0.00996474
GO:0005881	cytoplasmic microtubule	CC	82	3	0.00998664
GO:0000118	histone deacetylase complex	CC	82	3	0.00998664
GO:0030674	protein-macromolecule adaptor activity	MF	336	6	0.00999706
GO:0030010	establishment of cell polarity	BP	155	4	0.0100452
GO:0033674	positive regulation of kinase activity	BP	440	7	0.0101223
GO:1902369	negative regulation of RNA catabolic process	BP	83	3	0.0103208
GO:0055021	regulation of cardiac muscle tissue growth	BP	83	3	0.0103208
GO:0070887	cellular response to chemical stimulus	BP	3308	28	0.0105719
GO:0051403	stress-activated MAPK cascade	BP	244	5	0.0105817
GO:0060998	regulation of dendritic spine development	BP	84	3	0.0106614
GO:0051427	hormone receptor binding	MF	29	2	0.0106653
GO:0060571	morphogenesis of an epithelial fold	BP	29	2	0.0106653
GO:0043274	phospholipase binding	MF	29	2	0.0106653
GO:0060045	positive regulation of cardiac muscle cell proliferation	BP	29	2	0.0106653
GO:0010592	positive regulation of lamellipodium assembly	BP	29	2	0.0106653
GO:0072528	pyrimidine-containing compound biosynthetic process	BP	29	2	0.0106653
GO:0042659	regulation of cell fate specification	BP	29	2	0.0106653
GO:2000819	regulation of nucleotide-excision repair	BP	29	2	0.0106653
GO:0001919	regulation of receptor recycling	BP	29	2	0.0106653
GO:0030371	translation repressor activity	MF	29	2	0.0106653
GO:0048762	mesenchymal cell differentiation	BP	245	5	0.0107564
GO:0080023	3R-hydroxyacyl-CoA dehydratase activity	MF	2	1	0.0107566
GO:0046356	acetyl-CoA catabolic process	BP	2	1	0.0107566
GO:0070650	actin filament bundle distribution	BP	2	1	0.0107566
GO:0120077	angiogenic sprout fusion	BP	2	1	0.0107566
GO:0003290	atrial septum secundum morphogenesis	BP	2	1	0.0107566
GO:0047710	bis(5'-adenosyl)-triphosphatase activity	MF	2	1	0.0107566
GO:0120078	cell adhesion involved in sprouting angiogenesis	BP	2	1	0.0107566
GO:1904009	cellular response to monosodium glutamate	BP	2	1	0.0107566
GO:0060067	cervix development	BP	2	1	0.0107566
GO:1902379	chemoattractant activity involved in axon guidance	MF	2	1	0.0107566
GO:0036518	chemorepulsion of dopaminergic neuron axon	BP	2	1	0.0107566
GO:0061386	closure of optic fissure	BP	2	1	0.0107566
GO:0044211	CTP salvage	BP	2	1	0.0107566
GO:0097125	cyclin B1-CDK1 complex	CC	2	1	0.0107566
GO:0043771	cytidine kinase activity	MF	2	1	0.0107566
GO:1990723	cytoplasmic periphery of the nuclear pore complex	CC	2	1	0.0107566
GO:0046452	dihydrofolate metabolic process	BP	2	1	0.0107566
GO:0021592	fourth ventricle development	BP	2	1	0.0107566
GO:0006097	glyoxylate cycle	BP	2	1	0.0107566
GO:0035034	histone acetyltransferase regulator activity	MF	2	1	0.0107566
GO:0003938	IMP dehydrogenase activity	MF	2	1	0.0107566
GO:0004450	isocitrate dehydrogenase (NADP+) activity	MF	2	1	0.0107566
GO:0005607	laminin-2 complex	CC	2	1	0.0107566
GO:0097575	lateral cell cortex	CC	2	1	0.0107566
GO:0060599	lateral sprouting involved in mammary gland duct morphogenesis	BP	2	1	0.0107566
GO:0097166	lens epithelial cell proliferation	BP	2	1	0.0107566
GO:0060031	mediolateral intercalation	BP	2	1	0.0107566
GO:0110099	negative regulation of calcium import into the mitochondrion	BP	2	1	0.0107566
GO:1905913	negative regulation of calcium ion export across plasma membrane	BP	2	1	0.0107566
GO:1905775	negative regulation of DNA helicase activity	BP	2	1	0.0107566
GO:0032384	negative regulation of intracellular cholesterol transport	BP	2	1	0.0107566
GO:0032378	negative regulation of intracellular lipid transport	BP	2	1	0.0107566
GO:0032381	negative regulation of intracellular sterol transport	BP	2	1	0.0107566
GO:1905601	negative regulation of receptor-mediated endocytosis involved in cholesterol transport	BP	2	1	0.0107566
GO:0021812	neuronal-glial interaction involved in cerebral cortex radial glia guided migration	BP	2	1	0.0107566
GO:1990667	PCSK9-AnxA2 complex	CC	2	1	0.0107566
GO:1990666	PCSK9-LDLR complex	CC	2	1	0.0107566
GO:0016781	phosphotransferase activity, paired acceptors	MF	2	1	0.0107566
GO:0061350	planar cell polarity pathway involved in cardiac muscle tissue morphogenesis	BP	2	1	0.0107566
GO:0061349	planar cell polarity pathway involved in cardiac right atrium morphogenesis	BP	2	1	0.0107566
GO:0060775	planar cell polarity pathway involved in gastrula mediolateral intercalation	BP	2	1	0.0107566
GO:0061347	planar cell polarity pathway involved in outflow tract morphogenesis	BP	2	1	0.0107566
GO:0061354	planar cell polarity pathway involved in pericardium morphogenesis	BP	2	1	0.0107566
GO:0061348	planar cell polarity pathway involved in ventricular septum morphogenesis	BP	2	1	0.0107566
GO:0031095	platelet dense tubular network membrane	CC	2	1	0.0107566
GO:2000814	positive regulation of barbed-end actin filament capping	BP	2	1	0.0107566
GO:2000771	positive regulation of establishment or maintenance of cell polarity regulating cell shape	BP	2	1	0.0107566
GO:2000620	positive regulation of histone H4-K16 acetylation	BP	2	1	0.0107566
GO:2001111	positive regulation of lens epithelial cell proliferation	BP	2	1	0.0107566
GO:0045870	positive regulation of single stranded viral RNA replication via double stranded DNA intermediate	BP	2	1	0.0107566
GO:0051885	positive regulation of timing of anagen	BP	2	1	0.0107566
GO:0160010	protein de-2-hydroxyisobutyrylase activity	MF	2	1	0.0107566
GO:1904529	regulation of actin filament binding	BP	2	1	0.0107566
GO:1904933	regulation of cell proliferation in midbrain	BP	2	1	0.0107566
GO:2000769	regulation of establishment or maintenance of cell polarity regulating cell shape	BP	2	1	0.0107566
GO:2001109	regulation of lens epithelial cell proliferation	BP	2	1	0.0107566
GO:1905595	regulation of low-density lipoprotein particle receptor binding	BP	2	1	0.0107566
GO:1905089	regulation of parkin-mediated stimulation of mitophagy in response to mitochondrial depolarization	BP	2	1	0.0107566
GO:1905429	response to glycine	BP	2	1	0.0107566
GO:1904008	response to monosodium glutamate	BP	2	1	0.0107566
GO:0004756	selenide, water dikinase activity	MF	2	1	0.0107566
GO:0016260	selenocysteine biosynthetic process	BP	2	1	0.0107566
GO:0032798	Swi5-Sfr1 complex	CC	2	1	0.0107566
GO:0004797	thymidine kinase activity	MF	2	1	0.0107566
GO:0051241	negative regulation of multicellular organismal process	BP	1167	13	0.0108081
GO:0031965	nuclear membrane	CC	246	5	0.010933
GO:0008360	regulation of cell shape	BP	159	4	0.0109524
GO:0001673	male germ cell nucleus	CC	85	3	0.0110085
GO:1902117	positive regulation of organelle assembly	BP	85	3	0.0110085
GO:0033365	protein localization to organelle	BP	916	11	0.0111129
GO:0046651	lymphocyte proliferation	BP	344	6	0.0111317
GO:0007265	Ras protein signal transduction	BP	344	6	0.0111317
GO:0003723	RNA binding	MF	1173	13	0.0112433
GO:0003151	outflow tract morphogenesis	BP	86	3	0.0113621
GO:0046039	GTP metabolic process	BP	30	2	0.011387
GO:0008200	ion channel inhibitor activity	MF	30	2	0.011387
GO:0005942	phosphatidylinositol 3-kinase complex	CC	30	2	0.011387
GO:0045724	positive regulation of cilium assembly	BP	30	2	0.011387
GO:0060907	positive regulation of macrophage cytokine production	BP	30	2	0.011387
GO:0009218	pyrimidine ribonucleotide metabolic process	BP	30	2	0.011387
GO:0051960	regulation of nervous system development	BP	562	8	0.011518
GO:0001701	in utero embryonic development	BP	565	8	0.0118627
GO:0006470	protein dephosphorylation	BP	252	5	0.0120346
GO:0005721	pericentric heterochromatin	CC	31	2	0.0121296
GO:0032967	positive regulation of collagen biosynthetic process	BP	31	2	0.0121296
GO:1905207	regulation of cardiocyte differentiation	BP	31	2	0.0121296
GO:0046625	sphingolipid binding	MF	31	2	0.0121296
GO:0032943	mononuclear cell proliferation	BP	351	6	0.0121969
GO:0007276	gamete generation	BP	805	10	0.0122436
GO:0030879	mammary gland development	BP	165	4	0.0124095
GO:0008064	regulation of actin polymerization or depolymerization	BP	165	4	0.0124095
GO:0043583	ear development	BP	254	5	0.012418
GO:0031098	stress-activated protein kinase signaling cascade	BP	254	5	0.012418
GO:0001738	morphogenesis of a polarized epithelium	BP	89	3	0.0124618
GO:0014032	neural crest cell development	BP	89	3	0.0124618
GO:0000165	MAPK cascade	BP	808	10	0.0125389
GO:0007015	actin filament organization	BP	460	7	0.012678
GO:0071705	nitrogen compound transport	BP	2019	19	0.0127301
GO:0098655	cation transmembrane transport	BP	810	10	0.0127387
GO:0042176	regulation of protein catabolic process	BP	355	6	0.0128368
GO:0043178	alcohol binding	MF	90	3	0.0128414
GO:0016248	channel inhibitor activity	MF	32	2	0.0128929
GO:0022829	wide pore channel activity	MF	32	2	0.0128929
GO:0071702	organic substance transport	BP	2459	22	0.0129883
GO:0050767	regulation of neurogenesis	BP	463	7	0.0130981
GO:0050768	negative regulation of neurogenesis	BP	168	4	0.0131824
GO:0030832	regulation of actin filament length	BP	168	4	0.0131824
GO:0060420	regulation of heart growth	BP	91	3	0.0132276
GO:0012505	endomembrane system	CC	4148	33	0.0132973
GO:0097581	lamellipodium organization	BP	92	3	0.0136204
GO:2001259	positive regulation of cation channel activity	BP	92	3	0.0136204
GO:0031110	regulation of microtubule polymerization or depolymerization	BP	92	3	0.0136204
GO:0070603	SWI/SNF superfamily-type complex	CC	92	3	0.0136204
GO:0035295	tube development	BP	1203	13	0.0136279
GO:0051642	centrosome localization	BP	33	2	0.0136765
GO:0033260	nuclear DNA replication	BP	33	2	0.0136765
GO:0099068	postsynapse assembly	BP	33	2	0.0136765
GO:0060740	prostate gland epithelium morphogenesis	BP	33	2	0.0136765
GO:0048841	regulation of axon extension involved in axon guidance	BP	33	2	0.0136765
GO:0009156	ribonucleoside monophosphate biosynthetic process	BP	33	2	0.0136765
GO:0019953	sexual reproduction	BP	945	11	0.0137473
GO:0045860	positive regulation of protein kinase activity	BP	363	6	0.0141867
GO:0051961	negative regulation of nervous system development	BP	172	4	0.0142598
GO:0009165	nucleotide biosynthetic process	BP	264	5	0.0144593
GO:0036037	CD8-positive, alpha-beta T cell activation	BP	34	2	0.0144804
GO:0043094	cellular metabolic compound salvage	BP	34	2	0.0144804
GO:0101031	chaperone complex	CC	34	2	0.0144804
GO:0061842	microtubule organizing center localization	BP	34	2	0.0144804
GO:0007097	nuclear migration	BP	34	2	0.0144804
GO:0010714	positive regulation of collagen metabolic process	BP	34	2	0.0144804
GO:0060512	prostate gland morphogenesis	BP	34	2	0.0144804
GO:0051962	positive regulation of nervous system development	BP	366	6	0.0147175
GO:0071310	cellular response to organic substance	BP	2641	23	0.0149687
GO:0035107	appendage morphogenesis	BP	175	4	0.0151033
GO:0035108	limb morphogenesis	BP	175	4	0.0151033
GO:0060541	respiratory system development	BP	267	5	0.0151131
GO:0035239	tube morphogenesis	BP	959	11	0.0151774
GO:1904949	ATPase complex	CC	96	3	0.0152577
GO:0032651	regulation of interleukin-1 beta production	BP	96	3	0.0152577
GO:0035304	regulation of protein dephosphorylation	BP	96	3	0.0152577
GO:0003209	cardiac atrium morphogenesis	BP	35	2	0.0153042
GO:1990090	cellular response to nerve growth factor stimulus	BP	35	2	0.0153042
GO:0061436	establishment of skin barrier	BP	35	2	0.0153042
GO:0043015	gamma-tubulin binding	MF	35	2	0.0153042
GO:0001556	oocyte maturation	BP	35	2	0.0153042
GO:1990089	response to nerve growth factor	BP	35	2	0.0153042
GO:0018193	peptidyl-amino acid modification	BP	1224	13	0.015517
GO:1901293	nucleoside phosphate biosynthetic process	BP	269	5	0.0155598
GO:0051100	negative regulation of binding	BP	177	4	0.0156829
GO:0003727	single-stranded RNA binding	MF	97	3	0.0156836
GO:0030902	hindbrain development	BP	178	4	0.0159778
GO:0062063	BBSome binding	MF	3	1	0.0160916
GO:0097149	centralspindlin complex	CC	3	1	0.0160916
GO:0020016	ciliary pocket	CC	3	1	0.0160916
GO:0020018	ciliary pocket membrane	CC	3	1	0.0160916
GO:0150007	clathrin-dependent synaptic vesicle endocytosis	BP	3	1	0.0160916
GO:0120225	coenzyme A binding	MF	3	1	0.0160916
GO:0097129	cyclin D2-CDK4 complex	CC	3	1	0.0160916
GO:0097134	cyclin E1-CDK2 complex	CC	3	1	0.0160916
GO:0007529	establishment of synaptic specificity at neuromuscular junction	BP	3	1	0.0160916
GO:0048850	hypophysis morphogenesis	BP	3	1	0.0160916
GO:0098582	innate vocalization behavior	BP	3	1	0.0160916
GO:0005606	laminin-1 complex	CC	3	1	0.0160916
GO:0043259	laminin-10 complex	CC	3	1	0.0160916
GO:0060809	mesodermal to mesenchymal transition involved in gastrulation	BP	3	1	0.0160916
GO:0097513	myosin II filament	CC	3	1	0.0160916
GO:0031997	N-terminal myristoylation domain binding	MF	3	1	0.0160916
GO:0051097	negative regulation of helicase activity	BP	3	1	0.0160916
GO:1904782	negative regulation of NMDA glutamate receptor activity	BP	3	1	0.0160916
GO:1902309	negative regulation of peptidyl-serine dephosphorylation	BP	3	1	0.0160916
GO:0071930	negative regulation of transcription involved in G1/S transition of mitotic cell cycle	BP	3	1	0.0160916
GO:0061341	non-canonical Wnt signaling pathway involved in heart development	BP	3	1	0.0160916
GO:0044614	nuclear pore cytoplasmic filaments	CC	3	1	0.0160916
GO:0061346	planar cell polarity pathway involved in heart morphogenesis	BP	3	1	0.0160916
GO:2001288	positive regulation of caveolin-mediated endocytosis	BP	3	1	0.0160916
GO:0032805	positive regulation of low-density lipoprotein particle receptor catabolic process	BP	3	1	0.0160916
GO:1905448	positive regulation of mitochondrial ATP synthesis coupled electron transport	BP	3	1	0.0160916
GO:0060282	positive regulation of oocyte development	BP	3	1	0.0160916
GO:1902499	positive regulation of protein autoubiquitination	BP	3	1	0.0160916
GO:0003138	primary heart field specification	BP	3	1	0.0160916
GO:1902858	propionyl-CoA metabolic process	BP	3	1	0.0160916
GO:1990108	protein linear deubiquitination	BP	3	1	0.0160916
GO:0031291	Ran protein signal transduction	BP	3	1	0.0160916
GO:1904616	regulation of actin binding	BP	3	1	0.0160916
GO:0110097	regulation of calcium import into the mitochondrion	BP	3	1	0.0160916
GO:1905912	regulation of calcium ion export across plasma membrane	BP	3	1	0.0160916
GO:1905871	regulation of protein localization to cell leading edge	BP	3	1	0.0160916
GO:0003285	septum secundum development	BP	3	1	0.0160916
GO:1990518	single-stranded 3'-5' DNA helicase activity	MF	3	1	0.0160916
GO:0099557	trans-synaptic signaling by trans-synaptic complex, modulating synaptic transmission	BP	3	1	0.0160916
GO:0045298	tubulin complex	CC	3	1	0.0160916
GO:0004849	uridine kinase activity	MF	3	1	0.0160916
GO:0110077	vesicle-mediated intercellular transport	BP	3	1	0.0160916
GO:0003401	axis elongation	BP	36	2	0.0161477
GO:1902745	positive regulation of lamellipodium organization	BP	36	2	0.0161477
GO:0070316	regulation of G0 to G1 transition	BP	36	2	0.0161477
GO:0042162	telomeric DNA binding	MF	36	2	0.0161477
GO:0071478	cellular response to radiation	BP	179	4	0.0162762
GO:1902904	negative regulation of supramolecular fiber organization	BP	179	4	0.0162762
GO:0042327	positive regulation of phosphorylation	BP	843	10	0.0163945
GO:0030175	filopodium	CC	99	3	0.0165554
GO:0031594	neuromuscular junction	CC	99	3	0.0165554
GO:0048864	stem cell development	BP	99	3	0.0165554
GO:0051258	protein polymerization	BP	274	5	0.0167149
GO:1990837	sequence-specific double-stranded DNA binding	MF	1512	15	0.0169698
GO:0051781	positive regulation of cell division	BP	100	3	0.0170013
GO:0048846	axon extension involved in axon guidance	BP	37	2	0.0170107
GO:0097718	disordered domain specific binding	MF	37	2	0.0170107
GO:0045023	G0 to G1 transition	BP	37	2	0.0170107
GO:1902284	neuron projection extension involved in neuron projection guidance	BP	37	2	0.0170107
GO:0043596	nuclear replication fork	CC	37	2	0.0170107
GO:0030547	signaling receptor inhibitor activity	MF	37	2	0.0170107
GO:0021591	ventricular system development	BP	37	2	0.0170107
GO:2000147	positive regulation of cell motility	BP	605	8	0.0172173
GO:1903312	negative regulation of mRNA metabolic process	BP	101	3	0.0174539
GO:0014066	regulation of phosphatidylinositol 3-kinase signaling	BP	101	3	0.0174539
GO:0061013	regulation of mRNA catabolic process	BP	183	4	0.0175048
GO:0071375	cellular response to peptide hormone stimulus	BP	278	5	0.0176791
GO:0060284	regulation of cell development	BP	608	8	0.0176792
GO:1901575	organic substance catabolic process	BP	2092	19	0.0178721
GO:0044786	cell cycle DNA replication	BP	38	2	0.017893
GO:0034381	plasma lipoprotein particle clearance	BP	38	2	0.017893
GO:0009069	serine family amino acid metabolic process	BP	38	2	0.017893
GO:0097061	dendritic spine organization	BP	102	3	0.0179132
GO:0032611	interleukin-1 beta production	BP	102	3	0.0179132
GO:0014033	neural crest cell differentiation	BP	102	3	0.0179132
GO:0060021	roof of mouth development	BP	102	3	0.0179132
GO:0071897	DNA biosynthetic process	BP	185	4	0.0181402
GO:0019903	protein phosphatase binding	MF	185	4	0.0181402
GO:0016740	transferase activity	MF	2242	20	0.0181552
GO:0070661	leukocyte proliferation	BP	384	6	0.0181956
GO:0010720	positive regulation of cell development	BP	384	6	0.0181956
GO:0007167	enzyme-linked receptor protein signaling pathway	BP	987	11	0.0183713
GO:1901699	cellular response to nitrogen compound	BP	734	9	0.0184367
GO:0035051	cardiocyte differentiation	BP	186	4	0.0184632
GO:0051336	regulation of hydrolase activity	BP	988	11	0.0184939
GO:0043408	regulation of MAPK cascade	BP	735	9	0.0185817
GO:0032388	positive regulation of intracellular transport	BP	187	4	0.0187898
GO:0090162	establishment of epithelial cell polarity	BP	39	2	0.0187942
GO:0040001	establishment of mitotic spindle localization	BP	39	2	0.0187942
GO:0097431	mitotic spindle pole	CC	39	2	0.0187942
GO:0060236	regulation of mitotic spindle organization	BP	39	2	0.0187942
GO:0090630	activation of GTPase activity	BP	104	3	0.0188518
GO:0030510	regulation of BMP signaling pathway	BP	104	3	0.0188518
GO:1902903	regulation of supramolecular fiber organization	BP	389	6	0.0192538
GO:0031329	regulation of cellular catabolic process	BP	740	9	0.0193196
GO:0055086	nucleobase-containing small molecule metabolic process	BP	620	8	0.0196159
GO:0001655	urogenital system development	BP	391	6	0.0196886
GO:0006284	base-excision repair	BP	40	2	0.0197142
GO:0021799	cerebral cortex radially oriented cell migration	BP	40	2	0.0197142
GO:0001965	G-protein alpha-subunit binding	MF	40	2	0.0197142
GO:1901020	negative regulation of calcium ion transmembrane transporter activity	BP	40	2	0.0197142
GO:0051647	nucleus localization	BP	40	2	0.0197142
GO:0001881	receptor recycling	BP	40	2	0.0197142
GO:0010591	regulation of lamellipodium assembly	BP	40	2	0.0197142
GO:0031267	small GTPase binding	MF	286	5	0.0197164
GO:0043073	germ cell nucleus	CC	106	3	0.0198174
GO:0040017	positive regulation of locomotion	BP	622	8	0.0199529
GO:0005516	calmodulin binding	MF	191	4	0.0201319
GO:1904064	positive regulation of cation transmembrane transport	BP	191	4	0.0201319
GO:0003714	transcription corepressor activity	MF	191	4	0.0201319
GO:0140297	DNA-binding transcription factor binding	MF	507	7	0.0204627
GO:0051693	actin filament capping	BP	41	2	0.0206528
GO:0003230	cardiac atrium development	BP	41	2	0.0206528
GO:0005109	frizzled binding	MF	41	2	0.0206528
GO:0051154	negative regulation of striated muscle cell differentiation	BP	41	2	0.0206528
GO:0043548	phosphatidylinositol 3-kinase binding	MF	41	2	0.0206528
GO:0030513	positive regulation of BMP signaling pathway	BP	41	2	0.0206528
GO:1904037	positive regulation of epithelial cell apoptotic process	BP	41	2	0.0206528
GO:0033561	regulation of water loss via skin	BP	41	2	0.0206528
GO:0034502	protein localization to chromosome	BP	108	3	0.0208097
GO:0034762	regulation of transmembrane transport	BP	627	8	0.0208134
GO:0060562	epithelial tube morphogenesis	BP	397	6	0.0210331
GO:0045597	positive regulation of cell differentiation	BP	1008	11	0.0210777
GO:0007416	synapse assembly	BP	194	4	0.0211762
GO:0032535	regulation of cellular component size	BP	398	6	0.0212631
GO:0102343	3-hydroxy-arachidoyl-CoA dehydratase activity	MF	4	1	0.0213981
GO:0102344	3-hydroxy-behenoyl-CoA dehydratase activity	MF	4	1	0.0213981
GO:0102345	3-hydroxy-lignoceroyl-CoA dehydratase activity	MF	4	1	0.0213981
GO:0030043	actin filament fragmentation	BP	4	1	0.0213981
GO:0003213	cardiac right atrium morphogenesis	BP	4	1	0.0213981
GO:1905232	cellular response to L-glutamate	BP	4	1	0.0213981
GO:0061642	chemoattraction of axon	BP	4	1	0.0213981
GO:0097124	cyclin A2-CDK2 complex	CC	4	1	0.0213981
GO:1990722	DAPK1-calmodulin complex	CC	4	1	0.0213981
GO:0036145	dendritic cell homeostasis	BP	4	1	0.0213981
GO:0003918	DNA topoisomerase type II (double strand cut, ATP-hydrolyzing) activity	MF	4	1	0.0213981
GO:0060743	epithelial cell maturation involved in prostate gland development	BP	4	1	0.0213981
GO:0030950	establishment or maintenance of actin cytoskeleton polarity	BP	4	1	0.0213981
GO:0071963	establishment or maintenance of cell polarity regulating cell shape	BP	4	1	0.0213981
GO:0051309	female meiosis chromosome separation	BP	4	1	0.0213981
GO:0160009	histone decrotonylase activity	MF	4	1	0.0213981
GO:0031021	interphase microtubule organizing center	CC	4	1	0.0213981
GO:0046952	ketone body catabolic process	BP	4	1	0.0213981
GO:1990086	lens fiber cell apoptotic process	BP	4	1	0.0213981
GO:0031262	Ndc80 complex	CC	4	1	0.0213981
GO:1901491	negative regulation of lymphangiogenesis	BP	4	1	0.0213981
GO:0060686	negative regulation of prostatic bud formation	BP	4	1	0.0213981
GO:0051664	nuclear pore localization	BP	4	1	0.0213981
GO:1904094	positive regulation of autophagic cell death	BP	4	1	0.0213981
GO:1901321	positive regulation of heart induction	BP	4	1	0.0213981
GO:0090082	positive regulation of heart induction by negative regulation of canonical Wnt signaling pathway	BP	4	1	0.0213981
GO:0035332	positive regulation of hippo signaling	BP	4	1	0.0213981
GO:0045797	positive regulation of intestinal cholesterol absorption	BP	4	1	0.0213981
GO:1904874	positive regulation of telomerase RNA localization to Cajal body	BP	4	1	0.0213981
GO:0160008	protein decrotonylase activity	MF	4	1	0.0213981
GO:0001648	proteinase-activated receptor activity	MF	4	1	0.0213981
GO:0008655	pyrimidine-containing compound salvage	BP	4	1	0.0213981
GO:0032262	pyrimidine nucleotide salvage	BP	4	1	0.0213981
GO:0010138	pyrimidine ribonucleotide salvage	BP	4	1	0.0213981
GO:0035189	Rb-E2F complex	CC	4	1	0.0213981
GO:0000320	re-entry into mitotic cell cycle	BP	4	1	0.0213981
GO:0098904	regulation of AV node cell action potential	BP	4	1	0.0213981
GO:0010724	regulation of definitive erythrocyte differentiation	BP	4	1	0.0213981
GO:0090081	regulation of heart induction by regulation of canonical Wnt signaling pathway	BP	4	1	0.0213981
GO:1905446	regulation of mitochondrial ATP synthesis coupled electron transport	BP	4	1	0.0213981
GO:0060281	regulation of oocyte development	BP	4	1	0.0213981
GO:1905879	regulation of oogenesis	BP	4	1	0.0213981
GO:1902308	regulation of peptidyl-serine dephosphorylation	BP	4	1	0.0213981
GO:0099566	regulation of postsynaptic cytosolic calcium ion concentration	BP	4	1	0.0213981
GO:1905600	regulation of receptor-mediated endocytosis involved in cholesterol transport	BP	4	1	0.0213981
GO:0016259	selenocysteine metabolic process	BP	4	1	0.0213981
GO:0036515	serotonergic neuron axon guidance	BP	4	1	0.0213981
GO:0000322	storage vacuole	CC	4	1	0.0213981
GO:0015057	thrombin-activated receptor activity	MF	4	1	0.0213981
GO:0046104	thymidine metabolic process	BP	4	1	0.0213981
GO:0099553	trans-synaptic signaling by endocannabinoid, modulating synaptic transmission	BP	4	1	0.0213981
GO:0099552	trans-synaptic signaling by lipid, modulating synaptic transmission	BP	4	1	0.0213981
GO:0031800	type 3 metabotropic glutamate receptor binding	MF	4	1	0.0213981
GO:0044206	UMP salvage	BP	4	1	0.0213981
GO:0060157	urinary bladder development	BP	4	1	0.0213981
GO:0102158	very-long-chain 3-hydroxyacyl-CoA dehydratase activity	MF	4	1	0.0213981
GO:0034189	very-low-density lipoprotein particle binding	MF	4	1	0.0213981
GO:0070326	very-low-density lipoprotein particle receptor binding	MF	4	1	0.0213981
GO:0007223	Wnt signaling pathway, calcium modulating pathway	BP	4	1	0.0213981
GO:0031090	organelle membrane	CC	2431	21	0.0214997
GO:0043524	negative regulation of neuron apoptotic process	BP	195	4	0.0215316
GO:0072595	maintenance of protein localization in organelle	BP	42	2	0.0216098
GO:0061081	positive regulation of myeloid leukocyte cytokine production involved in immune response	BP	42	2	0.0216098
GO:0006220	pyrimidine nucleotide metabolic process	BP	42	2	0.0216098
GO:0032412	regulation of ion transmembrane transporter activity	BP	293	5	0.0216207
GO:0106027	neuron projection organization	BP	111	3	0.0223487
GO:0051219	phosphoprotein binding	MF	111	3	0.0223487
GO:0051924	regulation of calcium ion transport	BP	296	5	0.0224722
GO:0005246	calcium channel regulator activity	MF	43	2	0.0225848
GO:0048873	homeostasis of number of cells within a tissue	BP	43	2	0.0225848
GO:0050919	negative chemotaxis	BP	43	2	0.0225848
GO:0060563	neuroepithelial cell differentiation	BP	43	2	0.0225848
GO:0051281	positive regulation of release of sequestered calcium ion into cytosol	BP	43	2	0.0225848
GO:0010453	regulation of cell fate commitment	BP	43	2	0.0225848
GO:0090224	regulation of spindle organization	BP	43	2	0.0225848
GO:0008154	actin polymerization or depolymerization	BP	198	4	0.0226197
GO:0001934	positive regulation of protein phosphorylation	BP	762	9	0.0228209
GO:0034655	nucleobase-containing compound catabolic process	BP	405	6	0.022921
GO:0043197	dendritic spine	CC	200	4	0.0233634
GO:1990138	neuron projection extension	BP	200	4	0.0233634
GO:0045732	positive regulation of protein catabolic process	BP	200	4	0.0233634
GO:0009152	purine ribonucleotide biosynthetic process	BP	200	4	0.0233634
GO:0021987	cerebral cortex development	BP	113	3	0.0234083
GO:0004715	non-membrane spanning protein tyrosine kinase activity	MF	44	2	0.0235777
GO:0099084	postsynaptic specialization organization	BP	44	2	0.0235777
GO:0002520	immune system development	BP	1161	12	0.0237525
GO:0048477	oogenesis	BP	114	3	0.0239482
GO:0008037	cell recognition	BP	302	5	0.02424
GO:0018107	peptidyl-threonine phosphorylation	BP	115	3	0.0244948
GO:0022898	regulation of transmembrane transporter activity	BP	303	5	0.0245431
GO:0000152	nuclear ubiquitin ligase complex	CC	45	2	0.0245883
GO:0016925	protein sumoylation	BP	45	2	0.0245883
GO:0010935	regulation of macrophage cytokine production	BP	45	2	0.0245883
GO:0071902	positive regulation of protein serine/threonine kinase activity	BP	204	4	0.024895
GO:0035064	methylated histone binding	MF	116	3	0.0250481
GO:0140034	methylation-dependent protein binding	MF	116	3	0.0250481
GO:0050769	positive regulation of neurogenesis	BP	305	5	0.0251566
GO:0050708	regulation of protein secretion	BP	305	5	0.0251566
GO:0048736	appendage development	BP	205	4	0.0252871
GO:0060173	limb development	BP	205	4	0.0252871
GO:0044309	neuron spine	CC	205	4	0.0252871
GO:0005938	cell cortex	CC	306	5	0.025467
GO:0048568	embryonic organ development	BP	531	7	0.0255109
GO:0009206	purine ribonucleoside triphosphate biosynthetic process	BP	117	3	0.0256082
GO:0021955	central nervous system neuron axonogenesis	BP	46	2	0.0256164
GO:0071542	dopaminergic neuron differentiation	BP	46	2	0.0256164
GO:0050661	NADP binding	MF	46	2	0.0256164
GO:0030517	negative regulation of axon extension	BP	46	2	0.0256164
GO:0055023	positive regulation of cardiac muscle tissue growth	BP	46	2	0.0256164
GO:2000273	positive regulation of signaling receptor activity	BP	46	2	0.0256164
GO:0072523	purine-containing compound catabolic process	BP	46	2	0.0256164
GO:0048609	multicellular organismal reproductive process	BP	907	10	0.0256294
GO:0016020	membrane	CC	9789	65	0.0257183
GO:0002700	regulation of production of molecular mediator of immune response	BP	207	4	0.0260826
GO:0046883	regulation of hormone secretion	BP	308	5	0.0260952
GO:0009145	purine nucleoside triphosphate biosynthetic process	BP	118	3	0.0261749
GO:0030835	negative regulation of actin filament depolymerization	BP	47	2	0.0266617
GO:0018812	3-hydroxyacyl-CoA dehydratase activity	MF	5	1	0.0266762
GO:0010856	adenylate cyclase activator activity	MF	5	1	0.0266762
GO:0030263	apoptotic chromosome condensation	BP	5	1	0.0266762
GO:0003289	atrial septum primum morphogenesis	BP	5	1	0.0266762
GO:1902292	cell cycle DNA replication initiation	BP	5	1	0.0266762
GO:0061643	chemorepulsion of axon	BP	5	1	0.0266762
GO:0019136	deoxynucleoside kinase activity	MF	5	1	0.0266762
GO:0060750	epithelial cell proliferation involved in mammary gland duct elongation	BP	5	1	0.0266762
GO:0021934	hindbrain tangential cell migration	BP	5	1	0.0266762
GO:0006550	isoleucine catabolic process	BP	5	1	0.0266762
GO:0051754	meiotic sister chromatid cohesion, centromeric	BP	5	1	0.0266762
GO:0097325	melanocyte proliferation	BP	5	1	0.0266762
GO:0007494	midgut development	BP	5	1	0.0266762
GO:1902975	mitotic DNA replication initiation	BP	5	1	0.0266762
GO:0010730	negative regulation of hydrogen peroxide biosynthetic process	BP	5	1	0.0266762
GO:0010593	negative regulation of lamellipodium assembly	BP	5	1	0.0266762
GO:1905598	negative regulation of low-density lipoprotein receptor activity	BP	5	1	0.0266762
GO:0048022	negative regulation of melanin biosynthetic process	BP	5	1	0.0266762
GO:0001920	negative regulation of receptor recycling	BP	5	1	0.0266762
GO:1900377	negative regulation of secondary metabolite biosynthetic process	BP	5	1	0.0266762
GO:0005163	nerve growth factor receptor binding	MF	5	1	0.0266762
GO:1902315	nuclear cell cycle DNA replication initiation	BP	5	1	0.0266762
GO:0031849	olfactory receptor binding	MF	5	1	0.0266762
GO:0015288	porin activity	MF	5	1	0.0266762
GO:1902669	positive regulation of axon guidance	BP	5	1	0.0266762
GO:1905821	positive regulation of chromosome condensation	BP	5	1	0.0266762
GO:0051343	positive regulation of cyclic-nucleotide phosphodiesterase activity	BP	5	1	0.0266762
GO:0048818	positive regulation of hair follicle maturation	BP	5	1	0.0266762
GO:1904480	positive regulation of intestinal absorption	BP	5	1	0.0266762
GO:1904731	positive regulation of intestinal lipid absorption	BP	5	1	0.0266762
GO:1902462	positive regulation of mesenchymal stem cell proliferation	BP	5	1	0.0266762
GO:2000676	positive regulation of type B pancreatic cell apoptotic process	BP	5	1	0.0266762
GO:0046125	pyrimidine deoxyribonucleoside metabolic process	BP	5	1	0.0266762
GO:0060762	regulation of branching involved in mammary gland duct morphogenesis	BP	5	1	0.0266762
GO:1905774	regulation of DNA helicase activity	BP	5	1	0.0266762
GO:0090381	regulation of heart induction	BP	5	1	0.0266762
GO:0100012	regulation of heart induction by canonical Wnt signaling pathway	BP	5	1	0.0266762
GO:1902460	regulation of mesenchymal stem cell proliferation	BP	5	1	0.0266762
GO:1902498	regulation of protein autoubiquitination	BP	5	1	0.0266762
GO:2000121	regulation of removal of superoxide radicals	BP	5	1	0.0266762
GO:1900133	regulation of renin secretion into blood stream	BP	5	1	0.0266762
GO:0051884	regulation of timing of anagen	BP	5	1	0.0266762
GO:0090666	scaRNA localization to Cajal body	BP	5	1	0.0266762
GO:0060023	soft palate development	BP	5	1	0.0266762
GO:0007057	spindle assembly involved in female meiosis I	BP	5	1	0.0266762
GO:0021678	third ventricle development	BP	5	1	0.0266762
GO:0009826	unidimensional cell growth	BP	5	1	0.0266762
GO:0071417	cellular response to organonitrogen compound	BP	658	8	0.0267456
GO:0000781	chromosome, telomeric region	CC	119	3	0.0267484
GO:1901565	organonitrogen compound catabolic process	BP	1324	13	0.0273843
GO:2001020	regulation of response to DNA damage stimulus	BP	313	5	0.0277088
GO:0010721	negative regulation of cell development	BP	211	4	0.0277184
GO:0008361	regulation of cell size	BP	211	4	0.0277184
GO:0045197	establishment or maintenance of epithelial cell apical/basal polarity	BP	48	2	0.027724
GO:0090317	negative regulation of intracellular protein transport	BP	48	2	0.027724
GO:0032965	regulation of collagen biosynthetic process	BP	48	2	0.027724
GO:0032813	tumor necrosis factor receptor superfamily binding	MF	48	2	0.027724
GO:1901700	response to oxygen-containing compound	BP	1755	16	0.0279472
GO:0071824	protein-DNA complex subunit organization	BP	212	4	0.0281367
GO:0031625	ubiquitin protein ligase binding	MF	315	5	0.0283716
GO:0003690	double-stranded DNA binding	MF	1614	15	0.0283757
GO:0051963	regulation of synapse assembly	BP	122	3	0.028509
GO:0000287	magnesium ion binding	MF	213	4	0.0285588
GO:0034767	positive regulation of ion transmembrane transport	BP	213	4	0.0285588
GO:1902115	regulation of organelle assembly	BP	213	4	0.0285588
GO:0015485	cholesterol binding	MF	49	2	0.0288031
GO:0030901	midbrain development	BP	49	2	0.0288031
GO:0060421	positive regulation of heart growth	BP	49	2	0.0288031
GO:0035307	positive regulation of protein dephosphorylation	BP	49	2	0.0288031
GO:1902459	positive regulation of stem cell population maintenance	BP	49	2	0.0288031
GO:0010799	regulation of peptidyl-threonine phosphorylation	BP	49	2	0.0288031
GO:0045214	sarcomere organization	BP	49	2	0.0288031
GO:0071526	semaphorin-plexin signaling pathway	BP	49	2	0.0288031
GO:0048598	embryonic morphogenesis	BP	668	8	0.0288877
GO:0006282	regulation of DNA repair	BP	214	4	0.0289846
GO:0032409	regulation of transporter activity	BP	317	5	0.0290444
GO:0018210	peptidyl-threonine modification	BP	123	3	0.0291092
GO:0046620	regulation of organ growth	BP	124	3	0.0297162
GO:0008213	protein alkylation	BP	216	4	0.0298475
GO:0006479	protein methylation	BP	216	4	0.0298475
GO:0016469	proton-transporting two-sector ATPase complex	CC	50	2	0.0298989
GO:1902743	regulation of lamellipodium organization	BP	50	2	0.0298989
GO:0001664	G protein-coupled receptor binding	MF	320	5	0.0300725
GO:0009314	response to radiation	BP	432	6	0.0301261
GO:0031503	protein-containing complex localization	BP	217	4	0.0302847
GO:0006164	purine nucleotide biosynthetic process	BP	217	4	0.0302847
GO:0001578	microtubule bundle formation	BP	125	3	0.0303298
GO:0031109	microtubule polymerization or depolymerization	BP	125	3	0.0303298
GO:1901890	positive regulation of cell junction assembly	BP	125	3	0.0303298
GO:0090596	sensory organ morphogenesis	BP	321	5	0.0304203
GO:0007166	cell surface receptor signaling pathway	BP	2828	23	0.0304584
GO:0007018	microtubule-based movement	BP	434	6	0.0307126
GO:0035265	organ growth	BP	218	4	0.0307256
GO:0010927	cellular component assembly involved in morphogenesis	BP	126	3	0.03095
GO:0031519	PcG protein complex	CC	51	2	0.031011
GO:1901701	cellular response to oxygen-containing compound	BP	1348	13	0.0310283
GO:0046700	heterocycle catabolic process	BP	436	6	0.0313065
GO:0009895	negative regulation of catabolic process	BP	324	5	0.0314786
GO:0045807	positive regulation of endocytosis	BP	127	3	0.0315769
GO:0051101	regulation of DNA binding	BP	127	3	0.0315769
GO:0016567	protein ubiquitination	BP	680	8	0.0316117
GO:0099572	postsynaptic specialization	CC	438	6	0.0319079
GO:0003828	alpha-N-acetylneuraminate alpha-2,8-sialyltransferase activity	MF	6	1	0.0319259
GO:0032059	bleb	CC	6	1	0.0319259
GO:0060751	branch elongation involved in mammary gland duct branching	BP	6	1	0.0319259
GO:0071529	cementum mineralization	BP	6	1	0.0319259
GO:0034080	CENP-A containing chromatin assembly	BP	6	1	0.0319259
GO:0090724	central region of growth cone	CC	6	1	0.0319259
GO:0031055	chromatin remodeling at centromere	BP	6	1	0.0319259
GO:0032133	chromosome passenger complex	CC	6	1	0.0319259
GO:0032053	ciliary basal body organization	BP	6	1	0.0319259
GO:0032051	clathrin light chain binding	MF	6	1	0.0319259
GO:0048852	diencephalon morphogenesis	BP	6	1	0.0319259
GO:0036514	dopaminergic neuron axon guidance	BP	6	1	0.0319259
GO:0006545	glycine biosynthetic process	BP	6	1	0.0319259
GO:0005131	growth hormone receptor binding	MF	6	1	0.0319259
GO:0004448	isocitrate dehydrogenase [NAD(P)+] activity	MF	6	1	0.0319259
GO:1990254	keratin filament binding	MF	6	1	0.0319259
GO:0005638	lamin filament	CC	6	1	0.0319259
GO:0032802	low-density lipoprotein particle receptor catabolic process	BP	6	1	0.0319259
GO:0032799	low-density lipoprotein receptor particle metabolic process	BP	6	1	0.0319259
GO:0051661	maintenance of centrosome location	BP	6	1	0.0319259
GO:0060744	mammary gland branching involved in thelarche	BP	6	1	0.0319259
GO:0097168	mesenchymal stem cell proliferation	BP	6	1	0.0319259
GO:0003105	negative regulation of glomerular filtration	BP	6	1	0.0319259
GO:0021631	optic nerve morphogenesis	BP	6	1	0.0319259
GO:0003402	planar cell polarity pathway involved in axis elongation	BP	6	1	0.0319259
GO:1904938	planar cell polarity pathway involved in axon guidance	BP	6	1	0.0319259
GO:1903490	positive regulation of mitotic cytokinesis	BP	6	1	0.0319259
GO:0150012	positive regulation of neuron projection arborization	BP	6	1	0.0319259
GO:1904778	positive regulation of protein localization to cell cortex	BP	6	1	0.0319259
GO:0070245	positive regulation of thymocyte apoptotic process	BP	6	1	0.0319259
GO:1902463	protein localization to cell leading edge	BP	6	1	0.0319259
GO:0090118	receptor-mediated endocytosis involved in cholesterol transport	BP	6	1	0.0319259
GO:2001286	regulation of caveolin-mediated endocytosis	BP	6	1	0.0319259
GO:2000564	regulation of CD8-positive, alpha-beta T cell proliferation	BP	6	1	0.0319259
GO:0032803	regulation of low-density lipoprotein particle receptor catabolic process	BP	6	1	0.0319259
GO:0060685	regulation of prostatic bud formation	BP	6	1	0.0319259
GO:0003284	septum primum development	BP	6	1	0.0319259
GO:0007056	spindle assembly involved in female meiosis	BP	6	1	0.0319259
GO:0046654	tetrahydrofolate biosynthetic process	BP	6	1	0.0319259
GO:0042695	thelarche	BP	6	1	0.0319259
GO:0031802	type 5 metabotropic glutamate receptor binding	MF	6	1	0.0319259
GO:0089701	U2AF complex	CC	6	1	0.0319259
GO:0008121	ubiquinol-cytochrome-c reductase activity	MF	6	1	0.0319259
GO:1903828	negative regulation of protein localization	BP	221	4	0.0320711
GO:0010934	macrophage cytokine production	BP	52	2	0.0321394
GO:2001258	negative regulation of cation channel activity	BP	52	2	0.0321394
GO:0016773	phosphotransferase activity, alcohol group as acceptor	MF	683	8	0.0323194
GO:1901888	regulation of cell junction assembly	BP	222	4	0.0325272
GO:1903530	regulation of secretion by cell	BP	685	8	0.0327971
GO:0060996	dendritic spine development	BP	129	3	0.0328507
GO:0042752	regulation of circadian rhythm	BP	129	3	0.0328507
GO:0051054	positive regulation of DNA metabolic process	BP	328	5	0.0329254
GO:0090066	regulation of anatomical structure size	BP	562	7	0.0332152
GO:0050798	activated T cell proliferation	BP	53	2	0.0332837
GO:0043392	negative regulation of DNA binding	BP	53	2	0.0332837
GO:0030850	prostate gland development	BP	53	2	0.0332837
GO:0044270	cellular nitrogen compound catabolic process	BP	443	6	0.0334442
GO:0004713	protein tyrosine kinase activity	MF	130	3	0.0334975
GO:0072522	purine-containing compound biosynthetic process	BP	225	4	0.0339182
GO:2000241	regulation of reproductive process	BP	225	4	0.0339182
GO:0007098	centrosome cycle	BP	131	3	0.0341509
GO:0021795	cerebral cortex cell migration	BP	54	2	0.0344438
GO:0035088	establishment or maintenance of apical/basal cell polarity	BP	54	2	0.0344438
GO:0061245	establishment or maintenance of bipolar cell polarity	BP	54	2	0.0344438
GO:0071709	membrane assembly	BP	54	2	0.0344438
GO:0046854	phosphatidylinositol phosphate biosynthetic process	BP	54	2	0.0344438
GO:0055038	recycling endosome membrane	CC	54	2	0.0344438
GO:0009161	ribonucleoside monophosphate metabolic process	BP	54	2	0.0344438
GO:0048562	embryonic organ morphogenesis	BP	333	5	0.0347914
GO:0046822	regulation of nucleocytoplasmic transport	BP	132	3	0.034811
GO:0033157	regulation of intracellular protein transport	BP	228	4	0.0353435
GO:0006816	calcium ion transport	BP	449	6	0.0353503
GO:2000027	regulation of animal organ morphogenesis	BP	133	3	0.0354776
GO:0048546	digestive tract morphogenesis	BP	55	2	0.0356195
GO:0046580	negative regulation of Ras protein signal transduction	BP	55	2	0.0356195
GO:2000378	negative regulation of reactive oxygen species metabolic process	BP	55	2	0.0356195
GO:0010712	regulation of collagen metabolic process	BP	55	2	0.0356195
GO:0051480	regulation of cytosolic calcium ion concentration	BP	55	2	0.0356195
GO:0031113	regulation of microtubule polymerization	BP	55	2	0.0356195
GO:0055001	muscle cell development	BP	229	4	0.0358262
GO:0048534	hematopoietic or lymphoid organ development	BP	1097	11	0.0358836
GO:0051248	negative regulation of protein metabolic process	BP	1098	11	0.0360832
GO:0014065	phosphatidylinositol 3-kinase signaling	BP	134	3	0.0361508
GO:0047485	protein N-terminus binding	MF	134	3	0.0361508
GO:0032504	multicellular organism reproduction	BP	962	10	0.036158
GO:0019898	extrinsic component of membrane	CC	337	5	0.0363306
GO:1904951	positive regulation of establishment of protein localization	BP	337	5	0.0363306
GO:0001662	behavioral fear response	BP	56	2	0.0368105
GO:0016459	myosin complex	CC	56	2	0.0368105
GO:0043507	positive regulation of JUN kinase activity	BP	56	2	0.0368105
GO:0030834	regulation of actin filament depolymerization	BP	56	2	0.0368105
GO:0061001	regulation of dendritic spine morphogenesis	BP	56	2	0.0368105
GO:1900271	regulation of long-term synaptic potentiation	BP	56	2	0.0368105
GO:0032414	positive regulation of ion transmembrane transporter activity	BP	135	3	0.0368306
GO:0014013	regulation of gliogenesis	BP	135	3	0.0368306
GO:0034190	apolipoprotein receptor binding	MF	7	1	0.0371475
GO:0016198	axon choice point recognition	BP	7	1	0.0371475
GO:0086042	cardiac muscle cell-cardiac muscle cell adhesion	BP	7	1	0.0371475
GO:0035740	CD8-positive, alpha-beta T cell proliferation	BP	7	1	0.0371475
GO:0033278	cell proliferation in midbrain	BP	7	1	0.0371475
GO:1902075	cellular response to salt	BP	7	1	0.0371475
GO:0002248	connective tissue replacement involved in inflammatory response wound healing	BP	7	1	0.0371475
GO:0071253	connexin binding	MF	7	1	0.0371475
GO:0060029	convergent extension involved in organogenesis	BP	7	1	0.0371475
GO:1903575	cornified envelope assembly	BP	7	1	0.0371475
GO:0033061	DNA recombinase mediator complex	CC	7	1	0.0371475
GO:0006231	dTMP biosynthetic process	BP	7	1	0.0371475
GO:0046655	folic acid metabolic process	BP	7	1	0.0371475
GO:0046487	glyoxylate metabolic process	BP	7	1	0.0371475
GO:0032795	heterotrimeric G-protein binding	MF	7	1	0.0371475
GO:0046848	hydroxyapatite binding	MF	7	1	0.0371475
GO:0006102	isocitrate metabolic process	BP	7	1	0.0371475
GO:0032808	lacrimal gland development	BP	7	1	0.0371475
GO:0005757	mitochondrial permeability transition pore complex	CC	7	1	0.0371475
GO:1902744	negative regulation of lamellipodium organization	BP	7	1	0.0371475
GO:0033869	nucleoside bisphosphate catabolic process	BP	7	1	0.0371475
GO:0002072	optic cup morphogenesis involved in camera-type eye development	BP	7	1	0.0371475
GO:0061734	parkin-mediated stimulation of mitophagy in response to mitochondrial depolarization	BP	7	1	0.0371475
GO:0005113	patched binding	MF	7	1	0.0371475
GO:0010886	positive regulation of cholesterol storage	BP	7	1	0.0371475
GO:0090240	positive regulation of histone H4 acetylation	BP	7	1	0.0371475
GO:0048298	positive regulation of isotype switching to IgA isotypes	BP	7	1	0.0371475
GO:1901526	positive regulation of mitophagy	BP	7	1	0.0371475
GO:1903566	positive regulation of protein localization to cilium	BP	7	1	0.0371475
GO:0030628	pre-mRNA 3'-splice site binding	MF	7	1	0.0371475
GO:0034034	purine nucleoside bisphosphate catabolic process	BP	7	1	0.0371475
GO:0009177	pyrimidine deoxyribonucleoside monophosphate biosynthetic process	BP	7	1	0.0371475
GO:2000812	regulation of barbed-end actin filament capping	BP	7	1	0.0371475
GO:1900449	regulation of glutamate receptor signaling pathway	BP	7	1	0.0371475
GO:2000618	regulation of histone H4-K16 acetylation	BP	7	1	0.0371475
GO:1901490	regulation of lymphangiogenesis	BP	7	1	0.0371475
GO:1904872	regulation of telomerase RNA localization to Cajal body	BP	7	1	0.0371475
GO:1902065	response to L-glutamate	BP	7	1	0.0371475
GO:0034031	ribonucleoside bisphosphate catabolic process	BP	7	1	0.0371475
GO:0006369	termination of RNA polymerase II transcription	BP	7	1	0.0371475
GO:0006729	tetrahydrobiopterin biosynthetic process	BP	7	1	0.0371475
GO:0046146	tetrahydrobiopterin metabolic process	BP	7	1	0.0371475
GO:0045098	type III intermediate filament	CC	7	1	0.0371475
GO:0016461	unconventional myosin complex	CC	7	1	0.0371475
GO:1904953	Wnt signaling pathway involved in midbrain dopaminergic neuron differentiation	BP	7	1	0.0371475
GO:0000794	condensed nuclear chromosome	CC	136	3	0.0375169
GO:0035303	regulation of dephosphorylation	BP	136	3	0.0375169
GO:0046907	intracellular transport	BP	1531	14	0.0377396
GO:0071944	cell periphery	CC	6327	44	0.037742
GO:0030335	positive regulation of cell migration	BP	578	7	0.0377423
GO:1901607	alpha-amino acid biosynthetic process	BP	57	2	0.0380168
GO:0002209	behavioral defense response	BP	57	2	0.0380168
GO:0032964	collagen biosynthetic process	BP	57	2	0.0380168
GO:0031018	endocrine pancreas development	BP	57	2	0.0380168
GO:0009116	nucleoside metabolic process	BP	57	2	0.0380168
GO:2001222	regulation of neuron migration	BP	57	2	0.0380168
GO:0004672	protein kinase activity	MF	579	7	0.0380381
GO:1990904	ribonucleoprotein complex	CC	837	9	0.0381654
GO:0016810	hydrolase activity, acting on carbon-nitrogen (but not peptide) bonds	MF	137	3	0.0382098
GO:0099106	ion channel regulator activity	MF	137	3	0.0382098
GO:0061041	regulation of wound healing	BP	137	3	0.0382098
GO:0019439	aromatic compound catabolic process	BP	458	6	0.0383387
GO:0010959	regulation of metal ion transport	BP	458	6	0.0383387
GO:0140096	catalytic activity, acting on a protein	MF	2279	19	0.0384806
GO:0001558	regulation of cell growth	BP	459	6	0.0386804
GO:0090276	regulation of peptide hormone secretion	BP	235	4	0.0388027
GO:0048675	axon extension	BP	138	3	0.0389092
GO:0034220	ion transmembrane transport	BP	975	10	0.0390319
GO:0002639	positive regulation of immunoglobulin production	BP	58	2	0.039238
GO:0032757	positive regulation of interleukin-8 production	BP	58	2	0.039238
GO:0032934	sterol binding	MF	58	2	0.039238
GO:0030324	lung development	BP	236	4	0.0393122
GO:1901698	response to nitrogen compound	BP	1114	11	0.039385
GO:0005886	plasma membrane	CC	5843	41	0.0398246
GO:0005882	intermediate filament	CC	140	3	0.0403275
GO:0051169	nuclear transport	BP	347	5	0.0403603
GO:0006913	nucleocytoplasmic transport	BP	347	5	0.0403603
GO:0045599	negative regulation of fat cell differentiation	BP	59	2	0.0404741
GO:0098662	inorganic cation transmembrane transport	BP	715	8	0.0405511
GO:0002009	morphogenesis of an epithelium	BP	588	7	0.0407691
GO:0005769	early endosome	CC	348	5	0.0407776
GO:0030323	respiratory tube development	BP	239	4	0.0408635
GO:0002791	regulation of peptide secretion	BP	240	4	0.0413883
GO:0030042	actin filament depolymerization	BP	60	2	0.0417247
GO:0007595	lactation	BP	60	2	0.0417247
GO:0005762	mitochondrial large ribosomal subunit	CC	60	2	0.0417247
GO:0140678	molecular function inhibitor activity	MF	60	2	0.0417247
GO:0048255	mRNA stabilization	BP	60	2	0.0417247
GO:0050922	negative regulation of chemotaxis	BP	60	2	0.0417247
GO:0000315	organellar large ribosomal subunit	CC	60	2	0.0417247
GO:0006278	RNA-templated DNA biosynthetic process	BP	60	2	0.0417247
GO:0007004	telomere maintenance via telomerase	BP	60	2	0.0417247
GO:0046777	protein autophosphorylation	BP	241	4	0.0419169
GO:0016311	dephosphorylation	BP	351	5	0.0420453
GO:0097060	synaptic membrane	CC	469	6	0.0422047
GO:0097294	'de novo' XMP biosynthetic process	BP	8	1	0.0423412
GO:1904115	axon cytoplasm	CC	8	1	0.0423412
GO:0046950	cellular ketone body metabolic process	BP	8	1	0.0423412
GO:1990314	cellular response to insulin-like growth factor stimulus	BP	8	1	0.0423412
GO:0000796	condensin complex	CC	8	1	0.0423412
GO:0060027	convergent extension involved in gastrulation	BP	8	1	0.0423412
GO:0060318	definitive erythrocyte differentiation	BP	8	1	0.0423412
GO:0003916	DNA topoisomerase activity	MF	8	1	0.0423412
GO:0006265	DNA topological change	BP	8	1	0.0423412
GO:0030952	establishment or maintenance of cytoskeleton polarity	BP	8	1	0.0423412
GO:0098892	extrinsic component of postsynaptic specialization membrane	CC	8	1	0.0423412
GO:0016321	female meiosis chromosome segregation	BP	8	1	0.0423412
GO:0006549	isoleucine metabolic process	BP	8	1	0.0423412
GO:0097574	lateral part of cell	CC	8	1	0.0423412
GO:0035727	lysophosphatidic acid binding	MF	8	1	0.0423412
GO:0001940	male pronucleus	CC	8	1	0.0423412
GO:0070345	negative regulation of fat cell proliferation	BP	8	1	0.0423412
GO:0010727	negative regulation of hydrogen peroxide metabolic process	BP	8	1	0.0423412
GO:0010989	negative regulation of low-density lipoprotein particle clearance	BP	8	1	0.0423412
GO:0072201	negative regulation of mesenchymal cell proliferation	BP	8	1	0.0423412
GO:1905331	negative regulation of morphogenesis of an epithelium	BP	8	1	0.0423412
GO:0051964	negative regulation of synapse assembly	BP	8	1	0.0423412
GO:0003308	negative regulation of Wnt signaling pathway involved in heart development	BP	8	1	0.0423412
GO:0030235	nitric-oxide synthase regulator activity	MF	8	1	0.0423412
GO:0005664	nuclear origin of replication recognition complex	CC	8	1	0.0423412
GO:0000808	origin recognition complex	CC	8	1	0.0423412
GO:0016679	oxidoreductase activity, acting on diphenols and related substances as donors	MF	8	1	0.0423412
GO:0033010	paranodal junction	CC	8	1	0.0423412
GO:0031545	peptidyl-proline 4-dioxygenase activity	MF	8	1	0.0423412
GO:1902425	positive regulation of attachment of mitotic spindle microtubules to kinetochore	BP	8	1	0.0423412
GO:2000049	positive regulation of cell-cell adhesion mediated by cadherin	BP	8	1	0.0423412
GO:0051388	positive regulation of neurotrophin TRK receptor signaling pathway	BP	8	1	0.0423412
GO:0060316	positive regulation of ryanodine-sensitive calcium-release channel activity	BP	8	1	0.0423412
GO:1905832	positive regulation of spindle assembly	BP	8	1	0.0423412
GO:0009174	pyrimidine ribonucleoside monophosphate biosynthetic process	BP	8	1	0.0423412
GO:1902423	regulation of attachment of mitotic spindle microtubules to kinetochore	BP	8	1	0.0423412
GO:1904092	regulation of autophagic cell death	BP	8	1	0.0423412
GO:0032383	regulation of intracellular cholesterol transport	BP	8	1	0.0423412
GO:0032380	regulation of intracellular sterol transport	BP	8	1	0.0423412
GO:0048296	regulation of isotype switching to IgA isotypes	BP	8	1	0.0423412
GO:0046602	regulation of mitotic centrosome separation	BP	8	1	0.0423412
GO:1902412	regulation of mitotic cytokinesis	BP	8	1	0.0423412
GO:0060696	regulation of phospholipid catabolic process	BP	8	1	0.0423412
GO:0002001	renin secretion into blood stream	BP	8	1	0.0423412
GO:0090670	RNA localization to Cajal body	BP	8	1	0.0423412
GO:0090685	RNA localization to nucleus	BP	8	1	0.0423412
GO:0019871	sodium channel inhibitor activity	MF	8	1	0.0423412
GO:0006930	substrate-dependent cell migration, cell extension	BP	8	1	0.0423412
GO:0090672	telomerase RNA localization	BP	8	1	0.0423412
GO:0090671	telomerase RNA localization to Cajal body	BP	8	1	0.0423412
GO:0006222	UMP biosynthetic process	BP	8	1	0.0423412
GO:0097293	XMP biosynthetic process	BP	8	1	0.0423412
GO:0097292	XMP metabolic process	BP	8	1	0.0423412
GO:0090087	regulation of peptide transport	BP	242	4	0.0424493
GO:0034614	cellular response to reactive oxygen species	BP	143	3	0.0425036
GO:0098800	inner mitochondrial membrane protein complex	CC	143	3	0.0425036
GO:0032411	positive regulation of transporter activity	BP	143	3	0.0425036
GO:2000116	regulation of cysteine-type endopeptidase activity	BP	243	4	0.0429856
GO:0044091	membrane biogenesis	BP	61	2	0.0429898
GO:0090316	positive regulation of intracellular protein transport	BP	145	3	0.0439864
GO:0010243	response to organonitrogen compound	BP	996	10	0.0440024
GO:0002064	epithelial cell development	BP	245	4	0.0440695
GO:0042596	fear response	BP	62	2	0.044269
GO:0051058	negative regulation of small GTPase mediated signal transduction	BP	62	2	0.044269
GO:0032731	positive regulation of interleukin-1 beta production	BP	62	2	0.044269
GO:0051785	positive regulation of nuclear division	BP	62	2	0.044269
GO:0046622	positive regulation of organ growth	BP	62	2	0.044269
GO:0045778	positive regulation of ossification	BP	62	2	0.044269
GO:0090303	positive regulation of wound healing	BP	62	2	0.044269
GO:0006402	mRNA catabolic process	BP	246	4	0.0446172
GO:0045862	positive regulation of proteolysis	BP	357	5	0.0446517
GO:0016247	channel regulator activity	MF	146	3	0.0447375
GO:0002065	columnar/cuboidal epithelial cell differentiation	BP	146	3	0.0447375
GO:0030833	regulation of actin filament polymerization	BP	146	3	0.0447375
GO:0030855	epithelial cell differentiation	BP	730	8	0.0448525
GO:0001775	cell activation	BP	1282	12	0.0452704
GO:0010469	regulation of signaling receptor activity	BP	147	3	0.0454949
GO:0001755	neural crest cell migration	BP	63	2	0.0455623
GO:0040013	negative regulation of locomotion	BP	360	5	0.0459905
GO:0002367	cytokine production involved in immune response	BP	148	3	0.0462587
GO:1904019	epithelial cell apoptotic process	BP	148	3	0.0462587
GO:0016570	histone modification	BP	480	6	0.0463085
GO:0008652	cellular amino acid biosynthetic process	BP	64	2	0.0468695
GO:0009056	catabolic process	BP	2490	20	0.0472501
GO:0008046	axon guidance receptor activity	MF	9	1	0.0475069
GO:1990034	calcium ion export across plasma membrane	BP	9	1	0.0475069
GO:0071225	cellular response to muramyl dipeptide	BP	9	1	0.0475069
GO:0060028	convergent extension involved in axis elongation	BP	9	1	0.0475069
GO:0060539	diaphragm development	BP	9	1	0.0475069
GO:0040016	embryonic cleavage	BP	9	1	0.0475069
GO:0009396	folic acid-containing compound biosynthetic process	BP	9	1	0.0475069
GO:0007442	hindgut morphogenesis	BP	9	1	0.0475069
GO:0004415	hyalurononglucosaminidase activity	MF	9	1	0.0475069
GO:0048290	isotype switching to IgA isotypes	BP	9	1	0.0475069
GO:1900222	negative regulation of amyloid-beta clearance	BP	9	1	0.0475069
GO:0060315	negative regulation of ryanodine-sensitive calcium-release channel activity	BP	9	1	0.0475069
GO:0001842	neural fold formation	BP	9	1	0.0475069
GO:0021891	olfactory bulb interneuron development	BP	9	1	0.0475069
GO:0048341	paraxial mesoderm formation	BP	9	1	0.0475069
GO:0003344	pericardium morphogenesis	BP	9	1	0.0475069
GO:1901537	positive regulation of DNA demethylation	BP	9	1	0.0475069
GO:2001137	positive regulation of endocytic recycling	BP	9	1	0.0475069
GO:0060054	positive regulation of epithelial cell proliferation involved in wound healing	BP	9	1	0.0475069
GO:0031536	positive regulation of exit from mitosis	BP	9	1	0.0475069
GO:0032730	positive regulation of interleukin-1 alpha production	BP	9	1	0.0475069
GO:0048170	positive regulation of long-term neuronal synaptic plasticity	BP	9	1	0.0475069
GO:1900020	positive regulation of protein kinase C activity	BP	9	1	0.0475069
GO:0035022	positive regulation of Rac protein signal transduction	BP	9	1	0.0475069
GO:0086080	protein binding involved in heterotypic cell-cell adhesion	MF	9	1	0.0475069
GO:0051342	regulation of cyclic-nucleotide phosphodiesterase activity	BP	9	1	0.0475069
GO:0048819	regulation of hair follicle maturation	BP	9	1	0.0475069
GO:0032377	regulation of intracellular lipid transport	BP	9	1	0.0475069
GO:0010968	regulation of microtubule nucleation	BP	9	1	0.0475069
GO:1900019	regulation of protein kinase C activity	BP	9	1	0.0475069
GO:1904776	regulation of protein localization to cell cortex	BP	9	1	0.0475069
GO:0003307	regulation of Wnt signaling pathway involved in heart development	BP	9	1	0.0475069
GO:0001999	renal response to blood flow involved in circulatory renin-angiotensin regulation of systemic arterial blood pressure	BP	9	1	0.0475069
GO:0036466	synaptic vesicle recycling via endosome	BP	9	1	0.0475069
GO:0099542	trans-synaptic signaling by endocannabinoid	BP	9	1	0.0475069
GO:0099541	trans-synaptic signaling by lipid	BP	9	1	0.0475069
GO:0006228	UTP biosynthetic process	BP	9	1	0.0475069
GO:0007169	transmembrane receptor protein tyrosine kinase signaling pathway	BP	609	7	0.0476308
GO:1901361	organic cyclic compound catabolic process	BP	484	6	0.0478604
GO:0090497	mesenchymal cell migration	BP	65	2	0.0481903
GO:0035306	positive regulation of dephosphorylation	BP	65	2	0.0481903
GO:0004386	helicase activity	MF	151	3	0.0485881
GO:1903900	regulation of viral life cycle	BP	151	3	0.0485881
GO:0098590	plasma membrane region	CC	1299	12	0.0491231
GO:0051148	negative regulation of muscle cell differentiation	BP	66	2	0.0495246
GO:0030163	protein catabolic process	BP	1018	10	0.0496564
GO:0043434	response to peptide hormone	BP	369	5	0.0501497
GO:0045321	leukocyte activation	BP	1162	11	0.0505468
GO:0014704	intercalated disc	CC	67	2	0.0508721
GO:0016328	lateral plasma membrane	CC	67	2	0.0508721
GO:0050891	multicellular organismal water homeostasis	BP	67	2	0.0508721
GO:0009199	ribonucleoside triphosphate metabolic process	BP	257	4	0.0508939
GO:0031099	regeneration	BP	155	3	0.0517819
GO:0035254	glutamate receptor binding	MF	68	2	0.0522328
GO:0061082	myeloid leukocyte cytokine production	BP	68	2	0.0522328
GO:0097006	regulation of plasma lipoprotein particle levels	BP	68	2	0.0522328
GO:1901136	carbohydrate derivative catabolic process	BP	156	3	0.0525959
GO:0055037	recycling endosome	CC	156	3	0.0525959
GO:0043615	astrocyte cell migration	BP	10	1	0.052645
GO:0003211	cardiac ventricle formation	BP	10	1	0.052645
GO:0070601	centromeric sister chromatid cohesion	BP	10	1	0.052645
GO:0005832	chaperonin-containing T-complex	CC	10	1	0.052645
GO:0035374	chondroitin sulfate binding	MF	10	1	0.052645
GO:0015937	coenzyme A biosynthetic process	BP	10	1	0.052645
GO:0061303	cornea development in camera-type eye	BP	10	1	0.052645
GO:0009157	deoxyribonucleoside monophosphate biosynthetic process	BP	10	1	0.052645
GO:0046543	development of secondary female sexual characteristics	BP	10	1	0.052645
GO:0001939	female pronucleus	CC	10	1	0.052645
GO:0032263	GMP salvage	BP	10	1	0.052645
GO:0060022	hard palate development	BP	10	1	0.052645
GO:0061525	hindgut development	BP	10	1	0.052645
GO:0031078	histone deacetylase activity (H3-K14 specific)	MF	10	1	0.052645
GO:0070933	histone H4 deacetylation	BP	10	1	0.052645
GO:0046975	histone methyltransferase activity (H3-K36 specific)	MF	10	1	0.052645
GO:0010496	intercellular transport	BP	10	1	0.052645
GO:1902224	ketone body metabolic process	BP	10	1	0.052645
GO:0060484	lung-associated mesenchyme development	BP	10	1	0.052645
GO:0090306	meiotic spindle assembly	BP	10	1	0.052645
GO:0003149	membranous septum morphogenesis	BP	10	1	0.052645
GO:0060638	mesenchymal-epithelial cell signaling	BP	10	1	0.052645
GO:0033314	mitotic DNA replication checkpoint signaling	BP	10	1	0.052645
GO:0032041	NAD-dependent histone deacetylase activity (H3-K14 specific)	MF	10	1	0.052645
GO:2000171	negative regulation of dendrite development	BP	10	1	0.052645
GO:0007270	neuron-neuron synaptic transmission	BP	10	1	0.052645
GO:0098887	neurotransmitter receptor transport, endosome to postsynaptic membrane	BP	10	1	0.052645
GO:0003357	noradrenergic neuron differentiation	BP	10	1	0.052645
GO:0071895	odontoblast differentiation	BP	10	1	0.052645
GO:0050815	phosphoserine residue binding	MF	10	1	0.052645
GO:1904851	positive regulation of establishment of protein localization to telomere	BP	10	1	0.052645
GO:0045654	positive regulation of megakaryocyte differentiation	BP	10	1	0.052645
GO:2000646	positive regulation of receptor catabolic process	BP	10	1	0.052645
GO:0097104	postsynaptic membrane assembly	BP	10	1	0.052645
GO:0060513	prostatic bud formation	BP	10	1	0.052645
GO:0046130	purine ribonucleoside catabolic process	BP	10	1	0.052645
GO:0051095	regulation of helicase activity	BP	10	1	0.052645
GO:1900147	regulation of Schwann cell migration	BP	10	1	0.052645
GO:0061665	SUMO ligase activity	MF	10	1	0.052645
GO:0140627	ubiquitin-dependent protein catabolic process via the C-end degron rule pathway	BP	10	1	0.052645
GO:0046879	hormone secretion	BP	375	5	0.0530418
GO:0051147	regulation of muscle cell differentiation	BP	157	3	0.0534161
GO:0043010	camera-type eye development	BP	376	5	0.0535331
GO:1904377	positive regulation of protein localization to cell periphery	BP	69	2	0.0536065
GO:0035861	site of double-strand break	CC	69	2	0.0536065
GO:0022029	telencephalon cell migration	BP	69	2	0.0536065
GO:1902652	secondary alcohol metabolic process	BP	158	3	0.0542425
GO:0050885	neuromuscular process controlling balance	BP	70	2	0.0549929
GO:0099601	regulation of neurotransmitter receptor activity	BP	70	2	0.0549929
GO:0043489	RNA stabilization	BP	70	2	0.0549929
GO:0001568	blood vessel development	BP	762	8	0.0550088
GO:0033002	muscle cell proliferation	BP	266	4	0.0563714
GO:0016791	phosphatase activity	MF	266	4	0.0563714
GO:0042775	mitochondrial ATP synthesis coupled electron transport	BP	71	2	0.0563918
GO:2000377	regulation of reactive oxygen species metabolic process	BP	161	3	0.0567583
GO:0003006	developmental process involved in reproduction	BP	1044	10	0.0569451
GO:1901215	negative regulation of neuron death	BP	267	4	0.0569989
GO:0009914	hormone transport	BP	383	5	0.0570466
GO:0008253	5'-nucleotidase activity	MF	11	1	0.0577556
GO:0086016	AV node cell action potential	BP	11	1	0.0577556
GO:0086027	AV node cell to bundle of His cell signaling	BP	11	1	0.0577556
GO:0019855	calcium channel inhibitor activity	MF	11	1	0.0577556
GO:0072584	caveolin-mediated endocytosis	BP	11	1	0.0577556
GO:0071481	cellular response to X-ray	BP	11	1	0.0577556
GO:0005513	detection of calcium ion	BP	11	1	0.0577556
GO:0060900	embryonic camera-type eye formation	BP	11	1	0.0577556
GO:0008354	germ cell migration	BP	11	1	0.0577556
GO:0043208	glycosphingolipid binding	MF	11	1	0.0577556
GO:0003129	heart induction	BP	11	1	0.0577556
GO:0060174	limb bud formation	BP	11	1	0.0577556
GO:0051657	maintenance of organelle location	BP	11	1	0.0577556
GO:0120197	mucociliary clearance	BP	11	1	0.0577556
GO:0046606	negative regulation of centrosome cycle	BP	11	1	0.0577556
GO:0010826	negative regulation of centrosome duplication	BP	11	1	0.0577556
GO:2000623	negative regulation of nuclear-transcribed mRNA catabolic process, nonsense-mediated decay	BP	11	1	0.0577556
GO:1900747	negative regulation of vascular endothelial growth factor signaling pathway	BP	11	1	0.0577556
GO:0099639	neurotransmitter receptor transport, endosome to plasma membrane	BP	11	1	0.0577556
GO:0018401	peptidyl-proline hydroxylation to 4-hydroxy-L-proline	BP	11	1	0.0577556
GO:1903599	positive regulation of autophagy of mitochondrion	BP	11	1	0.0577556
GO:1902035	positive regulation of hematopoietic stem cell proliferation	BP	11	1	0.0577556
GO:0051901	positive regulation of mitochondrial depolarization	BP	11	1	0.0577556
GO:0098779	positive regulation of mitophagy in response to mitochondrial depolarization	BP	11	1	0.0577556
GO:0031442	positive regulation of mRNA 3'-end processing	BP	11	1	0.0577556
GO:0090037	positive regulation of protein kinase C signaling	BP	11	1	0.0577556
GO:0090009	primitive streak formation	BP	11	1	0.0577556
GO:0009221	pyrimidine deoxyribonucleotide biosynthetic process	BP	11	1	0.0577556
GO:0110011	regulation of basement membrane organization	BP	11	1	0.0577556
GO:0070203	regulation of establishment of protein localization to telomere	BP	11	1	0.0577556
GO:0030300	regulation of intestinal cholesterol absorption	BP	11	1	0.0577556
GO:1903564	regulation of protein localization to cilium	BP	11	1	0.0577556
GO:0036135	Schwann cell migration	BP	11	1	0.0577556
GO:0003139	secondary heart field specification	BP	11	1	0.0577556
GO:0106068	SUMO ligase complex	CC	11	1	0.0577556
GO:0070493	thrombin-activated receptor signaling pathway	BP	11	1	0.0577556
GO:0099545	trans-synaptic signaling by trans-synaptic complex	BP	11	1	0.0577556
GO:0046051	UTP metabolic process	BP	11	1	0.0577556
GO:0060068	vagina development	BP	11	1	0.0577556
GO:0055015	ventricular cardiac muscle cell development	BP	11	1	0.0577556
GO:1990909	Wnt signalosome	CC	11	1	0.0577556
GO:0002246	wound healing involved in inflammatory response	BP	11	1	0.0577556
GO:0002199	zona pellucida receptor complex	CC	11	1	0.0577556
GO:0032922	circadian regulation of gene expression	BP	72	2	0.0578032
GO:0021885	forebrain cell migration	BP	72	2	0.0578032
GO:0046579	positive regulation of Ras protein signal transduction	BP	72	2	0.0578032
GO:0043462	regulation of ATP-dependent activity	BP	72	2	0.0578032
GO:0032374	regulation of cholesterol transport	BP	72	2	0.0578032
GO:1902017	regulation of cilium assembly	BP	72	2	0.0578032
GO:0035065	regulation of histone acetylation	BP	72	2	0.0578032
GO:0043506	regulation of JUN kinase activity	BP	72	2	0.0578032
GO:0032371	regulation of sterol transport	BP	72	2	0.0578032
GO:0030097	hemopoiesis	BP	1047	10	0.0578292
GO:0043269	regulation of ion transport	BP	771	8	0.0581106
GO:0051046	regulation of secretion	BP	771	8	0.0581106
GO:0003729	mRNA binding	MF	386	5	0.0585922
GO:0098660	inorganic ion transmembrane transport	BP	774	8	0.0591687
GO:0042773	ATP synthesis coupled electron transport	BP	73	2	0.0592269
GO:0060997	dendritic spine morphogenesis	BP	73	2	0.0592269
GO:0061512	protein localization to cilium	BP	73	2	0.0592269
GO:0043112	receptor metabolic process	BP	73	2	0.0592269
GO:2001236	regulation of extrinsic apoptotic signaling pathway	BP	164	3	0.0593288
GO:0043488	regulation of mRNA stability	BP	164	3	0.0593288
GO:0140535	intracellular protein-containing complex	CC	914	9	0.0600685
GO:0032732	positive regulation of interleukin-1 production	BP	74	2	0.0606626
GO:0046824	positive regulation of nucleocytoplasmic transport	BP	74	2	0.0606626
GO:0010833	telomere maintenance via telomere lengthening	BP	74	2	0.0606626
GO:0034599	cellular response to oxidative stress	BP	273	4	0.0608428
GO:0048588	developmental cell growth	BP	273	4	0.0608428
GO:0034764	positive regulation of transmembrane transport	BP	273	4	0.0608428
GO:0090092	regulation of transmembrane receptor protein serine/threonine kinase signaling pathway	BP	273	4	0.0608428
GO:0009605	response to external stimulus	BP	3044	23	0.0610346
GO:0021543	pallium development	BP	167	3	0.0619534
GO:2000036	regulation of stem cell population maintenance	BP	75	2	0.0621101
GO:0030104	water homeostasis	BP	75	2	0.0621101
GO:0009141	nucleoside triphosphate metabolic process	BP	275	4	0.0621541
GO:0060020	Bergmann glial cell differentiation	BP	12	1	0.0628387
GO:0042609	CD4 receptor binding	MF	12	1	0.0628387
GO:0071679	commissural neuron axon guidance	BP	12	1	0.0628387
GO:0032437	cuticular plate	CC	12	1	0.0628387
GO:0061575	cyclin-dependent protein serine/threonine kinase activator activity	MF	12	1	0.0628387
GO:0004861	cyclin-dependent protein serine/threonine kinase inhibitor activity	MF	12	1	0.0628387
GO:0006266	DNA ligation	BP	12	1	0.0628387
GO:0006335	DNA replication-dependent chromatin assembly	BP	12	1	0.0628387
GO:0034770	histone H4-K20 methylation	BP	12	1	0.0628387
GO:0043256	laminin complex	CC	12	1	0.0628387
GO:0000276	mitochondrial proton-transporting ATP synthase complex, coupling factor F(o)	CC	12	1	0.0628387
GO:0005750	mitochondrial respiratory chain complex III	CC	12	1	0.0628387
GO:0007100	mitotic centrosome separation	BP	12	1	0.0628387
GO:0045293	mRNA editing complex	CC	12	1	0.0628387
GO:0010985	negative regulation of lipoprotein particle clearance	BP	12	1	0.0628387
GO:0031543	peptidyl-proline dioxygenase activity	MF	12	1	0.0628387
GO:0070262	peptidyl-serine dephosphorylation	BP	12	1	0.0628387
GO:0051798	positive regulation of hair follicle development	BP	12	1	0.0628387
GO:0090267	positive regulation of mitotic cell cycle spindle assembly checkpoint	BP	12	1	0.0628387
GO:0090232	positive regulation of spindle checkpoint	BP	12	1	0.0628387
GO:0030955	potassium ion binding	MF	12	1	0.0628387
GO:0072697	protein localization to cell cortex	BP	12	1	0.0628387
GO:0090435	protein localization to nuclear envelope	BP	12	1	0.0628387
GO:0006152	purine nucleoside catabolic process	BP	12	1	0.0628387
GO:1901535	regulation of DNA demethylation	BP	12	1	0.0628387
GO:0070202	regulation of establishment of protein localization to chromosome	BP	12	1	0.0628387
GO:2000826	regulation of heart morphogenesis	BP	12	1	0.0628387
GO:0010728	regulation of hydrogen peroxide biosynthetic process	BP	12	1	0.0628387
GO:2000674	regulation of type B pancreatic cell apoptotic process	BP	12	1	0.0628387
GO:0045275	respiratory chain complex III	CC	12	1	0.0628387
GO:0060013	righting reflex	BP	12	1	0.0628387
GO:0042989	sequestering of actin monomers	BP	12	1	0.0628387
GO:0031432	titin binding	MF	12	1	0.0628387
GO:0003306	Wnt signaling pathway involved in heart development	BP	12	1	0.0628387
GO:0051168	nuclear export	BP	168	3	0.0628401
GO:0048015	phosphatidylinositol-mediated signaling	BP	168	3	0.0628401
GO:0032677	regulation of interleukin-8 production	BP	76	2	0.0635695
GO:0017053	transcription repressor complex	CC	76	2	0.0635695
GO:0030041	actin filament polymerization	BP	169	3	0.0637328
GO:0046887	positive regulation of hormone secretion	BP	169	3	0.0637328
GO:0043433	negative regulation of DNA-binding transcription factor activity	BP	170	3	0.0646313
GO:0004721	phosphoprotein phosphatase activity	MF	170	3	0.0646313
GO:0110053	regulation of actin filament organization	BP	279	4	0.0648211
GO:0014069	postsynaptic density	CC	398	5	0.0650131
GO:0060976	coronary vasculature development	BP	77	2	0.0650403
GO:0032637	interleukin-8 production	BP	77	2	0.0650403
GO:0010822	positive regulation of mitochondrion organization	BP	77	2	0.0650403
GO:0051017	actin filament bundle assembly	BP	171	3	0.0655357
GO:0048017	inositol lipid-mediated signaling	BP	171	3	0.0655357
GO:0043410	positive regulation of MAPK cascade	BP	526	6	0.0660977
GO:0070192	chromosome organization involved in meiotic cell cycle	BP	78	2	0.0665226
GO:0006635	fatty acid beta-oxidation	BP	78	2	0.0665226
GO:1901657	glycosyl compound metabolic process	BP	78	2	0.0665226
GO:0005844	polysome	CC	78	2	0.0665226
GO:2001233	regulation of apoptotic signaling pathway	BP	401	5	0.0666778
GO:0048863	stem cell differentiation	BP	282	4	0.0668603
GO:0003007	heart morphogenesis	BP	283	4	0.0675474
GO:0086067	AV node cell to bundle of His cell communication	BP	13	1	0.0678946
GO:0051299	centrosome separation	BP	13	1	0.0678946
GO:0097709	connective tissue replacement	BP	13	1	0.0678946
GO:0070938	contractile ring	CC	13	1	0.0678946
GO:0045136	development of secondary sexual characteristics	BP	13	1	0.0678946
GO:0005916	fascia adherens	CC	13	1	0.0678946
GO:0005542	folic acid binding	MF	13	1	0.0678946
GO:0060601	lateral sprouting from an epithelium	BP	13	1	0.0678946
GO:0021670	lateral ventricle development	BP	13	1	0.0678946
GO:0005078	MAP-kinase scaffold activity	MF	13	1	0.0678946
GO:0051177	meiotic sister chromatid cohesion	BP	13	1	0.0678946
GO:0045144	meiotic sister chromatid segregation	BP	13	1	0.0678946
GO:0006122	mitochondrial electron transport, ubiquinol to cytochrome c	BP	13	1	0.0678946
GO:1902548	negative regulation of cellular response to vascular endothelial growth factor stimulus	BP	13	1	0.0678946
GO:1900121	negative regulation of receptor binding	BP	13	1	0.0678946
GO:0048570	notochord morphogenesis	BP	13	1	0.0678946
GO:0005641	nuclear envelope lumen	CC	13	1	0.0678946
GO:0008252	nucleotidase activity	MF	13	1	0.0678946
GO:0021554	optic nerve development	BP	13	1	0.0678946
GO:0048340	paraxial mesoderm morphogenesis	BP	13	1	0.0678946
GO:0030836	positive regulation of actin filament depolymerization	BP	13	1	0.0678946
GO:1904181	positive regulation of membrane depolarization	BP	13	1	0.0678946
GO:1904816	positive regulation of protein localization to chromosome, telomeric region	BP	13	1	0.0678946
GO:0098833	presynaptic endocytic zone	CC	13	1	0.0678946
GO:0045263	proton-transporting ATP synthase complex, coupling factor F(o)	CC	13	1	0.0678946
GO:0006213	pyrimidine nucleoside metabolic process	BP	13	1	0.0678946
GO:1902667	regulation of axon guidance	BP	13	1	0.0678946
GO:0003093	regulation of glomerular filtration	BP	13	1	0.0678946
GO:0032650	regulation of interleukin-1 alpha production	BP	13	1	0.0678946
GO:1904729	regulation of intestinal lipid absorption	BP	13	1	0.0678946
GO:0090235	regulation of metaphase plate congression	BP	13	1	0.0678946
GO:0150011	regulation of neuron projection arborization	BP	13	1	0.0678946
GO:0099532	synaptic vesicle endosomal processing	BP	13	1	0.0678946
GO:0035999	tetrahydrofolate interconversion	BP	13	1	0.0678946
[truncated: 20,879 more rows]

## Sheet: P15 GO Network
	Term	Ont	N	DE	P.DE
GO:0005622	intracellular anatomical structure	CC	14427	166	1.38605e-34
GO:0005488	binding	MF	14122	161	3.81357e-31
GO:0043229	intracellular organelle	CC	12764	154	4.84108e-31
GO:0043226	organelle	CC	13090	155	1.99243e-30
GO:0005515	protein binding	MF	9601	131	7.2092e-28
GO:0110165	cellular anatomical entity	CC	19319	178	1.61866e-27
GO:0005737	cytoplasm	CC	11590	142	9.08697e-27
GO:0043232	intracellular non-membrane-bounded organelle	CC	4532	89	1.3151e-26
GO:0043228	non-membrane-bounded organelle	CC	4533	89	1.33654e-26
GO:0043227	membrane-bounded organelle	CC	12160	145	1.58365e-26
GO:0043231	intracellular membrane-bounded organelle	CC	11688	141	1.30074e-25
GO:0007049	cell cycle	BP	1792	55	3.79665e-24
GO:0000278	mitotic cell cycle	BP	900	41	4.21932e-24
GO:0009987	cellular process	BP	17457	168	4.296e-24
GO:0022402	cell cycle process	BP	1216	46	1.01525e-23
GO:0005634	nucleus	CC	7312	108	2.40962e-23
GO:0016043	cellular component organization	BP	6314	98	5.31292e-22
GO:1903047	mitotic cell cycle process	BP	754	36	7.6821e-22
GO:0071840	cellular component organization or biogenesis	BP	6508	99	1.23965e-21
GO:0051726	regulation of cell cycle	BP	1077	41	3.31425e-21
GO:0048523	negative regulation of cellular process	BP	4964	85	4.40359e-21
GO:0048519	negative regulation of biological process	BP	5706	91	8.92935e-21
GO:0044238	primary metabolic process	BP	10063	121	2.98699e-19
GO:0071704	organic substance metabolic process	BP	11065	127	5.8164e-19
GO:0032991	protein-containing complex	CC	5859	89	9.2733e-19
GO:0006807	nitrogen compound metabolic process	BP	9487	116	1.34895e-18
GO:0008152	metabolic process	BP	11517	129	1.79375e-18
GO:0044237	cellular metabolic process	BP	9550	116	2.38059e-18
GO:0044770	cell cycle phase transition	BP	545	28	6.30121e-18
GO:0032502	developmental process	BP	6729	94	1.42651e-17
GO:0065007	biological regulation	BP	13293	138	1.5566e-17
GO:0050789	regulation of biological process	BP	12622	134	1.7425e-17
GO:0044772	mitotic cell cycle phase transition	BP	451	25	7.31332e-17
GO:0010564	regulation of cell cycle process	BP	726	30	1.44096e-16
GO:0005694	chromosome	CC	1273	38	3.67566e-16
GO:0050794	regulation of cellular process	BP	11858	127	3.72356e-16
GO:0043170	macromolecule metabolic process	BP	9450	110	1.8909e-15
GO:0051276	chromosome organization	BP	529	25	2.91921e-15
GO:0048522	positive regulation of cellular process	BP	6008	84	3.10853e-15
GO:0048518	positive regulation of biological process	BP	6684	89	4.91442e-15
GO:0005856	cytoskeleton	CC	2292	49	5.12773e-15
GO:0019899	enzyme binding	MF	2328	49	9.35213e-15
GO:0048856	anatomical structure development	BP	6294	85	1.50093e-14
GO:0099080	supramolecular complex	CC	1289	36	1.88018e-14
GO:0048513	animal organ development	BP	3785	63	2.63303e-14
GO:0051128	regulation of cellular component organization	BP	2502	50	3.46672e-14
GO:0097159	organic cyclic compound binding	MF	5549	78	4.76547e-14
GO:1901363	heterocyclic compound binding	MF	5467	77	7.00418e-14
GO:0044877	protein-containing complex binding	MF	1584	39	7.22896e-14
GO:0070013	intracellular organelle lumen	CC	4544	69	8.13174e-14
GO:0031974	membrane-enclosed lumen	CC	4545	69	8.22077e-14
GO:0043233	organelle lumen	CC	4545	69	8.22077e-14
GO:0030154	cell differentiation	BP	4585	69	1.26708e-13
GO:0048869	cellular developmental process	BP	4608	69	1.62083e-13
GO:0060255	regulation of macromolecule metabolic process	BP	6318	83	1.95848e-13
GO:0000280	nuclear division	BP	478	22	2.56699e-13
GO:1901360	organic cyclic compound metabolic process	BP	5866	79	3.08851e-13
GO:0006139	nucleobase-containing compound metabolic process	BP	5403	75	3.97813e-13
GO:0007275	multicellular organism development	BP	5405	75	4.05564e-13
GO:0046483	heterocycle metabolic process	BP	5545	76	4.84425e-13
GO:0015630	microtubule cytoskeleton	CC	1292	34	5.97384e-13
GO:0019222	regulation of metabolic process	BP	6839	86	6.40237e-13
GO:0051171	regulation of nitrogen compound metabolic process	BP	5588	76	7.2669e-13
GO:0006950	response to stress	BP	4073	63	7.53082e-13
GO:0050793	regulation of developmental process	BP	2729	50	9.43192e-13
GO:0006725	cellular aromatic compound metabolic process	BP	5628	76	1.05508e-12
GO:0031323	regulation of cellular metabolic process	BP	5522	75	1.23043e-12
GO:0080090	regulation of primary metabolic process	BP	5776	77	1.32249e-12
GO:0048285	organelle fission	BP	531	22	2.06683e-12
GO:0065009	regulation of molecular function	BP	2597	48	2.26449e-12
GO:0000785	chromatin	CC	659	24	2.94215e-12
GO:0006996	organelle organization	BP	3435	56	3.03141e-12
GO:1901987	regulation of cell cycle phase transition	BP	434	20	3.25477e-12
GO:0005829	cytosol	CC	3898	60	4.22476e-12
GO:0048731	system development	BP	4580	66	4.31701e-12
GO:0007346	regulation of mitotic cell cycle	BP	509	21	7.33328e-12
GO:0098813	nuclear chromosome segregation	BP	306	17	7.98838e-12
GO:0034641	cellular nitrogen compound metabolic process	BP	6259	79	9.96153e-12
GO:0051179	localization	BP	5395	72	1.10798e-11
GO:0051301	cell division	BP	641	23	1.1671e-11
GO:0007059	chromosome segregation	BP	369	18	1.6403e-11
GO:0031981	nuclear lumen	CC	4103	60	3.61474e-11
GO:0051641	cellular localization	BP	3452	54	4.21472e-11
GO:0006259	DNA metabolic process	BP	1033	28	4.3066e-11
GO:1901990	regulation of mitotic cell cycle phase transition	BP	342	17	4.59155e-11
GO:1901564	organonitrogen compound metabolic process	BP	6344	78	5.73269e-11
GO:0044843	cell cycle G1/S phase transition	BP	257	15	7.10855e-11
GO:0022008	neurogenesis	BP	1907	38	8.86141e-11
GO:0033036	macromolecule localization	BP	2988	49	9.05057e-11
GO:0010604	positive regulation of macromolecule metabolic process	BP	3525	54	9.29609e-11
GO:0009058	biosynthetic process	BP	5669	72	1.18258e-10
GO:0010605	negative regulation of macromolecule metabolic process	BP	2929	48	1.53479e-10
GO:0036211	protein modification process	BP	3463	53	1.53888e-10
GO:0099512	supramolecular fiber	CC	943	26	1.59321e-10
GO:0099081	supramolecular polymer	CC	951	26	1.90939e-10
GO:0050896	response to stimulus	BP	10148	104	1.91213e-10
GO:0090304	nucleic acid metabolic process	BP	4875	65	2.09105e-10
GO:0060322	head development	BP	751	23	2.66037e-10
GO:0051338	regulation of transferase activity	BP	825	24	2.96349e-10
GO:0005654	nucleoplasm	CC	3641	54	3.1088e-10
GO:0043412	macromolecule modification	BP	3651	54	3.44028e-10
GO:0050790	regulation of catalytic activity	BP	1815	36	3.46653e-10
GO:1901576	organic substance biosynthetic process	BP	5561	70	3.81953e-10
GO:0045595	regulation of cell differentiation	BP	1734	35	4.01872e-10
GO:0051246	regulation of protein metabolic process	BP	2600	44	4.08768e-10
GO:0016538	cyclin-dependent protein serine/threonine kinase regulator activity	MF	47	8	4.38148e-10
GO:0000079	regulation of cyclin-dependent protein serine/threonine kinase activity	BP	71	9	5.38388e-10
GO:0044249	cellular biosynthetic process	BP	5484	69	5.64882e-10
GO:0048699	generation of neurons	BP	1670	34	5.98739e-10
GO:0008104	protein localization	BP	2533	43	6.20208e-10
GO:0070727	cellular macromolecule localization	BP	2539	43	6.6705e-10
GO:0009892	negative regulation of metabolic process	BP	3168	49	6.78165e-10
GO:0031399	regulation of protein modification process	BP	1595	33	7.46312e-10
GO:1904029	regulation of cyclin-dependent protein kinase activity	BP	74	9	7.86512e-10
GO:0051130	positive regulation of cellular component organization	BP	1183	28	9.26091e-10
GO:0033554	cellular response to stress	BP	1978	37	9.48808e-10
GO:0051173	positive regulation of nitrogen compound metabolic process	BP	3094	48	9.72007e-10
GO:0009893	positive regulation of metabolic process	BP	3872	55	9.93677e-10
GO:0045859	regulation of protein kinase activity	BP	600	20	1.00043e-09
GO:0031325	positive regulation of cellular metabolic process	BP	3103	48	1.07041e-09
GO:0000819	sister chromatid segregation	BP	219	13	1.11547e-09
GO:1901362	organic cyclic compound biosynthetic process	BP	4002	56	1.14726e-09
GO:0009888	tissue development	BP	2088	38	1.15518e-09
GO:0061061	muscle structure development	BP	741	22	1.19115e-09
GO:0051172	negative regulation of nitrogen compound metabolic process	BP	2406	41	1.53963e-09
GO:0032501	multicellular organismal process	BP	8748	92	1.89472e-09
GO:0007420	brain development	BP	692	21	1.98259e-09
GO:0008283	cell population proliferation	BP	2130	38	2.00544e-09
GO:0000082	G1/S transition of mitotic cell cycle	BP	230	13	2.02527e-09
GO:0031324	negative regulation of cellular metabolic process	BP	2247	39	2.54318e-09
GO:0048646	anatomical structure formation involved in morphogenesis	BP	1239	28	2.56701e-09
GO:0043549	regulation of kinase activity	BP	706	21	2.82199e-09
GO:0016477	cell migration	BP	1595	32	2.96852e-09
GO:0006796	phosphate-containing compound metabolic process	BP	2773	44	3.02057e-09
GO:0000775	chromosome, centromeric region	CC	242	13	3.74577e-09
GO:0006793	phosphorus metabolic process	BP	2795	44	3.84403e-09
GO:0098687	chromosomal region	CC	348	15	4.62144e-09
GO:0007399	nervous system development	BP	2511	41	5.31862e-09
GO:0051716	cellular response to stimulus	BP	8365	88	6.19433e-09
GO:0018130	heterocycle biosynthetic process	BP	3845	53	6.50253e-09
GO:0045787	positive regulation of cell cycle	BP	358	15	6.76162e-09
GO:0019438	aromatic compound biosynthetic process	BP	3856	53	7.17963e-09
GO:0005819	spindle	CC	360	15	7.28552e-09
GO:0060341	regulation of cellular localization	BP	1056	25	8.06281e-09
GO:0140014	mitotic nuclear division	BP	309	14	8.19474e-09
GO:0034654	nucleobase-containing compound biosynthetic process	BP	3773	52	9.61602e-09
GO:0035556	intracellular signal transduction	BP	2564	41	9.6627e-09
GO:0042802	identical protein binding	MF	2362	39	1.01359e-08
GO:0048870	cell motility	BP	1792	33	1.31762e-08
GO:0090068	positive regulation of cell cycle process	BP	269	13	1.3275e-08
GO:0006974	cellular response to DNA damage stimulus	BP	848	22	1.37331e-08
GO:0000793	condensed chromosome	CC	325	14	1.54911e-08
GO:0032879	regulation of localization	BP	2306	38	1.72464e-08
GO:0051094	positive regulation of developmental process	BP	1533	30	1.74185e-08
GO:0099513	polymeric cytoskeletal fiber	CC	711	20	1.74618e-08
GO:0032880	regulation of protein localization	BP	949	23	2.19994e-08
GO:0010468	regulation of gene expression	BP	4956	61	2.26351e-08
GO:0006325	chromatin organization	BP	582	18	2.26694e-08
GO:0044271	cellular nitrogen compound biosynthetic process	BP	4590	58	2.32543e-08
GO:0007507	heart development	BP	653	19	2.38508e-08
GO:0140513	nuclear protein-containing complex	CC	1291	27	2.56462e-08
GO:0000307	cyclin-dependent protein kinase holoenzyme complex	CC	51	7	2.6717e-08
GO:0000070	mitotic sister chromatid segregation	BP	190	11	2.85119e-08
GO:0072359	circulatory system development	BP	1212	26	2.89171e-08
GO:0019538	protein metabolic process	BP	5369	64	2.9561e-08
GO:0001932	regulation of protein phosphorylation	BP	1131	25	3.08559e-08
GO:0071900	regulation of protein serine/threonine kinase activity	BP	347	14	3.51184e-08
GO:0007417	central nervous system development	BP	976	23	3.66653e-08
GO:0030182	neuron differentiation	BP	1587	30	3.75723e-08
GO:0022607	cellular component assembly	BP	2810	42	4.21469e-08
GO:0006468	protein phosphorylation	BP	1610	30	5.15572e-08
GO:1902494	catalytic complex	CC	1706	31	5.26147e-08
GO:0019220	regulation of phosphate metabolic process	BP	1433	28	5.73715e-08
GO:0036094	small molecule binding	MF	2414	38	5.75114e-08
GO:0051174	regulation of phosphorus metabolic process	BP	1434	28	5.82101e-08
GO:0019901	protein kinase binding	MF	783	20	8.425e-08
GO:0051234	establishment of localization	BP	4761	58	8.62137e-08
GO:0031975	envelope	CC	1196	25	9.00526e-08
GO:0031967	organelle envelope	CC	1196	25	9.00526e-08
GO:1902531	regulation of intracellular signal transduction	BP	1652	30	9.04123e-08
GO:0019219	regulation of nucleobase-containing compound metabolic process	BP	3919	51	9.17749e-08
GO:0009653	anatomical structure morphogenesis	BP	2902	42	1.03587e-07
GO:0005874	microtubule	CC	441	15	1.05105e-07
GO:0042060	wound healing	BP	380	14	1.07636e-07
GO:0019900	kinase binding	MF	874	21	1.09129e-07
GO:1901265	nucleoside phosphate binding	MF	2062	34	1.11506e-07
GO:0000166	nucleotide binding	MF	2062	34	1.11506e-07
GO:0000779	condensed chromosome, centromeric region	CC	171	10	1.12476e-07
GO:0003676	nucleic acid binding	MF	3478	47	1.1507e-07
GO:0040007	growth	BP	1126	24	1.17075e-07
GO:0051239	regulation of multicellular organismal process	BP	3042	43	1.35807e-07
GO:0031175	neuron projection development	BP	1139	24	1.44436e-07
GO:0044260	cellular macromolecule metabolic process	BP	3162	44	1.45466e-07
GO:0003682	chromatin binding	MF	659	18	1.45605e-07
GO:0016310	phosphorylation	BP	1886	32	1.48394e-07
GO:0044085	cellular component biogenesis	BP	3071	43	1.76955e-07
GO:0061695	transferase complex, transferring phosphorus-containing groups	CC	281	12	1.86873e-07
GO:0042221	response to chemical	BP	4374	54	1.90764e-07
GO:0071495	cellular response to endogenous stimulus	BP	1336	26	1.95108e-07
GO:0048583	regulation of response to stimulus	BP	4140	52	2.04924e-07
GO:0000792	heterochromatin	CC	101	8	2.12507e-07
GO:0009611	response to wounding	BP	535	16	2.23009e-07
GO:0045892	negative regulation of DNA-templated transcription	BP	1257	25	2.29604e-07
GO:1903507	negative regulation of nucleic acid-templated transcription	BP	1261	25	2.43607e-07
GO:1902679	negative regulation of RNA biosynthetic process	BP	1262	25	2.47229e-07
GO:0030900	forebrain development	BP	407	14	2.47814e-07
GO:0043167	ion binding	MF	5313	61	2.91915e-07
GO:0042325	regulation of phosphorylation	BP	1276	25	3.03464e-07
GO:0031327	negative regulation of cellular biosynthetic process	BP	1559	28	3.21735e-07
GO:0030261	chromosome condensation	BP	45	6	3.2627e-07
GO:0051253	negative regulation of RNA metabolic process	BP	1376	26	3.43132e-07
GO:0007010	cytoskeleton organization	BP	1470	27	3.46834e-07
GO:0008284	positive regulation of cell population proliferation	BP	1022	22	3.49292e-07
GO:0048468	cell development	BP	2484	37	3.54076e-07
GO:1902806	regulation of cell cycle G1/S phase transition	BP	195	10	3.81164e-07
GO:0042127	regulation of cell population proliferation	BP	1769	30	3.90284e-07
GO:0010948	negative regulation of cell cycle process	BP	302	12	4.03766e-07
GO:0048666	neuron development	BP	1300	25	4.28143e-07
GO:1990234	transferase complex	CC	870	20	4.4829e-07
GO:0010467	gene expression	BP	6311	68	4.79505e-07
GO:0001764	neuron migration	BP	200	10	4.81081e-07
GO:0044839	cell cycle G2/M phase transition	BP	154	9	4.94812e-07
GO:0010558	negative regulation of macromolecule biosynthetic process	BP	1498	27	5.00823e-07
GO:0030426	growth cone	CC	202	10	5.27056e-07
GO:0009890	negative regulation of biosynthetic process	BP	1602	28	5.54179e-07
GO:0009966	regulation of signal transduction	BP	2975	41	5.61652e-07
GO:0009889	regulation of biosynthetic process	BP	4035	50	5.81555e-07
GO:0044093	positive regulation of molecular function	BP	1510	27	5.84482e-07
GO:0031346	positive regulation of cell projection organization	BP	441	14	6.47457e-07
GO:0098643	banded collagen fibril	CC	12	4	6.5073e-07
GO:0005583	fibrillar collagen trimer	CC	12	4	6.5073e-07
GO:0048407	platelet-derived growth factor binding	MF	12	4	6.5073e-07
GO:0030427	site of polarized growth	CC	209	10	7.19685e-07
GO:0030424	axon	CC	737	18	7.39388e-07
GO:0051240	positive regulation of multicellular organismal process	BP	1726	29	7.57042e-07
GO:0009790	embryo development	BP	1342	25	7.6583e-07
GO:0031326	regulation of cellular biosynthetic process	BP	3951	49	7.68294e-07
GO:0051252	regulation of RNA metabolic process	BP	3600	46	8.20112e-07
GO:0045786	negative regulation of cell cycle	BP	385	13	8.29801e-07
GO:0019904	protein domain specific binding	MF	826	19	8.77276e-07
GO:0043085	positive regulation of catalytic activity	BP	1085	22	9.46303e-07
GO:1902554	serine/threonine protein kinase complex	CC	123	8	9.65772e-07
GO:0009719	response to endogenous stimulus	BP	1552	27	9.9007e-07
GO:0006338	chromatin remodeling	BP	330	12	1.02818e-06
GO:2000045	regulation of G1/S transition of mitotic cell cycle	BP	170	9	1.13316e-06
GO:0010556	regulation of macromolecule biosynthetic process	BP	3766	47	1.17247e-06
GO:0006915	apoptotic process	BP	1969	31	1.18771e-06
GO:0033043	regulation of organelle organization	BP	1193	23	1.24165e-06
GO:0003279	cardiac septum development	BP	128	8	1.3063e-06
GO:0005815	microtubule organizing center	CC	771	18	1.40324e-06
GO:0042981	regulation of apoptotic process	BP	1585	27	1.47673e-06
GO:0048729	tissue morphogenesis	BP	697	17	1.55329e-06
GO:0010941	regulation of cell death	BP	1793	29	1.62415e-06
GO:0051304	chromosome separation	BP	132	8	1.64784e-06
GO:0051093	negative regulation of developmental process	BP	1034	21	1.66029e-06
GO:0051247	positive regulation of protein metabolic process	BP	1500	26	1.72057e-06
GO:0008219	cell death	BP	2216	33	1.72843e-06
GO:0045934	negative regulation of nucleobase-containing compound metabolic process	BP	1507	26	1.87374e-06
GO:0005813	centrosome	CC	630	16	1.90541e-06
GO:0010975	regulation of neuron projection development	BP	556	15	1.9399e-06
GO:0010033	response to organic substance	BP	3356	43	1.94749e-06
GO:1902911	protein kinase complex	CC	136	8	2.06261e-06
GO:0000226	microtubule cytoskeleton organization	BP	634	16	2.06667e-06
GO:0006302	double-strand break repair	BP	292	11	2.08516e-06
GO:0043067	regulation of programmed cell death	BP	1617	27	2.15125e-06
GO:0012501	programmed cell death	BP	2028	31	2.19667e-06
GO:0009887	animal organ morphogenesis	BP	1144	22	2.24571e-06
GO:0006351	DNA-templated transcription	BP	3377	43	2.29257e-06
GO:0097659	nucleic acid-templated transcription	BP	3381	43	2.36446e-06
GO:0000086	G2/M transition of mitotic cell cycle	BP	139	8	2.42915e-06
GO:0065008	regulation of biological quality	BP	4120	49	2.59759e-06
GO:0000075	cell cycle checkpoint signaling	BP	188	9	2.60515e-06
GO:0032774	RNA biosynthetic process	BP	3394	43	2.61288e-06
GO:0006355	regulation of DNA-templated transcription	BP	3276	42	2.61396e-06
GO:1903506	regulation of nucleic acid-templated transcription	BP	3280	42	2.69673e-06
GO:0000165	MAPK cascade	BP	808	18	2.7057e-06
GO:0042063	gliogenesis	BP	363	12	2.76046e-06
GO:2001141	regulation of RNA biosynthetic process	BP	3288	42	2.86964e-06
GO:0000922	spindle pole	CC	143	8	3.00284e-06
GO:0019207	kinase regulator activity	MF	246	10	3.12558e-06
GO:0040008	regulation of growth	BP	735	17	3.16224e-06
GO:0043408	regulation of MAPK cascade	BP	735	17	3.16224e-06
GO:0048589	developmental growth	BP	819	18	3.26397e-06
GO:0048144	fibroblast proliferation	BP	145	8	3.33034e-06
GO:0097367	carbohydrate derivative binding	MF	2186	32	3.65213e-06
GO:0048667	cell morphogenesis involved in neuron differentiation	BP	663	16	3.65441e-06
GO:0009059	macromolecule biosynthetic process	BP	4552	52	3.78968e-06
GO:1902533	positive regulation of intracellular signal transduction	BP	1001	20	3.81125e-06
GO:0022414	reproductive process	BP	1568	26	3.84707e-06
GO:0120035	regulation of plasma membrane bounded cell projection organization	BP	747	17	3.91915e-06
GO:0033365	protein localization to organelle	BP	916	19	3.96458e-06
GO:0000003	reproduction	BP	1574	26	4.11994e-06
GO:0071310	cellular response to organic substance	BP	2641	36	4.13637e-06
GO:0003205	cardiac chamber development	BP	199	9	4.14784e-06
GO:2000026	regulation of multicellular organismal development	BP	1575	26	4.1671e-06
GO:0045597	positive regulation of cell differentiation	BP	1008	20	4.22726e-06
GO:0150034	distal axon	CC	379	12	4.28941e-06
GO:0045935	positive regulation of nucleobase-containing compound metabolic process	BP	1990	30	4.33002e-06
GO:0030054	cell junction	CC	2100	31	4.48548e-06
GO:1905818	regulation of chromosome separation	BP	107	7	4.50932e-06
GO:0016070	RNA metabolic process	BP	4332	50	4.68706e-06
GO:0140013	meiotic nuclear division	BP	204	9	5.07499e-06
GO:1901988	negative regulation of cell cycle phase transition	BP	260	10	5.10177e-06
GO:0010638	positive regulation of organelle organization	BP	527	14	5.14131e-06
GO:0031344	regulation of cell projection organization	BP	763	17	5.18124e-06
GO:0051347	positive regulation of transferase activity	BP	528	14	5.25339e-06
GO:0006310	DNA recombination	BP	323	11	5.47156e-06
GO:0003677	DNA binding	MF	2344	33	5.74474e-06
GO:0007017	microtubule-based process	BP	943	19	5.99837e-06
GO:0098644	complex of collagen trimers	CC	20	4	6.12937e-06
GO:0032989	cellular component morphogenesis	BP	861	18	6.48422e-06
GO:0060563	neuroepithelial cell differentiation	BP	43	5	6.52822e-06
GO:0021537	telencephalon development	BP	268	10	6.65832e-06
GO:0061564	axon development	BP	540	14	6.77812e-06
GO:0043009	chordate embryonic development	BP	867	18	7.12604e-06
GO:0000776	kinetochore	CC	161	8	7.22222e-06
GO:0031401	positive regulation of protein modification process	BP	1048	20	7.50092e-06
GO:0003824	catalytic activity	MF	5575	59	7.5235e-06
GO:0000122	negative regulation of transcription by RNA polymerase II	BP	961	19	7.83534e-06
GO:0010646	regulation of cell communication	BP	3543	43	7.8409e-06
GO:0051321	meiotic cell cycle	BP	336	11	7.93859e-06
GO:0048146	positive regulation of fibroblast proliferation	BP	77	6	8.07417e-06
GO:0010557	positive regulation of macromolecule biosynthetic process	BP	1848	28	8.60381e-06
GO:0048584	positive regulation of response to stimulus	BP	2396	33	9.08385e-06
GO:1901989	positive regulation of cell cycle phase transition	BP	119	7	9.10748e-06
GO:0009792	embryo development ending in birth or egg hatching	BP	883	18	9.12641e-06
GO:0120025	plasma membrane bounded cell projection	CC	2400	33	9.40339e-06
GO:0048812	neuron projection morphogenesis	BP	715	16	9.40442e-06
GO:0048732	gland development	BP	483	13	9.81394e-06
GO:1903046	meiotic cell cycle process	BP	222	9	1.00331e-05
GO:0006260	DNA replication	BP	282	10	1.03813e-05
GO:0051241	negative regulation of multicellular organismal process	BP	1167	21	1.0665e-05
GO:0042995	cell projection	CC	2643	35	1.08416e-05
GO:0007423	sensory organ development	BP	644	15	1.13075e-05
GO:0006281	DNA repair	BP	566	14	1.14953e-05
GO:0120039	plasma membrane bounded cell projection morphogenesis	BP	730	16	1.21482e-05
GO:0080135	regulation of cellular response to stress	BP	730	16	1.21482e-05
GO:0007409	axonogenesis	BP	493	13	1.21891e-05
GO:0045184	establishment of protein localization	BP	1674	26	1.222e-05
GO:0060537	muscle tissue development	BP	494	13	1.24523e-05
GO:0043168	anion binding	MF	2325	32	1.28922e-05
GO:0048858	cell projection morphogenesis	BP	735	16	1.32099e-05
GO:0051983	regulation of chromosome segregation	BP	126	7	1.32421e-05
GO:0097110	scaffold protein binding	MF	84	6	1.33604e-05
GO:0044297	cell body	CC	824	17	1.40394e-05
GO:0051129	negative regulation of cellular component organization	BP	739	16	1.4118e-05
GO:0009967	positive regulation of signal transduction	BP	1585	25	1.41268e-05
GO:0042476	odontogenesis	BP	129	7	1.54362e-05
GO:0071363	cellular response to growth factor stimulus	BP	662	15	1.56095e-05
GO:0072686	mitotic spindle	CC	179	8	1.56364e-05
GO:0009891	positive regulation of biosynthetic process	BP	2018	29	1.57968e-05
GO:0045596	negative regulation of cell differentiation	BP	746	16	1.58417e-05
GO:0032555	purine ribonucleotide binding	MF	1809	27	1.65969e-05
GO:0000904	cell morphogenesis involved in differentiation	BP	835	17	1.66276e-05
GO:0042393	histone binding	MF	298	10	1.6719e-05
GO:0035295	tube development	BP	1203	21	1.67693e-05
GO:0050770	regulation of axonogenesis	BP	181	8	1.69436e-05
GO:0005635	nuclear envelope	CC	435	12	1.7055e-05
GO:0030071	regulation of mitotic metaphase/anaphase transition	BP	88	6	1.74554e-05
GO:0015629	actin cytoskeleton	CC	511	13	1.77609e-05
GO:0007127	meiosis I	BP	133	7	1.88214e-05
GO:0045931	positive regulation of mitotic cell cycle	BP	133	7	1.88214e-05
GO:0033674	positive regulation of kinase activity	BP	440	12	1.90849e-05
GO:0017076	purine nucleotide binding	MF	1824	27	1.91971e-05
GO:0032990	cell part morphogenesis	BP	758	16	1.92362e-05
GO:0033044	regulation of chromosome organization	BP	241	9	1.9274e-05
GO:0023051	regulation of signaling	BP	3551	42	1.92785e-05
GO:0047485	protein N-terminus binding	MF	134	7	1.97571e-05
GO:0032553	ribonucleotide binding	MF	1827	27	1.97596e-05
GO:0007051	spindle organization	BP	185	8	1.9835e-05
GO:0070848	response to growth factor	BP	676	15	1.99011e-05
GO:0001568	blood vessel development	BP	762	16	2.05035e-05
GO:1902099	regulation of metaphase/anaphase transition of cell cycle	BP	91	6	2.11463e-05
GO:0048762	mesenchymal cell differentiation	BP	245	9	2.19443e-05
GO:0007091	metaphase/anaphase transition of mitotic cell cycle	BP	92	6	2.25074e-05
GO:0061982	meiosis I cell cycle process	BP	137	7	2.27973e-05
GO:0042692	muscle cell differentiation	BP	449	12	2.32741e-05
GO:0010965	regulation of mitotic sister chromatid separation	BP	93	6	2.39382e-05
GO:0080134	regulation of response to stress	BP	1431	23	2.39894e-05
GO:0043410	positive regulation of MAPK cascade	BP	526	13	2.4e-05
GO:0021801	cerebral cortex radial glia-guided migration	BP	28	4	2.49285e-05
GO:0022030	telencephalon glial cell migration	BP	28	4	2.49285e-05
GO:0048471	perinuclear region of cytoplasm	CC	691	15	2.56293e-05
GO:0071895	odontoblast differentiation	BP	10	3	2.63395e-05
GO:0051656	establishment of organelle localization	BP	455	12	2.64931e-05
GO:0032964	collagen biosynthetic process	BP	57	5	2.64931e-05
GO:0031328	positive regulation of cellular biosynthetic process	BP	1967	28	2.67408e-05
GO:0044784	metaphase/anaphase transition of cell cycle	BP	95	6	2.70194e-05
GO:0035239	tube morphogenesis	BP	959	18	2.7317e-05
GO:0120036	plasma membrane bounded cell projection organization	BP	1652	25	2.81324e-05
GO:0051306	mitotic sister chromatid separation	BP	96	6	2.86753e-05
GO:0005102	signaling receptor binding	MF	1763	26	2.96727e-05
GO:0045202	synapse	CC	1451	23	2.9766e-05
GO:0050767	regulation of neurogenesis	BP	463	12	3.13838e-05
GO:1901992	positive regulation of mitotic cell cycle phase transition	BP	98	6	3.22318e-05
GO:0043588	skin development	BP	323	10	3.3207e-05
GO:0030199	collagen fibril organization	BP	60	5	3.40473e-05
GO:0043005	neuron projection	CC	1570	24	3.51979e-05
GO:0002376	immune system process	BP	3033	37	3.53619e-05
GO:0051783	regulation of nuclear division	BP	147	7	3.58464e-05
GO:0001944	vasculature development	BP	799	16	3.62349e-05
GO:0060562	epithelial tube morphogenesis	BP	397	11	3.69938e-05
GO:0005721	pericentric heterochromatin	CC	31	4	3.77626e-05
GO:0032200	telomere organization	BP	149	7	3.90778e-05
GO:0002011	morphogenesis of an epithelial sheet	BP	62	5	3.99432e-05
GO:0033045	regulation of sister chromatid segregation	BP	102	6	4.04065e-05
GO:0097435	supramolecular fiber organization	BP	807	16	4.07897e-05
GO:0048638	regulation of developmental growth	BP	402	11	4.14226e-05
GO:0030030	cell projection organization	BP	1694	25	4.23953e-05
GO:0070887	cellular response to chemical stimulus	BP	3308	39	4.43786e-05
GO:0005739	mitochondrion	CC	1919	27	4.62583e-05
GO:1902850	microtubule cytoskeleton organization involved in mitosis	BP	153	7	4.62598e-05
GO:0022603	regulation of anatomical structure morphogenesis	BP	1002	18	4.82036e-05
GO:0051052	regulation of DNA metabolic process	BP	565	13	4.99822e-05
GO:0060429	epithelium development	BP	1301	21	5.23218e-05
GO:0051235	maintenance of location	BP	341	10	5.23566e-05
GO:0051310	metaphase plate congression	BP	66	5	5.40836e-05
GO:0034502	protein localization to chromosome	BP	108	6	5.57059e-05
GO:0019887	protein kinase regulator activity	MF	214	8	5.58758e-05
GO:0008092	cytoskeletal protein binding	MF	1015	18	5.68459e-05
GO:0071417	cellular response to organonitrogen compound	BP	658	14	5.94532e-05
GO:0010647	positive regulation of cell communication	BP	1951	27	6.1243e-05
GO:0045937	positive regulation of phosphate metabolic process	BP	929	17	6.29097e-05
GO:0010562	positive regulation of phosphorus metabolic process	BP	929	17	6.29097e-05
GO:0023056	positive regulation of signaling	BP	1957	27	6.44975e-05
GO:0001654	eye development	BP	424	11	6.67681e-05
GO:0003007	heart morphogenesis	BP	283	9	6.72202e-05
GO:0018193	peptidyl-amino acid modification	BP	1224	20	6.74803e-05
GO:0042327	positive regulation of phosphorylation	BP	843	16	6.81608e-05
GO:0048598	embryonic morphogenesis	BP	668	14	6.97846e-05
GO:0150063	visual system development	BP	427	11	7.10871e-05
GO:0021987	cerebral cortex development	BP	113	6	7.17168e-05
GO:0008347	glial cell migration	BP	70	5	7.18095e-05
GO:0002009	morphogenesis of an epithelium	BP	588	13	7.47432e-05
GO:0000228	nuclear chromosome	CC	288	9	7.68432e-05
GO:0030193	regulation of blood coagulation	BP	71	5	7.68687e-05
GO:0046825	regulation of protein export from nucleus	BP	37	4	7.7021e-05
GO:0048880	sensory system development	BP	431	11	7.72169e-05
GO:0001934	positive regulation of protein phosphorylation	BP	762	15	7.73366e-05
GO:0090179	planar cell polarity pathway involved in neural tube closure	BP	14	3	7.84642e-05
GO:1901575	organic substance catabolic process	BP	2092	28	7.85679e-05
GO:0007088	regulation of mitotic nuclear division	BP	115	6	7.90655e-05
GO:0021543	pallium development	BP	167	7	8.04174e-05
GO:0051640	organelle localization	BP	593	13	8.13528e-05
GO:0014706	striated muscle tissue development	BP	291	9	8.31543e-05
GO:0010976	positive regulation of neuron projection development	BP	227	8	8.43753e-05
GO:0030020	extracellular matrix structural constituent conferring tensile strength	MF	38	4	8.56718e-05
GO:1900046	regulation of hemostasis	BP	73	5	8.78068e-05
GO:0045860	positive regulation of protein kinase activity	BP	363	10	8.78837e-05
GO:0051254	positive regulation of RNA metabolic process	BP	1779	25	9.27274e-05
GO:0007165	signal transduction	BP	6479	62	9.56031e-05
GO:0015936	coenzyme A metabolic process	BP	15	3	9.76381e-05
GO:0035102	PRC1 complex	CC	15	3	9.76381e-05
GO:0090178	regulation of establishment of planar polarity involved in neural tube closure	BP	15	3	9.76381e-05
GO:0050818	regulation of coagulation	BP	75	5	9.9904e-05
GO:0007166	cell surface receptor signaling pathway	BP	2828	34	0.000103855
GO:0060284	regulation of cell development	BP	608	13	0.000104315
GO:0021799	cerebral cortex radially oriented cell migration	BP	40	4	0.000105061
GO:0007517	muscle organ development	BP	371	10	0.000105086
GO:0006810	transport	BP	4598	48	0.000106164
GO:0062063	BBSome binding	MF	3	2	0.000111652
GO:0120225	coenzyme A binding	MF	3	2	0.000111652
GO:0097134	cyclin E1-CDK2 complex	CC	3	2	0.000111652
GO:0060809	mesodermal to mesenchymal transition involved in gastrulation	BP	3	2	0.000111652
GO:0061341	non-canonical Wnt signaling pathway involved in heart development	BP	3	2	0.000111652
GO:0061346	planar cell polarity pathway involved in heart morphogenesis	BP	3	2	0.000111652
GO:0010629	negative regulation of gene expression	BP	1170	19	0.000112098
GO:0007052	mitotic spindle organization	BP	123	6	0.000114682
GO:0060485	mesenchyme development	BP	304	9	0.000115775
GO:0090177	establishment of planar polarity involved in neural tube closure	BP	16	3	0.000119628
GO:0021819	layer formation in cerebral cortex	BP	16	3	0.000119628
GO:0009070	serine family amino acid biosynthetic process	BP	16	3	0.000119628
GO:0030902	hindbrain development	BP	178	7	0.000119749
GO:0048145	regulation of fibroblast proliferation	BP	124	6	0.000119907
GO:0030323	respiratory tube development	BP	239	8	0.000120496
GO:0015631	tubulin binding	MF	382	10	0.000133333
GO:0051303	establishment of chromosome localization	BP	80	5	0.000135759
GO:0048873	homeostasis of number of cells within a tissue	BP	43	4	0.000139852
GO:0007369	gastrulation	BP	183	7	0.00014217
GO:0007162	negative regulation of cell adhesion	BP	313	9	0.00014414
GO:0070402	NADPH binding	MF	17	3	0.000144608
GO:0051345	positive regulation of hydrolase activity	BP	544	12	0.000144684
GO:0010243	response to organonitrogen compound	BP	996	17	0.000145383
GO:1901605	alpha-amino acid metabolic process	BP	185	7	0.00015204
GO:0051049	regulation of transport	BP	1950	26	0.000154519
GO:0035639	purine ribonucleoside triphosphate binding	MF	1728	24	0.000154664
GO:0030234	enzyme regulator activity	MF	1201	19	0.00015684
GO:0035051	cardiocyte differentiation	BP	186	7	0.00015718
GO:0045893	positive regulation of DNA-templated transcription	BP	1623	23	0.000160192
GO:1903508	positive regulation of nucleic acid-templated transcription	BP	1623	23	0.000160192
GO:0001655	urogenital system development	BP	391	10	0.000160985
GO:0051649	establishment of localization in cell	BP	2186	28	0.00016501
GO:1902680	positive regulation of RNA biosynthetic process	BP	1629	23	0.000169012
GO:0034504	protein localization to nucleus	BP	320	9	0.000170023
GO:0031966	mitochondrial membrane	CC	728	14	0.000171196
GO:0042249	establishment of planar polarity of embryonic epithelium	BP	18	3	0.000172748
GO:1901653	cellular response to peptide	BP	322	9	0.000178093
GO:0000910	cytokinesis	BP	190	7	0.000179164
GO:0060411	cardiac septum morphogenesis	BP	85	5	0.000180722
GO:0050000	chromosome localization	BP	85	5	0.000180722
GO:1901698	response to nitrogen compound	BP	1114	18	0.000181778
GO:0007094	mitotic spindle assembly checkpoint signaling	BP	46	4	0.000182296
GO:0050661	NADP binding	MF	46	4	0.000182296
GO:0071173	spindle assembly checkpoint signaling	BP	46	4	0.000182296
GO:0001841	neural tube formation	BP	134	6	0.000183265
GO:0010212	response to ionizing radiation	BP	134	6	0.000183265
GO:0006366	transcription by RNA polymerase II	BP	2554	31	0.000186159
GO:1901699	cellular response to nitrogen compound	BP	734	14	0.000186224
GO:0003151	outflow tract morphogenesis	BP	86	5	0.000190933
GO:0040011	locomotion	BP	1428	21	0.000191176
GO:0051960	regulation of nervous system development	BP	562	12	0.000195215
GO:0061041	regulation of wound healing	BP	137	6	0.000206681
GO:0007411	axon guidance	BP	259	8	0.000208587
GO:0043933	protein-containing complex organization	BP	1655	23	0.00021242
GO:0003281	ventricular septum development	BP	88	5	0.00021267
GO:0097485	neuron projection guidance	BP	260	8	0.0002141
GO:0032874	positive regulation of stress-activated MAPK cascade	BP	138	6	0.00021499
GO:0071174	mitotic spindle checkpoint signaling	BP	48	4	0.000215303
GO:0045841	negative regulation of mitotic metaphase/anaphase transition	BP	48	4	0.000215303
GO:0045926	negative regulation of growth	BP	261	8	0.000219731
GO:0043547	positive regulation of GTPase activity	BP	261	8	0.000219731
GO:0023052	signaling	BP	7094	65	0.000221645
GO:0005588	collagen type V trimer	CC	4	2	0.000222401
GO:1990086	lens fiber cell apoptotic process	BP	4	2	0.000222401
GO:1903225	negative regulation of endodermal cell differentiation	BP	4	2	0.000222401
GO:0051664	nuclear pore localization	BP	4	2	0.000222401
GO:0036515	serotonergic neuron axon guidance	BP	4	2	0.000222401
GO:0015031	protein transport	BP	1552	22	0.000223603
GO:0070304	positive regulation of stress-activated protein kinase signaling cascade	BP	140	6	0.000232396
GO:0033048	negative regulation of mitotic sister chromatid segregation	BP	49	4	0.000233325
GO:2000816	negative regulation of mitotic sister chromatid separation	BP	49	4	0.000233325
GO:0033046	negative regulation of sister chromatid segregation	BP	49	4	0.000233325
GO:0044092	negative regulation of molecular function	BP	1037	17	0.000233378
GO:0051146	striated muscle cell differentiation	BP	334	9	0.000233505
GO:0018205	peptidyl-lysine modification	BP	410	10	0.000235498
GO:0060548	negative regulation of cell death	BP	1142	18	0.000245704
GO:1902100	negative regulation of metaphase/anaphase transition of cell cycle	BP	50	4	0.000252408
GO:1901976	regulation of cell cycle checkpoint	BP	50	4	0.000252408
GO:0010628	positive regulation of gene expression	BP	1250	19	0.000259842
GO:0048585	negative regulation of response to stimulus	BP	1681	23	0.000265434
GO:0000723	telomere maintenance	BP	144	6	0.000270528
GO:0009056	catabolic process	BP	2490	30	0.000272191
GO:0030520	intracellular estrogen receptor signaling pathway	BP	51	4	0.000272586
GO:0007080	mitotic metaphase plate congression	BP	51	4	0.000272586
GO:1905819	negative regulation of chromosome separation	BP	51	4	0.000272586
GO:0031519	PcG protein complex	CC	51	4	0.000272586
GO:0031577	spindle checkpoint signaling	BP	51	4	0.000272586
GO:0032872	regulation of stress-activated MAPK cascade	BP	204	7	0.000276483
GO:0032559	adenyl ribonucleotide binding	MF	1470	21	0.000282274
GO:0048738	cardiac muscle tissue development	BP	271	8	0.000283035
GO:0006357	regulation of transcription by RNA polymerase II	BP	2497	30	0.000285501
GO:0007154	cell communication	BP	7156	65	0.000287035
GO:2001251	negative regulation of chromosome organization	BP	94	5	0.000289297
GO:0090734	site of DNA damage	CC	94	5	0.000289297
GO:0070201	regulation of establishment of protein localization	BP	587	12	0.000289897
GO:0007265	Ras protein signal transduction	BP	344	9	0.000289989
GO:0002065	columnar/cuboidal epithelial cell differentiation	BP	146	6	0.000291351
GO:0051985	negative regulation of chromosome segregation	BP	52	4	0.000293897
GO:0060251	regulation of glial cell proliferation	BP	52	4	0.000293897
GO:0070302	regulation of stress-activated protein kinase signaling cascade	BP	207	7	0.000302033
GO:0051169	nuclear transport	BP	347	9	0.000308987
GO:0006913	nucleocytoplasmic transport	BP	347	9	0.000308987
GO:0044325	transmembrane transporter binding	MF	148	6	0.000313412
GO:0060412	ventricular septum morphogenesis	BP	53	4	0.000316377
GO:0030554	adenyl nucleotide binding	MF	1484	21	0.000320168
GO:0032794	GTPase activating protein binding	MF	22	3	0.00032019
GO:0032432	actin filament bundle	CC	97	5	0.000334672
GO:0043087	regulation of GTPase activity	BP	351	9	0.000335909
GO:0046328	regulation of JNK cascade	BP	150	6	0.000336762
GO:0021795	cerebral cortex cell migration	BP	54	4	0.000340062
GO:0033047	regulation of mitotic sister chromatid segregation	BP	54	4	0.000340062
GO:0051051	negative regulation of transport	BP	512	11	0.000342161
GO:1901652	response to peptide	BP	430	10	0.000343253
GO:0005740	mitochondrial envelope	CC	781	14	0.000348741
GO:0003206	cardiac chamber morphogenesis	BP	151	6	0.000348936
GO:0001775	cell activation	BP	1282	19	0.000355524
GO:0009314	response to radiation	BP	432	10	0.000355988
GO:0031345	negative regulation of cell projection organization	BP	213	7	0.000358819
GO:0003231	cardiac ventricle development	BP	152	6	0.000361453
GO:0048546	digestive tract morphogenesis	BP	55	4	0.00036499
GO:0021535	cell migration in hindbrain	BP	23	3	0.000366562
GO:0051050	positive regulation of transport	BP	1079	17	0.00036852
GO:0005592	collagen type XI trimer	CC	5	2	0.000369172
GO:0008315	G2/MI transition of meiotic cell cycle	BP	5	2	0.000369172
GO:0031094	platelet dense tubular network	CC	5	2	0.000369172
GO:0060762	regulation of branching involved in mammary gland duct morphogenesis	BP	5	2	0.000369172
GO:0006261	DNA-templated DNA replication	BP	153	6	0.000374318
GO:0043209	myelin sheath	CC	215	7	0.000379541
GO:0098978	glutamatergic synapse	CC	519	11	0.000383496
GO:0043066	negative regulation of apoptotic process	BP	985	16	0.000395045
GO:0001837	epithelial to mesenchymal transition	BP	155	6	0.000401121
GO:0007169	transmembrane receptor protein tyrosine kinase signaling pathway	BP	609	12	0.000403074
GO:0007167	enzyme-linked receptor protein signaling pathway	BP	987	16	0.000403865
GO:0051336	regulation of hydrolase activity	BP	988	16	0.000408338
GO:0035265	organ growth	BP	218	7	0.00041241
GO:0045120	pronucleus	CC	24	3	0.000417044
GO:0045132	meiotic chromosome segregation	BP	103	5	0.000441372
GO:0046330	positive regulation of JNK cascade	BP	103	5	0.000441372
GO:0010389	regulation of G2/M transition of mitotic cell cycle	BP	103	5	0.000441372
GO:0005198	structural molecule activity	MF	616	12	0.000446125
GO:0045839	negative regulation of mitotic nuclear division	BP	58	4	0.000447602
GO:0001838	embryonic epithelial tube formation	BP	159	6	0.000459212
GO:0032870	cellular response to hormone stimulus	BP	532	11	0.000471433
GO:0007413	axonal fasciculation	BP	25	3	0.000471783
GO:0106030	neuron projection fasciculation	BP	25	3	0.000471783
GO:0030194	positive regulation of blood coagulation	BP	25	3	0.000471783
GO:1900048	positive regulation of hemostasis	BP	25	3	0.000471783
GO:0000724	double-strand break repair via homologous recombination	BP	160	6	0.000474711
GO:1902808	positive regulation of cell cycle G1/S phase transition	BP	59	4	0.000477874
GO:0044089	positive regulation of cellular component biogenesis	BP	533	11	0.000478845
GO:0010648	negative regulation of cell communication	BP	1423	20	0.00048713
GO:0001704	formation of primary germ layer	BP	106	5	0.00050346
GO:0034728	nucleosome organization	BP	106	5	0.00050346
GO:0072091	regulation of stem cell proliferation	BP	106	5	0.00050346
GO:0023057	negative regulation of signaling	BP	1427	20	0.000504601
GO:0043069	negative regulation of programmed cell death	BP	1008	16	0.000507224
GO:0000725	recombinational repair	BP	164	6	0.000540824
GO:0003684	damaged DNA binding	MF	61	4	0.000542746
GO:0006935	chemotaxis	BP	630	12	0.000543961
GO:0036514	dopaminergic neuron axon guidance	BP	6	2	0.000551523
GO:0060744	mammary gland branching involved in thelarche	BP	6	2	0.000551523
GO:1902951	negative regulation of dendritic spine maintenance	BP	6	2	0.000551523
GO:0038031	non-canonical Wnt signaling pathway via JNK cascade	BP	6	2	0.000551523
GO:0003402	planar cell polarity pathway involved in axis elongation	BP	6	2	0.000551523
GO:1904938	planar cell polarity pathway involved in axon guidance	BP	6	2	0.000551523
GO:0042695	thelarche	BP	6	2	0.000551523
GO:0043010	camera-type eye development	BP	376	9	0.000551696
GO:0061138	morphogenesis of a branching epithelium	BP	229	7	0.000552909
GO:0042330	taxis	BP	632	12	0.000559312
GO:0016049	cell growth	BP	544	11	0.000567032
GO:0001558	regulation of cell growth	BP	459	10	0.000570286
GO:0051651	maintenance of location in cell	BP	232	7	0.000597174
GO:0060324	face development	BP	63	4	0.000613642
GO:0001525	angiogenesis	BP	550	11	0.000620597
GO:0099175	regulation of postsynapse organization	BP	111	5	0.000621252
GO:0072175	epithelial tube formation	BP	170	6	0.000653171
GO:0043433	negative regulation of DNA-binding transcription factor activity	BP	170	6	0.000653171
GO:0030324	lung development	BP	236	7	0.000660526
GO:0090103	cochlea morphogenesis	BP	28	3	0.000662965
GO:0050820	positive regulation of coagulation	BP	28	3	0.000662965
GO:0009725	response to hormone	BP	739	13	0.000674624
GO:0065003	protein-containing complex assembly	BP	1464	20	0.000693849
GO:0000077	DNA damage checkpoint signaling	BP	114	5	0.000701181
GO:1902749	regulation of cell cycle G2/M phase transition	BP	114	5	0.000701181
GO:0000902	cell morphogenesis	BP	1145	17	0.00071716
GO:0120034	positive regulation of plasma membrane bounded cell projection assembly	BP	115	5	0.000729459
GO:0060038	cardiac muscle cell proliferation	BP	66	4	0.000731951
GO:0061311	cell surface receptor signaling pathway involved in heart development	BP	29	3	0.00073614
GO:0051427	hormone receptor binding	MF	29	3	0.00073614
GO:0043274	phospholipase binding	MF	29	3	0.00073614
GO:0051984	positive regulation of chromosome segregation	BP	29	3	0.00073614
GO:0010971	positive regulation of G2/M transition of mitotic cell cycle	BP	29	3	0.00073614
GO:0003006	developmental process involved in reproduction	BP	1044	16	0.000737579
GO:0030027	lamellipodium	CC	175	6	0.000759934
GO:0016358	dendrite development	BP	315	8	0.000762761
GO:2000145	regulation of cell motility	BP	1048	16	0.000767978
GO:0003985	acetyl-CoA C-acetyltransferase activity	MF	7	2	0.000769017
GO:0060029	convergent extension involved in organogenesis	BP	7	2	0.000769017
GO:0038030	non-canonical Wnt signaling pathway via MAPK cascade	BP	7	2	0.000769017
GO:0010886	positive regulation of cholesterol storage	BP	7	2	0.000769017
GO:0021942	radial glia guided migration of Purkinje cell	BP	7	2	0.000769017
GO:0001701	in utero embryonic development	BP	565	11	0.000773249
GO:0120031	plasma membrane bounded cell projection assembly	BP	565	11	0.000773249
GO:0006611	protein export from nucleus	BP	67	4	0.000774732
GO:0016570	histone modification	BP	480	10	0.000802796
GO:0051403	stress-activated MAPK cascade	BP	244	7	0.000803189
GO:0007254	JNK cascade	BP	177	6	0.000806226
GO:1903034	regulation of response to wounding	BP	177	6	0.000806226
GO:0051784	negative regulation of nuclear division	BP	68	4	0.000819249
GO:0002520	immune system development	BP	1161	17	0.000835326
GO:0031965	nuclear membrane	CC	246	7	0.000842401
GO:0045321	leukocyte activation	BP	1162	17	0.000843235
GO:0048514	blood vessel morphogenesis	BP	663	12	0.000848045
GO:0014020	primary neural tube formation	BP	119	5	0.000851167
GO:0090596	sensory organ morphogenesis	BP	321	8	0.000861503
GO:0021695	cerebellar cortex development	BP	69	4	0.00086554
GO:0005200	structural constituent of cytoskeleton	MF	69	4	0.00086554
GO:0022029	telencephalon cell migration	BP	69	4	0.00086554
GO:0042472	inner ear morphogenesis	BP	120	5	0.000883823
GO:0051225	spindle assembly	BP	120	5	0.000883823
GO:0032967	positive regulation of collagen biosynthetic process	BP	31	3	0.000897458
GO:0046625	sphingolipid binding	MF	31	3	0.000897458
GO:0001763	morphogenesis of a branching structure	BP	249	7	0.000904038
GO:1901991	negative regulation of mitotic cell cycle phase transition	BP	181	6	0.000905318
GO:0043169	cation binding	MF	3698	38	0.000907019
GO:0035904	aorta development	BP	70	4	0.000913645
GO:0045927	positive regulation of growth	BP	324	8	0.000914586
GO:0030031	cell projection assembly	BP	577	11	0.00091677
GO:0031570	DNA integrity checkpoint signaling	BP	121	5	0.000917402
GO:0003723	RNA binding	MF	1173	17	0.000934548
GO:0009968	negative regulation of signal transduction	BP	1281	18	0.000941098
GO:0070372	regulation of ERK1 and ERK2 cascade	BP	326	8	0.000951409
GO:0014009	glial cell proliferation	BP	71	4	0.000963602
GO:1903829	positive regulation of protein localization	BP	493	10	0.000982344
GO:0035987	endodermal cell differentiation	BP	32	3	0.000985855
GO:1902751	positive regulation of cell cycle G2/M phase transition	BP	32	3	0.000985855
GO:0046649	lymphocyte activation	BP	970	15	0.000986877
GO:0051054	positive regulation of DNA metabolic process	BP	328	8	0.000989412
GO:0031252	cell leading edge	CC	409	9	0.000998846
GO:0035148	tube formation	BP	185	6	0.00101354
GO:0031098	stress-activated protein kinase signaling cascade	BP	254	7	0.00101462
GO:0021885	forebrain cell migration	BP	72	4	0.00101545
GO:0016453	C-acetyltransferase activity	MF	8	2	0.00102122
GO:0060027	convergent extension involved in gastrulation	BP	8	2	0.00102122
GO:0072201	negative regulation of mesenchymal cell proliferation	BP	8	2	0.00102122
GO:1904783	positive regulation of NMDA glutamate receptor activity	BP	8	2	0.00102122
GO:1903224	regulation of endodermal cell differentiation	BP	8	2	0.00102122
GO:0032963	collagen metabolic process	BP	124	5	0.00102385
GO:0003697	single-stranded DNA binding	MF	124	5	0.00102385
GO:0009057	macromolecule catabolic process	BP	1402	19	0.00103981
GO:0046872	metal ion binding	MF	3598	37	0.00105927
GO:0006270	DNA replication initiation	BP	33	3	0.00107958
GO:1904062	regulation of cation transmembrane transport	BP	414	9	0.00108691
GO:0048640	negative regulation of developmental growth	BP	126	5	0.00109973
GO:0016331	morphogenesis of embryonic epithelium	BP	188	6	0.00110102
GO:0043200	response to amino acid	BP	188	6	0.00110102
GO:0001822	kidney development	BP	334	8	0.00111077
GO:0045807	positive regulation of endocytosis	BP	127	5	0.0011392
GO:1901700	response to oxygen-containing compound	BP	1755	22	0.00115502
GO:0006520	cellular amino acid metabolic process	BP	260	7	0.00116108
GO:0010714	positive regulation of collagen metabolic process	BP	34	3	0.00117874
GO:0048565	digestive tract development	BP	128	5	0.00117971
GO:0071479	cellular response to ionizing radiation	BP	75	4	0.00118272
GO:0006334	nucleosome assembly	BP	75	4	0.00118272
GO:0048754	branching morphogenesis of an epithelial tube	BP	191	6	0.00119419
GO:0030334	regulation of cell migration	BP	991	15	0.00122024
GO:0040012	regulation of locomotion	BP	1096	16	0.00122478
GO:0000281	mitotic cytokinesis	BP	76	4	0.00124251
GO:0006289	nucleotide-excision repair	BP	76	4	0.00124251
GO:0051248	negative regulation of protein metabolic process	BP	1098	16	0.00124796
GO:0050807	regulation of synapse organization	BP	264	7	0.00126758
GO:0060976	coronary vasculature development	BP	77	4	0.00130439
GO:0003988	acetyl-CoA C-acyltransferase activity	MF	9	2	0.00130771
GO:0060028	convergent extension involved in axis elongation	BP	9	2	0.00130771
GO:1900222	negative regulation of amyloid-beta clearance	BP	9	2	0.00130771
GO:2000726	negative regulation of cardiac muscle cell differentiation	BP	9	2	0.00130771
GO:0033002	muscle cell proliferation	BP	266	7	0.00132363
GO:2000147	positive regulation of cell motility	BP	605	11	0.00133904
GO:0060541	respiratory system development	BP	267	7	0.00135237
GO:1901565	organonitrogen compound catabolic process	BP	1324	18	0.00136182
GO:0070192	chromosome organization involved in meiotic cell cycle	BP	78	4	0.00136839
GO:0008017	microtubule binding	MF	268	7	0.0013816
GO:0005575	cellular_component	CC	28804	183	0.00138951
GO:2000779	regulation of double-strand break repair	BP	133	5	0.00139842
GO:0005876	spindle microtubule	CC	79	4	0.00143455
GO:0072001	renal system development	BP	348	8	0.00144046
GO:0042826	histone deacetylase binding	MF	134	5	0.00144552
GO:0009628	response to abiotic stimulus	BP	1114	16	0.00144721
GO:0070371	ERK1 and ERK2 cascade	BP	350	8	0.00149331
GO:0014013	regulation of gliogenesis	BP	135	5	0.00149378
GO:0050803	regulation of synapse structure or activity	BP	272	7	0.00150347
GO:0007264	small GTPase mediated signal transduction	BP	434	9	0.00150426
GO:0060071	Wnt signaling pathway, planar cell polarity pathway	BP	37	3	0.00151007
GO:0030308	negative regulation of cell growth	BP	200	6	0.0015102
GO:0021915	neural tube development	BP	200	6	0.0015102
GO:1903169	regulation of calcium ion transmembrane transport	BP	201	6	0.00154889
GO:0005581	collagen trimer	CC	81	4	0.0015735
GO:0005643	nuclear pore	CC	81	4	0.0015735
GO:0030155	regulation of cell adhesion	BP	812	13	0.0015764
GO:0034968	histone lysine methylation	BP	137	5	0.00159384
GO:0070925	organelle assembly	BP	916	14	0.0016183
GO:0097539	ciliary transition fiber	CC	10	2	0.00162805
GO:0015937	coenzyme A biosynthetic process	BP	10	2	0.00162805
GO:0046543	development of secondary female sexual characteristics	BP	10	2	0.00162805
GO:0044771	meiotic cell cycle phase transition	BP	10	2	0.00162805
GO:0003149	membranous septum morphogenesis	BP	10	2	0.00162805
GO:0009069	serine family amino acid metabolic process	BP	38	3	0.00163216
GO:0048675	axon extension	BP	138	5	0.00164568
GO:0050709	negative regulation of protein secretion	BP	82	4	0.00164637
GO:1901701	cellular response to oxygen-containing compound	BP	1348	18	0.00165969
GO:0040017	positive regulation of locomotion	BP	622	11	0.00166562
GO:0071902	positive regulation of protein serine/threonine kinase activity	BP	204	6	0.00166951
GO:0071375	cellular response to peptide hormone stimulus	BP	278	7	0.00170183
GO:0060560	developmental growth involved in morphogenesis	BP	278	7	0.00170183
GO:0120032	regulation of plasma membrane bounded cell projection assembly	BP	206	6	0.0017538
GO:0018208	peptidyl-proline modification	BP	39	3	0.00176025
GO:0060236	regulation of mitotic spindle organization	BP	39	3	0.00176025
GO:0055123	digestive system development	BP	141	5	0.00180862
GO:0005525	GTP binding	MF	361	8	0.00181213
GO:0099173	postsynapse organization	BP	208	6	0.00184128
GO:0048863	stem cell differentiation	BP	282	7	0.00184499
GO:0051224	negative regulation of protein transport	BP	142	5	0.00186547
GO:0002702	positive regulation of production of molecular mediator of immune response	BP	142	5	0.00186547
GO:0001673	male germ cell nucleus	CC	85	4	0.001879
GO:0014855	striated muscle cell proliferation	BP	85	4	0.001879
GO:0060491	regulation of cell projection assembly	BP	209	6	0.00188624
GO:0001101	response to acid chemical	BP	209	6	0.00188624
GO:0006284	base-excision repair	BP	40	3	0.00189446
GO:1903670	regulation of sprouting angiogenesis	BP	40	3	0.00189446
GO:0030855	epithelial cell differentiation	BP	730	12	0.00190986
GO:0098772	molecular function regulator activity	MF	1946	23	0.00191867
GO:0034614	cellular response to reactive oxygen species	BP	143	5	0.00192362
GO:0060415	muscle tissue morphogenesis	BP	86	4	0.00196135
GO:0032446	protein modification by small protein conjugation	BP	733	12	0.00197554
GO:0008361	regulation of cell size	BP	211	6	0.00197865
GO:0060600	dichotomous subdivision of an epithelial terminal unit	BP	11	2	0.00198183
GO:0098505	G-rich strand telomeric DNA binding	MF	11	2	0.00198183
GO:0006183	GTP biosynthetic process	BP	11	2	0.00198183
GO:0033629	negative regulation of cell adhesion mediated by integrin	BP	11	2	0.00198183
GO:0042471	ear morphogenesis	BP	144	5	0.00198309
GO:0001894	tissue homeostasis	BP	286	7	0.00199733
GO:0009260	ribonucleotide biosynthetic process	BP	212	6	0.00202612
GO:0060325	face morphogenesis	BP	41	3	0.00203487
GO:0051154	negative regulation of striated muscle cell differentiation	BP	41	3	0.00203487
GO:0043548	phosphatidylinositol 3-kinase binding	MF	41	3	0.00203487
GO:0000803	sex chromosome	CC	41	3	0.00203487
GO:0048708	astrocyte differentiation	BP	87	4	0.00204615
GO:0098727	maintenance of cell number	BP	213	6	0.00207445
GO:0043434	response to peptide hormone	BP	369	8	0.00207607
GO:1904950	negative regulation of establishment of protein localization	BP	146	5	0.00210603
GO:0097517	contractile actin filament bundle	CC	88	4	0.00213346
GO:0001725	stress fiber	CC	88	4	0.00213346
GO:0007093	mitotic cell cycle checkpoint signaling	BP	147	5	0.00216954
GO:0072089	stem cell proliferation	BP	147	5	0.00216954
GO:0001706	endoderm formation	BP	42	3	0.0021816
GO:0007143	female meiotic nuclear division	BP	42	3	0.0021816
GO:0090175	regulation of establishment of planar polarity	BP	42	3	0.0021816
GO:0038084	vascular endothelial growth factor signaling pathway	BP	42	3	0.0021816
GO:0008213	protein alkylation	BP	216	6	0.00222467
GO:0006479	protein methylation	BP	216	6	0.00222467
GO:0016604	nuclear body	CC	747	12	0.00230707
GO:0048639	positive regulation of developmental growth	BP	218	6	0.00232928
GO:0090224	regulation of spindle organization	BP	43	3	0.00233473
GO:0055007	cardiac muscle cell differentiation	BP	150	5	0.00236847
GO:0005201	extracellular matrix structural constituent	MF	150	5	0.00236847
GO:0060020	Bergmann glial cell differentiation	BP	12	2	0.00236862
GO:0006241	CTP biosynthetic process	BP	12	2	0.00236862
GO:1905208	negative regulation of cardiocyte differentiation	BP	12	2	0.00236862
GO:0051987	positive regulation of attachment of spindle microtubules to kinetochore	BP	12	2	0.00236862
GO:0060623	regulation of chromosome condensation	BP	12	2	0.00236862
GO:0051231	spindle elongation	BP	12	2	0.00236862
GO:0003306	Wnt signaling pathway involved in heart development	BP	12	2	0.00236862
GO:0051924	regulation of calcium ion transport	BP	296	7	0.0024209
GO:0018022	peptidyl-lysine methylation	BP	151	5	0.00243763
GO:0051223	regulation of protein transport	BP	558	10	0.0024412
GO:0140694	non-membrane-bounded organelle assembly	BP	379	8	0.00244758
GO:0005524	ATP binding	MF	1399	18	0.00247952
GO:0010639	negative regulation of organelle organization	BP	380	8	0.00248742
GO:0048839	inner ear development	BP	221	6	0.00249309
GO:0046390	ribose phosphate biosynthetic process	BP	221	6	0.00249309
GO:0032508	DNA duplex unwinding	BP	44	3	0.00249436
GO:0005875	microtubule associated complex	CC	152	5	0.00250825
GO:0070603	SWI/SNF superfamily-type complex	CC	92	4	0.00250845
GO:0050878	regulation of body fluid levels	BP	381	8	0.00252776
GO:0001816	cytokine production	BP	861	13	0.00262203
GO:0019001	guanyl nucleotide binding	MF	384	8	0.00265189
GO:0032561	guanyl ribonucleotide binding	MF	384	8	0.00265189
GO:0010720	positive regulation of cell development	BP	384	8	0.00265189
GO:0072583	clathrin-dependent endocytosis	BP	45	3	0.00266058
GO:0000152	nuclear ubiquitin ligase complex	CC	45	3	0.00266058
GO:0048644	muscle organ morphogenesis	BP	94	4	0.00271191
GO:0042475	odontogenesis of dentin-containing tooth	BP	94	4	0.00271191
GO:0030010	establishment of cell polarity	BP	155	5	0.00272902
GO:0070647	protein modification by small protein conjugation or removal	BP	866	13	0.00275494
GO:0045136	development of secondary sexual characteristics	BP	13	2	0.00278802
GO:0005662	DNA replication factor A complex	CC	13	2	0.00278802
GO:0035256	G protein-coupled glutamate receptor binding	MF	13	2	0.00278802
GO:0060601	lateral sprouting from an epithelium	BP	13	2	0.00278802
GO:0000900	mRNA regulatory element binding translation repressor activity	MF	13	2	0.00278802
GO:0031915	positive regulation of synaptic plasticity	BP	13	2	0.00278802
GO:0009209	pyrimidine ribonucleoside triphosphate biosynthetic process	BP	13	2	0.00278802
GO:1902950	regulation of dendritic spine maintenance	BP	13	2	0.00278802
GO:0043047	single-stranded telomeric DNA binding	MF	13	2	0.00278802
GO:0021955	central nervous system neuron axonogenesis	BP	46	3	0.00283349
GO:0070374	positive regulation of ERK1 and ERK2 cascade	BP	227	6	0.00284653
GO:0050769	positive regulation of neurogenesis	BP	305	7	0.00285846
GO:0019637	organophosphate metabolic process	BP	976	14	0.00288226
GO:0051147	regulation of muscle cell differentiation	BP	157	5	0.00288381
GO:1904949	ATPase complex	CC	96	4	0.0029264
GO:0032651	regulation of interleukin-1 beta production	BP	96	4	0.0029264
GO:0008134	transcription factor binding	MF	670	11	0.00295353
GO:0060323	head morphogenesis	BP	47	3	0.00301316
GO:0042641	actomyosin	CC	97	4	0.00303787
GO:0008013	beta-catenin binding	MF	97	4	0.00303787
GO:0034330	cell junction organization	BP	773	12	0.00304327
GO:0008360	regulation of cell shape	BP	159	5	0.00304484
GO:0071705	nitrogen compound transport	BP	2019	23	0.00304829
GO:1901361	organic cyclic compound catabolic process	BP	484	9	0.00312533
GO:0010977	negative regulation of neuron projection development	BP	160	5	0.00312775
GO:0030335	positive regulation of cell migration	BP	578	10	0.00313725
GO:0032965	regulation of collagen biosynthetic process	BP	48	3	0.00319968
GO:0048534	hematopoietic or lymphoid organ development	BP	1097	15	0.00322878
GO:0046036	CTP metabolic process	BP	14	2	0.00323961
GO:0007144	female meiosis I	BP	14	2	0.00323961
GO:0140288	GBAF complex	CC	14	2	0.00323961
GO:0010452	histone H3-K36 methylation	BP	14	2	0.00323961
GO:0019215	intermediate filament binding	MF	14	2	0.00323961
GO:1904948	midbrain dopaminergic neuron differentiation	BP	14	2	0.00323961
GO:1903671	negative regulation of sprouting angiogenesis	BP	14	2	0.00323961
GO:0000940	outer kinetochore	CC	14	2	0.00323961
GO:0033993	response to lipid	BP	883	13	0.00324879
GO:0009605	response to external stimulus	BP	3044	31	0.00330661
GO:0007163	establishment or maintenance of cell polarity	BP	235	6	0.00337458
GO:0009755	hormone-mediated signaling pathway	BP	163	5	0.00338624
GO:0030100	regulation of endocytosis	BP	236	6	0.00344538
GO:0044281	small molecule metabolic process	BP	1798	21	0.00347409
GO:0019866	organelle inner membrane	CC	587	10	0.00349817
GO:0032147	activation of protein kinase activity	BP	101	4	0.00351277
GO:0061640	cytoskeleton-dependent cytokinesis	BP	101	4	0.00351277
GO:1903311	regulation of mRNA metabolic process	BP	317	7	0.00353334
GO:0030879	mammary gland development	BP	165	5	0.00356688
GO:0097191	extrinsic apoptotic signaling pathway	BP	238	6	0.00359029
GO:0090102	cochlea development	BP	50	3	0.00359361
GO:0048806	genitalia development	BP	50	3	0.00359361
GO:0032611	interleukin-1 beta production	BP	102	4	0.00363892
GO:0060021	roof of mouth development	BP	102	4	0.00363892
GO:0034655	nucleobase-containing compound catabolic process	BP	405	8	0.00365986
GO:0050808	synapse organization	BP	496	9	0.00366844
GO:0046935	1-phosphatidylinositol-3-kinase regulator activity	MF	15	2	0.00372299
GO:0021932	hindbrain radial glia guided cell migration	BP	15	2	0.00372299
GO:0007076	mitotic chromosome condensation	BP	15	2	0.00372299
GO:0098847	sequence-specific single stranded DNA binding	MF	15	2	0.00372299
GO:0099550	trans-synaptic signaling, modulating synaptic transmission	BP	15	2	0.00372299
GO:0032465	regulation of cytokinesis	BP	103	4	0.00376811
GO:0032102	negative regulation of response to external stimulus	BP	407	8	0.00376947
GO:0032392	DNA geometric change	BP	51	3	0.00380118
GO:0008038	neuron recognition	BP	51	3	0.00380118
GO:0045930	negative regulation of mitotic cell cycle	BP	241	6	0.00381609
GO:0051098	regulation of binding	BP	408	8	0.00382522
GO:0031090	organelle membrane	CC	2431	26	0.00382954
GO:0030198	extracellular matrix organization	BP	322	7	0.00384785
GO:0050768	negative regulation of neurogenesis	BP	168	5	0.00385068
GO:0051168	nuclear export	BP	168	5	0.00385068
GO:0012505	endomembrane system	CC	4148	39	0.00388778
GO:0007229	integrin-mediated signaling pathway	BP	104	4	0.00390038
GO:0043062	extracellular structure organization	BP	323	7	0.00391323
GO:0045229	external encapsulating structure organization	BP	324	7	0.00397944
GO:0009895	negative regulation of catabolic process	BP	324	7	0.00397944
GO:0060043	regulation of cardiac muscle cell proliferation	BP	52	3	0.00401591
GO:0070588	calcium ion transmembrane transport	BP	325	7	0.00404651
GO:0007292	female gamete generation	BP	170	5	0.00404864
GO:0043021	ribonucleoprotein complex binding	MF	171	5	0.0041503
GO:0042770	signal transduction in response to DNA damage	BP	171	5	0.0041503
GO:0043073	germ cell nucleus	CC	106	4	0.00417428
GO:0016363	nuclear matrix	CC	106	4	0.00417428
GO:0140297	DNA-binding transcription factor binding	MF	507	9	0.00422901
GO:0060026	convergent extension	BP	16	2	0.00423776
GO:0098885	modification of postsynaptic actin cytoskeleton	BP	16	2	0.00423776
GO:0045605	negative regulation of epidermal cell differentiation	BP	16	2	0.00423776
GO:0045683	negative regulation of epidermis development	BP	16	2	0.00423776
GO:0009148	pyrimidine nucleoside triphosphate biosynthetic process	BP	16	2	0.00423776
GO:0009208	pyrimidine ribonucleoside triphosphate metabolic process	BP	16	2	0.00423776
GO:0043024	ribosomal small subunit binding	MF	16	2	0.00423776
GO:0043392	negative regulation of DNA binding	BP	53	3	0.00423788
GO:0051961	negative regulation of nervous system development	BP	172	5	0.00425377
GO:0140535	intracellular protein-containing complex	CC	914	13	0.00433446
GO:0071230	cellular response to amino acid stimulus	BP	173	5	0.00435907
GO:0071702	organic substance transport	BP	2459	26	0.00444983
GO:1904063	negative regulation of cation transmembrane transport	BP	108	4	0.00446089
GO:0042177	negative regulation of protein catabolic process	BP	108	4	0.00446089
GO:0032755	positive regulation of interleukin-6 production	BP	108	4	0.00446089
GO:0051293	establishment of spindle localization	BP	54	3	0.00446716
GO:0010883	regulation of lipid storage	BP	54	3	0.00446716
GO:0007155	cell adhesion	BP	1482	18	0.00452881
GO:0044389	ubiquitin-like protein ligase binding	MF	332	7	0.00454025
GO:0031123	RNA 3'-end processing	BP	109	4	0.00460904
GO:0048562	embryonic organ morphogenesis	BP	333	7	0.00461434
GO:0002440	production of molecular mediator of immune response	BP	422	8	0.00467473
GO:0016571	histone methylation	BP	176	5	0.00468611
GO:0007129	homologous chromosome pairing at meiosis	BP	55	3	0.00470383
GO:0010712	regulation of collagen metabolic process	BP	55	3	0.00470383
GO:0007062	sister chromatid cohesion	BP	55	3	0.00470383
GO:0010369	chromocenter	CC	17	2	0.00478351
GO:0007596	blood coagulation	BP	177	5	0.0047989
GO:0040029	epigenetic regulation of gene expression	BP	177	5	0.0047989
GO:0006403	RNA localization	BP	177	5	0.0047989
GO:0071214	cellular response to abiotic stimulus	BP	336	7	0.0048421
GO:0104004	cellular response to environmental stimulus	BP	336	7	0.0048421
GO:0030674	protein-macromolecule adaptor activity	MF	336	7	0.0048421
GO:0021549	cerebellum development	BP	111	4	0.00491521
GO:0030518	intracellular steroid hormone receptor signaling pathway	BP	111	4	0.00491521
GO:0032760	positive regulation of tumor necrosis factor production	BP	111	4	0.00491521
GO:0043583	ear development	BP	254	6	0.00491807
GO:0043507	positive regulation of JUN kinase activity	BP	56	3	0.00494794
GO:1901861	regulation of muscle tissue development	BP	56	3	0.00494794
GO:0006952	defense response	BP	1856	21	0.00498703
GO:0043414	macromolecule methylation	BP	338	7	0.00499858
GO:0022604	regulation of cell morphogenesis	BP	338	7	0.00499858
GO:0071478	cellular response to radiation	BP	179	5	0.00503024
GO:0001843	neural tube closure	BP	112	4	0.00507329
GO:0032386	regulation of intracellular transport	BP	339	7	0.00507823
GO:0055086	nucleobase-containing small molecule metabolic process	BP	620	10	0.00511303
GO:0050817	coagulation	BP	180	5	0.00514882
GO:0007599	hemostasis	BP	180	5	0.00514882
GO:1901607	alpha-amino acid biosynthetic process	BP	57	3	0.00519956
GO:1903170	negative regulation of calcium ion transmembrane transport	BP	57	3	0.00519956
GO:0035567	non-canonical Wnt signaling pathway	BP	57	3	0.00519956
GO:0055017	cardiac muscle tissue growth	BP	113	4	0.00523474
GO:0031490	chromatin DNA binding	MF	113	4	0.00523474
GO:1903557	positive regulation of tumor necrosis factor superfamily cytokine production	BP	113	4	0.00523474
GO:0060606	tube closure	BP	113	4	0.00523474
GO:0030097	hemopoiesis	BP	1047	14	0.00532882
GO:1900221	regulation of amyloid-beta clearance	BP	18	2	0.00535985
GO:0035330	regulation of hippo signaling	BP	18	2	0.00535985
GO:0001708	cell fate specification	BP	114	4	0.00539959
GO:0034765	regulation of ion transmembrane transport	BP	527	9	0.00541786
GO:0060090	molecular adaptor activity	MF	433	8	0.00543839
GO:0002639	positive regulation of immunoglobulin production	BP	58	3	0.00545876
GO:0032757	positive regulation of interleukin-8 production	BP	58	3	0.00545876
GO:0097190	apoptotic signaling pathway	BP	626	10	0.00546108
GO:0046651	lymphocyte proliferation	BP	344	7	0.00549091
GO:0061013	regulation of mRNA catabolic process	BP	183	5	0.00551646
GO:0034762	regulation of transmembrane transport	BP	627	10	0.00552085
GO:0031400	negative regulation of protein modification process	BP	530	9	0.00561651
GO:0046700	heterocycle catabolic process	BP	436	8	0.00566233
GO:0051090	regulation of DNA-binding transcription factor activity	BP	436	8	0.00566233
GO:0060249	anatomical structure homeostasis	BP	346	7	0.00566285
GO:0048568	embryonic organ development	BP	531	9	0.00568396
GO:0071103	DNA conformation change	BP	59	3	0.00572559
GO:0051653	spindle localization	BP	59	3	0.00572559
GO:0060840	artery development	BP	116	4	0.00573965
GO:0002020	protease binding	MF	185	5	0.00577162
GO:0019903	protein phosphatase binding	MF	185	5	0.00577162
GO:0009894	regulation of catabolic process	BP	947	13	0.00579511
GO:0003674	molecular_function	MF	28404	181	0.00580059
GO:0048813	dendrite morphogenesis	BP	186	5	0.00590227
GO:0009165	nucleotide biosynthetic process	BP	264	6	0.00591279
GO:0034766	negative regulation of ion transmembrane transport	BP	117	4	0.00591491
GO:0032652	regulation of interleukin-1 production	BP	117	4	0.00591491
GO:0055003	cardiac myofibril assembly	BP	19	2	0.0059664
GO:0009220	pyrimidine ribonucleotide biosynthetic process	BP	19	2	0.0059664
GO:0051988	regulation of attachment of spindle microtubules to kinetochore	BP	19	2	0.0059664
GO:0030036	actin cytoskeleton organization	BP	737	11	0.00598268
GO:0035924	cellular response to vascular endothelial growth factor stimulus	BP	60	3	0.00600012
GO:0050922	negative regulation of chemotaxis	BP	60	3	0.00600012
GO:0006278	RNA-templated DNA biosynthetic process	BP	60	3	0.00600012
GO:0007004	telomere maintenance via telomerase	BP	60	3	0.00600012
GO:0008289	lipid binding	MF	843	12	0.00600776
GO:0090407	organophosphate biosynthetic process	BP	536	9	0.00603069
GO:0071229	cellular response to acid chemical	BP	187	5	0.00603499
GO:0048592	eye morphogenesis	BP	187	5	0.00603499
GO:0043401	steroid hormone mediated signaling pathway	BP	118	4	0.0060937
GO:0016311	dephosphorylation	BP	351	7	0.00611032
GO:0032943	mononuclear cell proliferation	BP	351	7	0.00611032
GO:0031002	actin rod	CC	1	1	0.00612963
GO:0086072	AV node cell-bundle of His cell adhesion involved in cell communication	BP	1	1	0.00612963
GO:0097510	base-excision repair, AP site formation via deaminated base removal	BP	1	1	0.00612963
GO:0086082	cell adhesive protein binding involved in AV node cell-bundle of His cell communication	MF	1	1	0.00612963
GO:0033301	cell cycle comprising mitosis without cytokinesis	BP	1	1	0.00612963
GO:1905430	cellular response to glycine	BP	1	1	0.00612963
GO:1904609	cellular response to monosodium L-glutamate	BP	1	1	0.00612963
GO:0021688	cerebellar molecular layer formation	BP	1	1	0.00612963
GO:0051086	chaperone mediated protein folding independent of cofactor	BP	1	1	0.00612963
GO:0036517	chemoattraction of serotonergic neuron axon	BP	1	1	0.00612963
GO:0033488	cholesterol biosynthetic process via 24,25-dihydrolanosterol	BP	1	1	0.00612963
GO:0090732	cofilin-actin rod	CC	1	1	0.00612963
GO:0005586	collagen type III trimer	CC	1	1	0.00612963
GO:0004139	deoxyribose-phosphate aldolase activity	MF	1	1	0.00612963
GO:0004146	dihydrofolate reductase activity	MF	1	1	0.00612963
GO:0051871	dihydrofolic acid binding	MF	1	1	0.00612963
GO:0009330	DNA topoisomerase type II (double strand cut, ATP-hydrolyzing) complex	CC	1	1	0.00612963
GO:0097102	endothelial tip cell fate specification	BP	1	1	0.00612963
GO:0071964	establishment of cell polarity regulating cell shape	BP	1	1	0.00612963
GO:0075713	establishment of integrated proviral latency	BP	1	1	0.00612963
GO:0004333	fumarate hydratase activity	MF	1	1	0.00612963
GO:0042386	hemocyte differentiation	BP	1	1	0.00612963
GO:0004420	hydroxymethylglutaryl-CoA reductase (NADPH) activity	MF	1	1	0.00612963
GO:0008269	JAK pathway signal transduction adaptor activity	MF	1	1	0.00612963
GO:0043257	laminin-8 complex	CC	1	1	0.00612963
GO:0097726	LEM domain binding	MF	1	1	0.00612963
GO:0031475	myosin V complex	CC	1	1	0.00612963
GO:0106089	negative regulation of cell adhesion involved in sprouting angiogenesis	BP	1	1	0.00612963
GO:1904934	negative regulation of cell proliferation in midbrain	BP	1	1	0.00612963
GO:0051463	negative regulation of cortisol secretion	BP	1	1	0.00612963
GO:0045611	negative regulation of hemocyte differentiation	BP	1	1	0.00612963
GO:1905875	negative regulation of postsynaptic density organization	BP	1	1	0.00612963
GO:1900134	negative regulation of renin secretion into blood stream	BP	1	1	0.00612963
GO:0051511	negative regulation of unidimensional cell growth	BP	1	1	0.00612963
GO:0106028	neuron projection retraction	BP	1	1	0.00612963
GO:0070762	nuclear pore transmembrane ring	CC	1	1	0.00612963
GO:0004648	O-phospho-L-serine:2-oxoglutarate aminotransferase activity	MF	1	1	0.00612963
GO:0005018	platelet-derived growth factor alpha-receptor activity	MF	1	1	0.00612963
GO:1905043	positive regulation of epithelium regeneration	BP	1	1	0.00612963
GO:2000784	positive regulation of establishment of cell polarity regulating cell shape	BP	1	1	0.00612963
GO:1905116	positive regulation of lateral attachment of mitotic spindle microtubules to kinetochore	BP	1	1	0.00612963
GO:0035491	positive regulation of leukotriene production involved in inflammatory response	BP	1	1	0.00612963
GO:1901331	positive regulation of odontoblast differentiation	BP	1	1	0.00612963
GO:1905091	positive regulation of parkin-mediated stimulation of mitophagy in response to mitochondrial depolarization	BP	1	1	0.00612963
GO:1905873	positive regulation of protein localization to cell leading edge	BP	1	1	0.00612963
GO:1902860	propionyl-CoA biosynthetic process	BP	1	1	0.00612963
GO:0140706	protein-containing complex localization to centriolar satellite	BP	1	1	0.00612963
GO:0005115	receptor tyrosine kinase-like orphan receptor binding	MF	1	1	0.00612963
GO:0106088	regulation of cell adhesion involved in sprouting angiogenesis	BP	1	1	0.00612963
GO:2000782	regulation of establishment of cell polarity regulating cell shape	BP	1	1	0.00612963
GO:0045610	regulation of hemocyte differentiation	BP	1	1	0.00612963
GO:1905115	regulation of lateral attachment of mitotic spindle microtubules to kinetochore	BP	1	1	0.00612963
GO:0035490	regulation of leukotriene production involved in inflammatory response	BP	1	1	0.00612963
GO:0051510	regulation of unidimensional cell growth	BP	1	1	0.00612963
GO:0031427	response to methotrexate	BP	1	1	0.00612963
GO:1904608	response to monosodium L-glutamate	BP	1	1	0.00612963
GO:0000304	response to singlet oxygen	BP	1	1	0.00612963
GO:0050263	ribosylpyrimidine nucleosidase activity	MF	1	1	0.00612963
GO:0003696	satellite DNA binding	MF	1	1	0.00612963
GO:0008398	sterol 14-demethylase activity	MF	1	1	0.00612963
GO:0034974	Swi5-Swi2 complex	CC	1	1	0.00612963
GO:0045437	uridine nucleosidase activity	MF	1	1	0.00612963
GO:0005741	mitochondrial outer membrane	CC	188	5	0.00616979
GO:0044270	cellular nitrogen compound catabolic process	BP	443	8	0.00621221
GO:0000781	chromosome, telomeric region	CC	119	4	0.00627604
GO:0030425	dendrite	CC	743	11	0.00634305
GO:0000302	response to reactive oxygen species	BP	190	5	0.00644574
GO:1901293	nucleoside phosphate biosynthetic process	BP	269	6	0.00646178
GO:0097447	dendritic tree	CC	746	11	0.00652952
GO:0003779	actin binding	MF	447	8	0.00654413
GO:0001947	heart looping	BP	62	3	0.00657248
GO:0048599	oocyte development	BP	62	3	0.00657248
GO:0032731	positive regulation of interleukin-1 beta production	BP	62	3	0.00657248
GO:0045778	positive regulation of ossification	BP	62	3	0.00657248
GO:0090303	positive regulation of wound healing	BP	62	3	0.00657248
GO:0043122	regulation of I-kappaB kinase/NF-kappaB signaling	BP	191	5	0.00658691
GO:0003714	transcription corepressor activity	MF	191	5	0.00658691
GO:0048557	embryonic digestive tract morphogenesis	BP	20	2	0.00660276
GO:0051428	peptide hormone receptor binding	MF	20	2	0.00660276
GO:0035014	phosphatidylinositol 3-kinase regulator activity	MF	20	2	0.00660276
GO:2000725	regulation of cardiac muscle cell differentiation	BP	20	2	0.00660276
GO:0060314	regulation of ryanodine-sensitive calcium-release channel activity	BP	20	2	0.00660276
GO:0051028	mRNA transport	BP	121	4	0.00665154
GO:0051493	regulation of cytoskeleton organization	BP	545	9	0.00669574
GO:0006816	calcium ion transport	BP	449	8	0.00671506
GO:0009201	ribonucleoside triphosphate biosynthetic process	BP	122	4	0.00684475
GO:0005667	transcription regulator complex	CC	547	9	0.0068509
GO:0010171	body morphogenesis	BP	63	3	0.00687043
GO:0001736	establishment of planar polarity	BP	63	3	0.00687043
GO:0031124	mRNA 3'-end processing	BP	63	3	0.00687043
GO:0040013	negative regulation of locomotion	BP	360	7	0.00698165
GO:0060419	heart growth	BP	123	4	0.00704163
GO:0032612	interleukin-1 production	BP	123	4	0.00704163
GO:0008652	cellular amino acid biosynthetic process	BP	64	3	0.00717628
GO:0007164	establishment of tissue polarity	BP	64	3	0.00717628
GO:0061387	regulation of extent of cell growth	BP	124	4	0.00724223
GO:0006268	DNA unwinding involved in DNA replication	BP	21	2	0.00726855
GO:0043601	nuclear replisome	CC	21	2	0.00726855
GO:0009147	pyrimidine nucleoside triphosphate metabolic process	BP	21	2	0.00726855
GO:0090266	regulation of mitotic cell cycle spindle assembly checkpoint	BP	21	2	0.00726855
GO:1903504	regulation of mitotic spindle checkpoint	BP	21	2	0.00726855
GO:0046983	protein dimerization activity	MF	1087	14	0.00731747
GO:0022037	metencephalon development	BP	125	4	0.00744656
GO:0002040	sprouting angiogenesis	BP	125	4	0.00744656
GO:0019439	aromatic compound catabolic process	BP	458	8	0.00752645
GO:0051962	positive regulation of nervous system development	BP	366	7	0.00761174
GO:0032993	protein-DNA complex	CC	198	5	0.00763636
GO:0051302	regulation of cell division	BP	198	5	0.00763636
GO:0043405	regulation of MAP kinase activity	BP	198	5	0.00763636
GO:0051148	negative regulation of muscle cell differentiation	BP	66	3	0.0078119
GO:0009994	oocyte differentiation	BP	66	3	0.0078119
GO:2000648	positive regulation of stem cell proliferation	BP	66	3	0.0078119
GO:0060688	regulation of morphogenesis of a branching structure	BP	66	3	0.0078119
GO:0044087	regulation of cellular component biogenesis	BP	983	13	0.00781306
GO:0051101	regulation of DNA binding	BP	127	4	0.00786653
GO:0071944	cell periphery	CC	6327	53	0.00789952
GO:0009117	nucleotide metabolic process	BP	560	9	0.00792783
GO:1990138	neuron projection extension	BP	200	5	0.00795638
GO:0009152	purine ribonucleotide biosynthetic process	BP	200	5	0.00795638
GO:0016408	C-acyltransferase activity	MF	22	2	0.00796338
GO:0070840	dynein complex binding	MF	22	2	0.00796338
GO:0060749	mammary gland alveolus development	BP	22	2	0.00796338
GO:0061377	mammary gland lobule development	BP	22	2	0.00796338
GO:0060253	negative regulation of glial cell proliferation	BP	22	2	0.00796338
GO:0009164	nucleoside catabolic process	BP	22	2	0.00796338
GO:0046931	pore complex assembly	BP	22	2	0.00796338
GO:0010885	regulation of cholesterol storage	BP	22	2	0.00796338
GO:1900746	regulation of vascular endothelial growth factor signaling pathway	BP	22	2	0.00796338
GO:0030894	replisome	CC	22	2	0.00796338
GO:0001707	mesoderm formation	BP	67	3	0.00814177
GO:0031589	cell-substrate adhesion	BP	371	7	0.00816818
GO:0051495	positive regulation of cytoskeleton organization	BP	202	5	0.00828561
GO:0046578	regulation of Ras protein signal transduction	BP	203	5	0.00845372
GO:0061371	determination of heart left/right asymmetry	BP	68	3	0.00847973
GO:0050771	negative regulation of axonogenesis	BP	68	3	0.00847973
GO:0016447	somatic recombination of immunoglobulin gene segments	BP	68	3	0.00847973
GO:0043406	positive regulation of MAP kinase activity	BP	130	4	0.00852521
GO:0019079	viral genome replication	BP	130	4	0.00852521
GO:0006753	nucleoside phosphate metabolic process	BP	567	9	0.00855882
GO:0048872	homeostasis of number of cells	BP	375	7	0.00863449
GO:0046426	negative regulation of receptor signaling pathway via JAK-STAT	BP	23	2	0.00868689
GO:0010666	positive regulation of cardiac muscle cell apoptotic process	BP	23	2	0.00868689
GO:0000413	protein peptidyl-prolyl isomerization	BP	23	2	0.00868689
GO:1901623	regulation of lymphocyte chemotaxis	BP	23	2	0.00868689
GO:0090231	regulation of spindle checkpoint	BP	23	2	0.00868689
GO:0001741	XY body	CC	23	2	0.00868689
GO:0003143	embryonic heart tube morphogenesis	BP	69	3	0.00882583
GO:0060425	lung morphogenesis	BP	69	3	0.00882583
GO:0035861	site of double-strand break	CC	69	3	0.00882583
GO:0001501	skeletal system development	BP	570	9	0.00884065
GO:0034399	nuclear periphery	CC	132	4	0.00898379
GO:0009142	nucleoside triphosphate biosynthetic process	BP	132	4	0.00898379
GO:0046822	regulation of nucleocytoplasmic transport	BP	132	4	0.00898379
GO:0002700	regulation of production of molecular mediator of immune response	BP	207	5	0.0091498
GO:0045143	homologous chromosome segregation	BP	70	3	0.00918011
GO:0032507	maintenance of protein location in cell	BP	70	3	0.00918011
GO:1902373	negative regulation of mRNA catabolic process	BP	70	3	0.00918011
GO:0005657	replication fork	CC	70	3	0.00918011
GO:2000027	regulation of animal organ morphogenesis	BP	133	4	0.009219
GO:0016787	hydrolase activity	MF	2347	24	0.00930237
GO:0019827	stem cell population maintenance	BP	208	5	0.00932982
GO:0003283	atrial septum development	BP	24	2	0.00943869
GO:0010878	cholesterol storage	BP	24	2	0.00943869
GO:1900016	negative regulation of cytokine production involved in inflammatory response	BP	24	2	0.00943869
GO:0045737	positive regulation of cyclin-dependent protein serine/threonine kinase activity	BP	24	2	0.00943869
GO:0048643	positive regulation of skeletal muscle tissue development	BP	24	2	0.00943869
GO:0010663	positive regulation of striated muscle cell apoptotic process	BP	24	2	0.00943869
GO:1902547	regulation of cellular response to vascular endothelial growth factor stimulus	BP	24	2	0.00943869
GO:0016567	protein ubiquitination	BP	680	10	0.00949557
GO:0032259	methylation	BP	382	7	0.00949727
GO:0031968	organelle outer membrane	CC	209	5	0.00951226
GO:0019867	outer membrane	CC	209	5	0.00951226
GO:0048332	mesoderm morphogenesis	BP	71	3	0.0095426
GO:0030239	myofibril assembly	BP	71	3	0.0095426
GO:0005759	mitochondrial matrix	CC	293	6	0.00962328
GO:0032412	regulation of ion transmembrane transporter activity	BP	293	6	0.00962328
GO:0044815	DNA packaging complex	CC	135	4	0.00970137
GO:0070661	leukocyte proliferation	BP	384	7	0.00975497
GO:0010721	negative regulation of cell development	BP	211	5	0.00988448
GO:0046579	positive regulation of Ras protein signal transduction	BP	72	3	0.00991335
GO:0043506	regulation of JUN kinase activity	BP	72	3	0.00991335
GO:0055002	striated muscle cell development	BP	72	3	0.00991335
GO:0019842	vitamin binding	MF	136	4	0.00994858
GO:0071824	protein-DNA complex subunit organization	BP	212	5	0.0100743
GO:0045334	clathrin-coated endocytic vesicle	CC	25	2	0.0102184
GO:0097062	dendritic spine maintenance	BP	25	2	0.0102184
GO:0061162	establishment of monopolar cell polarity	BP	25	2	0.0102184
GO:0010884	positive regulation of lipid storage	BP	25	2	0.0102184
GO:2000001	regulation of DNA damage checkpoint	BP	25	2	0.0102184
GO:0003323	type B pancreatic cell development	BP	25	2	0.0102184
GO:0140030	modification-dependent protein binding	MF	213	5	0.0102666
GO:0030163	protein catabolic process	BP	1018	13	0.010273
GO:0061035	regulation of cartilage development	BP	73	3	0.0102924
GO:1905330	regulation of morphogenesis of an epithelium	BP	73	3	0.0102924
GO:0006282	regulation of DNA repair	BP	214	5	0.0104614
GO:0032732	positive regulation of interleukin-1 production	BP	74	3	0.0106797
GO:0014068	positive regulation of phosphatidylinositol 3-kinase signaling	BP	74	3	0.0106797
GO:0035591	signaling adaptor activity	MF	74	3	0.0106797
GO:0010833	telomere maintenance via telomere lengthening	BP	74	3	0.0106797
GO:0007266	Rho protein signal transduction	BP	139	4	0.0107147
GO:0051216	cartilage development	BP	216	5	0.0108586
GO:0045944	positive regulation of transcription by RNA polymerase II	BP	1259	15	0.010958
GO:0098793	presynapse	CC	591	9	0.0110154
GO:0061339	establishment or maintenance of monopolar cell polarity	BP	26	2	0.0110257
GO:0099010	modification of postsynaptic structure	BP	26	2	0.0110257
GO:0032331	negative regulation of chondrocyte differentiation	BP	26	2	0.0110257
GO:1904893	negative regulation of receptor signaling pathway via STAT	BP	26	2	0.0110257
GO:0034656	nucleobase-containing small molecule catabolic process	BP	26	2	0.0110257
GO:0097038	perinuclear endoplasmic reticulum	CC	26	2	0.0110257
GO:0006221	pyrimidine nucleotide biosynthetic process	BP	26	2	0.0110257
GO:0061448	connective tissue development	BP	302	6	0.0110527
GO:0031503	protein-containing complex localization	BP	217	5	0.011061
GO:0006164	purine nucleotide biosynthetic process	BP	217	5	0.011061
GO:0043954	cellular component maintenance	BP	75	3	0.0110754
GO:0016445	somatic diversification of immunoglobulins	BP	75	3	0.0110754
GO:0045121	membrane raft	CC	394	7	0.0111208
GO:0022898	regulation of transmembrane transporter activity	BP	303	6	0.0112203
GO:0098857	membrane microdomain	CC	395	7	0.0112646
GO:0030522	intracellular receptor signaling pathway	BP	218	5	0.011266
GO:0051926	negative regulation of calcium ion transport	BP	76	3	0.0114795
GO:0061045	negative regulation of wound healing	BP	76	3	0.0114795
GO:0016605	PML body	CC	76	3	0.0114795
GO:0032677	regulation of interleukin-8 production	BP	76	3	0.0114795
GO:0017053	transcription repressor complex	CC	76	3	0.0114795
GO:0050708	regulation of protein secretion	BP	305	6	0.0115609
GO:0098655	cation transmembrane transport	BP	810	11	0.0116369
GO:0006275	regulation of DNA replication	BP	143	4	0.0117939
GO:0080111	DNA demethylation	BP	27	2	0.0118602
GO:0006298	mismatch repair	BP	27	2	0.0118602
GO:0048843	negative regulation of axon extension involved in axon guidance	BP	27	2	0.0118602
GO:0003148	outflow tract septum morphogenesis	BP	27	2	0.0118602
GO:1904031	positive regulation of cyclin-dependent protein kinase activity	BP	27	2	0.0118602
GO:0060252	positive regulation of glial cell proliferation	BP	27	2	0.0118602
GO:0036342	post-anal tail morphogenesis	BP	27	2	0.0118602
GO:0062009	secondary palate development	BP	27	2	0.0118602
GO:0007267	cell-cell signaling	BP	1759	19	0.0118837
GO:0007492	endoderm development	BP	77	3	0.011892
GO:0032637	interleukin-8 production	BP	77	3	0.011892
GO:1903828	negative regulation of protein localization	BP	221	5	0.0118964
GO:0043393	regulation of protein binding	BP	221	5	0.0118964
GO:0046982	protein heterodimerization activity	MF	307	6	0.0119087
GO:0044248	cellular catabolic process	BP	2012	21	0.0119382
GO:0006897	endocytosis	BP	705	10	0.0119995
GO:0045765	regulation of angiogenesis	BP	308	6	0.0120854
GO:0080023	3R-hydroxyacyl-CoA dehydratase activity	MF	2	1	0.0122219
GO:0033277	abortive mitotic cell cycle	BP	2	1	0.0122219
GO:0046356	acetyl-CoA catabolic process	BP	2	1	0.0122219
GO:0070650	actin filament bundle distribution	BP	2	1	0.0122219
GO:0120077	angiogenic sprout fusion	BP	2	1	0.0122219
GO:0060844	arterial endothelial cell fate commitment	BP	2	1	0.0122219
GO:0003290	atrial septum secundum morphogenesis	BP	2	1	0.0122219
GO:1990711	beta-catenin-ICAT complex	CC	2	1	0.0122219
GO:0047710	bis(5'-adenosyl)-triphosphatase activity	MF	2	1	0.0122219
GO:0060846	blood vessel endothelial cell fate commitment	BP	2	1	0.0122219
GO:0097101	blood vessel endothelial cell fate specification	BP	2	1	0.0122219
GO:0002302	CD8-positive, alpha-beta T cell differentiation involved in immune response	BP	2	1	0.0122219
GO:0120078	cell adhesion involved in sprouting angiogenesis	BP	2	1	0.0122219
GO:1904009	cellular response to monosodium glutamate	BP	2	1	0.0122219
GO:0021687	cerebellar molecular layer morphogenesis	BP	2	1	0.0122219
GO:0021693	cerebellar Purkinje cell layer structural organization	BP	2	1	0.0122219
GO:0060067	cervix development	BP	2	1	0.0122219
GO:1902379	chemoattractant activity involved in axon guidance	MF	2	1	0.0122219
GO:0036518	chemorepulsion of dopaminergic neuron axon	BP	2	1	0.0122219
GO:0061386	closure of optic fissure	BP	2	1	0.0122219
GO:0005584	collagen type I trimer	CC	2	1	0.0122219
GO:0003883	CTP synthase activity	MF	2	1	0.0122219
GO:0097125	cyclin B1-CDK1 complex	CC	2	1	0.0122219
GO:0097135	cyclin E2-CDK2 complex	CC	2	1	0.0122219
GO:1990723	cytoplasmic periphery of the nuclear pore complex	CC	2	1	0.0122219
GO:0004140	dephospho-CoA kinase activity	MF	2	1	0.0122219
GO:0046452	dihydrofolate metabolic process	BP	2	1	0.0122219
GO:0019043	establishment of viral latency	BP	2	1	0.0122219
GO:0021592	fourth ventricle development	BP	2	1	0.0122219
GO:0006097	glyoxylate cycle	BP	2	1	0.0122219
GO:0036333	hepatocyte homeostasis	BP	2	1	0.0122219
GO:0035034	histone acetyltransferase regulator activity	MF	2	1	0.0122219
GO:0003938	IMP dehydrogenase activity	MF	2	1	0.0122219
GO:0061582	intestinal epithelial cell migration	BP	2	1	0.0122219
GO:0004450	isocitrate dehydrogenase (NADP+) activity	MF	2	1	0.0122219
GO:0005607	laminin-2 complex	CC	2	1	0.0122219
GO:0099607	lateral attachment of mitotic spindle microtubules to kinetochore	BP	2	1	0.0122219
GO:0097575	lateral cell cortex	CC	2	1	0.0122219
GO:0060490	lateral sprouting involved in lung morphogenesis	BP	2	1	0.0122219
GO:0060599	lateral sprouting involved in mammary gland duct morphogenesis	BP	2	1	0.0122219
GO:0097166	lens epithelial cell proliferation	BP	2	1	0.0122219
GO:0035718	macrophage migration inhibitory factor binding	MF	2	1	0.0122219
GO:0060031	mediolateral intercalation	BP	2	1	0.0122219
GO:0035632	mitochondrial prohibitin complex	CC	2	1	0.0122219
GO:0031990	mRNA export from nucleus in response to heat stress	BP	2	1	0.0122219
GO:0110099	negative regulation of calcium import into the mitochondrion	BP	2	1	0.0122219
GO:1905913	negative regulation of calcium ion export across plasma membrane	BP	2	1	0.0122219
GO:0000415	negative regulation of histone H3-K36 methylation	BP	2	1	0.0122219
GO:2000098	negative regulation of smooth muscle cell-matrix adhesion	BP	2	1	0.0122219
GO:0021812	neuronal-glial interaction involved in cerebral cortex radial glia guided migration	BP	2	1	0.0122219
GO:0060853	Notch signaling pathway involved in arterial endothelial cell fate commitment	BP	2	1	0.0122219
GO:0060488	orthogonal dichotomous subdivision of terminal units involved in lung branching morphogenesis	BP	2	1	0.0122219
GO:0016781	phosphotransferase activity, paired acceptors	MF	2	1	0.0122219
GO:0061350	planar cell polarity pathway involved in cardiac muscle tissue morphogenesis	BP	2	1	0.0122219
GO:0061349	planar cell polarity pathway involved in cardiac right atrium morphogenesis	BP	2	1	0.0122219
GO:0060775	planar cell polarity pathway involved in gastrula mediolateral intercalation	BP	2	1	0.0122219
GO:0061347	planar cell polarity pathway involved in outflow tract morphogenesis	BP	2	1	0.0122219
GO:0061354	planar cell polarity pathway involved in pericardium morphogenesis	BP	2	1	0.0122219
GO:0061348	planar cell polarity pathway involved in ventricular septum morphogenesis	BP	2	1	0.0122219
GO:0060489	planar dichotomous subdivision of terminal units involved in lung branching morphogenesis	BP	2	1	0.0122219
GO:0005017	platelet-derived growth factor receptor activity	MF	2	1	0.0122219
GO:0031095	platelet dense tubular network membrane	CC	2	1	0.0122219
GO:2000814	positive regulation of barbed-end actin filament capping	BP	2	1	0.0122219
GO:0032877	positive regulation of DNA endoreduplication	BP	2	1	0.0122219
GO:2000771	positive regulation of establishment or maintenance of cell polarity regulating cell shape	BP	2	1	0.0122219
GO:2000620	positive regulation of histone H4-K16 acetylation	BP	2	1	0.0122219
GO:2001111	positive regulation of lens epithelial cell proliferation	BP	2	1	0.0122219
GO:1902913	positive regulation of neuroepithelial cell differentiation	BP	2	1	0.0122219
GO:0045870	positive regulation of single stranded viral RNA replication via double stranded DNA intermediate	BP	2	1	0.0122219
GO:0051885	positive regulation of timing of anagen	BP	2	1	0.0122219
GO:0034402	recruitment of 3'-end processing factors to RNA polymerase II holoenzyme complex	BP	2	1	0.0122219
GO:1904933	regulation of cell proliferation in midbrain	BP	2	1	0.0122219
GO:2000769	regulation of establishment or maintenance of cell polarity regulating cell shape	BP	2	1	0.0122219
GO:2001109	regulation of lens epithelial cell proliferation	BP	2	1	0.0122219
GO:1905089	regulation of parkin-mediated stimulation of mitophagy in response to mitochondrial depolarization	BP	2	1	0.0122219
GO:1905429	response to glycine	BP	2	1	0.0122219
GO:1904008	response to monosodium glutamate	BP	2	1	0.0122219
GO:1904772	response to tetrachloromethane	BP	2	1	0.0122219
GO:0004756	selenide, water dikinase activity	MF	2	1	0.0122219
GO:0016260	selenocysteine biosynthetic process	BP	2	1	0.0122219
GO:0032798	Swi5-Sfr1 complex	CC	2	1	0.0122219
GO:0016444	somatic cell DNA recombination	BP	78	3	0.012313
GO:0002562	somatic diversification of immune receptors via germline recombination within a single locus	BP	78	3	0.012313
GO:0140097	catalytic activity, acting on DNA	MF	223	5	0.0123298
GO:0031023	microtubule organizing center organization	BP	146	4	0.0126476
GO:0070199	establishment of protein localization to chromosome	BP	28	2	0.0127215
GO:0005158	insulin receptor binding	MF	28	2	0.0127215
GO:0035925	mRNA 3'-UTR AU-rich region binding	MF	28	2	0.0127215
GO:1905820	positive regulation of chromosome separation	BP	28	2	0.0127215
GO:0051894	positive regulation of focal adhesion assembly	BP	28	2	0.0127215
GO:2000310	regulation of NMDA receptor activity	BP	28	2	0.0127215
GO:0016514	SWI/SNF complex	CC	28	2	0.0127215
GO:0071347	cellular response to interleukin-1	BP	79	3	0.0127424
GO:0021766	hippocampus development	BP	79	3	0.0127424
GO:1903036	positive regulation of response to wounding	BP	79	3	0.0127424
GO:0051057	positive regulation of small GTPase mediated signal transduction	BP	79	3	0.0127424
GO:0072522	purine-containing compound biosynthetic process	BP	225	5	0.0127737
GO:0010810	regulation of cell-substrate adhesion	BP	225	5	0.0127737
GO:1901342	regulation of vasculature development	BP	312	6	0.0128105
GO:0030029	actin filament-based process	BP	822	11	0.0128653
GO:0048871	multicellular organismal homeostasis	BP	607	9	0.0129252
GO:0048706	embryonic skeletal system development	BP	147	4	0.0129407
GO:0014070	response to organic cyclic compound	BP	823	11	0.0129719
GO:2001020	regulation of response to DNA damage stimulus	BP	313	6	0.0129965
GO:0045637	regulation of myeloid cell differentiation	BP	226	5	0.0129997
GO:0031625	ubiquitin protein ligase binding	MF	315	6	0.013374
GO:0033157	regulation of intracellular protein transport	BP	228	5	0.0134598
GO:0034763	negative regulation of transmembrane transport	BP	149	4	0.0135398
GO:0002682	regulation of immune system process	BP	1658	18	0.0135549
GO:0060444	branching involved in mammary gland duct morphogenesis	BP	29	2	0.0136093
GO:0035510	DNA dealkylation	BP	29	2	0.0136093
GO:0060571	morphogenesis of an epithelial fold	BP	29	2	0.0136093
GO:0060045	positive regulation of cardiac muscle cell proliferation	BP	29	2	0.0136093
GO:0010592	positive regulation of lamellipodium assembly	BP	29	2	0.0136093
GO:0051446	positive regulation of meiotic cell cycle	BP	29	2	0.0136093
GO:1901863	positive regulation of muscle tissue development	BP	29	2	0.0136093
GO:0072528	pyrimidine-containing compound biosynthetic process	BP	29	2	0.0136093
GO:0042659	regulation of cell fate specification	BP	29	2	0.0136093
GO:2000819	regulation of nucleotide-excision repair	BP	29	2	0.0136093
GO:0030371	translation repressor activity	MF	29	2	0.0136093
GO:0008543	fibroblast growth factor receptor signaling pathway	BP	81	3	0.0136267
GO:0032409	regulation of transporter activity	BP	317	6	0.0137592
GO:0007548	sex differentiation	BP	317	6	0.0137592
GO:0007249	I-kappaB kinase/NF-kappaB signaling	BP	230	5	0.0139307
GO:0051279	regulation of release of sequestered calcium ion into cytosol	BP	82	3	0.0140817
GO:1903900	regulation of viral life cycle	BP	151	4	0.0141563
GO:0050920	regulation of chemotaxis	BP	231	5	0.0141703
GO:0050679	positive regulation of epithelial cell proliferation	BP	232	5	0.0144126
GO:0048545	response to steroid hormone	BP	232	5	0.0144126
GO:0019838	growth factor binding	MF	152	4	0.0144711
GO:0050657	nucleic acid transport	BP	152	4	0.0144711
GO:0050658	RNA transport	BP	152	4	0.0144711
GO:1901658	glycosyl compound catabolic process	BP	30	2	0.0145233
GO:0046039	GTP metabolic process	BP	30	2	0.0145233
GO:0044788	modulation by host of viral process	BP	30	2	0.0145233
GO:0005942	phosphatidylinositol 3-kinase complex	CC	30	2	0.0145233
GO:0045724	positive regulation of cilium assembly	BP	30	2	0.0145233
GO:0060907	positive regulation of macrophage cytokine production	BP	30	2	0.0145233
GO:0009218	pyrimidine ribonucleotide metabolic process	BP	30	2	0.0145233
GO:2001032	regulation of double-strand break repair via nonhomologous end joining	BP	30	2	0.0145233
GO:0044273	sulfur compound catabolic process	BP	30	2	0.0145233
GO:0060343	trabecula formation	BP	30	2	0.0145233
GO:1902369	negative regulation of RNA catabolic process	BP	83	3	0.0145452
GO:0055021	regulation of cardiac muscle tissue growth	BP	83	3	0.0145452
GO:0008022	protein C-terminus binding	MF	233	5	0.0146577
GO:0036477	somatodendritic compartment	CC	1068	13	0.0147928
GO:1901566	organonitrogen compound biosynthetic process	BP	1675	18	0.0148964
GO:0019902	phosphatase binding	MF	234	5	0.0149056
GO:0046434	organophosphate catabolic process	BP	154	4	0.015114
GO:0051056	regulation of small GTPase mediated signal transduction	BP	236	5	0.0154097
GO:0051236	establishment of RNA localization	BP	155	4	0.0154421
GO:0005178	integrin binding	MF	155	4	0.0154421
GO:0031116	positive regulation of microtubule polymerization	BP	31	2	0.015463
GO:1905207	regulation of cardiocyte differentiation	BP	31	2	0.015463
GO:0032413	negative regulation of ion transmembrane transporter activity	BP	85	3	0.0154979
GO:1902117	positive regulation of organelle assembly	BP	85	3	0.0154979
GO:0046332	SMAD binding	MF	85	3	0.0154979
GO:0016301	kinase activity	MF	736	10	0.0157638
GO:0043025	neuronal cell body	CC	736	10	0.0157638
GO:1901136	carbohydrate derivative catabolic process	BP	156	4	0.0157746
GO:0002200	somatic diversification of immune receptors	BP	86	3	0.0159872
GO:0031012	extracellular matrix	CC	525	8	0.0160793
GO:0022612	gland morphogenesis	BP	157	4	0.0161116
GO:0030312	external encapsulating structure	CC	527	8	0.0164119
GO:0048641	regulation of skeletal muscle tissue development	BP	32	2	0.0164281
GO:0022829	wide pore channel activity	MF	32	2	0.0164281
GO:0043648	dicarboxylic acid metabolic process	BP	87	3	0.0164851
GO:2000781	positive regulation of double-strand break repair	BP	87	3	0.0164851
GO:0002637	regulation of immunoglobulin production	BP	87	3	0.0164851
GO:0034097	response to cytokine	BP	1085	13	0.0166349
GO:0005911	cell-cell junction	CC	530	8	0.01692
GO:2000736	regulation of stem cell differentiation	BP	88	3	0.0169916
GO:0060706	cell differentiation involved in embryonic placenta development	BP	33	2	0.0174184
GO:0021952	central nervous system projection neuron axonogenesis	BP	33	2	0.0174184
GO:0051642	centrosome localization	BP	33	2	0.0174184
GO:0021697	cerebellar cortex formation	BP	33	2	0.0174184
GO:0048566	embryonic digestive tract development	BP	33	2	0.0174184
GO:0033598	mammary gland epithelial cell proliferation	BP	33	2	0.0174184
GO:0061037	negative regulation of cartilage development	BP	33	2	0.0174184
GO:0150117	positive regulation of cell-substrate junction organization	BP	33	2	0.0174184
GO:0032212	positive regulation of telomere maintenance via telomerase	BP	33	2	0.0174184
GO:0060740	prostate gland epithelium morphogenesis	BP	33	2	0.0174184
GO:0048841	regulation of axon extension involved in axon guidance	BP	33	2	0.0174184
GO:0034505	tooth mineralization	BP	33	2	0.0174184
GO:0006099	tricarboxylic acid cycle	BP	33	2	0.0174184
GO:0072006	nephron development	BP	161	4	0.0175048
GO:0070507	regulation of microtubule cytoskeleton organization	BP	161	4	0.0175048
GO:2000377	regulation of reactive oxygen species metabolic process	BP	161	4	0.0175048
GO:0031507	heterochromatin formation	BP	89	3	0.0175068
GO:0001738	morphogenesis of a polarized epithelium	BP	89	3	0.0175068
GO:0014032	neural crest cell development	BP	89	3	0.0175068
GO:0002088	lens development in camera-type eye	BP	90	3	0.0180306
GO:0019915	lipid storage	BP	90	3	0.0180306
GO:0006367	transcription initiation at RNA polymerase II promoter	BP	90	3	0.0180306
GO:0006402	mRNA catabolic process	BP	246	5	0.0181017
GO:0042592	homeostatic process	BP	1839	19	0.0181648
GO:1903706	regulation of hemopoiesis	BP	435	7	0.0181931
GO:0003865	3-oxo-5-alpha-steroid 4-dehydrogenase activity	MF	3	1	0.018277
GO:0045168	cell-cell signaling involved in cell fate commitment	BP	3	1	0.018277
GO:0021679	cerebellar molecular layer development	BP	3	1	0.018277
GO:0047751	cholestenone 5-alpha-reductase activity	MF	3	1	0.018277
GO:0034371	chylomicron remodeling	BP	3	1	0.018277
GO:0020016	ciliary pocket	CC	3	1	0.018277
GO:0020018	ciliary pocket membrane	CC	3	1	0.018277
GO:0097129	cyclin D2-CDK4 complex	CC	3	1	0.018277
GO:0097268	cytoophidium	CC	3	1	0.018277
GO:0097506	deaminated base DNA N-glycosylase activity	MF	3	1	0.018277
GO:0060448	dichotomous subdivision of terminal units involved in lung branching	BP	3	1	0.018277
GO:0060847	endothelial cell fate specification	BP	3	1	0.018277
GO:0003347	epicardial cell to mesenchymal cell transition	BP	3	1	0.018277
GO:1990399	epithelium regeneration	BP	3	1	0.018277
GO:0007529	establishment of synaptic specificity at neuromuscular junction	BP	3	1	0.018277
GO:0006106	fumarate metabolic process	BP	3	1	0.018277
GO:0043418	homocysteine catabolic process	BP	3	1	0.018277
GO:0048850	hypophysis morphogenesis	BP	3	1	0.018277
GO:0071707	immunoglobulin heavy chain V-D-J recombination	BP	3	1	0.018277
GO:0098582	innate vocalization behavior	BP	3	1	0.018277
GO:0005606	laminin-1 complex	CC	3	1	0.018277
GO:0043259	laminin-10 complex	CC	3	1	0.018277
GO:0046331	lateral inhibition	BP	3	1	0.018277
GO:0002540	leukotriene production involved in inflammatory response	BP	3	1	0.018277
GO:0055095	lipoprotein particle mediated signaling	BP	3	1	0.018277
GO:0055096	low-density lipoprotein particle mediated signaling	BP	3	1	0.018277
GO:0072277	metanephric glomerular capillary formation	BP	3	1	0.018277
GO:0072275	metanephric glomerulus morphogenesis	BP	3	1	0.018277
GO:0072276	metanephric glomerulus vasculature morphogenesis	BP	3	1	0.018277
GO:0097513	myosin II filament	CC	3	1	0.018277
GO:0031997	N-terminal myristoylation domain binding	MF	3	1	0.018277
GO:1905463	negative regulation of DNA duplex unwinding	BP	3	1	0.018277
GO:1901624	negative regulation of lymphocyte chemotaxis	BP	3	1	0.018277
GO:1904782	negative regulation of NMDA glutamate receptor activity	BP	3	1	0.018277
GO:1902309	negative regulation of peptidyl-serine dephosphorylation	BP	3	1	0.018277
GO:0071930	negative regulation of transcription involved in G1/S transition of mitotic cell cycle	BP	3	1	0.018277
GO:0044614	nuclear pore cytoplasmic filaments	CC	3	1	0.018277
GO:0061047	positive regulation of branching involved in lung morphogenesis	BP	3	1	0.018277
GO:0038091	positive regulation of cell proliferation by VEGF-activated platelet derived growth factor receptor signaling pathway	BP	3	1	0.018277
GO:0110032	positive regulation of G2/MI transition of meiotic cell cycle	BP	3	1	0.018277
GO:1905448	positive regulation of mitochondrial ATP synthesis coupled electron transport	BP	3	1	0.018277
GO:0060282	positive regulation of oocyte development	BP	3	1	0.018277
GO:1902499	positive regulation of protein autoubiquitination	BP	3	1	0.018277
GO:0045905	positive regulation of translational termination	BP	3	1	0.018277
GO:0003138	primary heart field specification	BP	3	1	0.018277
GO:1902858	propionyl-CoA metabolic process	BP	3	1	0.018277
GO:0031291	Ran protein signal transduction	BP	3	1	0.018277
GO:0110097	regulation of calcium import into the mitochondrion	BP	3	1	0.018277
GO:1905912	regulation of calcium ion export across plasma membrane	BP	3	1	0.018277
GO:1905041	regulation of epithelium regeneration	BP	3	1	0.018277
GO:0110030	regulation of G2/MI transition of meiotic cell cycle	BP	3	1	0.018277
GO:1905871	regulation of protein localization to cell leading edge	BP	3	1	0.018277
GO:0003285	septum secundum development	BP	3	1	0.018277
GO:1990518	single-stranded 3'-5' DNA helicase activity	MF	3	1	0.018277
GO:0099557	trans-synaptic signaling by trans-synaptic complex, modulating synaptic transmission	BP	3	1	0.018277
GO:0045298	tubulin complex	CC	3	1	0.018277
GO:0071209	U7 snRNA binding	MF	3	1	0.018277
GO:0004844	uracil DNA N-glycosylase activity	MF	3	1	0.018277
GO:0038086	VEGF-activated platelet-derived growth factor receptor signaling pathway	BP	3	1	0.018277
GO:0110077	vesicle-mediated intercellular transport	BP	3	1	0.018277
GO:0036037	CD8-positive, alpha-beta T cell activation	BP	34	2	0.0184333
GO:0101031	chaperone complex	CC	34	2	0.0184333
GO:0048013	ephrin receptor signaling pathway	BP	34	2	0.0184333
GO:0090505	epiboly involved in wound healing	BP	34	2	0.0184333
GO:0061842	microtubule organizing center localization	BP	34	2	0.0184333
GO:0099563	modification of synaptic structure	BP	34	2	0.0184333
GO:0035308	negative regulation of protein dephosphorylation	BP	34	2	0.0184333
GO:0007097	nuclear migration	BP	34	2	0.0184333
GO:0010863	positive regulation of phospholipase C activity	BP	34	2	0.0184333
GO:0051973	positive regulation of telomerase activity	BP	34	2	0.0184333
GO:0060512	prostate gland morphogenesis	BP	34	2	0.0184333
GO:0044319	wound healing, spreading of cells	BP	34	2	0.0184333
GO:0060420	regulation of heart growth	BP	91	3	0.0185631
GO:0035023	regulation of Rho protein signal transduction	BP	91	3	0.0185631
GO:2001236	regulation of extrinsic apoptotic signaling pathway	BP	164	4	0.0185975
GO:0043488	regulation of mRNA stability	BP	164	4	0.0185975
GO:0043161	proteasome-mediated ubiquitin-dependent protein catabolic process	BP	438	7	0.0188114
GO:0071345	cellular response to cytokine stimulus	BP	987	12	0.0189944
GO:0022411	cellular component disassembly	BP	439	7	0.0190207
GO:0005743	mitochondrial inner membrane	CC	542	8	0.0190664
GO:0035050	embryonic heart tube development	BP	92	3	0.0191043
GO:2001259	positive regulation of cation channel activity	BP	92	3	0.0191043
GO:0042113	B cell activation	BP	440	7	0.0192316
GO:0014002	astrocyte development	BP	35	2	0.0194727
GO:0003209	cardiac atrium morphogenesis	BP	35	2	0.0194727
GO:1990090	cellular response to nerve growth factor stimulus	BP	35	2	0.0194727
GO:0090504	epiboly	BP	35	2	0.0194727
GO:0001556	oocyte maturation	BP	35	2	0.0194727
GO:0003755	peptidyl-prolyl cis-trans isomerase activity	MF	35	2	0.0194727
GO:0031112	positive regulation of microtubule polymerization or depolymerization	BP	35	2	0.0194727
GO:0043243	positive regulation of protein-containing complex disassembly	BP	35	2	0.0194727
GO:0035025	positive regulation of Rho protein signal transduction	BP	35	2	0.0194727
GO:1990089	response to nerve growth factor	BP	35	2	0.0194727
GO:0070301	cellular response to hydrogen peroxide	BP	93	3	0.0196541
GO:0032675	regulation of interleukin-6 production	BP	167	4	0.0197317
GO:0000151	ubiquitin ligase complex	CC	344	6	0.019741
GO:0006470	protein dephosphorylation	BP	252	5	0.0198572
GO:0048015	phosphatidylinositol-mediated signaling	BP	168	4	0.020119
GO:1903035	negative regulation of response to wounding	BP	94	3	0.0202127
GO:0032410	negative regulation of transporter activity	BP	94	3	0.0202127
GO:0044265	cellular macromolecule catabolic process	BP	996	12	0.0202219
GO:0009259	ribonucleotide metabolic process	BP	445	7	0.0203111
GO:0043565	sequence-specific DNA binding	MF	1607	17	0.0203449
GO:0032101	regulation of response to external stimulus	BP	997	12	0.0203618
GO:0016772	transferase activity, transferring phosphorus-containing groups	MF	881	11	0.0203924
GO:0071383	cellular response to steroid hormone stimulus	BP	169	4	0.020511
GO:0097242	amyloid-beta clearance	BP	36	2	0.0205362
GO:0003401	axis elongation	BP	36	2	0.0205362
GO:1902745	positive regulation of lamellipodium organization	BP	36	2	0.0205362
GO:0070316	regulation of G0 to G1 transition	BP	36	2	0.0205362
GO:0042162	telomeric DNA binding	MF	36	2	0.0205362
GO:0045069	regulation of viral genome replication	BP	95	3	0.0207799
GO:0043269	regulation of ion transport	BP	771	10	0.021001
GO:0044282	small molecule catabolic process	BP	350	6	0.0212778
GO:0051017	actin filament bundle assembly	BP	171	4	0.0213091
GO:0048017	inositol lipid-mediated signaling	BP	171	4	0.0213091
GO:0002312	B cell activation involved in immune response	BP	96	3	0.0213558
GO:0044344	cellular response to fibroblast growth factor stimulus	BP	96	3	0.0213558
GO:0044728	DNA methylation or demethylation	BP	96	3	0.0213558
GO:0099072	regulation of postsynaptic membrane neurotransmitter receptor levels	BP	96	3	0.0213558
GO:0035304	regulation of protein dephosphorylation	BP	96	3	0.0213558
GO:0070555	response to interleukin-1	BP	96	3	0.0213558
GO:0061053	somite development	BP	96	3	0.0213558
GO:0008285	negative regulation of cell population proliferation	BP	774	10	0.0215026
GO:0048846	axon extension involved in axon guidance	BP	37	2	0.0216234
GO:0071711	basement membrane organization	BP	37	2	0.0216234
GO:0071364	cellular response to epidermal growth factor stimulus	BP	37	2	0.0216234
GO:0097718	disordered domain specific binding	MF	37	2	0.0216234
GO:0060441	epithelial tube branching involved in lung morphogenesis	BP	37	2	0.0216234
GO:0045023	G0 to G1 transition	BP	37	2	0.0216234
GO:0035329	hippo signaling	BP	37	2	0.0216234
GO:0070306	lens fiber cell differentiation	BP	37	2	0.0216234
GO:1902284	neuron projection extension involved in neuron projection guidance	BP	37	2	0.0216234
GO:0043596	nuclear replication fork	CC	37	2	0.0216234
GO:0033866	nucleoside bisphosphate biosynthetic process	BP	37	2	0.0216234
GO:1904358	positive regulation of telomere maintenance via telomere lengthening	BP	37	2	0.0216234
GO:0034033	purine nucleoside bisphosphate biosynthetic process	BP	37	2	0.0216234
GO:0033146	regulation of intracellular estrogen receptor signaling pathway	BP	37	2	0.0216234
GO:0034030	ribonucleoside bisphosphate biosynthetic process	BP	37	2	0.0216234
GO:0003309	type B pancreatic cell differentiation	BP	37	2	0.0216234
GO:0021591	ventricular system development	BP	37	2	0.0216234
GO:0006954	inflammatory response	BP	776	10	0.0218419
GO:0033218	amide binding	MF	452	7	0.0218924
GO:0021954	central nervous system neuron development	BP	97	3	0.0219404
GO:0070828	heterochromatin organization	BP	97	3	0.0219404
GO:0045814	negative regulation of gene expression, epigenetic	BP	97	3	0.0219404
GO:0003727	single-stranded RNA binding	MF	97	3	0.0219404
GO:0060348	bone development	BP	259	5	0.0220423
GO:0045936	negative regulation of phosphate metabolic process	BP	453	7	0.0221251
GO:0010563	negative regulation of phosphorus metabolic process	BP	453	7	0.0221251
GO:0050772	positive regulation of axonogenesis	BP	98	3	0.0225337
GO:0071774	response to fibroblast growth factor	BP	98	3	0.0225337
GO:0016528	sarcoplasm	CC	98	3	0.0225337
GO:0061572	actin filament bundle organization	BP	174	4	0.0225415
GO:0042176	regulation of protein catabolic process	BP	355	6	0.0226189
GO:0016032	viral process	BP	355	6	0.0226189
GO:0010001	glial cell differentiation	BP	261	5	0.0226942
GO:0019058	viral life cycle	BP	261	5	0.0226942
GO:0044786	cell cycle DNA replication	BP	38	2	0.022734
GO:0032154	cleavage furrow	CC	38	2	0.022734
GO:0000423	mitophagy	BP	38	2	0.022734
GO:0051721	protein phosphatase 2A binding	MF	38	2	0.022734
GO:1900274	regulation of phospholipase C activity	BP	38	2	0.022734
GO:0019693	ribose phosphate metabolic process	BP	456	7	0.0228334
GO:0035107	appendage morphogenesis	BP	175	4	0.0229617
GO:0035108	limb morphogenesis	BP	175	4	0.0229617
GO:0050792	regulation of viral process	BP	175	4	0.0229617
GO:0090066	regulation of anatomical structure size	BP	562	8	0.0230663
GO:0030175	filopodium	CC	99	3	0.0231357
GO:2001237	negative regulation of extrinsic apoptotic signaling pathway	BP	99	3	0.0231357
GO:0031594	neuromuscular junction	CC	99	3	0.0231357
GO:0002532	production of molecular mediator involved in inflammatory response	BP	99	3	0.0231357
GO:1901019	regulation of calcium ion transmembrane transporter activity	BP	99	3	0.0231357
GO:0048864	stem cell development	BP	99	3	0.0231357
GO:0010959	regulation of metal ion transport	BP	458	7	0.0233143
GO:0032635	interleukin-6 production	BP	176	4	0.0233868
GO:0031060	regulation of histone methylation	BP	100	3	0.0237465
GO:0001817	regulation of cytokine production	BP	787	10	0.023778
GO:0051100	negative regulation of binding	BP	177	4	0.0238165
GO:1903531	negative regulation of secretion by cell	BP	177	4	0.0238165
GO:0016859	cis-trans isomerase activity	MF	39	2	0.0238677
GO:0090162	establishment of epithelial cell polarity	BP	39	2	0.0238677
GO:0040001	establishment of mitotic spindle localization	BP	39	2	0.0238677
GO:0002068	glandular epithelial cell development	BP	39	2	0.0238677
GO:0097431	mitotic spindle pole	CC	39	2	0.0238677
GO:0010661	positive regulation of muscle cell apoptotic process	BP	39	2	0.0238677
GO:0005730	nucleolus	CC	903	11	0.0239026
GO:0060271	cilium assembly	BP	360	6	0.0240158
GO:0045444	fat cell differentiation	BP	265	5	0.0240351
GO:0065004	protein-DNA complex assembly	BP	178	4	0.0242511
GO:0043487	regulation of RNA stability	BP	178	4	0.0242511
GO:0102343	3-hydroxy-arachidoyl-CoA dehydratase activity	MF	4	1	0.0242952
GO:0102344	3-hydroxy-behenoyl-CoA dehydratase activity	MF	4	1	0.0242952
GO:0102345	3-hydroxy-lignoceroyl-CoA dehydratase activity	MF	4	1	0.0242952
GO:0030043	actin filament fragmentation	BP	4	1	0.0242952
GO:0006710	androgen catabolic process	BP	4	1	0.0242952
GO:0090651	apical cytoplasm	CC	4	1	0.0242952
GO:0002538	arachidonic acid metabolite production involved in inflammatory response	BP	4	1	0.0242952
GO:0003213	cardiac right atrium morphogenesis	BP	4	1	0.0242952
GO:1905232	cellular response to L-glutamate	BP	4	1	0.0242952
GO:0021698	cerebellar cortex structural organization	BP	4	1	0.0242952
GO:0061642	chemoattraction of axon	BP	4	1	0.0242952
GO:0008623	CHRAC	CC	4	1	0.0242952
GO:0007386	compartment pattern specification	BP	4	1	0.0242952
GO:0022007	convergent extension involved in neural plate elongation	BP	4	1	0.0242952
GO:0097124	cyclin A2-CDK2 complex	CC	4	1	0.0242952
GO:0005519	cytoskeletal regulatory protein binding	MF	4	1	0.0242952
GO:1990722	DAPK1-calmodulin complex	CC	4	1	0.0242952
GO:0036145	dendritic cell homeostasis	BP	4	1	0.0242952
GO:0019784	deNEDDylase activity	MF	4	1	0.0242952
GO:0003918	DNA topoisomerase type II (double strand cut, ATP-hydrolyzing) activity	MF	4	1	0.0242952
GO:0060743	epithelial cell maturation involved in prostate gland development	BP	4	1	0.0242952
GO:0008622	epsilon DNA polymerase complex	CC	4	1	0.0242952
GO:0048104	establishment of body hair or bristle planar orientation	BP	4	1	0.0242952
GO:0048105	establishment of body hair planar orientation	BP	4	1	0.0242952
GO:0030950	establishment or maintenance of actin cytoskeleton polarity	BP	4	1	0.0242952
GO:0071963	establishment or maintenance of cell polarity regulating cell shape	BP	4	1	0.0242952
GO:0051309	female meiosis chromosome separation	BP	4	1	0.0242952
GO:0046952	ketone body catabolic process	BP	4	1	0.0242952
GO:0006564	L-serine biosynthetic process	BP	4	1	0.0242952
GO:0006272	leading strand elongation	BP	4	1	0.0242952
GO:0101024	mitotic nuclear membrane organization	BP	4	1	0.0242952
GO:0007084	mitotic nuclear membrane reassembly	BP	4	1	0.0242952
GO:0060125	negative regulation of growth hormone secretion	BP	4	1	0.0242952
GO:0060686	negative regulation of prostatic bud formation	BP	4	1	0.0242952
GO:0014022	neural plate elongation	BP	4	1	0.0242952
GO:1904094	positive regulation of autophagic cell death	BP	4	1	0.0242952
GO:1901321	positive regulation of heart induction	BP	4	1	0.0242952
GO:0090082	positive regulation of heart induction by negative regulation of canonical Wnt signaling pathway	BP	4	1	0.0242952
GO:0035332	positive regulation of hippo signaling	BP	4	1	0.0242952
GO:0045797	positive regulation of intestinal cholesterol absorption	BP	4	1	0.0242952
GO:1901995	positive regulation of meiotic cell cycle phase transition	BP	4	1	0.0242952
GO:1904874	positive regulation of telomerase RNA localization to Cajal body	BP	4	1	0.0242952
GO:0045901	positive regulation of translational elongation	BP	4	1	0.0242952
GO:0001648	proteinase-activated receptor activity	MF	4	1	0.0242952
GO:0035189	Rb-E2F complex	CC	4	1	0.0242952
GO:0000320	re-entry into mitotic cell cycle	BP	4	1	0.0242952
GO:0000821	regulation of arginine metabolic process	BP	4	1	0.0242952
GO:0098904	regulation of AV node cell action potential	BP	4	1	0.0242952
GO:1900208	regulation of cardiolipin metabolic process	BP	4	1	0.0242952
GO:0010724	regulation of definitive erythrocyte differentiation	BP	4	1	0.0242952
GO:0032875	regulation of DNA endoreduplication	BP	4	1	0.0242952
GO:0090081	regulation of heart induction by regulation of canonical Wnt signaling pathway	BP	4	1	0.0242952
GO:1905446	regulation of mitochondrial ATP synthesis coupled electron transport	BP	4	1	0.0242952
GO:1901329	regulation of odontoblast differentiation	BP	4	1	0.0242952
GO:0060281	regulation of oocyte development	BP	4	1	0.0242952
GO:1905879	regulation of oogenesis	BP	4	1	0.0242952
GO:1902308	regulation of peptidyl-serine dephosphorylation	BP	4	1	0.0242952
GO:0099566	regulation of postsynaptic cytosolic calcium ion concentration	BP	4	1	0.0242952
GO:0002528	regulation of vascular permeability involved in acute inflammatory response	BP	4	1	0.0242952
GO:0016259	selenocysteine metabolic process	BP	4	1	0.0242952
GO:0001757	somite specification	BP	4	1	0.0242952
GO:0033765	steroid dehydrogenase activity, acting on the CH-CH group of donors	MF	4	1	0.0242952
GO:0015057	thrombin-activated receptor activity	MF	4	1	0.0242952
GO:0099553	trans-synaptic signaling by endocannabinoid, modulating synaptic transmission	BP	4	1	0.0242952
GO:0099552	trans-synaptic signaling by lipid, modulating synaptic transmission	BP	4	1	0.0242952
GO:0017129	triglyceride binding	MF	4	1	0.0242952
GO:0031800	type 3 metabotropic glutamate receptor binding	MF	4	1	0.0242952
GO:0060157	urinary bladder development	BP	4	1	0.0242952
GO:0102158	very-long-chain 3-hydroxyacyl-CoA dehydratase activity	MF	4	1	0.0242952
GO:0019042	viral latency	BP	4	1	0.0242952
GO:0007223	Wnt signaling pathway, calcium modulating pathway	BP	4	1	0.0242952
GO:0045185	maintenance of protein location	BP	101	3	0.0243659
GO:1903312	negative regulation of mRNA metabolic process	BP	101	3	0.0243659
GO:0048525	negative regulation of viral process	BP	101	3	0.0243659
GO:0014066	regulation of phosphatidylinositol 3-kinase signaling	BP	101	3	0.0243659
GO:0048609	multicellular organismal reproductive process	BP	907	11	0.0245856
GO:0097061	dendritic spine organization	BP	102	3	0.0249939
GO:0014033	neural crest cell differentiation	BP	102	3	0.0249939
GO:0021680	cerebellar Purkinje cell layer development	BP	40	2	0.0250242
GO:0001965	G-protein alpha-subunit binding	MF	40	2	0.0250242
GO:1901020	negative regulation of calcium ion transmembrane transporter activity	BP	40	2	0.0250242
GO:0051647	nucleus localization	BP	40	2	0.0250242
GO:0010591	regulation of lamellipodium assembly	BP	40	2	0.0250242
GO:0070849	response to epidermal growth factor	BP	40	2	0.0250242
GO:0003013	circulatory system process	BP	571	8	0.0250465
GO:0032886	regulation of microtubule-based process	BP	268	5	0.0250737
GO:0001890	placenta development	BP	180	4	0.0251345
GO:1902905	positive regulation of supramolecular fiber organization	BP	180	4	0.0251345
GO:0016573	histone acetylation	BP	181	4	0.0255835
GO:0010608	post-transcriptional regulation of gene expression	BP	575	8	0.0259638
GO:0006644	phospholipid metabolic process	BP	367	6	0.0260671
GO:0008608	attachment of spindle microtubules to kinetochore	BP	41	2	0.0262031
GO:0003230	cardiac atrium development	BP	41	2	0.0262031
GO:0005109	frizzled binding	MF	41	2	0.0262031
GO:0060603	mammary gland duct morphogenesis	BP	41	2	0.0262031
GO:0030513	positive regulation of BMP signaling pathway	BP	41	2	0.0262031
GO:0044255	cellular lipid metabolic process	BP	1035	12	0.026235
GO:0090630	activation of GTPase activity	BP	104	3	0.0262762
GO:0055013	cardiac muscle cell development	BP	104	3	0.0262762
GO:0030510	regulation of BMP signaling pathway	BP	104	3	0.0262762
GO:0051153	regulation of striated muscle cell differentiation	BP	104	3	0.0262762
GO:0010876	lipid localization	BP	470	7	0.0263471
GO:0060041	retina development in camera-type eye	BP	183	4	0.0264958
GO:0034599	cellular response to oxidative stress	BP	273	5	0.0268679
GO:0048588	developmental cell growth	BP	273	5	0.0268679
GO:0034764	positive regulation of transmembrane transport	BP	273	5	0.0268679
GO:0010942	positive regulation of cell death	BP	690	9	0.0269798
GO:0006898	receptor-mediated endocytosis	BP	274	5	0.0272364
GO:1901135	carbohydrate derivative metabolic process	BP	1041	12	0.0272652
GO:0061081	positive regulation of myeloid leukocyte cytokine production involved in immune response	BP	42	2	0.0274042
GO:0006220	pyrimidine nucleotide metabolic process	BP	42	2	0.0274042
GO:0010464	regulation of mesenchymal cell proliferation	BP	42	2	0.0274042
GO:1903725	regulation of phospholipid metabolic process	BP	42	2	0.0274042
GO:0097553	calcium ion transmembrane import into cytosol	BP	185	4	0.0274274
GO:0071897	DNA biosynthetic process	BP	185	4	0.0274274
GO:0032680	regulation of tumor necrosis factor production	BP	186	4	0.0279005
GO:0021761	limbic system development	BP	107	3	0.0282646
GO:0009060	aerobic respiration	BP	187	4	0.0283784
GO:0071773	cellular response to BMP stimulus	BP	187	4	0.0283784
GO:0043271	negative regulation of ion transport	BP	187	4	0.0283784
GO:0043409	negative regulation of MAPK cascade	BP	187	4	0.0283784
GO:1905952	regulation of lipid localization	BP	187	4	0.0283784
GO:0071772	response to BMP	BP	187	4	0.0283784
GO:0005246	calcium channel regulator activity	MF	43	2	0.0286271
GO:0035883	enteroendocrine cell differentiation	BP	43	2	0.0286271
GO:0018024	histone-lysine N-methyltransferase activity	MF	43	2	0.0286271
GO:0050919	negative chemotaxis	BP	43	2	0.0286271
GO:0009124	nucleoside monophosphate biosynthetic process	BP	43	2	0.0286271
GO:0051281	positive regulation of release of sequestered calcium ion into cytosol	BP	43	2	0.0286271
GO:0010453	regulation of cell fate commitment	BP	43	2	0.0286271
GO:0017069	snRNA binding	MF	43	2	0.0286271
GO:0030496	midbody	CC	188	4	0.0288612
GO:0090079	translation regulator activity, nucleic acid binding	MF	108	3	0.0289447
GO:1903555	regulation of tumor necrosis factor superfamily cytokine production	BP	189	4	0.0293489
GO:0098590	plasma membrane region	CC	1299	14	0.0294819
GO:0002377	immunoglobulin production	BP	280	5	0.0295145
GO:0008094	ATP-dependent activity, acting on DNA	MF	109	3	0.0296334
GO:0003774	cytoskeletal motor activity	MF	109	3	0.0296334
GO:0006304	DNA modification	BP	109	3	0.0296334
GO:0016525	negative regulation of angiogenesis	BP	109	3	0.0296334
GO:2001252	positive regulation of chromosome organization	BP	109	3	0.0296334
GO:0030516	regulation of axon extension	BP	109	3	0.0296334
GO:0085029	extracellular matrix assembly	BP	44	2	0.0298715
GO:0046839	phospholipid dephosphorylation	BP	44	2	0.0298715
GO:0071168	protein localization to chromatin	BP	44	2	0.0298715
GO:0072521	purine-containing compound metabolic process	BP	483	7	0.0299256
GO:0018812	3-hydroxyacyl-CoA dehydratase activity	MF	5	1	0.0302767
GO:1990051	activation of protein kinase C activity	BP	5	1	0.0302767
GO:0010856	adenylate cyclase activator activity	MF	5	1	0.0302767
GO:0030263	apoptotic chromosome condensation	BP	5	1	0.0302767
GO:0036310	ATP-dependent DNA/DNA annealing activity	MF	5	1	0.0302767
GO:0003289	atrial septum primum morphogenesis	BP	5	1	0.0302767
GO:0006285	base-excision repair, AP site formation	BP	5	1	0.0302767
GO:0035984	cellular response to trichostatin A	BP	5	1	0.0302767
GO:0061643	chemorepulsion of axon	BP	5	1	0.0302767
GO:0044316	cone cell pedicle	CC	5	1	0.0302767
GO:0043400	cortisol secretion	BP	5	1	0.0302767
GO:0097187	dentinogenesis	BP	5	1	0.0302767
GO:0060666	dichotomous subdivision of terminal units involved in salivary gland branching	BP	5	1	0.0302767
GO:0042023	DNA endoreduplication	BP	5	1	0.0302767
GO:0015616	DNA translocase activity	MF	5	1	0.0302767
GO:0060750	epithelial cell proliferation involved in mammary gland duct elongation	BP	5	1	0.0302767
GO:0021934	hindbrain tangential cell migration	BP	5	1	0.0302767
GO:0046976	histone methyltransferase activity (H3-K27 specific)	MF	5	1	0.0302767
GO:0002085	inhibition of neuroepithelial cell differentiation	BP	5	1	0.0302767
GO:0006550	isoleucine catabolic process	BP	5	1	0.0302767
GO:0036022	limb joint morphogenesis	BP	5	1	0.0302767
GO:0051754	meiotic sister chromatid cohesion, centromeric	BP	5	1	0.0302767
GO:0097325	melanocyte proliferation	BP	5	1	0.0302767
GO:0007494	midgut development	BP	5	1	0.0302767
GO:0003150	muscular septum morphogenesis	BP	5	1	0.0302767
GO:0070100	negative regulation of chemokine-mediated signaling pathway	BP	5	1	0.0302767
GO:2000847	negative regulation of corticosteroid hormone secretion	BP	5	1	0.0302767
GO:2000850	negative regulation of glucocorticoid secretion	BP	5	1	0.0302767
GO:0010730	negative regulation of hydrogen peroxide biosynthetic process	BP	5	1	0.0302767
GO:0045608	negative regulation of inner ear auditory receptor cell differentiation	BP	5	1	0.0302767
GO:2000981	negative regulation of inner ear receptor cell differentiation	BP	5	1	0.0302767
GO:0010593	negative regulation of lamellipodium assembly	BP	5	1	0.0302767
GO:0045632	negative regulation of mechanoreceptor differentiation	BP	5	1	0.0302767
GO:0048022	negative regulation of melanin biosynthetic process	BP	5	1	0.0302767
GO:1900377	negative regulation of secondary metabolite biosynthetic process	BP	5	1	0.0302767
GO:2000832	negative regulation of steroid hormone secretion	BP	5	1	0.0302767
GO:0060633	negative regulation of transcription initiation by RNA polymerase II	BP	5	1	0.0302767
GO:0061044	negative regulation of vascular wound healing	BP	5	1	0.0302767
GO:0015288	porin activity	MF	5	1	0.0302767
GO:1905821	positive regulation of chromosome condensation	BP	5	1	0.0302767
GO:0051343	positive regulation of cyclic-nucleotide phosphodiesterase activity	BP	5	1	0.0302767
GO:0048818	positive regulation of hair follicle maturation	BP	5	1	0.0302767
GO:1904480	positive regulation of intestinal absorption	BP	5	1	0.0302767
GO:1904731	positive regulation of intestinal lipid absorption	BP	5	1	0.0302767
GO:1902462	positive regulation of mesenchymal stem cell proliferation	BP	5	1	0.0302767
GO:1904457	positive regulation of neuronal action potential	BP	5	1	0.0302767
GO:0004668	protein-arginine deiminase activity	MF	5	1	0.0302767
GO:0051462	regulation of cortisol secretion	BP	5	1	0.0302767
GO:0090381	regulation of heart induction	BP	5	1	0.0302767
GO:0100012	regulation of heart induction by canonical Wnt signaling pathway	BP	5	1	0.0302767
GO:1902460	regulation of mesenchymal stem cell proliferation	BP	5	1	0.0302767
GO:1902498	regulation of protein autoubiquitination	BP	5	1	0.0302767
GO:2000121	regulation of removal of superoxide radicals	BP	5	1	0.0302767
GO:1900133	regulation of renin secretion into blood stream	BP	5	1	0.0302767
GO:2000097	regulation of smooth muscle cell-matrix adhesion	BP	5	1	0.0302767
GO:0051884	regulation of timing of anagen	BP	5	1	0.0302767
GO:0035983	response to trichostatin A	BP	5	1	0.0302767
GO:0090666	scaRNA localization to Cajal body	BP	5	1	0.0302767
GO:0014834	skeletal muscle satellite cell maintenance involved in skeletal muscle regeneration	BP	5	1	0.0302767
GO:0060023	soft palate development	BP	5	1	0.0302767
GO:0007057	spindle assembly involved in female meiosis I	BP	5	1	0.0302767
GO:0021678	third ventricle development	BP	5	1	0.0302767
GO:0009826	unidimensional cell growth	BP	5	1	0.0302767
GO:0055006	cardiac cell development	BP	110	3	0.0303308
GO:0033865	nucleoside bisphosphate metabolic process	BP	110	3	0.0303308
GO:2000243	positive regulation of reproductive process	BP	110	3	0.0303308
GO:0034032	purine nucleoside bisphosphate metabolic process	BP	110	3	0.0303308
GO:0033875	ribonucleoside bisphosphate metabolic process	BP	110	3	0.0303308
GO:0018393	internal peptidyl-lysine acetylation	BP	191	4	0.0303389
GO:0006475	internal protein amino acid acetylation	BP	191	4	0.0303389
GO:1904064	positive regulation of cation transmembrane transport	BP	191	4	0.0303389
GO:0046486	glycerolipid metabolic process	BP	382	6	0.0308478
GO:2000181	negative regulation of blood vessel morphogenesis	BP	111	3	0.0310368
GO:0106027	neuron projection organization	BP	111	3	0.0310368
GO:0051219	phosphoprotein binding	MF	111	3	0.0310368
GO:0001569	branching involved in blood vessel morphogenesis	BP	45	2	0.0311372
GO:0016925	protein sumoylation	BP	45	2	0.0311372
GO:0010935	regulation of macrophage cytokine production	BP	45	2	0.0311372
GO:0019752	carboxylic acid metabolic process	BP	942	11	0.0311816
GO:0050821	protein stabilization	BP	193	4	0.0313484
GO:0032640	tumor necrosis factor production	BP	193	4	0.0313484
GO:1901343	negative regulation of vasculature development	BP	112	3	0.0317514
GO:1905477	positive regulation of protein localization to membrane	BP	112	3	0.0317514
GO:0006629	lipid metabolic process	BP	1441	15	0.0321745
GO:0021696	cerebellar cortex morphogenesis	BP	46	2	0.0324237
GO:0071542	dopaminergic neuron differentiation	BP	46	2	0.0324237
GO:0030517	negative regulation of axon extension	BP	46	2	0.0324237
GO:0005637	nuclear inner membrane	CC	46	2	0.0324237
GO:0055023	positive regulation of cardiac muscle tissue growth	BP	46	2	0.0324237
GO:2000273	positive regulation of signaling receptor activity	BP	46	2	0.0324237
GO:0072523	purine-containing compound catabolic process	BP	46	2	0.0324237
GO:0098662	inorganic cation transmembrane transport	BP	715	9	0.0327794
GO:2001257	regulation of cation channel activity	BP	196	4	0.0328994
GO:0071706	tumor necrosis factor superfamily cytokine production	BP	196	4	0.0328994
GO:0044782	cilium organization	BP	388	6	0.0329106
GO:0051607	defense response to virus	BP	289	5	0.0331517
GO:0048477	oogenesis	BP	114	3	0.0332063
GO:0140546	defense response to symbiont	BP	290	5	0.0335723
GO:1900087	positive regulation of G1/S transition of mitotic cell cycle	BP	47	2	0.0337308
GO:0043114	regulation of vascular permeability	BP	47	2	0.0337308
GO:0007259	receptor signaling pathway via JAK-STAT	BP	198	4	0.033958
GO:0098798	mitochondrial protein-containing complex	CC	291	5	0.0339962
GO:0006401	RNA catabolic process	BP	291	5	0.0339962
GO:0043065	positive regulation of apoptotic process	BP	607	8	0.0341592
GO:0006874	cellular calcium ion homeostasis	BP	292	5	0.0344235
GO:0016740	transferase activity	MF	2242	21	0.0344593
GO:0035064	methylated histone binding	MF	116	3	0.0346955
GO:0140034	methylation-dependent protein binding	MF	116	3	0.0346955
GO:0043436	oxoacid metabolic process	BP	960	11	0.0350276
GO:0043197	dendritic spine	CC	200	4	0.0350363
GO:0015931	nucleobase-containing compound transport	BP	200	4	0.0350363
GO:0045197	establishment or maintenance of epithelial cell apical/basal polarity	BP	48	2	0.0350583
GO:0042645	mitochondrial nucleoid	CC	48	2	0.0350583
GO:0009295	nucleoid	CC	48	2	0.0350583
GO:0051972	regulation of telomerase activity	BP	48	2	0.0350583
GO:0032813	tumor necrosis factor receptor superfamily binding	MF	48	2	0.0350583
GO:0016071	mRNA metabolic process	BP	724	9	0.0350644
GO:0005929	cilium	CC	725	9	0.0353249
GO:0009206	purine ribonucleoside triphosphate biosynthetic process	BP	117	3	0.0354528
GO:0032504	multicellular organism reproduction	BP	962	11	0.0354747
GO:1905475	regulation of protein localization to membrane	BP	201	4	0.0355828
GO:0062023	collagen-containing extracellular matrix	CC	396	6	0.0357978
GO:0016020	membrane	CC	9789	72	0.0360785
GO:0006469	negative regulation of protein kinase activity	BP	202	4	0.0361342
GO:0031056	regulation of histone modification	BP	202	4	0.0361342
GO:0003924	GTPase activity	MF	296	5	0.0361657
GO:0009145	purine nucleoside triphosphate biosynthetic process	BP	118	3	0.0362187
GO:0060414	aorta smooth muscle tissue morphogenesis	BP	6	1	0.0362217
GO:0060842	arterial endothelial cell differentiation	BP	6	1	0.0362217
GO:0009912	auditory receptor cell fate commitment	BP	6	1	0.0362217
GO:0032059	bleb	CC	6	1	0.0362217
GO:0060751	branch elongation involved in mammary gland duct branching	BP	6	1	0.0362217
GO:0035787	cell migration involved in kidney development	BP	6	1	0.0362217
GO:0071529	cementum mineralization	BP	6	1	0.0362217
GO:0034080	CENP-A containing chromatin assembly	BP	6	1	0.0362217
GO:0090724	central region of growth cone	CC	6	1	0.0362217
GO:0060718	chorionic trophoblast cell differentiation	BP	6	1	0.0362217
GO:0042583	chromaffin granule	CC	6	1	0.0362217
GO:0031055	chromatin remodeling at centromere	BP	6	1	0.0362217
GO:0032133	chromosome passenger complex	CC	6	1	0.0362217
GO:0032053	ciliary basal body organization	BP	6	1	0.0362217
GO:0048852	diencephalon morphogenesis	BP	6	1	0.0362217
GO:0036072	direct ossification	BP	6	1	0.0362217
GO:0005528	FK506 binding	MF	6	1	0.0362217
GO:0072104	glomerular capillary formation	BP	6	1	0.0362217
GO:0072103	glomerulus vasculature morphogenesis	BP	6	1	0.0362217
GO:0006545	glycine biosynthetic process	BP	6	1	0.0362217
GO:0005131	growth hormone receptor binding	MF	6	1	0.0362217
GO:0097457	hippocampal mossy fiber	CC	6	1	0.0362217
GO:0071204	histone pre-mRNA 3'end processing complex	CC	6	1	0.0362217
GO:0035174	histone serine kinase activity	MF	6	1	0.0362217
GO:0060120	inner ear receptor cell fate commitment	BP	6	1	0.0362217
GO:0001957	intramembranous ossification	BP	6	1	0.0362217
GO:0004448	isocitrate dehydrogenase [NAD(P)+] activity	MF	6	1	0.0362217
GO:1990254	keratin filament binding	MF	6	1	0.0362217
GO:0005638	lamin filament	CC	6	1	0.0362217
GO:0004465	lipoprotein lipase activity	MF	6	1	0.0362217
GO:0051661	maintenance of centrosome location	BP	6	1	0.0362217
GO:0097168	mesenchymal stem cell proliferation	BP	6	1	0.0362217
GO:0140492	metal-dependent deubiquitinase activity	MF	6	1	0.0362217
GO:0006398	mRNA 3'-end processing by stem-loop binding and cleavage	BP	6	1	0.0362217
GO:0032466	negative regulation of cytokinesis	BP	6	1	0.0362217
GO:2000143	negative regulation of DNA-templated transcription initiation	BP	6	1	0.0362217
GO:0003105	negative regulation of glomerular filtration	BP	6	1	0.0362217
GO:0035509	negative regulation of myosin-light-chain-phosphatase activity	BP	6	1	0.0362217
GO:0021631	optic nerve morphogenesis	BP	6	1	0.0362217
GO:1903490	positive regulation of mitotic cytokinesis	BP	6	1	0.0362217
GO:0150012	positive regulation of neuron projection arborization	BP	6	1	0.0362217
GO:1904778	positive regulation of protein localization to cell cortex	BP	6	1	0.0362217
GO:0070245	positive regulation of thymocyte apoptotic process	BP	6	1	0.0362217
GO:1902463	protein localization to cell leading edge	BP	6	1	0.0362217
GO:0072014	proximal tubule development	BP	6	1	0.0362217
GO:2000564	regulation of CD8-positive, alpha-beta T cell proliferation	BP	6	1	0.0362217
GO:1905462	regulation of DNA duplex unwinding	BP	6	1	0.0362217
GO:0060685	regulation of prostatic bud formation	BP	6	1	0.0362217
GO:0003284	septum primum development	BP	6	1	0.0362217
GO:0001739	sex chromatin	CC	6	1	0.0362217
GO:0007056	spindle assembly involved in female meiosis	BP	6	1	0.0362217
GO:0046654	tetrahydrofolate biosynthetic process	BP	6	1	0.0362217
GO:0031802	type 5 metabotropic glutamate receptor binding	MF	6	1	0.0362217
GO:0089701	U2AF complex	CC	6	1	0.0362217
GO:0008121	ubiquinol-cytochrome-c reductase activity	MF	6	1	0.0362217
GO:0038085	vascular endothelial growth factor binding	MF	6	1	0.0362217
GO:0015485	cholesterol binding	MF	49	2	0.0364057
GO:0009262	deoxyribonucleotide metabolic process	BP	49	2	0.0364057
GO:0030219	megakaryocyte differentiation	BP	49	2	0.0364057
GO:0030901	midbrain development	BP	49	2	0.0364057
[truncated: 20,878 more rows]

## Sheet: P6 GO Network
	Term	Ont	N	DE	P.DE
GO:0005622	intracellular anatomical structure	CC	14427	157	2.28741e-34
GO:0043229	intracellular organelle	CC	12764	145	4.81373e-30
GO:0043226	organelle	CC	13090	146	1.58781e-29
GO:0110165	cellular anatomical entity	CC	19319	168	5.10794e-28
GO:0005488	binding	MF	14122	149	6.66902e-28
GO:0043227	membrane-bounded organelle	CC	12160	138	8.37607e-27
GO:0005515	protein binding	MF	9601	122	7.75129e-26
GO:0043231	intracellular membrane-bounded organelle	CC	11688	134	1.10799e-25
GO:0007049	cell cycle	BP	1792	54	6.81438e-25
GO:0043232	intracellular non-membrane-bounded organelle	CC	4532	83	7.74512e-25
GO:0043228	non-membrane-bounded organelle	CC	4533	83	7.86262e-25
GO:0005737	cytoplasm	CC	11590	132	1.33871e-24
GO:0009987	cellular process	BP	17457	159	1.79139e-24
GO:0000278	mitotic cell cycle	BP	900	40	2.67303e-24
GO:0022402	cell cycle process	BP	1216	45	3.95817e-24
GO:0005634	nucleus	CC	7312	103	2.70454e-23
GO:1903047	mitotic cell cycle process	BP	754	35	7.19279e-22
GO:0051726	regulation of cell cycle	BP	1077	40	1.86062e-21
GO:0016043	cellular component organization	BP	6314	91	2.73718e-20
GO:0071840	cellular component organization or biogenesis	BP	6508	92	5.4408e-20
GO:0044238	primary metabolic process	BP	10063	116	7.26925e-20
GO:0048523	negative regulation of cellular process	BP	4964	79	1.60138e-19
GO:0071704	organic substance metabolic process	BP	11065	121	3.19305e-19
GO:0006807	nitrogen compound metabolic process	BP	9487	111	5.16868e-19
GO:0048519	negative regulation of biological process	BP	5706	84	7.26647e-19
GO:0008152	metabolic process	BP	11517	122	3.17763e-18
GO:0044237	cellular metabolic process	BP	9550	110	3.54715e-18
GO:0044770	cell cycle phase transition	BP	545	27	1.08053e-17
GO:0050789	regulation of biological process	BP	12622	127	1.74047e-17
GO:0010564	regulation of cell cycle process	BP	726	30	2.0534e-17
GO:0032502	developmental process	BP	6729	89	3.47962e-17
GO:0065007	biological regulation	BP	13293	130	4.20644e-17
GO:0050794	regulation of cellular process	BP	11858	122	4.60432e-17
GO:0032991	protein-containing complex	CC	5859	82	6.13242e-17
GO:0044772	mitotic cell cycle phase transition	BP	451	24	1.63354e-16
GO:0005694	chromosome	CC	1273	36	1.39175e-15
GO:0043170	macromolecule metabolic process	BP	9450	104	3.58931e-15
GO:0051276	chromosome organization	BP	529	24	5.67402e-15
GO:0048856	anatomical structure development	BP	6294	81	1.59236e-14
GO:0048522	positive regulation of cellular process	BP	6008	78	4.53017e-14
GO:0019899	enzyme binding	MF	2328	46	5.06244e-14
GO:0005856	cytoskeleton	CC	2292	45	1.29339e-13
GO:0048518	positive regulation of biological process	BP	6684	82	1.52431e-13
GO:0048513	animal organ development	BP	3785	59	1.53773e-13
GO:0051128	regulation of cellular component organization	BP	2502	47	1.58216e-13
GO:0007275	multicellular organism development	BP	5405	72	2.40051e-13
GO:0070013	intracellular organelle lumen	CC	4544	65	2.72454e-13
GO:0031974	membrane-enclosed lumen	CC	4545	65	2.75277e-13
GO:0043233	organelle lumen	CC	4545	65	2.75277e-13
GO:0099080	supramolecular complex	CC	1289	33	4.03972e-13
GO:0030154	cell differentiation	BP	4585	65	4.14663e-13
GO:1901360	organic cyclic compound metabolic process	BP	5866	75	4.58535e-13
GO:0048869	cellular developmental process	BP	4608	65	5.23561e-13
GO:0000280	nuclear division	BP	478	21	5.90385e-13
GO:0006139	nucleobase-containing compound metabolic process	BP	5403	71	7.82444e-13
GO:0046483	heterocycle metabolic process	BP	5545	72	8.78101e-13
GO:1901987	regulation of cell cycle phase transition	BP	434	20	9.08981e-13
GO:0051171	regulation of nitrogen compound metabolic process	BP	5588	72	1.29473e-12
GO:0006725	cellular aromatic compound metabolic process	BP	5628	72	1.85035e-12
GO:0007346	regulation of mitotic cell cycle	BP	509	21	1.95326e-12
GO:0080090	regulation of primary metabolic process	BP	5776	73	2.13935e-12
GO:0060255	regulation of macromolecule metabolic process	BP	6318	77	2.24793e-12
GO:0031323	regulation of cellular metabolic process	BP	5522	71	2.30316e-12
GO:0097159	organic cyclic compound binding	MF	5549	71	2.92775e-12
GO:0006950	response to stress	BP	4073	59	3.56895e-12
GO:0048285	organelle fission	BP	531	21	4.34359e-12
GO:1901363	heterocyclic compound binding	MF	5467	70	4.49129e-12
GO:0048731	system development	BP	4580	63	4.49584e-12
GO:0019222	regulation of metabolic process	BP	6839	80	5.36597e-12
GO:0006996	organelle organization	BP	3435	53	6.62349e-12
GO:0034641	cellular nitrogen compound metabolic process	BP	6259	75	1.29652e-11
GO:1901990	regulation of mitotic cell cycle phase transition	BP	342	17	1.55209e-11
GO:0051301	cell division	BP	641	22	2.04894e-11
GO:0044877	protein-containing complex binding	MF	1584	34	2.18262e-11
GO:0051179	localization	BP	5395	68	2.32092e-11
GO:0051641	cellular localization	BP	3452	52	2.78652e-11
GO:0098813	nuclear chromosome segregation	BP	306	16	2.97976e-11
GO:0000785	chromatin	CC	659	22	3.48781e-11
GO:0065009	regulation of molecular function	BP	2597	44	3.66697e-11
GO:0050793	regulation of developmental process	BP	2729	45	5.04826e-11
GO:0007059	chromosome segregation	BP	369	17	5.09769e-11
GO:0015630	microtubule cytoskeleton	CC	1292	30	6.04211e-11
GO:0005829	cytosol	CC	3898	55	7.46479e-11
GO:1901564	organonitrogen compound metabolic process	BP	6344	74	7.47045e-11
GO:0009058	biosynthetic process	BP	5669	69	7.60222e-11
GO:0033036	macromolecule localization	BP	2988	47	8.22428e-11
GO:0050896	response to stimulus	BP	10148	99	1.24924e-10
GO:0031981	nuclear lumen	CC	4103	56	1.68402e-10
GO:0006259	DNA metabolic process	BP	1033	26	2.4402e-10
GO:1901576	organic substance biosynthetic process	BP	5561	67	2.71236e-10
GO:0044843	cell cycle G1/S phase transition	BP	257	14	3.14543e-10
GO:0061061	muscle structure development	BP	741	22	3.21526e-10
GO:0044249	cellular biosynthetic process	BP	5484	66	4.22774e-10
GO:0000819	sister chromatid segregation	BP	219	13	4.83498e-10
GO:0033554	cellular response to stress	BP	1978	36	4.96385e-10
GO:0090304	nucleic acid metabolic process	BP	4875	61	6.09116e-10
GO:0010604	positive regulation of macromolecule metabolic process	BP	3525	50	6.44198e-10
GO:0022008	neurogenesis	BP	1907	35	7.28802e-10
GO:0008104	protein localization	BP	2533	41	8.05858e-10
GO:0070727	cellular macromolecule localization	BP	2539	41	8.64432e-10
GO:0051173	positive regulation of nitrogen compound metabolic process	BP	3094	46	8.8598e-10
GO:0099512	supramolecular fiber	CC	943	24	1.03299e-09
GO:0036211	protein modification process	BP	3463	49	1.10964e-09
GO:0099081	supramolecular polymer	CC	951	24	1.22013e-09
GO:0000775	chromosome, centromeric region	CC	242	13	1.63759e-09
GO:0051246	regulation of protein metabolic process	BP	2600	41	1.74085e-09
GO:0098687	chromosomal region	CC	348	15	1.81606e-09
GO:1901362	organic cyclic compound biosynthetic process	BP	4002	53	1.91131e-09
GO:0005654	nucleoplasm	CC	3641	50	1.95777e-09
GO:0009888	tissue development	BP	2088	36	2.11768e-09
GO:0043412	macromolecule modification	BP	3651	50	2.14916e-09
GO:0051338	regulation of transferase activity	BP	825	22	2.34248e-09
GO:0060322	head development	BP	751	21	2.42771e-09
GO:0032501	multicellular organismal process	BP	8748	87	2.43353e-09
GO:0045787	positive regulation of cell cycle	BP	358	15	2.6671e-09
GO:0005819	spindle	CC	360	15	2.87592e-09
GO:0050790	regulation of catalytic activity	BP	1815	33	3.09077e-09
GO:0031325	positive regulation of cellular metabolic process	BP	3103	45	3.13357e-09
GO:0140014	mitotic nuclear division	BP	309	14	3.41497e-09
GO:0006796	phosphate-containing compound metabolic process	BP	2773	42	3.46589e-09
GO:0008283	cell population proliferation	BP	2130	36	3.58368e-09
GO:0051716	cellular response to stimulus	BP	8365	84	3.8266e-09
GO:0051130	positive regulation of cellular component organization	BP	1183	26	4.18915e-09
GO:0006793	phosphorus metabolic process	BP	2795	42	4.37541e-09
GO:0009893	positive regulation of metabolic process	BP	3872	51	5.29657e-09
GO:0010605	negative regulation of macromolecule metabolic process	BP	2929	43	5.44647e-09
GO:0090068	positive regulation of cell cycle process	BP	269	13	5.86232e-09
GO:0048699	generation of neurons	BP	1670	31	6.23529e-09
GO:0000793	condensed chromosome	CC	325	14	6.49438e-09
GO:0000079	regulation of cyclin-dependent protein serine/threonine kinase activity	BP	71	8	7.6906e-09
GO:0007507	heart development	BP	653	19	7.81663e-09
GO:0031399	regulation of protein modification process	BP	1595	30	8.46482e-09
GO:0016538	cyclin-dependent protein serine/threonine kinase regulator activity	MF	47	7	9.27014e-09
GO:0000082	G1/S transition of mitotic cell cycle	BP	230	12	9.81894e-09
GO:1904029	regulation of cyclin-dependent protein kinase activity	BP	74	8	1.0737e-08
GO:0018130	heterocycle biosynthetic process	BP	3845	50	1.21695e-08
GO:0045859	regulation of protein kinase activity	BP	600	18	1.24424e-08
GO:0019438	aromatic compound biosynthetic process	BP	3856	50	1.3371e-08
GO:0000070	mitotic sister chromatid segregation	BP	190	11	1.41307e-08
GO:0045595	regulation of cell differentiation	BP	1734	31	1.48985e-08
GO:0009892	negative regulation of metabolic process	BP	3168	44	1.82078e-08
GO:0034654	nucleobase-containing compound biosynthetic process	BP	3773	49	1.88387e-08
GO:0007420	brain development	BP	692	19	1.97286e-08
GO:0006974	cellular response to DNA damage stimulus	BP	848	21	2.00143e-08
GO:0007399	nervous system development	BP	2511	38	2.39982e-08
GO:0051172	negative regulation of nitrogen compound metabolic process	BP	2406	37	2.53396e-08
GO:0043549	regulation of kinase activity	BP	706	19	2.70823e-08
GO:0032879	regulation of localization	BP	2306	36	2.79311e-08
GO:0044271	cellular nitrogen compound biosynthetic process	BP	4590	55	3.01138e-08
GO:0016477	cell migration	BP	1595	29	3.2549e-08
GO:0051234	establishment of localization	BP	4761	56	4.07694e-08
GO:0035556	intracellular signal transduction	BP	2564	38	4.16392e-08
GO:0060341	regulation of cellular localization	BP	1056	23	4.24819e-08
GO:0048646	anatomical structure formation involved in morphogenesis	BP	1239	25	4.56023e-08
GO:0031324	negative regulation of cellular metabolic process	BP	2247	35	4.80308e-08
GO:0071495	cellular response to endogenous stimulus	BP	1336	26	4.8762e-08
GO:0042802	identical protein binding	MF	2362	36	5.12087e-08
GO:0051094	positive regulation of developmental process	BP	1533	28	5.2897e-08
GO:0000779	condensed chromosome, centromeric region	CC	171	10	5.94706e-08
GO:0019538	protein metabolic process	BP	5369	60	6.87741e-08
GO:0140513	nuclear protein-containing complex	CC	1291	25	9.99953e-08
GO:0048870	cell motility	BP	1792	30	1.11716e-07
GO:0071900	regulation of protein serine/threonine kinase activity	BP	347	13	1.16835e-07
GO:0072359	circulatory system development	BP	1212	24	1.23323e-07
GO:0032880	regulation of protein localization	BP	949	21	1.33205e-07
GO:0040007	growth	BP	1126	23	1.34148e-07
GO:0019901	protein kinase binding	MF	783	19	1.35866e-07
GO:0001932	regulation of protein phosphorylation	BP	1131	23	1.45104e-07
GO:0006468	protein phosphorylation	BP	1610	28	1.45617e-07
GO:0044260	cellular macromolecule metabolic process	BP	3162	42	1.47437e-07
GO:0022607	cellular component assembly	BP	2810	39	1.50433e-07
GO:0099513	polymeric cytoskeletal fiber	CC	711	18	1.59337e-07
GO:0019900	kinase binding	MF	874	20	1.5935e-07
GO:0019219	regulation of nucleobase-containing compound metabolic process	BP	3919	48	1.70391e-07
GO:0019220	regulation of phosphate metabolic process	BP	1433	26	1.91656e-07
GO:0010948	negative regulation of cell cycle process	BP	302	12	1.94049e-07
GO:0051174	regulation of phosphorus metabolic process	BP	1434	26	1.94251e-07
GO:1902806	regulation of cell cycle G1/S phase transition	BP	195	10	2.03301e-07
GO:0007417	central nervous system development	BP	976	21	2.11646e-07
GO:0030261	chromosome condensation	BP	45	6	2.18848e-07
GO:0009719	response to endogenous stimulus	BP	1552	27	2.49202e-07
GO:0036094	small molecule binding	MF	2414	35	2.72401e-07
GO:0044839	cell cycle G2/M phase transition	BP	154	9	2.79205e-07
GO:0030426	growth cone	CC	202	10	2.8183e-07
GO:0019904	protein domain specific binding	MF	826	19	3.07224e-07
GO:0007010	cytoskeleton organization	BP	1470	26	3.12513e-07
GO:0016310	phosphorylation	BP	1886	30	3.33591e-07
GO:0048583	regulation of response to stimulus	BP	4140	49	3.4374e-07
GO:0009653	anatomical structure morphogenesis	BP	2902	39	3.45739e-07
GO:0042981	regulation of apoptotic process	BP	1585	27	3.76597e-07
GO:0045786	negative regulation of cell cycle	BP	385	13	3.82588e-07
GO:0010941	regulation of cell death	BP	1793	29	3.8419e-07
GO:0030427	site of polarized growth	CC	209	10	3.85812e-07
GO:0030182	neuron differentiation	BP	1587	27	3.8599e-07
GO:0031975	envelope	CC	1196	23	3.86653e-07
GO:0031967	organelle envelope	CC	1196	23	3.86653e-07
GO:0010468	regulation of gene expression	BP	4956	55	4.06844e-07
GO:0051239	regulation of multicellular organismal process	BP	3042	40	4.14171e-07
GO:0000307	cyclin-dependent protein kinase holoenzyme complex	CC	51	6	4.70337e-07
GO:0098643	banded collagen fibril	CC	12	4	4.96237e-07
GO:0005583	fibrillar collagen trimer	CC	12	4	4.96237e-07
GO:0048407	platelet-derived growth factor binding	MF	12	4	4.96237e-07
GO:0044085	cellular component biogenesis	BP	3071	40	5.2948e-07
GO:0043067	regulation of programmed cell death	BP	1617	27	5.55627e-07
GO:2000045	regulation of G1/S transition of mitotic cell cycle	BP	170	9	6.43087e-07
GO:1901265	nucleoside phosphate binding	MF	2062	31	6.94516e-07
GO:0000166	nucleotide binding	MF	2062	31	6.94516e-07
GO:0042221	response to chemical	BP	4374	50	7.18784e-07
GO:0061695	transferase complex, transferring phosphorus-containing groups	CC	281	11	7.3664e-07
GO:0003279	cardiac septum development	BP	128	8	7.83802e-07
GO:0006915	apoptotic process	BP	1969	30	8.22027e-07
GO:1902531	regulation of intracellular signal transduction	BP	1652	27	8.39717e-07
GO:0000226	microtubule cytoskeleton organization	BP	634	16	8.40427e-07
GO:0042127	regulation of cell population proliferation	BP	1769	28	9.6311e-07
GO:0051304	chromosome separation	BP	132	8	9.90135e-07
GO:0009889	regulation of biosynthetic process	BP	4035	47	1.03878e-06
GO:0008219	cell death	BP	2216	32	1.06875e-06
GO:0042325	regulation of phosphorylation	BP	1276	23	1.17482e-06
GO:1902533	positive regulation of intracellular signal transduction	BP	1001	20	1.32427e-06
GO:0042063	gliogenesis	BP	363	12	1.35679e-06
GO:0003682	chromatin binding	MF	659	16	1.3894e-06
GO:0033043	regulation of organelle organization	BP	1193	22	1.41469e-06
GO:0031326	regulation of cellular biosynthetic process	BP	3951	46	1.4324e-06
GO:0033365	protein localization to organelle	BP	916	19	1.43704e-06
GO:0006325	chromatin organization	BP	582	15	1.45143e-06
GO:0000086	G2/M transition of mitotic cell cycle	BP	139	8	1.46322e-06
GO:0000075	cell cycle checkpoint signaling	BP	188	9	1.48803e-06
GO:0012501	programmed cell death	BP	2028	30	1.50898e-06
GO:0048468	cell development	BP	2484	34	1.54586e-06
GO:1902494	catalytic complex	CC	1706	27	1.54996e-06
GO:0051247	positive regulation of protein metabolic process	BP	1500	25	1.58988e-06
GO:0043167	ion binding	MF	5313	56	1.64862e-06
GO:0005874	microtubule	CC	441	13	1.74134e-06
GO:0009966	regulation of signal transduction	BP	2975	38	1.76744e-06
GO:0000922	spindle pole	CC	143	8	1.81136e-06
GO:0008284	positive regulation of cell population proliferation	BP	1022	20	1.81625e-06
GO:0051252	regulation of RNA metabolic process	BP	3600	43	1.82113e-06
GO:0003676	nucleic acid binding	MF	3478	42	1.88192e-06
GO:0051240	positive regulation of multicellular organismal process	BP	1726	27	1.93111e-06
GO:0010033	response to organic substance	BP	3356	41	1.9317e-06
GO:0000792	heterochromatin	CC	101	7	1.95598e-06
GO:0048584	positive regulation of response to stimulus	BP	2396	33	1.98734e-06
GO:0048144	fibroblast proliferation	BP	145	8	2.01033e-06
GO:0150034	distal axon	CC	379	12	2.12071e-06
GO:0042060	wound healing	BP	380	12	2.17911e-06
GO:0071310	cellular response to organic substance	BP	2641	35	2.19024e-06
GO:0007017	microtubule-based process	BP	943	19	2.19676e-06
GO:0003205	cardiac chamber development	BP	199	9	2.37855e-06
GO:0010556	regulation of macromolecule biosynthetic process	BP	3766	44	2.39771e-06
GO:0001764	neuron migration	BP	200	9	2.47851e-06
GO:0031175	neuron projection development	BP	1139	21	2.51353e-06
GO:0009887	animal organ morphogenesis	BP	1144	21	2.69102e-06
GO:0009790	embryo development	BP	1342	23	2.73922e-06
GO:0009611	response to wounding	BP	535	14	2.76613e-06
GO:1901988	negative regulation of cell cycle phase transition	BP	260	10	2.78591e-06
GO:0006310	DNA recombination	BP	323	11	2.84691e-06
GO:0048729	tissue morphogenesis	BP	697	16	2.85301e-06
GO:1990234	transferase complex	CC	870	18	2.86513e-06
GO:1905818	regulation of chromosome separation	BP	107	7	2.88131e-06
GO:0031327	negative regulation of cellular biosynthetic process	BP	1559	25	3.15111e-06
GO:0045892	negative regulation of DNA-templated transcription	BP	1257	22	3.29545e-06
GO:1903507	negative regulation of nucleic acid-templated transcription	BP	1261	22	3.46736e-06
GO:0022414	reproductive process	BP	1568	25	3.4862e-06
GO:0045184	establishment of protein localization	BP	1674	26	3.49046e-06
GO:1902679	negative regulation of RNA biosynthetic process	BP	1262	22	3.5116e-06
GO:0000003	reproduction	BP	1574	25	3.72741e-06
GO:0005813	centrosome	CC	630	15	3.8125e-06
GO:0010467	gene expression	BP	6311	62	3.83295e-06
GO:0051253	negative regulation of RNA metabolic process	BP	1376	23	4.14204e-06
GO:0009967	positive regulation of signal transduction	BP	1585	25	4.20975e-06
GO:0000776	kinetochore	CC	161	8	4.38436e-06
GO:0030900	forebrain development	BP	407	12	4.3991e-06
GO:0043085	positive regulation of catalytic activity	BP	1085	20	4.45515e-06
GO:0065008	regulation of biological quality	BP	4120	46	4.52259e-06
GO:0098644	complex of collagen trimers	CC	20	4	4.68621e-06
GO:0060563	neuroepithelial cell differentiation	BP	43	5	4.69197e-06
GO:0009890	negative regulation of biosynthetic process	BP	1602	25	5.06851e-06
GO:0080135	regulation of cellular response to stress	BP	730	16	5.12175e-06
GO:0010558	negative regulation of macromolecule biosynthetic process	BP	1498	24	5.14917e-06
GO:0048589	developmental growth	BP	819	17	5.26159e-06
GO:0048146	positive regulation of fibroblast proliferation	BP	77	6	5.47552e-06
GO:0009059	macromolecule biosynthetic process	BP	4552	49	5.50632e-06
GO:0040008	regulation of growth	BP	735	16	5.57982e-06
GO:0048666	neuron development	BP	1300	22	5.62684e-06
GO:0006351	DNA-templated transcription	BP	3377	40	5.70401e-06
GO:0030424	axon	CC	737	16	5.7731e-06
GO:1901989	positive regulation of cell cycle phase transition	BP	119	7	5.84376e-06
GO:0097659	nucleic acid-templated transcription	BP	3381	40	5.86979e-06
GO:0044093	positive regulation of molecular function	BP	1510	24	5.88871e-06
GO:0060537	muscle tissue development	BP	494	13	5.97732e-06
GO:0032774	RNA biosynthetic process	BP	3394	40	6.43995e-06
GO:0006355	regulation of DNA-templated transcription	BP	3276	39	6.85223e-06
GO:1903506	regulation of nucleic acid-templated transcription	BP	3280	39	7.05268e-06
GO:1902554	serine/threonine protein kinase complex	CC	123	7	7.26878e-06
GO:2001141	regulation of RNA biosynthetic process	BP	3288	39	7.46999e-06
GO:0006302	double-strand break repair	BP	292	10	7.75261e-06
GO:0051093	negative regulation of developmental process	BP	1034	19	8.20757e-06
GO:0051983	regulation of chromosome segregation	BP	126	7	8.51742e-06
GO:0030054	cell junction	CC	2100	29	8.78611e-06
GO:0045935	positive regulation of nucleobase-containing compound metabolic process	BP	1990	28	9.10619e-06
GO:0072686	mitotic spindle	CC	179	8	9.55276e-06
GO:0003677	DNA binding	MF	2344	31	9.72966e-06
GO:0031346	positive regulation of cell projection organization	BP	441	12	9.87011e-06
GO:0031401	positive regulation of protein modification process	BP	1048	19	9.91242e-06
GO:0042476	odontogenesis	BP	129	7	9.93905e-06
GO:0005815	microtubule organizing center	CC	771	16	1.01169e-05
GO:0043009	chordate embryonic development	BP	867	17	1.10344e-05
GO:0033044	regulation of chromosome organization	BP	241	9	1.12195e-05
GO:0048471	perinuclear region of cytoplasm	CC	691	15	1.14537e-05
GO:0043410	positive regulation of MAPK cascade	BP	526	13	1.16569e-05
GO:0042692	muscle cell differentiation	BP	449	12	1.18057e-05
GO:2000026	regulation of multicellular organismal development	BP	1575	24	1.18652e-05
GO:0030071	regulation of mitotic metaphase/anaphase transition	BP	88	6	1.1882e-05
GO:0010638	positive regulation of organelle organization	BP	527	13	1.1893e-05
GO:0051347	positive regulation of transferase activity	BP	528	13	1.21332e-05
GO:0045931	positive regulation of mitotic cell cycle	BP	133	7	1.21355e-05
GO:0007051	spindle organization	BP	185	8	1.21435e-05
GO:0047485	protein N-terminus binding	MF	134	7	1.27433e-05
GO:0019207	kinase regulator activity	MF	246	9	1.32134e-05
GO:0051656	establishment of organelle localization	BP	455	12	1.34679e-05
GO:0009792	embryo development ending in birth or egg hatching	BP	883	17	1.39539e-05
GO:1902911	protein kinase complex	CC	136	7	1.40345e-05
GO:1902099	regulation of metaphase/anaphase transition of cell cycle	BP	91	6	1.44091e-05
GO:0007091	metaphase/anaphase transition of mitotic cell cycle	BP	92	6	1.53418e-05
GO:0010965	regulation of mitotic sister chromatid separation	BP	93	6	1.63226e-05
GO:0016070	RNA metabolic process	BP	4332	46	1.70413e-05
GO:0010646	regulation of cell communication	BP	3543	40	1.78527e-05
GO:0045934	negative regulation of nucleobase-containing compound metabolic process	BP	1507	23	1.79215e-05
GO:0000165	MAPK cascade	BP	808	16	1.79694e-05
GO:0044784	metaphase/anaphase transition of cell cycle	BP	95	6	1.84362e-05
GO:0097367	carbohydrate derivative binding	MF	2186	29	1.86611e-05
GO:0021801	cerebral cortex radial glia-guided migration	BP	28	4	1.91081e-05
GO:0022030	telencephalon glial cell migration	BP	28	4	1.91081e-05
GO:0032964	collagen biosynthetic process	BP	57	5	1.91301e-05
GO:0051306	mitotic sister chromatid separation	BP	96	6	1.95727e-05
GO:0010557	positive regulation of macromolecule biosynthetic process	BP	1848	26	1.98763e-05
GO:0070887	cellular response to chemical stimulus	BP	3308	38	2.08572e-05
GO:0045597	positive regulation of cell differentiation	BP	1008	18	2.10359e-05
GO:0071895	odontoblast differentiation	BP	10	3	2.15108e-05
GO:1901992	positive regulation of mitotic cell cycle phase transition	BP	98	6	2.20151e-05
GO:0006338	chromatin remodeling	BP	330	10	2.22783e-05
GO:0044297	cell body	CC	824	16	2.27894e-05
GO:0051783	regulation of nuclear division	BP	147	7	2.32253e-05
GO:0043408	regulation of MAPK cascade	BP	735	15	2.34816e-05
GO:0140013	meiotic nuclear division	BP	204	8	2.45704e-05
GO:0030199	collagen fibril organization	BP	60	5	2.46093e-05
GO:0051052	regulation of DNA metabolic process	BP	565	13	2.4627e-05
GO:0080134	regulation of response to stress	BP	1431	22	2.48312e-05
GO:0006281	DNA repair	BP	566	13	2.5082e-05
GO:0051321	meiotic cell cycle	BP	336	10	2.59699e-05
GO:0021537	telencephalon development	BP	268	9	2.59804e-05
GO:0033045	regulation of sister chromatid segregation	BP	102	6	2.76363e-05
GO:0071417	cellular response to organonitrogen compound	BP	658	14	2.82135e-05
GO:0005721	pericentric heterochromatin	CC	31	4	2.89734e-05
GO:0051235	maintenance of location	BP	341	10	2.94356e-05
GO:1902850	microtubule cytoskeleton organization involved in mitosis	BP	153	7	3.00345e-05
GO:0071363	cellular response to growth factor stimulus	BP	662	14	3.01371e-05
GO:0045202	synapse	CC	1451	22	3.06078e-05
GO:0009891	positive regulation of biosynthetic process	BP	2018	27	3.25835e-05
GO:0003824	catalytic activity	MF	5575	54	3.41565e-05
GO:0001934	positive regulation of protein phosphorylation	BP	762	15	3.54864e-05
GO:0005739	mitochondrion	CC	1919	26	3.76617e-05
GO:0070848	response to growth factor	BP	676	14	3.78088e-05
GO:0034502	protein localization to chromosome	BP	108	6	3.81781e-05
GO:0006260	DNA replication	BP	282	9	3.86418e-05
GO:0051310	metaphase plate congression	BP	66	5	3.91693e-05
GO:0003007	heart morphogenesis	BP	283	9	3.97175e-05
GO:0051640	organelle localization	BP	593	13	4.04975e-05
GO:0015629	actin cytoskeleton	CC	511	12	4.18366e-05
GO:0051241	negative regulation of multicellular organismal process	BP	1167	19	4.32481e-05
GO:0023051	regulation of signaling	BP	3551	39	4.34875e-05
GO:0002376	immune system process	BP	3033	35	4.35147e-05
GO:1903046	meiotic cell cycle process	BP	222	8	4.48118e-05
GO:0005635	nuclear envelope	CC	435	11	4.54051e-05
GO:0000228	nuclear chromosome	CC	288	9	4.54837e-05
GO:0021987	cerebral cortex development	BP	113	6	4.92347e-05
GO:0014706	striated muscle tissue development	BP	291	9	4.92717e-05
GO:0051649	establishment of localization in cell	BP	2186	28	4.94096e-05
GO:0010647	positive regulation of cell communication	BP	1951	26	4.96298e-05
GO:0045860	positive regulation of protein kinase activity	BP	363	10	4.98e-05
GO:0033674	positive regulation of kinase activity	BP	440	11	5.03135e-05
GO:0008347	glial cell migration	BP	70	5	5.20759e-05
GO:0023056	positive regulation of signaling	BP	1957	26	5.22232e-05
GO:0021543	pallium development	BP	167	7	5.24648e-05
GO:0007088	regulation of mitotic nuclear division	BP	115	6	5.43165e-05
GO:0031328	positive regulation of cellular biosynthetic process	BP	1967	26	5.68185e-05
GO:0043168	anion binding	MF	2325	29	5.72613e-05
GO:0046825	regulation of protein export from nucleus	BP	37	4	5.9208e-05
GO:0007517	muscle organ development	BP	371	10	5.97183e-05
GO:0060429	epithelium development	BP	1301	20	5.9727e-05
GO:1901575	organic substance catabolic process	BP	2092	27	6.03515e-05
GO:0090179	planar cell polarity pathway involved in neural tube closure	BP	14	3	6.41571e-05
GO:0030020	extracellular matrix structural constituent conferring tensile strength	MF	38	4	6.5879e-05
GO:0097435	supramolecular fiber organization	BP	807	15	6.77186e-05
GO:0030323	respiratory tube development	BP	239	8	7.51808e-05
GO:0006810	transport	BP	4598	46	7.63079e-05
GO:0007165	signal transduction	BP	6479	59	7.83837e-05
GO:0007052	mitotic spindle organization	BP	123	6	7.89983e-05
GO:0015936	coenzyme A metabolic process	BP	15	3	7.98589e-05
GO:0090178	regulation of establishment of planar polarity involved in neural tube closure	BP	15	3	7.98589e-05
GO:0021799	cerebral cortex radially oriented cell migration	BP	40	4	8.08401e-05
GO:0048145	regulation of fibroblast proliferation	BP	124	6	8.26253e-05
GO:0015031	protein transport	BP	1552	22	8.26479e-05
GO:0048762	mesenchymal cell differentiation	BP	245	8	8.93217e-05
GO:1901699	cellular response to nitrogen compound	BP	734	14	9.08814e-05
GO:0007423	sensory organ development	BP	644	13	9.30418e-05
GO:0007369	gastrulation	BP	183	7	9.32652e-05
GO:0010975	regulation of neuron projection development	BP	556	12	9.33037e-05
GO:0045937	positive regulation of phosphate metabolic process	BP	929	16	9.39949e-05
GO:0010562	positive regulation of phosphorus metabolic process	BP	929	16	9.39949e-05
GO:0042995	cell projection	CC	2643	31	9.62144e-05
GO:0062063	BBSome binding	MF	3	2	9.74775e-05
GO:0120225	coenzyme A binding	MF	3	2	9.74775e-05
GO:0060809	mesodermal to mesenchymal transition involved in gastrulation	BP	3	2	9.74775e-05
GO:0061341	non-canonical Wnt signaling pathway involved in heart development	BP	3	2	9.74775e-05
GO:0061346	planar cell polarity pathway involved in heart morphogenesis	BP	3	2	9.74775e-05
GO:0051129	negative regulation of cellular component organization	BP	739	14	9.75906e-05
GO:0043005	neuron projection	CC	1570	22	9.76373e-05
GO:0090177	establishment of planar polarity involved in neural tube closure	BP	16	3	9.78743e-05
GO:0021819	layer formation in cerebral cortex	BP	16	3	9.78743e-05
GO:0009070	serine family amino acid biosynthetic process	BP	16	3	9.78743e-05
GO:0051303	establishment of chromosome localization	BP	80	5	9.87776e-05
GO:1901605	alpha-amino acid metabolic process	BP	185	7	9.9809e-05
GO:0120025	plasma membrane bounded cell projection	CC	2400	29	0.000100218
GO:0034504	protein localization to nucleus	BP	320	9	0.000101782
GO:0035051	cardiocyte differentiation	BP	186	7	0.000103218
GO:0060562	epithelial tube morphogenesis	BP	397	10	0.000104383
GO:0060548	negative regulation of cell death	BP	1142	18	0.000104478
GO:1901653	cellular response to peptide	BP	322	9	0.000106688
GO:0032555	purine ribonucleotide binding	MF	1809	24	0.000106843
GO:0045596	negative regulation of cell differentiation	BP	746	14	0.000107706
GO:0048873	homeostasis of number of cells within a tissue	BP	43	4	0.000107713
GO:0043588	skin development	BP	323	9	0.000109215
GO:0120035	regulation of plasma membrane bounded cell projection organization	BP	747	14	0.000109223
GO:0042327	positive regulation of phosphorylation	BP	843	15	0.000109712
GO:0048732	gland development	BP	483	11	0.000114938
GO:0048638	regulation of developmental growth	BP	402	10	0.000115613
GO:0000910	cytokinesis	BP	190	7	0.000117817
GO:0070402	NADPH binding	MF	17	3	0.000118347
GO:0017076	purine nucleotide binding	MF	1824	24	0.000121144
GO:0007127	meiosis I	BP	133	6	0.000121608
GO:0048667	cell morphogenesis involved in neuron differentiation	BP	663	13	0.000124084
GO:0032553	ribonucleotide binding	MF	1827	24	0.000124201
GO:0097110	scaffold protein binding	MF	84	5	0.000124534
GO:0051049	regulation of transport	BP	1950	25	0.000129624
GO:0060411	cardiac septum morphogenesis	BP	85	5	0.000131709
GO:0050000	chromosome localization	BP	85	5	0.000131709
GO:0001568	blood vessel development	BP	762	14	0.000134311
GO:0031344	regulation of cell projection organization	BP	763	14	0.000136148
GO:0032989	cellular component morphogenesis	BP	861	15	0.000138175
GO:0000122	negative regulation of transcription by RNA polymerase II	BP	961	16	0.000138564
GO:0003151	outflow tract morphogenesis	BP	86	5	0.000139197
GO:0051146	striated muscle cell differentiation	BP	334	9	0.000140476
GO:0007094	mitotic spindle assembly checkpoint signaling	BP	46	4	0.000140538
GO:0050661	NADP binding	MF	46	4	0.000140538
GO:0071173	spindle assembly checkpoint signaling	BP	46	4	0.000140538
GO:0042249	establishment of planar polarity of embryonic epithelium	BP	18	3	0.00014142
GO:0061982	meiosis I cell cycle process	BP	137	6	0.000143046
GO:0032874	positive regulation of stress-activated MAPK cascade	BP	138	6	0.000148847
GO:0070201	regulation of establishment of protein localization	BP	587	12	0.000154611
GO:0003281	ventricular septum development	BP	88	5	0.000155147
GO:0002009	morphogenesis of an epithelium	BP	588	12	0.000157059
GO:0070304	positive regulation of stress-activated protein kinase signaling cascade	BP	140	6	0.000161006
GO:0071174	mitotic spindle checkpoint signaling	BP	48	4	0.00016609
GO:0045841	negative regulation of mitotic metaphase/anaphase transition	BP	48	4	0.00016609
GO:0048738	cardiac muscle tissue development	BP	271	8	0.000178574
GO:0033048	negative regulation of mitotic sister chromatid segregation	BP	49	4	0.00018005
GO:2000816	negative regulation of mitotic sister chromatid separation	BP	49	4	0.00018005
GO:0033046	negative regulation of sister chromatid segregation	BP	49	4	0.00018005
GO:0032872	regulation of stress-activated MAPK cascade	BP	204	7	0.000182689
GO:0043066	negative regulation of apoptotic process	BP	985	16	0.000183186
GO:0051169	nuclear transport	BP	347	9	0.000186738
GO:0006913	nucleocytoplasmic transport	BP	347	9	0.000186738
GO:0009056	catabolic process	BP	2490	29	0.000188786
GO:0005102	signaling receptor binding	MF	1763	23	0.0001923
GO:0005588	collagen type V trimer	CC	4	2	0.00019422
GO:1990086	lens fiber cell apoptotic process	BP	4	2	0.00019422
GO:1903225	negative regulation of endodermal cell differentiation	BP	4	2	0.00019422
GO:0051664	nuclear pore localization	BP	4	2	0.00019422
GO:0036515	serotonergic neuron axon guidance	BP	4	2	0.00019422
GO:1902100	negative regulation of metaphase/anaphase transition of cell cycle	BP	50	4	0.000194837
GO:1901976	regulation of cell cycle checkpoint	BP	50	4	0.000194837
GO:0035295	tube development	BP	1203	18	0.000198547
GO:1901652	response to peptide	BP	430	10	0.000199206
GO:0070302	regulation of stress-activated protein kinase signaling cascade	BP	207	7	0.000199777
GO:0120036	plasma membrane bounded cell projection organization	BP	1652	22	0.000201174
GO:0002065	columnar/cuboidal epithelial cell differentiation	BP	146	6	0.00020226
GO:0043933	protein-containing complex organization	BP	1655	22	0.000206342
GO:0010243	response to organonitrogen compound	BP	996	16	0.000207514
GO:0030520	intracellular estrogen receptor signaling pathway	BP	51	4	0.00021048
GO:0007080	mitotic metaphase plate congression	BP	51	4	0.00021048
GO:1905819	negative regulation of chromosome separation	BP	51	4	0.00021048
GO:0031577	spindle checkpoint signaling	BP	51	4	0.00021048
GO:2001251	negative regulation of chromosome organization	BP	94	5	0.000211464
GO:0090734	site of DNA damage	CC	94	5	0.000211464
GO:0001944	vasculature development	BP	799	14	0.000218559
GO:0051254	positive regulation of RNA metabolic process	BP	1779	23	0.000219037
GO:0032200	telomere organization	BP	149	6	0.000225793
GO:0051985	negative regulation of chromosome segregation	BP	52	4	0.000227007
GO:0060251	regulation of glial cell proliferation	BP	52	4	0.000227007
GO:0046328	regulation of JNK cascade	BP	150	6	0.000234099
GO:0043069	negative regulation of programmed cell death	BP	1008	16	0.000237217
GO:1901698	response to nitrogen compound	BP	1114	17	0.000239199
GO:0003206	cardiac chamber morphogenesis	BP	151	6	0.000242644
GO:0060412	ventricular septum morphogenesis	BP	53	4	0.000244448
GO:0019887	protein kinase regulator activity	MF	214	7	0.0002447
GO:0032432	actin filament bundle	CC	97	5	0.000244873
GO:0018193	peptidyl-amino acid modification	BP	1224	18	0.000244916
GO:0003231	cardiac ventricle development	BP	152	6	0.000251432
GO:0008092	cytoskeletal protein binding	MF	1015	16	0.000256197
GO:0048812	neuron projection morphogenesis	BP	715	13	0.000258565
GO:0021795	cerebral cortex cell migration	BP	54	4	0.000262832
GO:0033047	regulation of mitotic sister chromatid segregation	BP	54	4	0.000262832
GO:0032870	cellular response to hormone stimulus	BP	532	11	0.000264509
GO:0035265	organ growth	BP	218	7	0.000273814
GO:0001837	epithelial to mesenchymal transition	BP	155	6	0.000279307
GO:0048546	digestive tract morphogenesis	BP	55	4	0.000282188
GO:0030030	cell projection organization	BP	1694	22	0.00028505
GO:0023052	signaling	BP	7094	61	0.000297458
GO:0061564	axon development	BP	540	11	0.000300198
GO:0032559	adenyl ribonucleotide binding	MF	1470	20	0.00030326
GO:0031966	mitochondrial membrane	CC	728	13	0.000307158
GO:0120039	plasma membrane bounded cell projection morphogenesis	BP	730	13	0.000315286
GO:0051345	positive regulation of hydrolase activity	BP	544	11	0.000319513
GO:0005592	collagen type XI trimer	CC	5	2	0.000322479
GO:0008315	G2/MI transition of meiotic cell cycle	BP	5	2	0.000322479
GO:0031094	platelet dense tubular network	CC	5	2	0.000322479
GO:0060762	regulation of branching involved in mammary gland duct morphogenesis	BP	5	2	0.000322479
GO:0046330	positive regulation of JNK cascade	BP	103	5	0.000323579
GO:0010389	regulation of G2/M transition of mitotic cell cycle	BP	103	5	0.000323579
GO:0044092	negative regulation of molecular function	BP	1037	16	0.000324691
GO:0000724	double-strand break repair via homologous recombination	BP	160	6	0.000331104
GO:0048858	cell projection morphogenesis	BP	735	13	0.000336414
GO:0042393	histone binding	MF	298	8	0.000338448
GO:0000904	cell morphogenesis involved in differentiation	BP	835	14	0.000340866
GO:0045120	pronucleus	CC	24	3	0.000342025
GO:0030554	adenyl nucleotide binding	MF	1484	20	0.000342473
GO:0045839	negative regulation of mitotic nuclear division	BP	58	4	0.000346387
GO:0003006	developmental process involved in reproduction	BP	1044	16	0.000349573
GO:0009725	response to hormone	BP	739	13	0.000354175
GO:0050767	regulation of neurogenesis	BP	463	10	0.000357958
GO:0061138	morphogenesis of a branching epithelium	BP	229	7	0.000368478
GO:0001704	formation of primary germ layer	BP	106	5	0.00036946
GO:1902808	positive regulation of cell cycle G1/S phase transition	BP	59	4	0.000369931
GO:0000725	recombinational repair	BP	164	6	0.000377724
GO:0015631	tubulin binding	MF	382	9	0.000377857
GO:0007154	cell communication	BP	7156	61	0.000380067
GO:0002520	immune system development	BP	1161	17	0.000384703
GO:0060485	mesenchyme development	BP	304	8	0.0003864
GO:0030194	positive regulation of blood coagulation	BP	25	3	0.000387033
GO:1900048	positive regulation of hemostasis	BP	25	3	0.000387033
GO:0051651	maintenance of location in cell	BP	232	7	0.000398385
GO:0045893	positive regulation of DNA-templated transcription	BP	1623	21	0.000414905
GO:1903508	positive regulation of nucleic acid-templated transcription	BP	1623	21	0.000414905
GO:0010629	negative regulation of gene expression	BP	1170	17	0.000419962
GO:0003684	damaged DNA binding	MF	61	4	0.000420415
GO:0001775	cell activation	BP	1282	18	0.000425475
GO:0035239	tube morphogenesis	BP	959	15	0.000434513
GO:1902680	positive regulation of RNA biosynthetic process	BP	1629	21	0.000435443
GO:0001701	in utero embryonic development	BP	565	11	0.000438988
GO:0030324	lung development	BP	236	7	0.00044125
GO:0001655	urogenital system development	BP	391	9	0.000447062
GO:0002011	morphogenesis of an epithelial sheet	BP	62	4	0.000447417
GO:0032990	cell part morphogenesis	BP	758	13	0.000449877
GO:0043433	negative regulation of DNA-binding transcription factor activity	BP	170	6	0.000457108
GO:0060324	face development	BP	63	4	0.000475632
GO:0036514	dopaminergic neuron axon guidance	BP	6	2	0.000481895
GO:0060744	mammary gland branching involved in thelarche	BP	6	2	0.000481895
GO:1902951	negative regulation of dendritic spine maintenance	BP	6	2	0.000481895
GO:0038031	non-canonical Wnt signaling pathway via JNK cascade	BP	6	2	0.000481895
GO:0003402	planar cell polarity pathway involved in axis elongation	BP	6	2	0.000481895
GO:1904938	planar cell polarity pathway involved in axon guidance	BP	6	2	0.000481895
GO:0042695	thelarche	BP	6	2	0.000481895
GO:0048598	embryonic morphogenesis	BP	668	12	0.00049674
GO:0051050	positive regulation of transport	BP	1079	16	0.000500275
GO:0000077	DNA damage checkpoint signaling	BP	114	5	0.000515904
GO:1902749	regulation of cell cycle G2/M phase transition	BP	114	5	0.000515904
GO:0030027	lamellipodium	CC	175	6	0.000532714
GO:0051403	stress-activated MAPK cascade	BP	244	7	0.000538016
GO:0090103	cochlea morphogenesis	BP	28	3	0.000544361
GO:0050820	positive regulation of coagulation	BP	28	3	0.000544361
GO:0030234	enzyme regulator activity	MF	1201	17	0.000563693
GO:0031965	nuclear membrane	CC	246	7	0.000564666
GO:0007254	JNK cascade	BP	177	6	0.000565542
GO:0060038	cardiac muscle cell proliferation	BP	66	4	0.000567871
GO:0030902	hindbrain development	BP	178	6	0.000582534
GO:0007409	axonogenesis	BP	493	10	0.000582942
GO:0045927	positive regulation of growth	BP	324	8	0.000587721
GO:0051336	regulation of hydrolase activity	BP	988	15	0.000590639
GO:0005740	mitochondrial envelope	CC	781	13	0.000594352
GO:0006611	protein export from nucleus	BP	67	4	0.000601252
GO:0061311	cell surface receptor signaling pathway involved in heart development	BP	29	3	0.000604625
GO:0051427	hormone receptor binding	MF	29	3	0.000604625
GO:0043274	phospholipase binding	MF	29	3	0.000604625
GO:0051984	positive regulation of chromosome segregation	BP	29	3	0.000604625
GO:0010971	positive regulation of G2/M transition of mitotic cell cycle	BP	29	3	0.000604625
GO:0001763	morphogenesis of a branching structure	BP	249	7	0.0006066
GO:0031252	cell leading edge	CC	409	9	0.000616906
GO:0018205	peptidyl-lysine modification	BP	410	9	0.000627706
GO:1901991	negative regulation of mitotic cell cycle phase transition	BP	181	6	0.000635901
GO:0051784	negative regulation of nuclear division	BP	68	4	0.000636
GO:0051054	positive regulation of DNA metabolic process	BP	328	8	0.000636682
GO:0006366	transcription by RNA polymerase II	BP	2554	28	0.00064976
GO:0051225	spindle assembly	BP	120	5	0.00065156
GO:0003985	acetyl-CoA C-acetyltransferase activity	MF	7	2	0.000672112
GO:0060029	convergent extension involved in organogenesis	BP	7	2	0.000672112
GO:0038030	non-canonical Wnt signaling pathway via MAPK cascade	BP	7	2	0.000672112
GO:0010886	positive regulation of cholesterol storage	BP	7	2	0.000672112
GO:0021942	radial glia guided migration of Purkinje cell	BP	7	2	0.000672112
GO:0021695	cerebellar cortex development	BP	69	4	0.000672149
GO:0005200	structural constituent of cytoskeleton	MF	69	4	0.000672149
GO:0022029	telencephalon cell migration	BP	69	4	0.000672149
GO:0031570	DNA integrity checkpoint signaling	BP	121	5	0.000676535
GO:0022603	regulation of anatomical structure morphogenesis	BP	1002	15	0.000681755
GO:0031098	stress-activated protein kinase signaling cascade	BP	254	7	0.000681957
GO:0007166	cell surface receptor signaling pathway	BP	2828	30	0.000699292
GO:0035904	aorta development	BP	70	4	0.00070973
GO:0001822	kidney development	BP	334	8	0.000716253
GO:0032967	positive regulation of collagen biosynthetic process	BP	31	3	0.000737562
GO:0046625	sphingolipid binding	MF	31	3	0.000737562
GO:0014009	glial cell proliferation	BP	71	4	0.000748772
GO:0030193	regulation of blood coagulation	BP	71	4	0.000748772
GO:0032963	collagen metabolic process	BP	124	5	0.000755771
GO:0003697	single-stranded DNA binding	MF	124	5	0.000755771
GO:1901701	cellular response to oxygen-containing compound	BP	1348	18	0.000762289
GO:0065003	protein-containing complex assembly	BP	1464	19	0.000762851
GO:0043200	response to amino acid	BP	188	6	0.000775172
GO:0051051	negative regulation of transport	BP	512	10	0.000778357
GO:0006520	cellular amino acid metabolic process	BP	260	7	0.000781985
GO:0021885	forebrain cell migration	BP	72	4	0.000789309
GO:0001654	eye development	BP	424	9	0.000795884
GO:0045926	negative regulation of growth	BP	261	7	0.000799728
GO:0043547	positive regulation of GTPase activity	BP	261	7	0.000799728
GO:0060284	regulation of cell development	BP	608	11	0.000802711
GO:0035987	endodermal cell differentiation	BP	32	3	0.000810452
GO:1902751	positive regulation of cell cycle G2/M phase transition	BP	32	3	0.000810452
GO:1900046	regulation of hemostasis	BP	73	4	0.000831371
GO:0150063	visual system development	BP	427	9	0.000836312
GO:0048754	branching morphogenesis of an epithelial tube	BP	191	6	0.000841606
GO:0045807	positive regulation of endocytosis	BP	127	5	0.000841741
GO:0098978	glutamatergic synapse	CC	519	10	0.000862744
GO:0048565	digestive tract development	BP	128	5	0.000871955
GO:0010628	positive regulation of gene expression	BP	1250	17	0.000877054
GO:0005198	structural molecule activity	MF	616	11	0.000892367
GO:0016453	C-acetyltransferase activity	MF	8	2	0.000892774
GO:0060027	convergent extension involved in gastrulation	BP	8	2	0.000892774
GO:0072201	negative regulation of mesenchymal cell proliferation	BP	8	2	0.000892774
GO:1903224	regulation of endodermal cell differentiation	BP	8	2	0.000892774
GO:0048880	sensory system development	BP	431	9	0.000892802
GO:0033002	muscle cell proliferation	BP	266	7	0.000893278
GO:0009314	response to radiation	BP	432	9	0.000907399
GO:0060541	respiratory system development	BP	267	7	0.000912983
GO:0071479	cellular response to ionizing radiation	BP	75	4	0.000920196
GO:0050818	regulation of coagulation	BP	75	4	0.000920196
GO:0035639	purine ribonucleoside triphosphate binding	MF	1728	21	0.000928196
GO:0072001	renal system development	BP	348	8	0.000933328
GO:0043169	cation binding	MF	3698	36	0.000939695
GO:0000281	mitotic cytokinesis	BP	76	4	0.000967023
GO:0006289	nucleotide-excision repair	BP	76	4	0.000967023
GO:0010714	positive regulation of collagen metabolic process	BP	34	3	0.000969597
GO:0043087	regulation of GTPase activity	BP	351	8	0.000986075
GO:0006357	regulation of transcription by RNA polymerase II	BP	2497	27	0.00100747
GO:0060976	coronary vasculature development	BP	77	4	0.0010155
GO:2000779	regulation of double-strand break repair	BP	133	5	0.0010353
GO:0001841	neural tube formation	BP	134	5	0.00107051
GO:0010212	response to ionizing radiation	BP	134	5	0.00107051
GO:0030855	epithelial cell differentiation	BP	730	12	0.00107224
GO:1903169	regulation of calcium ion transmembrane transport	BP	201	6	0.00109522
GO:0045321	leukocyte activation	BP	1162	16	0.00109541
GO:0014013	regulation of gliogenesis	BP	135	5	0.00110661
GO:0005876	spindle microtubule	CC	79	4	0.00111753
GO:1901700	response to oxygen-containing compound	BP	1755	21	0.00112681
GO:0046872	metal ion binding	MF	3598	35	0.00113708
GO:0003988	acetyl-CoA C-acyltransferase activity	MF	9	2	0.00114353
GO:0060028	convergent extension involved in axis elongation	BP	9	2	0.00114353
GO:1900222	negative regulation of amyloid-beta clearance	BP	9	2	0.00114353
GO:2000726	negative regulation of cardiac muscle cell differentiation	BP	9	2	0.00114353
GO:0071375	cellular response to peptide hormone stimulus	BP	278	7	0.00115319
GO:0034968	histone lysine methylation	BP	137	5	0.0011815
GO:0061041	regulation of wound healing	BP	137	5	0.0011815
GO:0071902	positive regulation of protein serine/threonine kinase activity	BP	204	6	0.00118168
GO:0009057	macromolecule catabolic process	BP	1402	18	0.00118875
GO:0005581	collagen trimer	CC	81	4	0.00122655
GO:0005643	nuclear pore	CC	81	4	0.00122655
GO:0016049	cell growth	BP	544	10	0.00122786
GO:0060071	Wnt signaling pathway, planar cell polarity pathway	BP	37	3	0.00124324
GO:0071705	nitrogen compound transport	BP	2019	23	0.00125083
GO:0050709	negative regulation of protein secretion	BP	82	4	0.00128375
GO:0016604	nuclear body	CC	747	12	0.00130311
GO:0001101	response to acid chemical	BP	209	6	0.0013373
GO:0055123	digestive system development	BP	141	5	0.00134246
GO:0009069	serine family amino acid metabolic process	BP	38	3	0.00134416
GO:0043434	response to peptide hormone	BP	369	8	0.00135487
GO:0001894	tissue homeostasis	BP	286	7	0.00135708
GO:0001558	regulation of cell growth	BP	459	9	0.00138116
GO:0051224	negative regulation of protein transport	BP	142	5	0.0013851
GO:0097539	ciliary transition fiber	CC	10	2	0.00142404
GO:0015937	coenzyme A biosynthetic process	BP	10	2	0.00142404
GO:0046543	development of secondary female sexual characteristics	BP	10	2	0.00142404
GO:0044771	meiotic cell cycle phase transition	BP	10	2	0.00142404
GO:0003149	membranous septum morphogenesis	BP	10	2	0.00142404
GO:0034614	cellular response to reactive oxygen species	BP	143	5	0.00142874
GO:0009260	ribonucleotide biosynthetic process	BP	212	6	0.00143791
GO:0018208	peptidyl-proline modification	BP	39	3	0.00145008
GO:0060236	regulation of mitotic spindle organization	BP	39	3	0.00145008
GO:0046649	lymphocyte activation	BP	970	14	0.00145053
GO:0040011	locomotion	BP	1428	18	0.00145799
GO:0001673	male germ cell nucleus	CC	85	4	0.00146652
GO:0014855	striated muscle cell proliferation	BP	85	4	0.00146652
GO:0098727	maintenance of cell number	BP	213	6	0.00147269
GO:0000723	telomere maintenance	BP	144	5	0.00147338
GO:0051223	regulation of protein transport	BP	558	10	0.00148205
GO:0044281	small molecule metabolic process	BP	1798	21	0.00151865
GO:0060415	muscle tissue morphogenesis	BP	86	4	0.00153127
GO:0019637	organophosphate metabolic process	BP	976	14	0.00153618
GO:0043209	myelin sheath	CC	215	6	0.00154418
GO:0006284	base-excision repair	BP	40	3	0.0015611
GO:0051960	regulation of nervous system development	BP	562	10	0.00156206
GO:1904950	negative regulation of establishment of protein localization	BP	146	5	0.00156574
GO:0008213	protein alkylation	BP	216	6	0.0015809
GO:0006479	protein methylation	BP	216	6	0.0015809
GO:0048585	negative regulation of response to stimulus	BP	1681	20	0.00158735
GO:0048708	astrocyte differentiation	BP	87	4	0.00159798
GO:0140694	non-membrane-bounded organelle assembly	BP	379	8	0.00160279
GO:0007093	mitotic cell cycle checkpoint signaling	BP	147	5	0.00161348
GO:1901565	organonitrogen compound catabolic process	BP	1324	17	0.00162724
GO:0010639	negative regulation of organelle organization	BP	380	8	0.00162943
GO:0051924	regulation of calcium ion transport	BP	296	7	0.00165042
GO:0030522	intracellular receptor signaling pathway	BP	218	6	0.00165634
GO:0048639	positive regulation of developmental growth	BP	218	6	0.00165634
GO:0044325	transmembrane transporter binding	MF	148	5	0.00166228
GO:0097517	contractile actin filament bundle	CC	88	4	0.00166669
GO:0001725	stress fiber	CC	88	4	0.00166669
GO:0048534	hematopoietic or lymphoid organ development	BP	1097	15	0.00167549
GO:0060325	face morphogenesis	BP	41	3	0.00167731
GO:0051154	negative regulation of striated muscle cell differentiation	BP	41	3	0.00167731
GO:0043548	phosphatidylinositol 3-kinase binding	MF	41	3	0.00167731
GO:0000803	sex chromosome	CC	41	3	0.00167731
GO:0051248	negative regulation of protein metabolic process	BP	1098	15	0.00169034
GO:0007167	enzyme-linked receptor protein signaling pathway	BP	987	14	0.0017042
GO:0071702	organic substance transport	BP	2459	26	0.00172895
GO:0060600	dichotomous subdivision of an epithelial terminal unit	BP	11	2	0.00173395
GO:0098505	G-rich strand telomeric DNA binding	MF	11	2	0.00173395
GO:0006183	GTP biosynthetic process	BP	11	2	0.00173395
GO:0033629	negative regulation of cell adhesion mediated by integrin	BP	11	2	0.00173395
GO:0055007	cardiac muscle cell differentiation	BP	150	5	0.00176313
GO:0005201	extracellular matrix structural constituent	MF	150	5	0.00176313
GO:0046390	ribose phosphate biosynthetic process	BP	221	6	0.00177458
GO:0033993	response to lipid	BP	883	13	0.00179629
GO:0001706	endoderm formation	BP	42	3	0.00179878
GO:0007143	female meiotic nuclear division	BP	42	3	0.00179878
GO:0090175	regulation of establishment of planar polarity	BP	42	3	0.00179878
GO:0018022	peptidyl-lysine methylation	BP	151	5	0.0018152
GO:0005875	microtubule associated complex	CC	152	5	0.00186839
GO:0016570	histone modification	BP	480	9	0.00187316
GO:0006261	DNA-templated DNA replication	BP	153	5	0.00192271
GO:0090224	regulation of spindle organization	BP	43	3	0.00192561
GO:0009628	response to abiotic stimulus	BP	1114	15	0.00194336
GO:1901361	organic cyclic compound catabolic process	BP	484	9	0.00198108
GO:0070374	positive regulation of ERK1 and ERK2 cascade	BP	227	6	0.00203018
GO:0010976	positive regulation of neuron projection development	BP	227	6	0.00203018
GO:0030010	establishment of cell polarity	BP	155	5	0.00203481
GO:0032508	DNA duplex unwinding	BP	44	3	0.00205788
GO:0060020	Bergmann glial cell differentiation	BP	12	2	0.00207291
GO:0006241	CTP biosynthetic process	BP	12	2	0.00207291
GO:1905208	negative regulation of cardiocyte differentiation	BP	12	2	0.00207291
GO:0051987	positive regulation of attachment of spindle microtubules to kinetochore	BP	12	2	0.00207291
GO:0060623	regulation of chromosome condensation	BP	12	2	0.00207291
GO:0051231	spindle elongation	BP	12	2	0.00207291
GO:0003306	Wnt signaling pathway involved in heart development	BP	12	2	0.00207291
GO:0048644	muscle organ morphogenesis	BP	94	4	0.00212254
GO:0042475	odontogenesis of dentin-containing tooth	BP	94	4	0.00212254
GO:0005575	cellular_component	CC	28804	171	0.00214173
GO:0051147	regulation of muscle cell differentiation	BP	157	5	0.00215161
GO:0072583	clathrin-dependent endocytosis	BP	45	3	0.00219567
GO:1903829	positive regulation of protein localization	BP	493	9	0.00224212
GO:0007162	negative regulation of cell adhesion	BP	313	7	0.00225999
GO:0001838	embryonic epithelial tube formation	BP	159	5	0.00227322
GO:0016358	dendrite development	BP	315	7	0.00234179
GO:0042641	actomyosin	CC	97	4	0.00237989
GO:0008013	beta-catenin binding	MF	97	4	0.00237989
GO:0034655	nucleobase-containing compound catabolic process	BP	405	8	0.00241796
GO:1903311	regulation of mRNA metabolic process	BP	317	7	0.00242586
GO:0045136	development of secondary sexual characteristics	BP	13	2	0.0024406
GO:0005662	DNA replication factor A complex	CC	13	2	0.0024406
GO:0035256	G protein-coupled glutamate receptor binding	MF	13	2	0.0024406
GO:0060601	lateral sprouting from an epithelium	BP	13	2	0.0024406
GO:0000900	mRNA regulatory element binding translation repressor activity	MF	13	2	0.0024406
GO:0009209	pyrimidine ribonucleoside triphosphate biosynthetic process	BP	13	2	0.0024406
GO:1902950	regulation of dendritic spine maintenance	BP	13	2	0.0024406
GO:0043047	single-stranded telomeric DNA binding	MF	13	2	0.0024406
GO:0030100	regulation of endocytosis	BP	236	6	0.00246458
GO:0070925	organelle assembly	BP	916	13	0.00246916
GO:0060323	head morphogenesis	BP	47	3	0.0024881
GO:0051098	regulation of binding	BP	408	8	0.00252978
GO:0009755	hormone-mediated signaling pathway	BP	163	5	0.00253136
GO:0097191	extrinsic apoptotic signaling pathway	BP	238	6	0.00256993
GO:0090596	sensory organ morphogenesis	BP	321	7	0.00260096
GO:0032965	regulation of collagen biosynthetic process	BP	48	3	0.0026429
GO:0030198	extracellular matrix organization	BP	322	7	0.00264621
GO:0043062	extracellular structure organization	BP	323	7	0.00269207
GO:0045930	negative regulation of mitotic cell cycle	BP	241	6	0.00273425
GO:0045229	external encapsulating structure organization	BP	324	7	0.00273854
GO:0009895	negative regulation of catabolic process	BP	324	7	0.00273854
GO:0032147	activation of protein kinase activity	BP	101	4	0.00275536
GO:0061640	cytoskeleton-dependent cytokinesis	BP	101	4	0.00275536
GO:1904062	regulation of cation transmembrane transport	BP	414	8	0.00276557
GO:0007169	transmembrane receptor protein tyrosine kinase signaling pathway	BP	609	10	0.00279345
GO:0046036	CTP metabolic process	BP	14	2	0.00283668
GO:0007144	female meiosis I	BP	14	2	0.00283668
GO:0140288	GBAF complex	CC	14	2	0.00283668
GO:0010452	histone H3-K36 methylation	BP	14	2	0.00283668
GO:0019215	intermediate filament binding	MF	14	2	0.00283668
GO:1904948	midbrain dopaminergic neuron differentiation	BP	14	2	0.00283668
GO:0000940	outer kinetochore	CC	14	2	0.00283668
GO:0005524	ATP binding	MF	1399	17	0.00288196
GO:0051168	nuclear export	BP	168	5	0.00288318
GO:0030097	hemopoiesis	BP	1047	14	0.00291348
GO:2000145	regulation of cell motility	BP	1048	14	0.00293844
GO:0045132	meiotic chromosome segregation	BP	103	4	0.00295748
GO:0032465	regulation of cytokinesis	BP	103	4	0.00295748
GO:0090102	cochlea development	BP	50	3	0.00297003
GO:0048806	genitalia development	BP	50	3	0.00297003
GO:0072175	epithelial tube formation	BP	170	5	0.00303334
GO:0007292	female gamete generation	BP	170	5	0.00303334
GO:0031090	organelle membrane	CC	2431	25	0.00308267
GO:0043021	ribonucleoprotein complex binding	MF	171	5	0.00311051
GO:0042770	signal transduction in response to DNA damage	BP	171	5	0.00311051
GO:0044389	ubiquitin-like protein ligase binding	MF	332	7	0.00313284
GO:0032392	DNA geometric change	BP	51	3	0.0031425
GO:0031519	PcG protein complex	CC	51	3	0.0031425
GO:0055086	nucleobase-containing small molecule metabolic process	BP	620	10	0.00317173
GO:0046935	1-phosphatidylinositol-3-kinase regulator activity	MF	15	2	0.0032608
GO:0021932	hindbrain radial glia guided cell migration	BP	15	2	0.0032608
GO:0007076	mitotic chromosome condensation	BP	15	2	0.0032608
GO:0035102	PRC1 complex	CC	15	2	0.0032608
GO:0098847	sequence-specific single stranded DNA binding	MF	15	2	0.0032608
GO:0071230	cellular response to amino acid stimulus	BP	173	5	0.00326907
GO:0009894	regulation of catabolic process	BP	947	13	0.00327801
GO:0043073	germ cell nucleus	CC	106	4	0.00327932
GO:0016363	nuclear matrix	CC	106	4	0.00327932
GO:0034728	nucleosome organization	BP	106	4	0.00327932
GO:0072091	regulation of stem cell proliferation	BP	106	4	0.00327932
GO:0060043	regulation of cardiac muscle cell proliferation	BP	52	3	0.003321
GO:0071214	cellular response to abiotic stimulus	BP	336	7	0.00334558
GO:0104004	cellular response to environmental stimulus	BP	336	7	0.00334558
GO:0030674	protein-macromolecule adaptor activity	MF	336	7	0.00334558
GO:0097190	apoptotic signaling pathway	BP	626	10	0.00339467
GO:0010648	negative regulation of cell communication	BP	1423	17	0.00342361
GO:0043414	macromolecule methylation	BP	338	7	0.003456
GO:0043392	negative regulation of DNA binding	BP	53	3	0.0035056
GO:0042177	negative regulation of protein catabolic process	BP	108	4	0.00350666
GO:0032755	positive regulation of interleukin-6 production	BP	108	4	0.00350666
GO:0032386	regulation of intracellular transport	BP	339	7	0.00351224
GO:0016571	histone methylation	BP	176	5	0.00351771
GO:0023057	negative regulation of signaling	BP	1427	17	0.00352162
GO:1903034	regulation of response to wounding	BP	177	5	0.00360353
GO:0006403	RNA localization	BP	177	5	0.00360353
GO:0031123	RNA 3'-end processing	BP	109	4	0.00362424
GO:0060090	molecular adaptor activity	MF	433	8	0.0036272
GO:0051293	establishment of spindle localization	BP	54	3	0.00369635
GO:0010883	regulation of lipid storage	BP	54	3	0.00369635
GO:0060026	convergent extension	BP	16	2	0.00371265
GO:0098885	modification of postsynaptic actin cytoskeleton	BP	16	2	0.00371265
GO:0045605	negative regulation of epidermal cell differentiation	BP	16	2	0.00371265
GO:0045683	negative regulation of epidermis development	BP	16	2	0.00371265
GO:0009148	pyrimidine nucleoside triphosphate biosynthetic process	BP	16	2	0.00371265
GO:0009208	pyrimidine ribonucleoside triphosphate metabolic process	BP	16	2	0.00371265
GO:0043024	ribosomal small subunit binding	MF	16	2	0.00371265
GO:0044089	positive regulation of cellular component biogenesis	BP	533	9	0.00375219
GO:0071478	cellular response to radiation	BP	179	5	0.00377966
GO:0046700	heterocycle catabolic process	BP	436	8	0.00378039
GO:0051090	regulation of DNA-binding transcription factor activity	BP	436	8	0.00378039
GO:0007265	Ras protein signal transduction	BP	344	7	0.00380399
GO:0021549	cerebellum development	BP	111	4	0.00386738
GO:0030518	intracellular steroid hormone receptor signaling pathway	BP	111	4	0.00386738
GO:0099175	regulation of postsynapse organization	BP	111	4	0.00386738
GO:0090407	organophosphate biosynthetic process	BP	536	9	0.00389151
GO:0010712	regulation of collagen metabolic process	BP	55	3	0.00389332
GO:0007062	sister chromatid cohesion	BP	55	3	0.00389332
GO:0060249	anatomical structure homeostasis	BP	346	7	0.00392571
GO:0050770	regulation of axonogenesis	BP	181	5	0.00396188
GO:0046983	protein dimerization activity	MF	1087	14	0.00405829
GO:0043507	positive regulation of JUN kinase activity	BP	56	3	0.00409657
GO:1901861	regulation of muscle tissue development	BP	56	3	0.00409657
GO:0055017	cardiac muscle tissue growth	BP	113	4	0.00412134
GO:0031490	chromatin DNA binding	MF	113	4	0.00412134
GO:0061013	regulation of mRNA catabolic process	BP	183	5	0.0041503
GO:0044270	cellular nitrogen compound catabolic process	BP	443	8	0.00415731
GO:0010369	chromocenter	CC	17	2	0.00419189
GO:0016311	dephosphorylation	BP	351	7	0.00424296
GO:0009165	nucleotide biosynthetic process	BP	264	6	0.00426859
GO:0050807	regulation of synapse organization	BP	264	6	0.00426859
GO:1901607	alpha-amino acid biosynthetic process	BP	57	3	0.00430616
GO:1903170	negative regulation of calcium ion transmembrane transport	BP	57	3	0.00430616
GO:0035567	non-canonical Wnt signaling pathway	BP	57	3	0.00430616
GO:0019903	protein phosphatase binding	MF	185	5	0.00434504
GO:0035148	tube formation	BP	185	5	0.00434504
GO:0045444	fat cell differentiation	BP	265	6	0.00434723
GO:0040012	regulation of locomotion	BP	1096	14	0.00436077
GO:0120034	positive regulation of plasma membrane bounded cell projection assembly	BP	115	4	0.00438634
GO:0032757	positive regulation of interleukin-8 production	BP	58	3	0.00452215
GO:0060840	artery development	BP	116	4	0.00452305
GO:0071229	cellular response to acid chemical	BP	187	5	0.00454621
GO:0008017	microtubule binding	MF	268	6	0.00458958
GO:0001525	angiogenesis	BP	550	9	0.00459617
GO:0005741	mitochondrial outer membrane	CC	188	5	0.00464925
GO:0016331	morphogenesis of embryonic epithelium	BP	188	5	0.00464925
GO:1901293	nucleoside phosphate biosynthetic process	BP	269	6	0.00467253
GO:1900221	regulation of amyloid-beta clearance	BP	18	2	0.0046982
GO:0035330	regulation of hippo signaling	BP	18	2	0.0046982
GO:0071103	DNA conformation change	BP	59	3	0.00474459
GO:0051653	spindle localization	BP	59	3	0.00474459
GO:0030334	regulation of cell migration	BP	991	13	0.00478532
GO:0043401	steroid hormone mediated signaling pathway	BP	118	4	0.00480502
GO:0000302	response to reactive oxygen species	BP	190	5	0.00486028
GO:0006952	defense response	BP	1856	20	0.00488996
GO:0050803	regulation of synapse structure or activity	BP	272	6	0.00492803
GO:0000781	chromosome, telomeric region	CC	119	4	0.00495033
GO:0014020	primary neural tube formation	BP	119	4	0.00495033
GO:0043122	regulation of I-kappaB kinase/NF-kappaB signaling	BP	191	5	0.00496831
GO:0006278	RNA-templated DNA biosynthetic process	BP	60	3	0.00497354
GO:0007004	telomere maintenance via telomerase	BP	60	3	0.00497354
GO:0048514	blood vessel morphogenesis	BP	663	10	0.00505971
GO:0019439	aromatic compound catabolic process	BP	458	8	0.00506231
GO:0042472	inner ear morphogenesis	BP	120	4	0.00509857
GO:0034330	cell junction organization	BP	773	11	0.00513584
GO:0009117	nucleotide metabolic process	BP	560	9	0.00515768
GO:0055003	cardiac myofibril assembly	BP	19	2	0.00523125
GO:0009220	pyrimidine ribonucleotide biosynthetic process	BP	19	2	0.00523125
GO:0051988	regulation of attachment of spindle microtubules to kinetochore	BP	19	2	0.00523125
GO:0051028	mRNA transport	BP	121	4	0.00524975
GO:0009201	ribonucleoside triphosphate biosynthetic process	BP	122	4	0.0054039
GO:0008134	transcription factor binding	MF	670	10	0.00543675
GO:0001947	heart looping	BP	62	3	0.00545116
GO:0048599	oocyte development	BP	62	3	0.00545116
GO:0045778	positive regulation of ossification	BP	62	3	0.00545116
GO:0090303	positive regulation of wound healing	BP	62	3	0.00545116
GO:0120031	plasma membrane bounded cell projection assembly	BP	565	9	0.00545771
GO:0060560	developmental growth involved in morphogenesis	BP	278	6	0.00546964
GO:0060419	heart growth	BP	123	4	0.00556105
GO:0006753	nucleoside phosphate metabolic process	BP	567	9	0.00558144
GO:0010171	body morphogenesis	BP	63	3	0.00569994
GO:0001736	establishment of planar polarity	BP	63	3	0.00569994
GO:0031124	mRNA 3'-end processing	BP	63	3	0.00569994
GO:0031589	cell-substrate adhesion	BP	371	7	0.00570964
GO:0031002	actin rod	CC	1	1	0.00572768
GO:0086072	AV node cell-bundle of His cell adhesion involved in cell communication	BP	1	1	0.00572768
GO:0097510	base-excision repair, AP site formation via deaminated base removal	BP	1	1	0.00572768
GO:0086082	cell adhesive protein binding involved in AV node cell-bundle of His cell communication	MF	1	1	0.00572768
GO:0033301	cell cycle comprising mitosis without cytokinesis	BP	1	1	0.00572768
GO:1905430	cellular response to glycine	BP	1	1	0.00572768
GO:1904609	cellular response to monosodium L-glutamate	BP	1	1	0.00572768
GO:0021688	cerebellar molecular layer formation	BP	1	1	0.00572768
GO:0051086	chaperone mediated protein folding independent of cofactor	BP	1	1	0.00572768
GO:0036517	chemoattraction of serotonergic neuron axon	BP	1	1	0.00572768
GO:0033488	cholesterol biosynthetic process via 24,25-dihydrolanosterol	BP	1	1	0.00572768
GO:0090732	cofilin-actin rod	CC	1	1	0.00572768
GO:0005586	collagen type III trimer	CC	1	1	0.00572768
GO:0004139	deoxyribose-phosphate aldolase activity	MF	1	1	0.00572768
GO:0004146	dihydrofolate reductase activity	MF	1	1	0.00572768
GO:0051871	dihydrofolic acid binding	MF	1	1	0.00572768
GO:0009330	DNA topoisomerase type II (double strand cut, ATP-hydrolyzing) complex	CC	1	1	0.00572768
GO:0097102	endothelial tip cell fate specification	BP	1	1	0.00572768
GO:0071964	establishment of cell polarity regulating cell shape	BP	1	1	0.00572768
GO:0075713	establishment of integrated proviral latency	BP	1	1	0.00572768
GO:0004333	fumarate hydratase activity	MF	1	1	0.00572768
GO:0042386	hemocyte differentiation	BP	1	1	0.00572768
GO:0004420	hydroxymethylglutaryl-CoA reductase (NADPH) activity	MF	1	1	0.00572768
GO:0008269	JAK pathway signal transduction adaptor activity	MF	1	1	0.00572768
GO:0043257	laminin-8 complex	CC	1	1	0.00572768
GO:0097726	LEM domain binding	MF	1	1	0.00572768
GO:0031475	myosin V complex	CC	1	1	0.00572768
GO:1904934	negative regulation of cell proliferation in midbrain	BP	1	1	0.00572768
GO:0051463	negative regulation of cortisol secretion	BP	1	1	0.00572768
GO:0045611	negative regulation of hemocyte differentiation	BP	1	1	0.00572768
GO:1905875	negative regulation of postsynaptic density organization	BP	1	1	0.00572768
GO:1900134	negative regulation of renin secretion into blood stream	BP	1	1	0.00572768
GO:0051511	negative regulation of unidimensional cell growth	BP	1	1	0.00572768
GO:0070762	nuclear pore transmembrane ring	CC	1	1	0.00572768
GO:0004648	O-phospho-L-serine:2-oxoglutarate aminotransferase activity	MF	1	1	0.00572768
GO:0005018	platelet-derived growth factor alpha-receptor activity	MF	1	1	0.00572768
GO:1905043	positive regulation of epithelium regeneration	BP	1	1	0.00572768
GO:2000784	positive regulation of establishment of cell polarity regulating cell shape	BP	1	1	0.00572768
GO:1905116	positive regulation of lateral attachment of mitotic spindle microtubules to kinetochore	BP	1	1	0.00572768
GO:0035491	positive regulation of leukotriene production involved in inflammatory response	BP	1	1	0.00572768
GO:1901331	positive regulation of odontoblast differentiation	BP	1	1	0.00572768
GO:1905091	positive regulation of parkin-mediated stimulation of mitophagy in response to mitochondrial depolarization	BP	1	1	0.00572768
GO:1905873	positive regulation of protein localization to cell leading edge	BP	1	1	0.00572768
GO:1902860	propionyl-CoA biosynthetic process	BP	1	1	0.00572768
GO:0140706	protein-containing complex localization to centriolar satellite	BP	1	1	0.00572768
GO:0005115	receptor tyrosine kinase-like orphan receptor binding	MF	1	1	0.00572768
GO:2000782	regulation of establishment of cell polarity regulating cell shape	BP	1	1	0.00572768
GO:0045610	regulation of hemocyte differentiation	BP	1	1	0.00572768
GO:1905115	regulation of lateral attachment of mitotic spindle microtubules to kinetochore	BP	1	1	0.00572768
GO:0035490	regulation of leukotriene production involved in inflammatory response	BP	1	1	0.00572768
GO:0051510	regulation of unidimensional cell growth	BP	1	1	0.00572768
GO:0031427	response to methotrexate	BP	1	1	0.00572768
GO:1904608	response to monosodium L-glutamate	BP	1	1	0.00572768
GO:0000304	response to singlet oxygen	BP	1	1	0.00572768
GO:0050263	ribosylpyrimidine nucleosidase activity	MF	1	1	0.00572768
GO:0003696	satellite DNA binding	MF	1	1	0.00572768
GO:0008398	sterol 14-demethylase activity	MF	1	1	0.00572768
GO:0034974	Swi5-Swi2 complex	CC	1	1	0.00572768
GO:0045437	uridine nucleosidase activity	MF	1	1	0.00572768
GO:0001501	skeletal system development	BP	570	9	0.0057711
GO:0032993	protein-DNA complex	CC	198	5	0.00577271
GO:0051302	regulation of cell division	BP	198	5	0.00577271
GO:0043405	regulation of MAP kinase activity	BP	198	5	0.00577271
GO:0048557	embryonic digestive tract morphogenesis	BP	20	2	0.00579074
GO:0051428	peptide hormone receptor binding	MF	20	2	0.00579074
GO:0035014	phosphatidylinositol 3-kinase regulator activity	MF	20	2	0.00579074
GO:2000725	regulation of cardiac muscle cell differentiation	BP	20	2	0.00579074
GO:0060314	regulation of ryanodine-sensitive calcium-release channel activity	BP	20	2	0.00579074
GO:0022037	metencephalon development	BP	125	4	0.00588446
GO:0008652	cellular amino acid biosynthetic process	BP	64	3	0.00595542
GO:0007164	establishment of tissue polarity	BP	64	3	0.00595542
GO:0030308	negative regulation of cell growth	BP	200	5	0.00601845
GO:0021915	neural tube development	BP	200	5	0.00601845
GO:0009152	purine ribonucleotide biosynthetic process	BP	200	5	0.00601845
GO:0048872	homeostasis of number of cells	BP	375	7	0.00604358
GO:0048640	negative regulation of developmental growth	BP	126	4	0.00605076
GO:0043010	camera-type eye development	BP	376	7	0.0061293
GO:0051101	regulation of DNA binding	BP	127	4	0.00622015
GO:0030031	cell projection assembly	BP	577	9	0.00623304
GO:0051495	positive regulation of cytoskeleton organization	BP	202	5	0.00627147
GO:0000902	cell morphogenesis	BP	1145	14	0.0063458
GO:0006268	DNA unwinding involved in DNA replication	BP	21	2	0.00637633
GO:0043601	nuclear replisome	CC	21	2	0.00637633
GO:0009147	pyrimidine nucleoside triphosphate metabolic process	BP	21	2	0.00637633
GO:0090266	regulation of mitotic cell cycle spindle assembly checkpoint	BP	21	2	0.00637633
GO:1903504	regulation of mitotic spindle checkpoint	BP	21	2	0.00637633
GO:0051148	negative regulation of muscle cell differentiation	BP	66	3	0.0064867
GO:0009994	oocyte differentiation	BP	66	3	0.0064867
GO:0060688	regulation of morphogenesis of a branching structure	BP	66	3	0.0064867
GO:0050878	regulation of body fluid levels	BP	381	7	0.0065716
GO:0012505	endomembrane system	CC	4148	36	0.00657465
GO:0032259	methylation	BP	382	7	0.00666284
GO:0043406	positive regulation of MAP kinase activity	BP	130	4	0.00674719
GO:0019079	viral genome replication	BP	130	4	0.00674719
GO:0001707	mesoderm formation	BP	67	3	0.00676258
GO:0010720	positive regulation of cell development	BP	384	7	0.00684814
GO:0019866	organelle inner membrane	CC	587	9	0.00694181
GO:0016408	C-acyltransferase activity	MF	22	2	0.00698772
GO:0070840	dynein complex binding	MF	22	2	0.00698772
GO:0032794	GTPase activating protein binding	MF	22	2	0.00698772
GO:0060749	mammary gland alveolus development	BP	22	2	0.00698772
GO:0061377	mammary gland lobule development	BP	22	2	0.00698772
GO:0060253	negative regulation of glial cell proliferation	BP	22	2	0.00698772
GO:0009164	nucleoside catabolic process	BP	22	2	0.00698772
GO:0046931	pore complex assembly	BP	22	2	0.00698772
GO:0010885	regulation of cholesterol storage	BP	22	2	0.00698772
GO:0030894	replisome	CC	22	2	0.00698772
GO:0005759	mitochondrial matrix	CC	293	6	0.00701309
GO:0009968	negative regulation of signal transduction	BP	1281	15	0.00702402
GO:0061371	determination of heart left/right asymmetry	BP	68	3	0.00704534
GO:0016447	somatic recombination of immunoglobulin gene segments	BP	68	3	0.00704534
GO:0099173	postsynapse organization	BP	208	5	0.00707528
GO:0019827	stem cell population maintenance	BP	208	5	0.00707528
GO:0034399	nuclear periphery	CC	132	4	0.00711449
GO:0009142	nucleoside triphosphate biosynthetic process	BP	132	4	0.00711449
GO:0046822	regulation of nucleocytoplasmic transport	BP	132	4	0.00711449
GO:0031968	organelle outer membrane	CC	209	5	0.00721591
GO:0019867	outer membrane	CC	209	5	0.00721591
GO:2000027	regulation of animal organ morphogenesis	BP	133	4	0.00730299
GO:0030155	regulation of cell adhesion	BP	812	11	0.00732681
GO:0003143	embryonic heart tube morphogenesis	BP	69	3	0.00733503
GO:0060425	lung morphogenesis	BP	69	3	0.00733503
GO:0035861	site of double-strand break	CC	69	3	0.00733503
GO:0042826	histone deacetylase binding	MF	134	4	0.00749476
GO:0021535	cell migration in hindbrain	BP	23	2	0.00762459
GO:0046426	negative regulation of receptor signaling pathway via JAK-STAT	BP	23	2	0.00762459
GO:0010666	positive regulation of cardiac muscle cell apoptotic process	BP	23	2	0.00762459
GO:0000413	protein peptidyl-prolyl isomerization	BP	23	2	0.00762459
GO:1901623	regulation of lymphocyte chemotaxis	BP	23	2	0.00762459
GO:0090231	regulation of spindle checkpoint	BP	23	2	0.00762459
GO:0001741	XY body	CC	23	2	0.00762459
GO:0032507	maintenance of protein location in cell	BP	70	3	0.00763169
GO:1902373	negative regulation of mRNA catabolic process	BP	70	3	0.00763169
GO:0005657	replication fork	CC	70	3	0.00763169
GO:0006897	endocytosis	BP	705	10	0.00766406
GO:0044815	DNA packaging complex	CC	135	4	0.00768982
GO:1901566	organonitrogen compound biosynthetic process	BP	1675	18	0.00771555
GO:0003723	RNA binding	MF	1173	14	0.00777148
GO:0031345	negative regulation of cell projection organization	BP	213	5	0.00779801
GO:0045121	membrane raft	CC	394	7	0.0078327
GO:0019842	vitamin binding	MF	136	4	0.00788819
GO:0048332	mesoderm morphogenesis	BP	71	3	0.00793535
GO:0030239	myofibril assembly	BP	71	3	0.00793535
GO:0098857	membrane microdomain	CC	395	7	0.00793661
GO:0006282	regulation of DNA repair	BP	214	5	0.00794848
GO:0016787	hydrolase activity	MF	2347	23	0.00800111
GO:0050808	synapse organization	BP	496	8	0.0080309
GO:0061448	connective tissue development	BP	302	6	0.00807827
GO:0098772	molecular function regulator activity	MF	1946	20	0.00811243
GO:0046579	positive regulation of Ras protein signal transduction	BP	72	3	0.00824604
GO:0043506	regulation of JUN kinase activity	BP	72	3	0.00824604
GO:0055002	striated muscle cell development	BP	72	3	0.00824604
GO:0051216	cartilage development	BP	216	5	0.00825547
GO:0003283	atrial septum development	BP	24	2	0.00828664
GO:0010878	cholesterol storage	BP	24	2	0.00828664
GO:0045737	positive regulation of cyclin-dependent protein serine/threonine kinase activity	BP	24	2	0.00828664
GO:0048643	positive regulation of skeletal muscle tissue development	BP	24	2	0.00828664
GO:0010663	positive regulation of striated muscle cell apoptotic process	BP	24	2	0.00828664
GO:0048675	axon extension	BP	138	4	0.00829495
GO:2000147	positive regulation of cell motility	BP	605	9	0.00837183
GO:0031503	protein-containing complex localization	BP	217	5	0.00841201
GO:0006164	purine nucleotide biosynthetic process	BP	217	5	0.00841201
GO:0050769	positive regulation of neurogenesis	BP	305	6	0.00845788
GO:0050708	regulation of protein secretion	BP	305	6	0.00845788
GO:0048871	multicellular organismal homeostasis	BP	607	9	0.0085436
GO:0061035	regulation of cartilage development	BP	73	3	0.00856381
GO:1905330	regulation of morphogenesis of an epithelium	BP	73	3	0.00856381
GO:0046982	protein heterodimerization activity	MF	307	6	0.00871797
GO:0014068	positive regulation of phosphatidylinositol 3-kinase signaling	BP	74	3	0.00888869
GO:0035591	signaling adaptor activity	MF	74	3	0.00888869
GO:0010833	telomere maintenance via telomere lengthening	BP	74	3	0.00888869
GO:0045334	clathrin-coated endocytic vesicle	CC	25	2	0.00897357
GO:0097062	dendritic spine maintenance	BP	25	2	0.00897357
GO:0061162	establishment of monopolar cell polarity	BP	25	2	0.00897357
GO:0010884	positive regulation of lipid storage	BP	25	2	0.00897357
GO:2000001	regulation of DNA damage checkpoint	BP	25	2	0.00897357
GO:0003323	type B pancreatic cell development	BP	25	2	0.00897357
GO:0048839	inner ear development	BP	221	5	0.00905875
GO:1903828	negative regulation of protein localization	BP	221	5	0.00905875
GO:0043393	regulation of protein binding	BP	221	5	0.00905875
GO:0140297	DNA-binding transcription factor binding	MF	507	8	0.00909505
GO:0043954	cellular component maintenance	BP	75	3	0.00922072
GO:0006334	nucleosome assembly	BP	75	3	0.00922072
GO:0016445	somatic diversification of immunoglobulins	BP	75	3	0.00922072
GO:0032102	negative regulation of response to external stimulus	BP	407	7	0.00926441
GO:0042592	homeostatic process	BP	1839	19	0.00930683
GO:0003674	molecular_function	MF	28404	169	0.00936957
GO:0006275	regulation of DNA replication	BP	143	4	0.00937138
GO:0140097	catalytic activity, acting on DNA	MF	223	5	0.00939466
GO:2001020	regulation of response to DNA damage stimulus	BP	313	6	0.00953265
GO:0008289	lipid binding	MF	843	11	0.00954173
GO:0051926	negative regulation of calcium ion transport	BP	76	3	0.00955991
GO:0061045	negative regulation of wound healing	BP	76	3	0.00955991
GO:0016605	PML body	CC	76	3	0.00955991
GO:0032677	regulation of interleukin-8 production	BP	76	3	0.00955991
GO:0017053	transcription repressor complex	CC	76	3	0.00955991
GO:0042471	ear morphogenesis	BP	144	4	0.00959703
GO:0061339	establishment or maintenance of monopolar cell polarity	BP	26	2	0.00968506
GO:0099010	modification of postsynaptic structure	BP	26	2	0.00968506
GO:0032331	negative regulation of chondrocyte differentiation	BP	26	2	0.00968506
GO:1904893	negative regulation of receptor signaling pathway via STAT	BP	26	2	0.00968506
GO:0034656	nucleobase-containing small molecule catabolic process	BP	26	2	0.00968506
GO:0097038	perinuclear endoplasmic reticulum	CC	26	2	0.00968506
GO:0006221	pyrimidine nucleotide biosynthetic process	BP	26	2	0.00968506
GO:0072522	purine-containing compound biosynthetic process	BP	225	5	0.00973905
GO:0010810	regulation of cell-substrate adhesion	BP	225	5	0.00973905
GO:0031625	ubiquitin protein ligase binding	MF	315	6	0.0098159
GO:0034097	response to cytokine	BP	1085	13	0.00987717
GO:0007492	endoderm development	BP	77	3	0.0099063
GO:0032637	interleukin-8 production	BP	77	3	0.0099063
GO:0032446	protein modification by small protein conjugation	BP	733	10	0.0099076
GO:0045637	regulation of myeloid cell differentiation	BP	226	5	0.00991447
GO:0040017	positive regulation of locomotion	BP	622	9	0.00991878
GO:0031023	microtubule organizing center organization	BP	146	4	0.0100589
GO:0007548	sex differentiation	BP	317	6	0.0101051
GO:0070192	chromosome organization involved in meiotic cell cycle	BP	78	3	0.0102599
GO:0016444	somatic cell DNA recombination	BP	78	3	0.0102599
GO:0002562	somatic diversification of immune receptors via germline recombination within a single locus	BP	78	3	0.0102599
GO:0030036	actin cytoskeleton organization	BP	737	10	0.0102652
GO:0033157	regulation of intracellular protein transport	BP	228	5	0.0102718
GO:0048706	embryonic skeletal system development	BP	147	4	0.0102951
GO:0072089	stem cell proliferation	BP	147	4	0.0102951
GO:0034762	regulation of transmembrane transport	BP	627	9	0.0104124
GO:0080111	DNA demethylation	BP	27	2	0.0104208
GO:0006298	mismatch repair	BP	27	2	0.0104208
GO:0003148	outflow tract septum morphogenesis	BP	27	2	0.0104208
GO:1904031	positive regulation of cyclin-dependent protein kinase activity	BP	27	2	0.0104208
GO:0060252	positive regulation of glial cell proliferation	BP	27	2	0.0104208
GO:0036342	post-anal tail morphogenesis	BP	27	2	0.0104208
GO:0062009	secondary palate development	BP	27	2	0.0104208
GO:0071347	cellular response to interleukin-1	BP	79	3	0.0106208
GO:0021766	hippocampus development	BP	79	3	0.0106208
GO:1903036	positive regulation of response to wounding	BP	79	3	0.0106208
GO:0051057	positive regulation of small GTPase mediated signal transduction	BP	79	3	0.0106208
GO:0007249	I-kappaB kinase/NF-kappaB signaling	BP	230	5	0.0106378
GO:0006935	chemotaxis	BP	630	9	0.0107174
GO:0030425	dendrite	CC	743	10	0.0108201
GO:0042330	taxis	BP	632	9	0.0109244
GO:0050679	positive regulation of epithelial cell proliferation	BP	232	5	0.0110127
GO:0048545	response to steroid hormone	BP	232	5	0.0110127
GO:0001816	cytokine production	BP	861	11	0.0110468
GO:0031012	extracellular matrix	CC	525	8	0.0110593
GO:0097447	dendritic tree	CC	746	10	0.0111059
GO:0070199	establishment of protein localization to chromosome	BP	28	2	0.0111805
GO:0005158	insulin receptor binding	MF	28	2	0.0111805
GO:0035925	mRNA 3'-UTR AU-rich region binding	MF	28	2	0.0111805
GO:1905820	positive regulation of chromosome separation	BP	28	2	0.0111805
GO:0051894	positive regulation of focal adhesion assembly	BP	28	2	0.0111805
GO:0016514	SWI/SNF complex	CC	28	2	0.0111805
GO:0008022	protein C-terminus binding	MF	233	5	0.0112035
GO:1903900	regulation of viral life cycle	BP	151	4	0.0112759
GO:0030312	external encapsulating structure	CC	527	8	0.0112955
GO:0034765	regulation of ion transmembrane transport	BP	527	8	0.0112955
GO:0070588	calcium ion transmembrane transport	BP	325	6	0.0113227
GO:0007155	cell adhesion	BP	1482	16	0.0113229
GO:0008543	fibroblast growth factor receptor signaling pathway	BP	81	3	0.0113645
GO:0019902	phosphatase binding	MF	234	5	0.0113966
GO:0080023	3R-hydroxyacyl-CoA dehydratase activity	MF	2	1	0.0114228
GO:0033277	abortive mitotic cell cycle	BP	2	1	0.0114228
GO:0046356	acetyl-CoA catabolic process	BP	2	1	0.0114228
GO:0070650	actin filament bundle distribution	BP	2	1	0.0114228
GO:0060844	arterial endothelial cell fate commitment	BP	2	1	0.0114228
GO:0003290	atrial septum secundum morphogenesis	BP	2	1	0.0114228
GO:1990711	beta-catenin-ICAT complex	CC	2	1	0.0114228
GO:0047710	bis(5'-adenosyl)-triphosphatase activity	MF	2	1	0.0114228
GO:0060846	blood vessel endothelial cell fate commitment	BP	2	1	0.0114228
GO:0097101	blood vessel endothelial cell fate specification	BP	2	1	0.0114228
GO:0002302	CD8-positive, alpha-beta T cell differentiation involved in immune response	BP	2	1	0.0114228
GO:1904009	cellular response to monosodium glutamate	BP	2	1	0.0114228
GO:0021687	cerebellar molecular layer morphogenesis	BP	2	1	0.0114228
GO:0021693	cerebellar Purkinje cell layer structural organization	BP	2	1	0.0114228
GO:0060067	cervix development	BP	2	1	0.0114228
GO:1902379	chemoattractant activity involved in axon guidance	MF	2	1	0.0114228
GO:0036518	chemorepulsion of dopaminergic neuron axon	BP	2	1	0.0114228
GO:0061386	closure of optic fissure	BP	2	1	0.0114228
GO:0005584	collagen type I trimer	CC	2	1	0.0114228
GO:0003883	CTP synthase activity	MF	2	1	0.0114228
GO:0097125	cyclin B1-CDK1 complex	CC	2	1	0.0114228
GO:0097135	cyclin E2-CDK2 complex	CC	2	1	0.0114228
GO:1990723	cytoplasmic periphery of the nuclear pore complex	CC	2	1	0.0114228
GO:0004140	dephospho-CoA kinase activity	MF	2	1	0.0114228
GO:0046452	dihydrofolate metabolic process	BP	2	1	0.0114228
GO:0019043	establishment of viral latency	BP	2	1	0.0114228
GO:0021592	fourth ventricle development	BP	2	1	0.0114228
GO:0006097	glyoxylate cycle	BP	2	1	0.0114228
GO:0036333	hepatocyte homeostasis	BP	2	1	0.0114228
GO:0035034	histone acetyltransferase regulator activity	MF	2	1	0.0114228
GO:0003938	IMP dehydrogenase activity	MF	2	1	0.0114228
GO:0061582	intestinal epithelial cell migration	BP	2	1	0.0114228
GO:0004450	isocitrate dehydrogenase (NADP+) activity	MF	2	1	0.0114228
GO:0005607	laminin-2 complex	CC	2	1	0.0114228
GO:0099607	lateral attachment of mitotic spindle microtubules to kinetochore	BP	2	1	0.0114228
GO:0097575	lateral cell cortex	CC	2	1	0.0114228
GO:0060490	lateral sprouting involved in lung morphogenesis	BP	2	1	0.0114228
GO:0060599	lateral sprouting involved in mammary gland duct morphogenesis	BP	2	1	0.0114228
GO:0097166	lens epithelial cell proliferation	BP	2	1	0.0114228
GO:0035718	macrophage migration inhibitory factor binding	MF	2	1	0.0114228
GO:0060031	mediolateral intercalation	BP	2	1	0.0114228
GO:0035632	mitochondrial prohibitin complex	CC	2	1	0.0114228
GO:0031990	mRNA export from nucleus in response to heat stress	BP	2	1	0.0114228
GO:0110099	negative regulation of calcium import into the mitochondrion	BP	2	1	0.0114228
GO:1905913	negative regulation of calcium ion export across plasma membrane	BP	2	1	0.0114228
GO:0000415	negative regulation of histone H3-K36 methylation	BP	2	1	0.0114228
GO:2000098	negative regulation of smooth muscle cell-matrix adhesion	BP	2	1	0.0114228
GO:0021812	neuronal-glial interaction involved in cerebral cortex radial glia guided migration	BP	2	1	0.0114228
GO:0060853	Notch signaling pathway involved in arterial endothelial cell fate commitment	BP	2	1	0.0114228
GO:0060488	orthogonal dichotomous subdivision of terminal units involved in lung branching morphogenesis	BP	2	1	0.0114228
GO:0016781	phosphotransferase activity, paired acceptors	MF	2	1	0.0114228
GO:0061350	planar cell polarity pathway involved in cardiac muscle tissue morphogenesis	BP	2	1	0.0114228
GO:0061349	planar cell polarity pathway involved in cardiac right atrium morphogenesis	BP	2	1	0.0114228
GO:0060775	planar cell polarity pathway involved in gastrula mediolateral intercalation	BP	2	1	0.0114228
GO:0061347	planar cell polarity pathway involved in outflow tract morphogenesis	BP	2	1	0.0114228
GO:0061354	planar cell polarity pathway involved in pericardium morphogenesis	BP	2	1	0.0114228
GO:0061348	planar cell polarity pathway involved in ventricular septum morphogenesis	BP	2	1	0.0114228
GO:0060489	planar dichotomous subdivision of terminal units involved in lung branching morphogenesis	BP	2	1	0.0114228
GO:0005017	platelet-derived growth factor receptor activity	MF	2	1	0.0114228
GO:0031095	platelet dense tubular network membrane	CC	2	1	0.0114228
GO:2000814	positive regulation of barbed-end actin filament capping	BP	2	1	0.0114228
GO:0032877	positive regulation of DNA endoreduplication	BP	2	1	0.0114228
GO:2000771	positive regulation of establishment or maintenance of cell polarity regulating cell shape	BP	2	1	0.0114228
GO:2000620	positive regulation of histone H4-K16 acetylation	BP	2	1	0.0114228
GO:2001111	positive regulation of lens epithelial cell proliferation	BP	2	1	0.0114228
GO:1902913	positive regulation of neuroepithelial cell differentiation	BP	2	1	0.0114228
GO:0045870	positive regulation of single stranded viral RNA replication via double stranded DNA intermediate	BP	2	1	0.0114228
GO:0051885	positive regulation of timing of anagen	BP	2	1	0.0114228
GO:0034402	recruitment of 3'-end processing factors to RNA polymerase II holoenzyme complex	BP	2	1	0.0114228
GO:1904933	regulation of cell proliferation in midbrain	BP	2	1	0.0114228
GO:2000769	regulation of establishment or maintenance of cell polarity regulating cell shape	BP	2	1	0.0114228
GO:2001109	regulation of lens epithelial cell proliferation	BP	2	1	0.0114228
GO:1905089	regulation of parkin-mediated stimulation of mitophagy in response to mitochondrial depolarization	BP	2	1	0.0114228
GO:1905429	response to glycine	BP	2	1	0.0114228
GO:1904008	response to monosodium glutamate	BP	2	1	0.0114228
GO:1904772	response to tetrachloromethane	BP	2	1	0.0114228
GO:0004756	selenide, water dikinase activity	MF	2	1	0.0114228
GO:0016260	selenocysteine biosynthetic process	BP	2	1	0.0114228
GO:0032798	Swi5-Sfr1 complex	CC	2	1	0.0114228
GO:0044248	cellular catabolic process	BP	2012	20	0.011438
GO:0070372	regulation of ERK1 and ERK2 cascade	BP	326	6	0.0114819
GO:0070647	protein modification by small protein conjugation or removal	BP	866	11	0.0114956
GO:0019838	growth factor binding	MF	152	4	0.0115302
GO:0050657	nucleic acid transport	BP	152	4	0.0115302
GO:0050658	RNA transport	BP	152	4	0.0115302
GO:0007163	establishment or maintenance of cell polarity	BP	235	5	0.0115919
GO:0031400	negative regulation of protein modification process	BP	530	8	0.0116567
GO:0071345	cellular response to cytokine stimulus	BP	987	12	0.0116693
GO:0051279	regulation of release of sequestered calcium ion into cytosol	BP	82	3	0.0117473
GO:0048568	embryonic organ development	BP	531	8	0.011779
GO:0060444	branching involved in mammary gland duct morphogenesis	BP	29	2	0.0119639
GO:0035510	DNA dealkylation	BP	29	2	0.0119639
GO:0060571	morphogenesis of an epithelial fold	BP	29	2	0.0119639
GO:0060045	positive regulation of cardiac muscle cell proliferation	BP	29	2	0.0119639
GO:0010592	positive regulation of lamellipodium assembly	BP	29	2	0.0119639
GO:0051446	positive regulation of meiotic cell cycle	BP	29	2	0.0119639
GO:1901863	positive regulation of muscle tissue development	BP	29	2	0.0119639
GO:0072528	pyrimidine-containing compound biosynthetic process	BP	29	2	0.0119639
GO:2000819	regulation of nucleotide-excision repair	BP	29	2	0.0119639
GO:0030371	translation repressor activity	MF	29	2	0.0119639
GO:0046434	organophosphate catabolic process	BP	154	4	0.0120497
GO:1902369	negative regulation of RNA catabolic process	BP	83	3	0.0121374
GO:0055021	regulation of cardiac muscle tissue growth	BP	83	3	0.0121374
GO:0051236	establishment of RNA localization	BP	155	4	0.012315
GO:0005178	integrin binding	MF	155	4	0.012315
GO:1901136	carbohydrate derivative catabolic process	BP	156	4	0.012584
GO:0048562	embryonic organ morphogenesis	BP	333	6	0.0126407
GO:1901658	glycosyl compound catabolic process	BP	30	2	0.0127707
GO:0046039	GTP metabolic process	BP	30	2	0.0127707
GO:0044788	modulation by host of viral process	BP	30	2	0.0127707
GO:0005942	phosphatidylinositol 3-kinase complex	CC	30	2	0.0127707
GO:0009218	pyrimidine ribonucleotide metabolic process	BP	30	2	0.0127707
GO:2001032	regulation of double-strand break repair via nonhomologous end joining	BP	30	2	0.0127707
GO:0044273	sulfur compound catabolic process	BP	30	2	0.0127707
GO:0060343	trabecula formation	BP	30	2	0.0127707
GO:0007264	small GTPase mediated signal transduction	BP	434	7	0.0128378
GO:0022612	gland morphogenesis	BP	157	4	0.0128567
GO:0046332	SMAD binding	MF	85	3	0.0129399
GO:1903706	regulation of hemopoiesis	BP	435	7	0.0129868
GO:0002200	somatic diversification of immune receptors	BP	86	3	0.0133523
GO:0008360	regulation of cell shape	BP	159	4	0.0134135
GO:0051493	regulation of cytoskeleton organization	BP	545	8	0.0135923
GO:0022411	cellular component disassembly	BP	439	7	0.0135952
GO:0031116	positive regulation of microtubule polymerization	BP	31	2	0.0136006
GO:1905207	regulation of cardiocyte differentiation	BP	31	2	0.0136006
GO:0043648	dicarboxylic acid metabolic process	BP	87	3	0.0137721
GO:2000781	positive regulation of double-strand break repair	BP	87	3	0.0137721
GO:0045944	positive regulation of transcription by RNA polymerase II	BP	1259	14	0.0137984
GO:0005667	transcription regulator complex	CC	547	8	0.0138671
GO:0006402	mRNA catabolic process	BP	246	5	0.0138923
GO:0072006	nephron development	BP	161	4	0.0139854
GO:0070507	regulation of microtubule cytoskeleton organization	BP	161	4	0.0139854
GO:2000377	regulation of reactive oxygen species metabolic process	BP	161	4	0.0139854
GO:0008285	negative regulation of cell population proliferation	BP	774	10	0.0140584
GO:0048641	regulation of skeletal muscle tissue development	BP	32	2	0.0144533
GO:0009605	response to external stimulus	BP	3044	27	0.0145068
GO:0009259	ribonucleotide metabolic process	BP	445	7	0.0145458
GO:0030163	protein catabolic process	BP	1018	12	0.0145738
GO:0046651	lymphocyte proliferation	BP	344	6	0.0146241
GO:0031507	heterochromatin formation	BP	89	3	0.0146341
GO:0001738	morphogenesis of a polarized epithelium	BP	89	3	0.0146341
GO:2001236	regulation of extrinsic apoptotic signaling pathway	BP	164	4	0.0148718
GO:0043488	regulation of mRNA stability	BP	164	4	0.0148718
GO:0003779	actin binding	MF	447	7	0.0148729
GO:0002088	lens development in camera-type eye	BP	90	3	0.0150763
GO:0019915	lipid storage	BP	90	3	0.0150763
GO:0006367	transcription initiation at RNA polymerase II promoter	BP	90	3	0.0150763
GO:0030879	mammary gland development	BP	165	4	0.015175
GO:0006816	calcium ion transport	BP	449	7	0.0152053
GO:0005730	nucleolus	CC	903	11	0.0152648
GO:0006470	protein dephosphorylation	BP	252	5	0.0152681
GO:0060706	cell differentiation involved in embryonic placenta development	BP	33	2	0.0153285
GO:0021697	cerebellar cortex formation	BP	33	2	0.0153285
GO:0006270	DNA replication initiation	BP	33	2	0.0153285
GO:0048566	embryonic digestive tract development	BP	33	2	0.0153285
GO:0033598	mammary gland epithelial cell proliferation	BP	33	2	0.0153285
GO:0061037	negative regulation of cartilage development	BP	33	2	0.0153285
GO:0150117	positive regulation of cell-substrate junction organization	BP	33	2	0.0153285
GO:0032212	positive regulation of telomere maintenance via telomerase	BP	33	2	0.0153285
GO:0060740	prostate gland epithelium morphogenesis	BP	33	2	0.0153285
GO:0034505	tooth mineralization	BP	33	2	0.0153285
GO:0006099	tricarboxylic acid cycle	BP	33	2	0.0153285
GO:0060420	regulation of heart growth	BP	91	3	0.015526
GO:0048609	multicellular organismal reproductive process	BP	907	11	0.0157223
GO:0043583	ear development	BP	254	5	0.0157463
GO:0070371	ERK1 and ERK2 cascade	BP	350	6	0.0157926
GO:0044282	small molecule catabolic process	BP	350	6	0.0157926
GO:0032675	regulation of interleukin-6 production	BP	167	4	0.0157931
GO:0035050	embryonic heart tube development	BP	92	3	0.0159832
GO:0070603	SWI/SNF superfamily-type complex	CC	92	3	0.0159832
GO:0032943	mononuclear cell proliferation	BP	351	6	0.0159935
GO:0048015	phosphatidylinositol-mediated signaling	BP	168	4	0.016108
GO:0036037	CD8-positive, alpha-beta T cell activation	BP	34	2	0.0162259
GO:0099563	modification of synaptic structure	BP	34	2	0.0162259
GO:0035308	negative regulation of protein dephosphorylation	BP	34	2	0.0162259
GO:0007097	nuclear migration	BP	34	2	0.0162259
GO:0010863	positive regulation of phospholipase C activity	BP	34	2	0.0162259
GO:0051973	positive regulation of telomerase activity	BP	34	2	0.0162259
GO:0060512	prostate gland morphogenesis	BP	34	2	0.0162259
GO:0044255	cellular lipid metabolic process	BP	1035	12	0.0163849
GO:0019693	ribose phosphate metabolic process	BP	456	7	0.0164105
GO:0071383	cellular response to steroid hormone stimulus	BP	169	4	0.0164268
GO:0070301	cellular response to hydrogen peroxide	BP	93	3	0.0164479
GO:0140535	intracellular protein-containing complex	CC	914	11	0.0165476
GO:0010959	regulation of metal ion transport	BP	458	7	0.0167669
GO:0042176	regulation of protein catabolic process	BP	355	6	0.0168146
GO:0016032	viral process	BP	355	6	0.0168146
GO:0016567	protein ubiquitination	BP	680	9	0.0168501
GO:1903035	negative regulation of response to wounding	BP	94	3	0.0169202
GO:0007411	axon guidance	BP	259	5	0.0169851
GO:0060348	bone development	BP	259	5	0.0169851
GO:1901135	carbohydrate derivative metabolic process	BP	1041	12	0.0170632
GO:0051017	actin filament bundle assembly	BP	171	4	0.0170762
GO:0048017	inositol lipid-mediated signaling	BP	171	4	0.0170762
GO:0003865	3-oxo-5-alpha-steroid 4-dehydrogenase activity	MF	3	1	0.0170854
GO:0045168	cell-cell signaling involved in cell fate commitment	BP	3	1	0.0170854
GO:0021679	cerebellar molecular layer development	BP	3	1	0.0170854
GO:0047751	cholestenone 5-alpha-reductase activity	MF	3	1	0.0170854
GO:0034371	chylomicron remodeling	BP	3	1	0.0170854
GO:0020016	ciliary pocket	CC	3	1	0.0170854
GO:0020018	ciliary pocket membrane	CC	3	1	0.0170854
GO:0097129	cyclin D2-CDK4 complex	CC	3	1	0.0170854
GO:0097134	cyclin E1-CDK2 complex	CC	3	1	0.0170854
GO:0097268	cytoophidium	CC	3	1	0.0170854
GO:0097506	deaminated base DNA N-glycosylase activity	MF	3	1	0.0170854
GO:0060448	dichotomous subdivision of terminal units involved in lung branching	BP	3	1	0.0170854
GO:0060847	endothelial cell fate specification	BP	3	1	0.0170854
GO:0003347	epicardial cell to mesenchymal cell transition	BP	3	1	0.0170854
GO:1990399	epithelium regeneration	BP	3	1	0.0170854
GO:0007529	establishment of synaptic specificity at neuromuscular junction	BP	3	1	0.0170854
GO:0006106	fumarate metabolic process	BP	3	1	0.0170854
GO:0043418	homocysteine catabolic process	BP	3	1	0.0170854
GO:0048850	hypophysis morphogenesis	BP	3	1	0.0170854
GO:0071707	immunoglobulin heavy chain V-D-J recombination	BP	3	1	0.0170854
GO:0098582	innate vocalization behavior	BP	3	1	0.0170854
GO:0005606	laminin-1 complex	CC	3	1	0.0170854
GO:0043259	laminin-10 complex	CC	3	1	0.0170854
GO:0046331	lateral inhibition	BP	3	1	0.0170854
GO:0002540	leukotriene production involved in inflammatory response	BP	3	1	0.0170854
GO:0055095	lipoprotein particle mediated signaling	BP	3	1	0.0170854
GO:0055096	low-density lipoprotein particle mediated signaling	BP	3	1	0.0170854
GO:0072277	metanephric glomerular capillary formation	BP	3	1	0.0170854
GO:0072275	metanephric glomerulus morphogenesis	BP	3	1	0.0170854
GO:0072276	metanephric glomerulus vasculature morphogenesis	BP	3	1	0.0170854
GO:0097513	myosin II filament	CC	3	1	0.0170854
GO:0031997	N-terminal myristoylation domain binding	MF	3	1	0.0170854
GO:1905463	negative regulation of DNA duplex unwinding	BP	3	1	0.0170854
GO:1901624	negative regulation of lymphocyte chemotaxis	BP	3	1	0.0170854
GO:1902309	negative regulation of peptidyl-serine dephosphorylation	BP	3	1	0.0170854
GO:0071930	negative regulation of transcription involved in G1/S transition of mitotic cell cycle	BP	3	1	0.0170854
GO:0044614	nuclear pore cytoplasmic filaments	CC	3	1	0.0170854
GO:0061047	positive regulation of branching involved in lung morphogenesis	BP	3	1	0.0170854
GO:0038091	positive regulation of cell proliferation by VEGF-activated platelet derived growth factor receptor signaling pathway	BP	3	1	0.0170854
GO:0110032	positive regulation of G2/MI transition of meiotic cell cycle	BP	3	1	0.0170854
GO:1905448	positive regulation of mitochondrial ATP synthesis coupled electron transport	BP	3	1	0.0170854
GO:0060282	positive regulation of oocyte development	BP	3	1	0.0170854
GO:0045905	positive regulation of translational termination	BP	3	1	0.0170854
GO:0003138	primary heart field specification	BP	3	1	0.0170854
GO:1902858	propionyl-CoA metabolic process	BP	3	1	0.0170854
GO:0031291	Ran protein signal transduction	BP	3	1	0.0170854
GO:0110097	regulation of calcium import into the mitochondrion	BP	3	1	0.0170854
GO:1905912	regulation of calcium ion export across plasma membrane	BP	3	1	0.0170854
GO:1905041	regulation of epithelium regeneration	BP	3	1	0.0170854
GO:0110030	regulation of G2/MI transition of meiotic cell cycle	BP	3	1	0.0170854
GO:1905871	regulation of protein localization to cell leading edge	BP	3	1	0.0170854
GO:0003285	septum secundum development	BP	3	1	0.0170854
GO:1990518	single-stranded 3'-5' DNA helicase activity	MF	3	1	0.0170854
GO:0045298	tubulin complex	CC	3	1	0.0170854
GO:0071209	U7 snRNA binding	MF	3	1	0.0170854
GO:0004844	uracil DNA N-glycosylase activity	MF	3	1	0.0170854
GO:0038086	VEGF-activated platelet-derived growth factor receptor signaling pathway	BP	3	1	0.0170854
GO:0014002	astrocyte development	BP	35	2	0.0171453
GO:0003209	cardiac atrium morphogenesis	BP	35	2	0.0171453
GO:1990090	cellular response to nerve growth factor stimulus	BP	35	2	0.0171453
GO:0001556	oocyte maturation	BP	35	2	0.0171453
GO:0003755	peptidyl-prolyl cis-trans isomerase activity	MF	35	2	0.0171453
GO:0031112	positive regulation of microtubule polymerization or depolymerization	BP	35	2	0.0171453
GO:0043243	positive regulation of protein-containing complex disassembly	BP	35	2	0.0171453
GO:0035025	positive regulation of Rho protein signal transduction	BP	35	2	0.0171453
GO:1990089	response to nerve growth factor	BP	35	2	0.0171453
GO:0097485	neuron projection guidance	BP	260	5	0.0172404
GO:0045069	regulation of viral genome replication	BP	95	3	0.0174
GO:0010001	glial cell differentiation	BP	261	5	0.0174983
GO:0019058	viral life cycle	BP	261	5	0.0174983
GO:0040013	negative regulation of locomotion	BP	360	6	0.0178814
GO:1904949	ATPase complex	CC	96	3	0.0178873
GO:0002312	B cell activation involved in immune response	BP	96	3	0.0178873
GO:0044344	cellular response to fibroblast growth factor stimulus	BP	96	3	0.0178873
GO:0044728	DNA methylation or demethylation	BP	96	3	0.0178873
GO:0032651	regulation of interleukin-1 beta production	BP	96	3	0.0178873
GO:0099072	regulation of postsynaptic membrane neurotransmitter receptor levels	BP	96	3	0.0178873
GO:0035304	regulation of protein dephosphorylation	BP	96	3	0.0178873
GO:0070555	response to interleukin-1	BP	96	3	0.0178873
GO:0061053	somite development	BP	96	3	0.0178873
GO:0061572	actin filament bundle organization	BP	174	4	0.0180801
GO:0097242	amyloid-beta clearance	BP	36	2	0.0180863
GO:0003401	axis elongation	BP	36	2	0.0180863
GO:1902745	positive regulation of lamellipodium organization	BP	36	2	0.0180863
GO:0070316	regulation of G0 to G1 transition	BP	36	2	0.0180863
GO:0042162	telomeric DNA binding	MF	36	2	0.0180863
GO:0005525	GTP binding	MF	361	6	0.0181002
GO:0010942	positive regulation of cell death	BP	690	9	0.0183345
GO:0070828	heterochromatin organization	BP	97	3	0.0183822
GO:0045814	negative regulation of gene expression, epigenetic	BP	97	3	0.0183822
GO:0035107	appendage morphogenesis	BP	175	4	0.0184227
GO:0035108	limb morphogenesis	BP	175	4	0.0184227
GO:0050792	regulation of viral process	BP	175	4	0.0184227
GO:0030335	positive regulation of cell migration	BP	578	8	0.0186637
GO:0032635	interleukin-6 production	BP	176	4	0.0187693
GO:0006629	lipid metabolic process	BP	1441	15	0.0188703
GO:0050772	positive regulation of axonogenesis	BP	98	3	0.0188847
GO:0071774	response to fibroblast growth factor	BP	98	3	0.0188847
GO:0016528	sarcoplasm	CC	98	3	0.0188847
GO:0010876	lipid localization	BP	470	7	0.0190214
GO:0071711	basement membrane organization	BP	37	2	0.0190488
GO:0071364	cellular response to epidermal growth factor stimulus	BP	37	2	0.0190488
GO:0097718	disordered domain specific binding	MF	37	2	0.0190488
GO:0060441	epithelial tube branching involved in lung morphogenesis	BP	37	2	0.0190488
GO:0045023	G0 to G1 transition	BP	37	2	0.0190488
GO:0035329	hippo signaling	BP	37	2	0.0190488
GO:0070306	lens fiber cell differentiation	BP	37	2	0.0190488
GO:0043596	nuclear replication fork	CC	37	2	0.0190488
GO:0033866	nucleoside bisphosphate biosynthetic process	BP	37	2	0.0190488
GO:1904358	positive regulation of telomere maintenance via telomere lengthening	BP	37	2	0.0190488
GO:0034033	purine nucleoside bisphosphate biosynthetic process	BP	37	2	0.0190488
GO:0033146	regulation of intracellular estrogen receptor signaling pathway	BP	37	2	0.0190488
GO:0034030	ribonucleoside bisphosphate biosynthetic process	BP	37	2	0.0190488
GO:0003309	type B pancreatic cell differentiation	BP	37	2	0.0190488
GO:0021591	ventricular system development	BP	37	2	0.0190488
GO:0007596	blood coagulation	BP	177	4	0.01912
GO:0040029	epigenetic regulation of gene expression	BP	177	4	0.01912
GO:0051100	negative regulation of binding	BP	177	4	0.01912
GO:1903531	negative regulation of secretion by cell	BP	177	4	0.01912
GO:0051962	positive regulation of nervous system development	BP	366	6	0.0192219
GO:0032886	regulation of microtubule-based process	BP	268	5	0.0193749
GO:0030175	filopodium	CC	99	3	0.0193948
GO:2001237	negative regulation of extrinsic apoptotic signaling pathway	BP	99	3	0.0193948
GO:0031594	neuromuscular junction	CC	99	3	0.0193948
GO:1901019	regulation of calcium ion transmembrane transporter activity	BP	99	3	0.0193948
GO:0006644	phospholipid metabolic process	BP	367	6	0.0194518
GO:0043487	regulation of RNA stability	BP	178	4	0.0194746
GO:0071944	cell periphery	CC	6327	48	0.0196794
GO:0031060	regulation of histone methylation	BP	100	3	0.0199124
GO:0044786	cell cycle DNA replication	BP	38	2	0.0200324
GO:0032154	cleavage furrow	CC	38	2	0.0200324
GO:0000423	mitophagy	BP	38	2	0.0200324
GO:0051721	protein phosphatase 2A binding	MF	38	2	0.0200324
GO:1900274	regulation of phospholipase C activity	BP	38	2	0.0200324
GO:0019752	carboxylic acid metabolic process	BP	942	11	0.0201773
GO:0050817	coagulation	BP	180	4	0.0201962
GO:0007599	hemostasis	BP	180	4	0.0201962
GO:0001890	placenta development	BP	180	4	0.0201962
GO:1902905	positive regulation of supramolecular fiber organization	BP	180	4	0.0201962
GO:0036477	somatodendritic compartment	CC	1068	12	0.0203815
GO:0045185	maintenance of protein location	BP	101	3	0.0204376
GO:1903312	negative regulation of mRNA metabolic process	BP	101	3	0.0204376
GO:0048525	negative regulation of viral process	BP	101	3	0.0204376
GO:0014066	regulation of phosphatidylinositol 3-kinase signaling	BP	101	3	0.0204376
GO:0030029	actin filament-based process	BP	822	10	0.0204394
GO:0016573	histone acetylation	BP	181	4	0.0205631
GO:0014070	response to organic cyclic compound	BP	823	10	0.0205917
GO:0034599	cellular response to oxidative stress	BP	273	5	0.0207934
GO:0032611	interleukin-1 beta production	BP	102	3	0.0209704
GO:0060021	roof of mouth development	BP	102	3	0.0209704
GO:0098793	presynapse	CC	591	8	0.0209925
GO:0016859	cis-trans isomerase activity	MF	39	2	0.0210369
GO:0090162	establishment of epithelial cell polarity	BP	39	2	0.0210369
GO:0040001	establishment of mitotic spindle localization	BP	39	2	0.0210369
GO:0002068	glandular epithelial cell development	BP	39	2	0.0210369
GO:0097431	mitotic spindle pole	CC	39	2	0.0210369
GO:0010661	positive regulation of muscle cell apoptotic process	BP	39	2	0.0210369
GO:0006898	receptor-mediated endocytosis	BP	274	5	0.0210851
GO:0060041	retina development in camera-type eye	BP	183	4	0.0213091
GO:0072521	purine-containing compound metabolic process	BP	483	7	0.0216953
GO:0090630	activation of GTPase activity	BP	104	3	0.0220588
GO:0055013	cardiac muscle cell development	BP	104	3	0.0220588
GO:0007229	integrin-mediated signaling pathway	BP	104	3	0.0220588
GO:0030510	regulation of BMP signaling pathway	BP	104	3	0.0220588
GO:0051153	regulation of striated muscle cell differentiation	BP	104	3	0.0220588
GO:0021680	cerebellar Purkinje cell layer development	BP	40	2	0.0220619
GO:0001965	G-protein alpha-subunit binding	MF	40	2	0.0220619
GO:1901020	negative regulation of calcium ion transmembrane transporter activity	BP	40	2	0.0220619
GO:0051647	nucleus localization	BP	40	2	0.0220619
GO:0010591	regulation of lamellipodium assembly	BP	40	2	0.0220619
GO:1903670	regulation of sprouting angiogenesis	BP	40	2	0.0220619
GO:0070849	response to epidermal growth factor	BP	40	2	0.0220619
GO:0097553	calcium ion transmembrane import into cytosol	BP	185	4	0.0220715
GO:0071897	DNA biosynthetic process	BP	185	4	0.0220715
GO:0002020	protease binding	MF	185	4	0.0220715
GO:0048813	dendrite morphogenesis	BP	186	4	0.0224589
GO:0043565	sequence-specific DNA binding	MF	1607	16	0.0225037
GO:0102343	3-hydroxy-arachidoyl-CoA dehydratase activity	MF	4	1	0.0227158
GO:0102344	3-hydroxy-behenoyl-CoA dehydratase activity	MF	4	1	0.0227158
GO:0102345	3-hydroxy-lignoceroyl-CoA dehydratase activity	MF	4	1	0.0227158
GO:0030043	actin filament fragmentation	BP	4	1	0.0227158
GO:0006710	androgen catabolic process	BP	4	1	0.0227158
GO:0090651	apical cytoplasm	CC	4	1	0.0227158
GO:0002538	arachidonic acid metabolite production involved in inflammatory response	BP	4	1	0.0227158
GO:0003213	cardiac right atrium morphogenesis	BP	4	1	0.0227158
GO:1905232	cellular response to L-glutamate	BP	4	1	0.0227158
GO:0021698	cerebellar cortex structural organization	BP	4	1	0.0227158
GO:0061642	chemoattraction of axon	BP	4	1	0.0227158
GO:0008623	CHRAC	CC	4	1	0.0227158
GO:0007386	compartment pattern specification	BP	4	1	0.0227158
GO:0022007	convergent extension involved in neural plate elongation	BP	4	1	0.0227158
GO:0097124	cyclin A2-CDK2 complex	CC	4	1	0.0227158
GO:0005519	cytoskeletal regulatory protein binding	MF	4	1	0.0227158
GO:1990722	DAPK1-calmodulin complex	CC	4	1	0.0227158
GO:0036145	dendritic cell homeostasis	BP	4	1	0.0227158
GO:0019784	deNEDDylase activity	MF	4	1	0.0227158
GO:0003918	DNA topoisomerase type II (double strand cut, ATP-hydrolyzing) activity	MF	4	1	0.0227158
GO:0060743	epithelial cell maturation involved in prostate gland development	BP	4	1	0.0227158
GO:0008622	epsilon DNA polymerase complex	CC	4	1	0.0227158
GO:0048104	establishment of body hair or bristle planar orientation	BP	4	1	0.0227158
GO:0048105	establishment of body hair planar orientation	BP	4	1	0.0227158
GO:0071963	establishment or maintenance of cell polarity regulating cell shape	BP	4	1	0.0227158
GO:0051309	female meiosis chromosome separation	BP	4	1	0.0227158
GO:0046952	ketone body catabolic process	BP	4	1	0.0227158
GO:0006564	L-serine biosynthetic process	BP	4	1	0.0227158
GO:0006272	leading strand elongation	BP	4	1	0.0227158
GO:0101024	mitotic nuclear membrane organization	BP	4	1	0.0227158
GO:0007084	mitotic nuclear membrane reassembly	BP	4	1	0.0227158
GO:0060125	negative regulation of growth hormone secretion	BP	4	1	0.0227158
GO:0060686	negative regulation of prostatic bud formation	BP	4	1	0.0227158
GO:0014022	neural plate elongation	BP	4	1	0.0227158
GO:1904094	positive regulation of autophagic cell death	BP	4	1	0.0227158
GO:1901321	positive regulation of heart induction	BP	4	1	0.0227158
GO:0090082	positive regulation of heart induction by negative regulation of canonical Wnt signaling pathway	BP	4	1	0.0227158
GO:0035332	positive regulation of hippo signaling	BP	4	1	0.0227158
GO:0045797	positive regulation of intestinal cholesterol absorption	BP	4	1	0.0227158
GO:1901995	positive regulation of meiotic cell cycle phase transition	BP	4	1	0.0227158
GO:1904874	positive regulation of telomerase RNA localization to Cajal body	BP	4	1	0.0227158
GO:0045901	positive regulation of translational elongation	BP	4	1	0.0227158
GO:0001648	proteinase-activated receptor activity	MF	4	1	0.0227158
GO:0035189	Rb-E2F complex	CC	4	1	0.0227158
GO:0000320	re-entry into mitotic cell cycle	BP	4	1	0.0227158
GO:0000821	regulation of arginine metabolic process	BP	4	1	0.0227158
GO:0098904	regulation of AV node cell action potential	BP	4	1	0.0227158
GO:1900208	regulation of cardiolipin metabolic process	BP	4	1	0.0227158
GO:0010724	regulation of definitive erythrocyte differentiation	BP	4	1	0.0227158
GO:0032875	regulation of DNA endoreduplication	BP	4	1	0.0227158
GO:0090081	regulation of heart induction by regulation of canonical Wnt signaling pathway	BP	4	1	0.0227158
GO:1905446	regulation of mitochondrial ATP synthesis coupled electron transport	BP	4	1	0.0227158
GO:1901329	regulation of odontoblast differentiation	BP	4	1	0.0227158
GO:0060281	regulation of oocyte development	BP	4	1	0.0227158
GO:1905879	regulation of oogenesis	BP	4	1	0.0227158
GO:1902308	regulation of peptidyl-serine dephosphorylation	BP	4	1	0.0227158
GO:0099566	regulation of postsynaptic cytosolic calcium ion concentration	BP	4	1	0.0227158
GO:0002528	regulation of vascular permeability involved in acute inflammatory response	BP	4	1	0.0227158
GO:0016259	selenocysteine metabolic process	BP	4	1	0.0227158
GO:0001757	somite specification	BP	4	1	0.0227158
GO:0033765	steroid dehydrogenase activity, acting on the CH-CH group of donors	MF	4	1	0.0227158
GO:0015057	thrombin-activated receptor activity	MF	4	1	0.0227158
GO:0099553	trans-synaptic signaling by endocannabinoid, modulating synaptic transmission	BP	4	1	0.0227158
GO:0099552	trans-synaptic signaling by lipid, modulating synaptic transmission	BP	4	1	0.0227158
GO:0017129	triglyceride binding	MF	4	1	0.0227158
GO:0031800	type 3 metabotropic glutamate receptor binding	MF	4	1	0.0227158
GO:0060157	urinary bladder development	BP	4	1	0.0227158
GO:0102158	very-long-chain 3-hydroxyacyl-CoA dehydratase activity	MF	4	1	0.0227158
GO:0019042	viral latency	BP	4	1	0.0227158
GO:0007223	Wnt signaling pathway, calcium modulating pathway	BP	4	1	0.0227158
GO:0043436	oxoacid metabolic process	BP	960	11	0.0228035
GO:0071773	cellular response to BMP stimulus	BP	187	4	0.0228505
GO:0048592	eye morphogenesis	BP	187	4	0.0228505
GO:1905952	regulation of lipid localization	BP	187	4	0.0228505
GO:0071772	response to BMP	BP	187	4	0.0228505
GO:0008608	attachment of spindle microtubules to kinetochore	BP	41	2	0.0231073
GO:0003230	cardiac atrium development	BP	41	2	0.0231073
GO:0005109	frizzled binding	MF	41	2	0.0231073
GO:0060603	mammary gland duct morphogenesis	BP	41	2	0.0231073
GO:0030513	positive regulation of BMP signaling pathway	BP	41	2	0.0231073
GO:0032504	multicellular organism reproduction	BP	962	11	0.0231101
GO:0046486	glycerolipid metabolic process	BP	382	6	0.0231283
GO:0030496	midbody	CC	188	4	0.0232461
GO:0048863	stem cell differentiation	BP	282	5	0.0235145
GO:0019001	guanyl nucleotide binding	MF	384	6	0.0236515
GO:0032561	guanyl ribonucleotide binding	MF	384	6	0.0236515
GO:0070661	leukocyte proliferation	BP	384	6	0.0236515
GO:0021761	limbic system development	BP	107	3	0.0237483
GO:0016071	mRNA metabolic process	BP	724	9	0.0240967
GO:0043065	positive regulation of apoptotic process	BP	607	8	0.0241338
GO:0006220	pyrimidine nucleotide metabolic process	BP	42	2	0.0241727
GO:0010464	regulation of mesenchymal cell proliferation	BP	42	2	0.0241727
GO:1903725	regulation of phospholipid metabolic process	BP	42	2	0.0241727
GO:0038084	vascular endothelial growth factor signaling pathway	BP	42	2	0.0241727
GO:0006082	organic acid metabolic process	BP	969	11	0.024207
GO:1904063	negative regulation of cation transmembrane transport	BP	108	3	0.0243266
GO:0090079	translation regulator activity, nucleic acid binding	MF	108	3	0.0243266
GO:0018393	internal peptidyl-lysine acetylation	BP	191	4	0.0244581
GO:0006475	internal protein amino acid acetylation	BP	191	4	0.0244581
GO:0003714	transcription corepressor activity	MF	191	4	0.0244581
GO:0008094	ATP-dependent activity, acting on DNA	MF	109	3	0.0249125
GO:0003774	cytoskeletal motor activity	MF	109	3	0.0249125
GO:0006304	DNA modification	BP	109	3	0.0249125
GO:2001252	positive regulation of chromosome organization	BP	109	3	0.0249125
GO:0005246	calcium channel regulator activity	MF	43	2	0.0252579
GO:0035883	enteroendocrine cell differentiation	BP	43	2	0.0252579
GO:0018024	histone-lysine N-methyltransferase activity	MF	43	2	0.0252579
GO:0009124	nucleoside monophosphate biosynthetic process	BP	43	2	0.0252579
GO:0051281	positive regulation of release of sequestered calcium ion into cytosol	BP	43	2	0.0252579
GO:0017069	snRNA binding	MF	43	2	0.0252579
GO:0050821	protein stabilization	BP	193	4	0.025287
GO:0055006	cardiac cell development	BP	110	3	0.025506
GO:0033865	nucleoside bisphosphate metabolic process	BP	110	3	0.025506
GO:2000243	positive regulation of reproductive process	BP	110	3	0.025506
GO:0034032	purine nucleoside bisphosphate metabolic process	BP	110	3	0.025506
GO:0033875	ribonucleoside bisphosphate metabolic process	BP	110	3	0.025506
GO:0051607	defense response to virus	BP	289	5	0.025783
GO:0051219	phosphoprotein binding	MF	111	3	0.0261071
GO:0032760	positive regulation of tumor necrosis factor production	BP	111	3	0.0261071
GO:0140546	defense response to symbiont	BP	290	5	0.0261181
GO:0085029	extracellular matrix assembly	BP	44	2	0.0263627
GO:0046839	phospholipid dephosphorylation	BP	44	2	0.0263627
GO:0071168	protein localization to chromatin	BP	44	2	0.0263627
GO:0043025	neuronal cell body	CC	736	9	0.0264095
GO:0006401	RNA catabolic process	BP	291	5	0.026456
GO:0043068	positive regulation of programmed cell death	BP	618	8	0.0264765
GO:0044087	regulation of cellular component biogenesis	BP	983	11	0.0265143
GO:0001843	neural tube closure	BP	112	3	0.0267157
GO:0006874	cellular calcium ion homeostasis	BP	292	5	0.0267967
GO:0062023	collagen-containing extracellular matrix	CC	396	6	0.0269577
GO:0032412	regulation of ion transmembrane transporter activity	BP	293	5	0.0271402
GO:0031329	regulation of cellular catabolic process	BP	740	9	0.0272142
GO:1903557	positive regulation of tumor necrosis factor superfamily cytokine production	BP	113	3	0.0273319
GO:0060606	tube closure	BP	113	3	0.0273319
GO:0001569	branching involved in blood vessel morphogenesis	BP	45	2	0.0274867
GO:0000152	nuclear ubiquitin ligase complex	CC	45	2	0.0274867
GO:0060627	regulation of vesicle-mediated transport	BP	624	8	0.0278191
GO:1901214	regulation of neuron death	BP	399	6	0.0278297
GO:0001708	cell fate specification	BP	114	3	0.0279557
GO:0048477	oogenesis	BP	114	3	0.0279557
GO:0018812	3-hydroxyacyl-CoA dehydratase activity	MF	5	1	0.0283141
GO:1990051	activation of protein kinase C activity	BP	5	1	0.0283141
GO:0010856	adenylate cyclase activator activity	MF	5	1	0.0283141
GO:0030263	apoptotic chromosome condensation	BP	5	1	0.0283141
GO:0036310	ATP-dependent DNA/DNA annealing activity	MF	5	1	0.0283141
GO:0003289	atrial septum primum morphogenesis	BP	5	1	0.0283141
GO:0006285	base-excision repair, AP site formation	BP	5	1	0.0283141
GO:0035984	cellular response to trichostatin A	BP	5	1	0.0283141
GO:0061643	chemorepulsion of axon	BP	5	1	0.0283141
GO:0044316	cone cell pedicle	CC	5	1	0.0283141
GO:0043400	cortisol secretion	BP	5	1	0.0283141
GO:0097187	dentinogenesis	BP	5	1	0.0283141
GO:0060666	dichotomous subdivision of terminal units involved in salivary gland branching	BP	5	1	0.0283141
GO:0042023	DNA endoreduplication	BP	5	1	0.0283141
GO:0015616	DNA translocase activity	MF	5	1	0.0283141
GO:0060750	epithelial cell proliferation involved in mammary gland duct elongation	BP	5	1	0.0283141
GO:0046976	histone methyltransferase activity (H3-K27 specific)	MF	5	1	0.0283141
GO:0002085	inhibition of neuroepithelial cell differentiation	BP	5	1	0.0283141
GO:0006550	isoleucine catabolic process	BP	5	1	0.0283141
GO:0036022	limb joint morphogenesis	BP	5	1	0.0283141
GO:0051754	meiotic sister chromatid cohesion, centromeric	BP	5	1	0.0283141
GO:0097325	melanocyte proliferation	BP	5	1	0.0283141
GO:0007494	midgut development	BP	5	1	0.0283141
GO:0003150	muscular septum morphogenesis	BP	5	1	0.0283141
GO:0070100	negative regulation of chemokine-mediated signaling pathway	BP	5	1	0.0283141
GO:2000847	negative regulation of corticosteroid hormone secretion	BP	5	1	0.0283141
GO:2000850	negative regulation of glucocorticoid secretion	BP	5	1	0.0283141
GO:0010730	negative regulation of hydrogen peroxide biosynthetic process	BP	5	1	0.0283141
GO:0045608	negative regulation of inner ear auditory receptor cell differentiation	BP	5	1	0.0283141
GO:2000981	negative regulation of inner ear receptor cell differentiation	BP	5	1	0.0283141
GO:0010593	negative regulation of lamellipodium assembly	BP	5	1	0.0283141
GO:0045632	negative regulation of mechanoreceptor differentiation	BP	5	1	0.0283141
GO:0048022	negative regulation of melanin biosynthetic process	BP	5	1	0.0283141
GO:1900377	negative regulation of secondary metabolite biosynthetic process	BP	5	1	0.0283141
GO:2000832	negative regulation of steroid hormone secretion	BP	5	1	0.0283141
GO:0060633	negative regulation of transcription initiation by RNA polymerase II	BP	5	1	0.0283141
GO:0061044	negative regulation of vascular wound healing	BP	5	1	0.0283141
GO:0015288	porin activity	MF	5	1	0.0283141
GO:1905821	positive regulation of chromosome condensation	BP	5	1	0.0283141
GO:0051343	positive regulation of cyclic-nucleotide phosphodiesterase activity	BP	5	1	0.0283141
GO:0048818	positive regulation of hair follicle maturation	BP	5	1	0.0283141
GO:1904480	positive regulation of intestinal absorption	BP	5	1	0.0283141
GO:1904731	positive regulation of intestinal lipid absorption	BP	5	1	0.0283141
GO:1904457	positive regulation of neuronal action potential	BP	5	1	0.0283141
GO:0004668	protein-arginine deiminase activity	MF	5	1	0.0283141
GO:0051462	regulation of cortisol secretion	BP	5	1	0.0283141
GO:0090381	regulation of heart induction	BP	5	1	0.0283141
GO:0100012	regulation of heart induction by canonical Wnt signaling pathway	BP	5	1	0.0283141
GO:2000121	regulation of removal of superoxide radicals	BP	5	1	0.0283141
GO:1900133	regulation of renin secretion into blood stream	BP	5	1	0.0283141
GO:2000097	regulation of smooth muscle cell-matrix adhesion	BP	5	1	0.0283141
GO:0051884	regulation of timing of anagen	BP	5	1	0.0283141
GO:0035983	response to trichostatin A	BP	5	1	0.0283141
GO:0090666	scaRNA localization to Cajal body	BP	5	1	0.0283141
GO:0014834	skeletal muscle satellite cell maintenance involved in skeletal muscle regeneration	BP	5	1	0.0283141
GO:0060023	soft palate development	BP	5	1	0.0283141
GO:0007057	spindle assembly involved in female meiosis I	BP	5	1	0.0283141
GO:0021678	third ventricle development	BP	5	1	0.0283141
GO:0009826	unidimensional cell growth	BP	5	1	0.0283141
GO:1990138	neuron projection extension	BP	200	4	0.0283206
GO:0015931	nucleobase-containing compound transport	BP	200	4	0.0283206
GO:2001233	regulation of apoptotic signaling pathway	BP	401	6	0.0284214
GO:0021696	cerebellar cortex morphogenesis	BP	46	2	0.0286298
GO:0071542	dopaminergic neuron differentiation	BP	46	2	0.0286298
GO:0005637	nuclear inner membrane	CC	46	2	0.0286298
GO:0055023	positive regulation of cardiac muscle tissue growth	BP	46	2	0.0286298
GO:0072523	purine-containing compound catabolic process	BP	46	2	0.0286298
GO:0044265	cellular macromolecule catabolic process	BP	996	11	0.0287963
GO:0046394	carboxylic acid biosynthetic process	BP	298	5	0.0288996
GO:0002682	regulation of immune system process	BP	1658	16	0.028942
GO:0031056	regulation of histone modification	BP	202	4	0.0292254
GO:0071695	anatomical structure maturation	BP	299	5	0.0292599
GO:0016053	organic acid biosynthetic process	BP	299	5	0.0292599
GO:0009306	protein secretion	BP	404	6	0.0293244
GO:0035592	establishment of protein localization to extracellular region	BP	405	6	0.0296295
GO:1900087	positive regulation of G1/S transition of mitotic cell cycle	BP	47	2	0.0297916
GO:0034766	negative regulation of ion transmembrane transport	BP	117	3	0.0298723
GO:0009206	purine ribonucleoside triphosphate biosynthetic process	BP	117	3	0.0298723
GO:0032652	regulation of interleukin-1 production	BP	117	3	0.0298723
GO:0018394	peptidyl-lysine acetylation	BP	204	4	0.0301472
GO:0006979	response to oxidative stress	BP	407	6	0.030246
GO:0046907	intracellular transport	BP	1531	15	0.0302479
GO:0009145	purine nucleoside triphosphate biosynthetic process	BP	118	3	0.0305262
GO:0048736	appendage development	BP	205	4	0.0306145
GO:0060173	limb development	BP	205	4	0.0306145
GO:0022412	cellular process involved in reproduction in multicellular organism	BP	520	7	0.0307114
GO:0022898	regulation of transmembrane transporter activity	BP	303	5	0.0307297
GO:0045197	establishment or maintenance of epithelial cell apical/basal polarity	BP	48	2	0.030972
GO:0042645	mitochondrial nucleoid	CC	48	2	0.030972
GO:0009295	nucleoid	CC	48	2	0.030972
GO:0051972	regulation of telomerase activity	BP	48	2	0.030972
GO:0032813	tumor necrosis factor receptor superfamily binding	MF	48	2	0.030972
GO:0050673	epithelial cell proliferation	BP	521	7	0.0309853
GO:0051048	negative regulation of secretion	BP	206	4	0.0310861
GO:0061351	neural precursor cell proliferation	BP	206	4	0.0310861
GO:0120032	regulation of plasma membrane bounded cell projection assembly	BP	206	4	0.0310861
GO:0045666	positive regulation of neuron differentiation	BP	119	3	0.0311877
GO:0071692	protein localization to extracellular region	BP	411	6	0.0315043
GO:0007519	skeletal muscle tissue development	BP	207	4	0.0315619
GO:0002062	chondrocyte differentiation	BP	120	3	0.0318566
GO:0071675	regulation of mononuclear cell migration	BP	120	3	0.0318566
GO:0051209	release of sequestered calcium ion into cytosol	BP	120	3	0.0318566
GO:0098773	skin epidermis development	BP	120	3	0.0318566
GO:0015485	cholesterol binding	MF	49	2	0.0321707
GO:0009262	deoxyribonucleotide metabolic process	BP	49	2	0.0321707
GO:0030219	megakaryocyte differentiation	BP	49	2	0.0321707
GO:0030901	midbrain development	BP	49	2	0.0321707
GO:0021772	olfactory bulb development	BP	49	2	0.0321707
GO:0010718	positive regulation of epithelial to mesenchymal transition	BP	49	2	0.0321707
GO:0060421	positive regulation of heart growth	BP	49	2	0.0321707
GO:1902459	positive regulation of stem cell population maintenance	BP	49	2	0.0321707
GO:0033628	regulation of cell adhesion mediated by integrin	BP	49	2	0.0321707
GO:0032210	regulation of telomere maintenance via telomerase	BP	49	2	0.0321707
GO:0060491	regulation of cell projection assembly	BP	209	4	0.0325265
GO:0051283	negative regulation of sequestering of calcium ion	BP	121	3	0.0325331
GO:0050839	cell adhesion molecule binding	MF	308	5	0.0326313
GO:0045765	regulation of angiogenesis	BP	308	5	0.0326313
GO:0099503	secretory vesicle	CC	644	8	0.032635
GO:0021782	glial cell development	BP	122	3	0.033217
GO:0007498	mesoderm development	BP	122	3	0.033217
GO:0042542	response to hydrogen peroxide	BP	122	3	0.033217
GO:0005871	kinesin complex	CC	50	2	0.0333874
GO:0035305	negative regulation of dephosphorylation	BP	50	2	0.0333874
GO:0006998	nuclear envelope organization	BP	50	2	0.0333874
GO:1902743	regulation of lamellipodium organization	BP	50	2	0.0333874
GO:0030139	endocytic vesicle	CC	211	4	0.0335082
GO:0030307	positive regulation of cell growth	BP	211	4	0.0335082
GO:0008361	regulation of cell size	BP	211	4	0.0335082
GO:0005911	cell-cell junction	CC	530	7	0.0335249
GO:0060414	aorta smooth muscle tissue morphogenesis	BP	6	1	0.0338805
GO:0060842	arterial endothelial cell differentiation	BP	6	1	0.0338805
GO:0009912	auditory receptor cell fate commitment	BP	6	1	0.0338805
GO:0060751	branch elongation involved in mammary gland duct branching	BP	6	1	0.0338805
GO:0035787	cell migration involved in kidney development	BP	6	1	0.0338805
GO:0071529	cementum mineralization	BP	6	1	0.0338805
GO:0034080	CENP-A containing chromatin assembly	BP	6	1	0.0338805
GO:0090724	central region of growth cone	CC	6	1	0.0338805
GO:0060718	chorionic trophoblast cell differentiation	BP	6	1	0.0338805
GO:0042583	chromaffin granule	CC	6	1	0.0338805
GO:0031055	chromatin remodeling at centromere	BP	6	1	0.0338805
GO:0032133	chromosome passenger complex	CC	6	1	0.0338805
GO:0032053	ciliary basal body organization	BP	6	1	0.0338805
GO:0048852	diencephalon morphogenesis	BP	6	1	0.0338805
GO:0036072	direct ossification	BP	6	1	0.0338805
GO:0005528	FK506 binding	MF	6	1	0.0338805
GO:0072104	glomerular capillary formation	BP	6	1	0.0338805
GO:0072103	glomerulus vasculature morphogenesis	BP	6	1	0.0338805
GO:0006545	glycine biosynthetic process	BP	6	1	0.0338805
GO:0005131	growth hormone receptor binding	MF	6	1	0.0338805
GO:0097457	hippocampal mossy fiber	CC	6	1	0.0338805
GO:0071204	histone pre-mRNA 3'end processing complex	CC	6	1	0.0338805
GO:0035174	histone serine kinase activity	MF	6	1	0.0338805
GO:0060120	inner ear receptor cell fate commitment	BP	6	1	0.0338805
GO:0001957	intramembranous ossification	BP	6	1	0.0338805
GO:0004448	isocitrate dehydrogenase [NAD(P)+] activity	MF	6	1	0.0338805
GO:1990254	keratin filament binding	MF	6	1	0.0338805
GO:0005638	lamin filament	CC	6	1	0.0338805
GO:0004465	lipoprotein lipase activity	MF	6	1	0.0338805
GO:0051661	maintenance of centrosome location	BP	6	1	0.0338805
GO:0140492	metal-dependent deubiquitinase activity	MF	6	1	0.0338805
GO:0006398	mRNA 3'-end processing by stem-loop binding and cleavage	BP	6	1	0.0338805
GO:0032466	negative regulation of cytokinesis	BP	6	1	0.0338805
GO:2000143	negative regulation of DNA-templated transcription initiation	BP	6	1	0.0338805
GO:0003105	negative regulation of glomerular filtration	BP	6	1	0.0338805
GO:0035509	negative regulation of myosin-light-chain-phosphatase activity	BP	6	1	0.0338805
GO:1903490	positive regulation of mitotic cytokinesis	BP	6	1	0.0338805
GO:0150012	positive regulation of neuron projection arborization	BP	6	1	0.0338805
GO:1904778	positive regulation of protein localization to cell cortex	BP	6	1	0.0338805
GO:0070245	positive regulation of thymocyte apoptotic process	BP	6	1	0.0338805
GO:1902463	protein localization to cell leading edge	BP	6	1	0.0338805
GO:0072014	proximal tubule development	BP	6	1	0.0338805
GO:2000564	regulation of CD8-positive, alpha-beta T cell proliferation	BP	6	1	0.0338805
GO:1905462	regulation of DNA duplex unwinding	BP	6	1	0.0338805
GO:0060685	regulation of prostatic bud formation	BP	6	1	0.0338805
GO:0003284	septum primum development	BP	6	1	0.0338805
GO:0001739	sex chromatin	CC	6	1	0.0338805
GO:0007056	spindle assembly involved in female meiosis	BP	6	1	0.0338805
GO:0046654	tetrahydrofolate biosynthetic process	BP	6	1	0.0338805
GO:0031802	type 5 metabotropic glutamate receptor binding	MF	6	1	0.0338805
GO:0089701	U2AF complex	CC	6	1	0.0338805
GO:0038085	vascular endothelial growth factor binding	MF	6	1	0.0338805
GO:0032612	interleukin-1 production	BP	123	3	0.0339084
GO:0051282	regulation of sequestering of calcium ion	BP	123	3	0.0339084
GO:0032869	cellular response to insulin stimulus	BP	212	4	0.0340055
GO:0071824	protein-DNA complex subunit organization	BP	212	4	0.0340055
GO:0043269	regulation of ion transport	BP	771	9	0.0340472
GO:0031647	regulation of protein stability	BP	312	5	0.0342044
GO:1901342	regulation of vasculature development	BP	312	5	0.0342044
GO:0140030	modification-dependent protein binding	MF	213	4	0.034507
GO:1905954	positive regulation of lipid localization	BP	124	3	0.0346073
GO:0061387	regulation of extent of cell growth	BP	124	3	0.0346073
GO:0046620	regulation of organ growth	BP	124	3	0.0346073
GO:0051646	mitochondrion localization	BP	51	2	0.0346219
GO:0030195	negative regulation of blood coagulation	BP	51	2	0.0346219
GO:0010518	positive regulation of phospholipase activity	BP	51	2	0.0346219
GO:1902041	regulation of extrinsic apoptotic signaling pathway via death domain receptors	BP	51	2	0.0346219
GO:0031146	SCF-dependent proteasomal ubiquitin-dependent protein catabolic process	BP	51	2	0.0346219
GO:0001222	transcription corepressor binding	MF	51	2	0.0346219
GO:0060326	cell chemotaxis	BP	314	5	0.0350083
GO:0002440	production of molecular mediator of immune response	BP	422	6	0.0351393
GO:0006954	inflammatory response	BP	776	9	0.0352511
GO:0006352	DNA-templated transcription initiation	BP	125	3	0.0353136
GO:0001578	microtubule bundle formation	BP	125	3	0.0353136
GO:2000177	regulation of neural precursor cell proliferation	BP	125	3	0.0353136
GO:0051208	sequestering of calcium ion	BP	125	3	0.0353136
GO:0002040	sprouting angiogenesis	BP	125	3	0.0353136
GO:0031032	actomyosin structure organization	BP	215	4	0.0355231
GO:1900047	negative regulation of hemostasis	BP	52	2	0.0358739
GO:0021988	olfactory lobe development	BP	52	2	0.0358739
GO:0010927	cellular component assembly involved in morphogenesis	BP	126	3	0.0360273
GO:0002688	regulation of leukocyte chemotaxis	BP	126	3	0.0360273
GO:0009150	purine ribonucleotide metabolic process	BP	425	6	0.0361757
GO:0032409	regulation of transporter activity	BP	317	5	0.0362361
GO:0009410	response to xenobiotic stimulus	BP	317	5	0.0362361
GO:0001503	ossification	BP	426	6	0.0365255
[truncated: 20,948 more rows]
