# Supplementary material for: Mouse microglia express unique miRNA-mRNA networks to facilitate age-specific functions in the developing central nervous system
Source: Commun Biol. 2023 May 22;6:555. doi: 10.1038/s42003-023-04926-8 (PMC10203306; doi:10.1038/s42003-023-04926-8)
Supplement: Supplementary file 8 — Supplementary data 5 [file 42003_2023_4926_MOESM8_ESM.xlsx]

## Sheet: 8 Weeks vs P6
Supplementary Data 5: Differentially expressed miRNAs in pairwise comparisons of microglial age subsets (TREAT, logFC >1, logFC < -1)
ID	logFC	AveExpr	t	P.Value	adj.P.Val
mmu-miR-3473e	-6.18426	5.83026	-33.4142	1.75925e-42	1.88768e-39
mmu-miR-3473b	-5.91586	6.66913	-32.0927	2.00931e-41	1.078e-38
mmu-miR-29a-3p	3.14222	12.6294	25.0973	4.2437e-35	1.51783e-32
mmu-miR-455-3p	3.22047	7.52788	24.4587	1.89052e-34	5.07132e-32
mmu-miR-301b-3p	-4.48027	5.1192	-23.9825	5.87954e-34	1.26175e-31
mmu-miR-301a-3p	-2.66	9.72111	-20.6499	2.83484e-30	5.06963e-28
mmu-miR-130b-3p	-3.01708	7.46812	-19.9913	1.71074e-29	2.62231e-27
mmu-miR-29c-3p	2.66215	10.1022	18.9417	3.28669e-28	4.40828e-26
mmu-miR-296-3p	-4.31167	5.61574	-16.5314	4.59285e-25	5.47569e-23
mmu-miR-298-5p	-3.03043	7.3269	-16.018	2.34356e-24	2.51464e-22
mmu-miR-2137	-4.92724	6.15635	-15.9788	2.65725e-24	2.59203e-22
mmu-miR-449a-5p	-5.67706	7.66251	-13.5967	7.9349e-21	7.09512e-19
mmu-miR-455-5p	2.63578	5.46046	13.4214	1.47108e-20	1.2142e-18
mmu-miR-5121	-3.15647	4.26844	-13.2412	2.78694e-20	2.04338e-18
mmu-miR-199a-3p	-2.60949	8.04495	-13.2284	2.91663e-20	2.04338e-18
mmu-miR-199b-3p	-2.60882	8.04515	-13.2161	3.04698e-20	2.04338e-18
mmu-miR-146a-5p	2.90577	10.914	12.7464	1.64453e-19	1.03799e-17
mmu-miR-29b-3p	2.46282	13.8935	12.4943	4.11143e-19	2.45087e-17
mmu-miR-29a-5p	2.16701	7.57163	11.6514	9.32394e-18	5.26557e-16
mmu-miR-130b-5p	-2.55496	5.04235	-11.4526	1.97187e-17	1.05791e-15
mmu-miR-1983	-2.59751	8.08935	-11.3353	3.07392e-17	1.57062e-15
mmu-miR-203-3p	2.03711	6.53673	11.0855	7.95793e-17	3.8813e-15
mmu-miR-664-3p	2.30213	7.01726	11.0075	1.07255e-16	5.00369e-15
mmu-miR-135b-3p	-5.24598	0.871536	-10.2975	1.67252e-15	7.47756e-14
mmu-miR-199a-5p	-3.46126	4.07577	-10.0771	3.96611e-15	1.70225e-13
mmu-miR-1843a-3p	2.17163	6.31697	9.54452	3.25578e-14	1.34363e-12
mmu-miR-135b-5p	-3.03141	8.78668	-9.46365	4.4915e-14	1.78495e-12
mmu-miR-23a-3p	1.94863	11.8021	9.30118	8.58667e-14	3.29054e-12
mmu-miR-449c-5p	-5.88124	1.25465	-8.7921	6.61895e-13	2.44901e-11
mmu-miR-130a-3p	-2.51799	11.388	-8.70979	9.22241e-13	3.29855e-11
mmu-miR-139-5p	2.01243	10.9325	8.60733	1.3943e-12	4.82607e-11
mmu-miR-130a-5p	-3.72904	2.85299	-8.50655	2.0947e-12	7.02381e-11
mmu-let-7j	2.0512	8.22728	8.45637	2.56578e-12	8.34268e-11
mmu-miR-1839-3p	1.9602	5.94895	8.38985	3.35779e-12	1.05005e-10
mmu-miR-335-5p	-2.70617	7.29469	-8.38494	3.42513e-12	1.05005e-10
mmu-miR-148a-3p	-1.98225	5.53117	-8.21923	6.69947e-12	1.99681e-10
mmu-miR-214-3p	-4.50675	2.24612	-8.16599	8.31249e-12	2.41062e-10
mmu-miR-672-5p	-2.92554	5.26613	-8.07671	1.19368e-11	3.37057e-10
mmu-miR-5126	-3.13858	2.37035	-7.48814	1.29951e-10	3.57533e-09
mmu-miR-24-3p	1.67587	13.5325	7.45053	1.51357e-10	4.06016e-09
mmu-miR-3078-3p	-4.31077	0.228765	-7.39331	1.90869e-10	4.99518e-09
mmu-miR-134-5p	-2.19358	6.67841	-7.30803	2.69653e-10	6.889e-09
mmu-miR-7b-3p	-4.02622	2.95084	-7.26464	3.21456e-10	8.02144e-09
mmu-miR-135a-1-3p	-2.74107	2.94846	-7.16132	4.88346e-10	1.1909e-08
mmu-miR-212-3p	2.29827	7.35442	7.11344	5.92673e-10	1.4132e-08
mmu-miR-325-3p	-2.80373	4.24374	-7.05941	7.37332e-10	1.71991e-08
mmu-miR-145b	4.08999	0.88045	7.05352	7.5508e-10	1.72383e-08
mmu-miR-483-3p	-3.70942	1.3046	-6.97871	1.0214e-09	2.24611e-08
mmu-miR-10a-5p	3.31983	5.35824	6.97767	1.02572e-09	2.24611e-08
mmu-miR-199b-5p	-3.19938	2.23605	-6.92636	1.26165e-09	2.7075e-08
mmu-miR-3964	3.51421	-1.63394	6.92068	1.29084e-09	2.71582e-08
mmu-miR-29c-5p	1.89433	5.61214	6.91085	1.34306e-09	2.77135e-08
mmu-miR-181d-5p	-1.94112	9.27572	-6.86422	1.62074e-09	3.28122e-08
mmu-miR-1193-3p	-2.84461	3.01248	-6.85101	1.70934e-09	3.39651e-08
mmu-miR-27a-3p	1.85484	12.2856	6.80429	2.06316e-09	4.02505e-08
mmu-miR-124-5p	-3.01436	4.13869	-6.6206	4.31577e-09	8.26932e-08
chr18_22209	-4.59731	-0.285102	-6.61537	4.40731e-09	8.29657e-08
mmu-miR-217-3p	-5.78009	1.26761	-6.60887	4.52374e-09	8.36891e-08
mmu-miR-216a-5p	-5.66374	6.33651	-6.53931	5.97743e-09	1.08708e-07
mmu-miR-191-5p	1.47844	13.2498	6.52849	6.24192e-09	1.11626e-07
mmu-miR-431-5p	-2.49544	4.39106	-6.3136	1.47144e-08	2.58829e-07
mmu-miR-21a-3p	-2.15728	4.40599	-6.27562	1.7113e-08	2.92265e-07
mmu-miR-224-5p	-3.42296	2.31734	-6.27493	1.716e-08	2.92265e-07
mmu-miR-210-3p	-1.52572	6.79974	-6.20895	2.22986e-08	3.73851e-07
mmu-miR-1a-3p	2.37555	5.3291	6.12353	3.1274e-08	5.16261e-07
mmu-miR-1251-5p	-2.74321	3.14327	-6.05505	4.09853e-08	6.66322e-07
chr17_19864	-3.78649	-1.49769	-6.02414	4.62978e-08	7.41456e-07
chr3_29427	2.57397	0.845853	5.97295	5.66321e-08	8.93621e-07
mmu-miR-150-5p	2.32273	11.053	5.89786	7.60486e-08	1.16725e-06
mmu-miR-217-5p	-6.42626	5.33596	-5.89757	7.61488e-08	1.16725e-06
mmu-miR-5128	-3.36352	0.712621	-5.83063	9.89459e-08	1.49534e-06
mmu-miR-1843a-5p	1.6521	6.07053	5.77386	1.23495e-07	1.84042e-06
mmu-miR-3086-5p	3.82773	0.280446	5.72934	1.46881e-07	2.15895e-06
mmu-miR-216b-5p	-6.30586	4.3318	-5.59715	2.45316e-07	3.55708e-06
mmu-miR-204-5p	2.44511	12.2409	5.55237	2.91563e-07	4.17129e-06
mmu-miR-488-3p	-2.12468	4.8391	-5.53912	3.06842e-07	4.33213e-06
mmu-miR-3086-3p	3.67015	-1.18489	5.50548	3.49274e-07	4.86716e-06
mmu-miR-18a-5p	-1.54274	9.86473	-5.39491	5.33748e-07	7.34246e-06
mmu-miR-298-3p	-3.31425	1.03745	-5.37401	5.78116e-07	7.85213e-06
mmu-miR-338-3p	1.79339	11.0294	5.34004	6.58108e-07	8.82687e-06
mmu-miR-204-3p	2.87067	4.62859	5.33144	6.80031e-07	9.00832e-06
mmu-miR-1195	2.43468	5.18999	5.32712	6.91304e-07	9.04596e-06
mmu-miR-1843b-5p	1.64129	5.61781	5.30819	7.4295e-07	9.60464e-06
mmu-miR-483-5p	-3.58212	2.81872	-5.29969	7.67345e-07	9.80192e-06
mmu-miR-296-5p	-2.78227	4.01546	-5.24001	9.62328e-07	1.2148e-05
mmu-miR-3473f	-3.58681	-1.22278	-5.22893	1.00357e-06	1.25212e-05
mmu-miR-26b-5p	1.50707	12.5318	5.02888	2.12866e-06	2.62534e-05
chr5_33756	-3.50086	-0.0444748	-4.95477	2.80475e-06	3.41988e-05
mmu-miR-488-5p	-3.17636	-0.11753	-4.80009	4.96284e-06	5.98328e-05
mmu-miR-181c-3p	-1.81694	5.40727	-4.74093	6.16148e-06	7.34585e-05
mmu-miR-496a-3p	-2.0526	6.33286	-4.73688	6.25318e-06	7.37326e-05
mmu-miR-129-1-3p	2.2677	7.00098	4.67416	7.8555e-06	9.1619e-05
mmu-miR-323-3p	-2.09146	7.76493	-4.63404	9.08336e-06	0.0001048
mmu-miR-370-3p	-2.47647	4.46324	-4.5557	1.20436e-05	0.000136814
mmu-miR-3475-3p	-2.04165	4.78534	-4.55409	1.2113e-05	0.000136814
mmu-let-7f-1-3p	1.8713	3.17376	4.5055	1.44137e-05	0.000161103
mmu-miR-677-5p	-3.25189	1.08259	-4.47353	1.61537e-05	0.000178689
chr10_4182	3.20257	-1.38495	4.46561	1.66153e-05	0.00018192
mmu-miR-7213-5p	2.77315	1.00401	4.45997	1.69517e-05	0.000183729
mmu-miR-302d-3p	-3.26876	-1.04602	-4.39882	2.10525e-05	0.000225894
mmu-miR-132-5p	2.91038	3.19907	4.39228	2.15444e-05	0.000228882
chr2_25687	2.89736	-1.57129	4.26228	3.39829e-05	0.000357487
mmu-miR-670-5p	-2.40109	1.94596	-4.24114	3.65747e-05	0.000381016
mmu-miR-412-3p	-2.40885	3.24461	-4.19701	4.26172e-05	0.000439695
mmu-miR-135a-2-3p	-1.79593	3.29488	-4.17295	4.63064e-05	0.000470541
mmu-miR-5116	2.51163	-1.51278	4.17184	4.6484e-05	0.000470541
mmu-miR-344b-3p	2.29964	2.81333	4.16221	4.80515e-05	0.000481862
mmu-miR-344f-3p	-2.59108	3.09204	-4.10796	5.78807e-05	0.000575056
mmu-miR-3068-5p	1.35	9.54799	4.08434	6.27432e-05	0.000617646
mmu-miR-3099-3p	-1.83585	8.06197	-4.03822	7.33963e-05	0.000715948
mmu-miR-412-5p	-2.055	5.33667	-4.01251	8.00726e-05	0.000774035
mmu-miR-335-3p	-1.90346	3.38358	-3.93341	0.000104477	0.00100092
mmu-miR-672-3p	-2.23162	2.33122	-3.88554	0.000122569	0.00116386
mmu-miR-19a-5p	-1.98243	2.46137	-3.7951	0.00016527	0.00155557
mmu-miR-132-3p	1.8924	9.85831	3.73795	0.000199246	0.00185905
mmu-miR-1969	-2.75084	1.41465	-3.71785	0.000212712	0.00196759
mmu-miR-27b-3p	1.36634	11.6773	3.70345	0.000222888	0.00204409
mmu-miR-7682-3p	-2.90864	-0.359196	-3.63686	0.0002763	0.00251245
mmu-miR-5134-3p	-3.09601	-0.874313	-3.58881	0.000322207	0.00290527
mmu-miR-344f-5p	-2.59671	1.27636	-3.56064	0.000352406	0.0031511
mmu-miR-338-5p	1.64469	8.39465	3.55571	0.000357952	0.00317424
mmu-miR-770-3p	-1.61193	7.27119	-3.53351	0.000384011	0.00337741
mmu-miR-216a-3p	-3.62604	-0.742633	-3.48104	0.00045298	0.00395161
mmu-miR-3072-3p	-1.97281	3.05493	-3.46112	0.000482069	0.00417145
mmu-miR-7015-3p	2.6597	-1.06623	3.4476	0.000502848	0.00431645
mmu-miR-30c-2-3p	1.57468	5.71415	3.40954	0.000565956	0.00481961
mmu-miR-758-3p	-2.01148	3.8148	-3.33416	0.000713711	0.00603002
mmu-miR-101c	1.53431	5.29668	3.29235	0.000810652	0.00679554
mmu-miR-125b-1-3p	-1.718	6.77709	-3.28284	0.000834359	0.00692919
mmu-miR-15b-3p	-1.43077	6.01586	-3.28081	0.000839511	0.00692919
mmu-miR-25-5p	-2.25342	0.801691	-3.25759	0.000900557	0.00737632
mmu-let-7d-3p	1.50642	8.83074	3.24033	0.0009486	0.00771097
mmu-miR-3072-5p	-2.76951	-0.882732	-3.19727	0.00107919	0.00870659
mmu-miR-7091-3p	-2.58732	-1.42726	-3.18675	0.00111358	0.00891693
mmu-miR-3081-3p	-2.91479	-0.950742	-3.17928	0.0011386	0.00904234
mmu-miR-677-3p	-2.49871	-1.49705	-3.17707	0.00114609	0.00904234
mmu-miR-181b-2-3p	1.72694	1.96792	3.14861	0.00124699	0.00976659
mmu-miR-26a-5p	1.23177	15.1375	3.12119	0.00135203	0.0105125
mmu-miR-1839-5p	1.25427	8.56421	3.09378	0.00146525	0.0113109
mmu-miR-7219-3p	1.73257	0.868691	2.99894	0.00192891	0.0147837
mmu-miR-10a-3p	2.40042	-0.364986	2.95864	0.00216453	0.0164719
mmu-miR-154-3p	-1.75277	4.56569	-2.95509	0.00218654	0.0165222
mmu-miR-302b-3p	-2.73858	-0.585681	-2.95037	0.00221607	0.0166282
mmu-miR-149-5p	-1.49271	11.7538	-2.94257	0.00226574	0.0168829
mmu-miR-7213-3p	2.57738	-1.46163	2.85884	0.00286775	0.0212213
mmu-miR-1251-3p	-2.48231	-0.406944	-2.81346	0.00325265	0.0239047
mmu-miR-494-3p	-2.67624	-0.0587625	-2.79694	0.00340421	0.0247584
mmu-miR-670-3p	-1.64904	5.54247	-2.7958	0.00341495	0.0247584
mmu-miR-18a-3p	-1.66223	1.98648	-2.78558	0.00351216	0.0252922
mmu-miR-712-3p	-2.29214	-0.159018	-2.77705	0.00359531	0.0257184
mmu-miR-146a-3p	1.6637	1.54822	2.77455	0.00362	0.0257236
mmu-miR-877-5p	-1.41778	5.9674	-2.76996	0.00366581	0.0258777
mmu-miR-3085-5p	-2.44419	-0.356927	-2.75282	0.00384138	0.0268065
mmu-miR-449b	-2.45397	-1.99711	-2.75225	0.00384735	0.0268065
mmu-miR-504-3p	-2.49726	0.0566903	-2.73708	0.00400945	0.0277558
mmu-miR-1199-5p	-2.17735	0.463856	-2.72249	0.00417109	0.0286896
mmu-miR-218-2-3p	2.20686	2.34392	2.68776	0.00458046	0.0313047
chr7_39643	2.36008	-1.27311	2.68015	0.00467494	0.0317482
mmu-miR-150-3p	2.38804	1.07237	2.65586	0.00498837	0.0336637
mmu-miR-5622-5p	-2.20728	-2.20341	-2.64693	0.00510839	0.0342581
mmu-miR-714	-2.21063	0.083137	-2.62625	0.00539647	0.0359653
mmu-miR-181a-2-3p	1.37551	3.9818	2.6225	0.00545031	0.0360999
mmu-miR-7080-3p	2.56688	0.957551	2.6112	0.00561533	0.0369647
mmu-miR-29b-2-5p	1.38286	5.21761	2.58663	0.00598999	0.0391906
mmu-miR-511-3p	-1.4556	2.80929	-2.56969	0.00626129	0.0407173
mmu-miR-302a-3p	-2.31399	-1.79247	-2.54605	0.00665859	0.0428083
mmu-miR-203-5p	1.63535	2.04094	2.54582	0.00666261	0.0428083
mmu-miR-3075-5p	-2.69411	-0.92042	-2.53007	0.00694023	0.0443266
mmu-miR-133a-3p	1.63287	6.47505	2.52488	0.0070336	0.0444216
mmu-miR-301a-5p	-2.35499	-0.0696657	-2.52465	0.0070379	0.0444216
mmu-miR-129-2-3p	1.60849	9.22851	2.49416	0.00761169	0.0477623
mmu-miR-7658-5p	-1.995	0.692207	-2.49014	0.00769061	0.0479769
mmu-miR-152-3p	1.22579	7.4898	2.47831	0.0079266	0.0491633
mmu-miR-329-3p	-1.47527	6.05345	-2.4675	0.0081478	0.0502448
mmu-miR-6540-5p	-2.28511	1.15973	-2.41946	0.00920028	0.0564109
mmu-miR-330-5p	1.35922	8.08244	2.40415	0.00956023	0.0582848
mmu-miR-544-3p	-1.5634	5.41351	-2.39537	0.00977232	0.0592412
mmu-miR-219a-1-3p	-1.81993	1.44545	-2.36168	0.0106261	0.0640549
mmu-miR-666-5p	-1.65594	4.85244	-2.33286	0.0114082	0.0683858
mmu-miR-342-3p	1.26646	11.1517	2.32515	0.0116262	0.0693051
mmu-miR-6967-3p	-2.12896	-0.205794	-2.31692	0.0118628	0.0703246
mmu-miR-1933-3p	-2.20217	-0.751326	-2.30962	0.0120763	0.0711971
mmu-miR-328-3p	1.2641	9.50628	2.29701	0.0124529	0.0730162
mmu-miR-219a-2-3p	1.57045	9.84715	2.29358	0.0125571	0.0732271
mmu-miR-100-3p	-1.58271	4.29028	-2.29096	0.0126373	0.0732571
mmu-miR-346-3p	-2.15194	-1.82151	-2.28895	0.0126988	0.0732571
mmu-miR-6944-3p	-2.35376	-0.673139	-2.28527	0.012813	0.0735207
mmu-miR-9b-3p	-2.59582	-0.603333	-2.27663	0.0130848	0.074681
mmu-miR-3080-5p	-2.34825	-1.14861	-2.24977	0.0139582	0.0792442
mmu-miR-7a-2-3p	-1.56188	4.30657	-2.23719	0.0143848	0.0812361
mmu-miR-425-3p	1.32103	6.19082	2.20686	0.0154619	0.0868619
mmu-miR-101a-3p	1.26494	10.2683	2.19412	0.0159352	0.0890543
mmu-miR-421-3p	-1.236	5.8516	-2.18411	0.0163158	0.0907089
mmu-miR-1931	-2.21516	-1.48228	-2.15751	0.0173665	0.0960527
mmu-miR-6538	-2.08485	-0.944879	-2.15315	0.017544	0.0965368
mmu-miR-135a-5p	-1.31191	11.3256	-2.1371	0.0182119	0.099701
chr2_25261	2.06161	0.12106	2.12538	0.0187136	0.101928
chr8_44248	-2.19945	-1.86562	-2.11507	0.0191651	0.103859
mmu-miR-92a-1-5p	-1.6569	2.04861	-2.11078	0.019355	0.104361
chr9_45843	-1.94166	0.738147	-2.10017	0.0198333	0.106405
mmu-miR-30a-3p	1.24263	8.43528	2.05928	0.021774	0.115728
mmu-miR-101b-3p	1.22211	9.59308	2.05902	0.0217866	0.115728
mmu-miR-7679-3p	-2.14642	-0.935914	-2.05002	0.0222359	0.117533
mmu-miR-331-5p	-1.55681	1.89069	-2.03337	0.0230866	0.121431
mmu-miR-6960-5p	-2.23422	-1.60967	-2.03011	0.0232573	0.121732
mmu-miR-24-2-5p	1.30627	6.32588	2.02014	0.0237829	0.123879
mmu-miR-3962	1.91976	-1.10774	2.00434	0.024638	0.127287
mmu-miR-574-3p	1.23589	6.87821	2.00368	0.0246745	0.127287
mmu-miR-6546-3p	-2.01408	-1.10035	-1.99814	0.0249809	0.128251
chr17_20934	-1.82429	0.525945	-1.98771	0.0255664	0.130632
mmu-let-7g-5p	1.16272	14.4814	1.98054	0.0259761	0.132097
mmu-miR-9-5p	-1.37387	16.6323	-1.96774	0.0267209	0.135243
mmu-miR-379-5p	-1.31813	9.85142	-1.95567	0.0274398	0.138229
mmu-miR-1197-3p	-2.00366	-0.714855	-1.94611	0.028021	0.140498
mmu-miR-219a-5p	1.42156	8.17077	1.93355	0.0288008	0.143736
mmu-let-7c-1-3p	-1.2654	4.21565	-1.92811	0.0291437	0.144774
mmu-miR-504-5p	-2.00084	-1.43823	-1.88006	0.0323304	0.159864
mmu-miR-138-5p	1.30459	11.9356	1.87317	0.0328106	0.160918
mmu-miR-3067-5p	-1.99226	-2.02296	-1.8727	0.0328436	0.160918
mmu-miR-325-5p	-1.6302	2.50325	-1.86131	0.0336511	0.164126
mmu-miR-216b-3p	-2.10704	-1.8342	-1.85861	0.0338456	0.164327
mmu-miR-337-3p	-1.38809	5.63079	-1.84481	0.0348507	0.168445
mmu-miR-12206-5p	-1.81462	2.26803	-1.8336	0.0356862	0.17171
mmu-miR-299a-5p	-1.54647	3.11346	-1.81815	0.0368647	0.176589
mmu-miR-511-5p	-1.37772	0.352914	-1.79741	0.0384977	0.18321
mmu-miR-3473h-5p	-1.90953	-1.47686	-1.79628	0.0385886	0.18321
mmu-miR-6239	-1.71601	1.29701	-1.77904	0.0399948	0.188501
mmu-miR-3068-3p	1.50882	2.22695	1.77832	0.0400543	0.188501
mmu-miR-1843b-3p	1.24565	6.34114	1.76489	0.0411804	0.192955
mmu-miR-9b-5p	-1.94683	-0.460587	-1.73184	0.0440644	0.20557
mmu-miR-3105-5p	-2.00155	-1.91237	-1.71541	0.0455598	0.211626
mmu-miR-299a-3p	-1.44425	3.91852	-1.69818	0.0471694	0.21769
mmu-miR-3474	1.89877	-0.830064	1.69712	0.047271	0.21769
mmu-miR-490-3p	1.48358	3.51395	1.68979	0.0479709	0.219969
chr14_14933	1.77536	-2.24078	1.67508	0.049403	0.225572
mmu-miR-376b-5p	1.29144	7.35553	1.66264	0.0506415	0.230247
chr15_15888	-2.12335	-0.241313	-1.64934	0.052004	0.235444
mmu-miR-6991-3p	-1.81267	-0.482409	-1.62615	0.0544207	0.24535
mmu-miR-679-5p	-2.02359	-1.19402	-1.60906	0.0562727	0.252639
mmu-miR-344g-3p	-1.84976	-0.938004	-1.56348	0.0614408	0.274692
mmu-miR-3106-5p	-1.34945	5.47656	-1.55358	0.0626126	0.278769
mmu-miR-760-5p	-1.49967	2.09429	-1.54173	0.064039	0.283941
mmu-miR-3102-3p	1.67887	2.3788	1.53765	0.0645364	0.284969
mmu-miR-1193-5p	-1.74974	-0.61211	-1.53155	0.0652851	0.286152
mmu-miR-6986-5p	1.76966	0.0288713	1.53113	0.0653377	0.286152
mmu-miR-1895	1.34142	3.16373	1.52553	0.0660311	0.288014
mmu-miR-7065-3p	1.56191	1.54305	1.51382	0.0675008	0.293232
mmu-miR-6769b-5p	-1.83174	-1.30884	-1.49596	0.0697953	0.301977
chr6_38325	-1.3841	2.95996	-1.45441	0.0753635	0.324759
mmu-miR-764-3p	1.72023	2.50228	1.45029	0.0759348	0.325912
mmu-miR-421-5p	-1.74881	0.283863	-1.44124	0.0772015	0.330029
mmu-miR-344d-3p	1.70236	0.336131	1.43733	0.0777517	0.331062
mmu-miR-363-3p	-1.34703	2.58098	-1.43275	0.0784019	0.332511
mmu-miR-665-3p	-1.33883	4.60565	-1.42355	0.0797211	0.336596
mmu-miR-410-3p	-1.41354	5.34987	-1.42167	0.0799925	0.336596
mmu-miR-539-3p	-1.72293	1.93092	-1.40433	0.0825329	0.345929
mmu-miR-493-3p	-1.78694	-0.00934577	-1.39518	0.083899	0.350287
mmu-miR-221-3p	1.20598	5.81994	1.38092	0.086058	0.357908
mmu-miR-452-3p	-1.71259	-1.70562	-1.37778	0.0865392	0.358519
mmu-miR-7070-5p	-1.77315	-2.21724	-1.37014	0.0877218	0.362021
mmu-miR-1306-3p	-1.70053	0.404953	-1.35968	0.0893567	0.367355
mmu-miR-26b-3p	1.27826	2.78832	1.35229	0.0905249	0.370738
mmu-miR-6935-5p	-1.75186	-0.668865	-1.34936	0.0909951	0.371246
mmu-miR-7070-3p	-1.63513	0.720842	-1.31349	0.0968573	0.393336
mmu-miR-219b-5p	-1.70502	-2.36841	-1.3118	0.0971426	0.393336
mmu-miR-3091-5p	-1.70417	-1.5313	-1.26541	0.105164	0.423728
mmu-miR-486b-3p	1.56087	2.48623	1.26385	0.105438	0.423728
chr18_22626	1.62015	0.706029	1.20395	0.116528	0.466546
mmu-miR-222-3p	1.17914	7.38874	1.19794	0.117682	0.466945
mmu-miR-18b-5p	-1.39768	1.47544	-1.19754	0.117761	0.466945
mmu-miR-210-5p	-1.78691	-0.547877	-1.19684	0.117933	0.466945
mmu-miR-376c-3p	-1.27333	6.46951	-1.17086	0.123002	0.485
mmu-miR-541-3p	-1.44127	2.36533	-1.16888	0.123397	0.485
mmu-miR-1191a	1.14795	5.05166	1.16573	0.124028	0.485699
mmu-miR-203b-3p	-1.64322	-2.13042	-1.16165	0.124855	0.487163
mmu-miR-540-3p	-1.25484	4.18835	-1.15809	0.125569	0.488173
mmu-miR-181a-5p	1.09479	15.8301	1.14958	0.1273	0.493115
mmu-let-7a-2-3p	-1.67123	0.0952444	-1.14716	0.127807	0.493299
mmu-miR-5134-5p	-1.61555	-1.26595	-1.14459	0.128328	0.493532
mmu-let-7f-5p	1.0923	15.2724	1.14199	0.12886	0.493809
mmu-miR-7685-5p	-1.6496	-1.72199	-1.1124	0.135079	0.515802
mmu-miR-330-3p	1.24554	4.95669	1.09598	0.1386	0.526845
mmu-miR-3572-3p	1.23713	3.25195	1.09436	0.138954	0.526845
mmu-miR-9768-5p	-1.62732	-1.81282	-1.08617	0.140755	0.531794
mmu-miR-7092-3p	1.54893	0.720089	1.07714	0.142737	0.537393
mmu-miR-7043-5p	1.53036	-1.11313	1.05985	0.146602	0.550015
mmu-miR-320-5p	-1.56173	-1.87529	-1.04123	0.150853	0.563991
mmu-miR-802-5p	-1.59164	-0.497854	-1.03286	0.152795	0.569268
mmu-miR-194-2-3p	-1.62154	-1.58813	-1.0176	0.156384	0.578473
mmu-miR-3108-5p	1.44238	-1.27525	1.01578	0.156782	0.578473
mmu-miR-1955-3p	1.5329	-0.801521	1.01537	0.156883	0.578473
mmu-miR-133b-3p	1.2892	5.87988	1.00695	0.158878	0.583823
mmu-miR-6516-5p	1.39076	0.916972	0.998816	0.160826	0.588963
chr12_10577	1.43211	-1.29994	0.974005	0.166864	0.608997
mmu-miR-190a-5p	1.09604	9.72181	0.971059	0.16759	0.609575
mmu-miR-702-5p	-1.60525	-1.58704	-0.962823	0.169684	0.615105
mmu-miR-1946b	-1.5621	-1.10537	-0.930415	0.177866	0.642593
mmu-miR-139-3p	1.12617	7.7544	0.908739	0.183452	0.660549
mmu-miR-6967-5p	-1.5538	-0.460201	-0.905816	0.184264	0.661255
mmu-miR-183-3p	-1.71671	-0.874605	-0.890558	0.188882	0.675568
mmu-miR-3066-5p	-1.29014	2.18667	-0.87534	0.192334	0.685629
mmu-miR-450a-5p	1.10124	5.72883	0.871793	0.193293	0.686765
mmu-miR-6932-5p	-1.55848	-2.00069	-0.868046	0.194399	0.688418
mmu-miR-138-1-3p	1.27402	4.51329	0.857187	0.197273	0.694689
mmu-miR-92b-5p	-1.22444	4.15714	-0.856486	0.197465	0.694689
mmu-miR-341-5p	-1.47605	-1.41002	-0.853043	0.198429	0.6958
mmu-miR-3088-3p	-1.54304	-1.00711	-0.842818	0.201337	0.701462
mmu-miR-7063-5p	-1.48539	-1.11136	-0.842508	0.201351	0.701462
mmu-miR-448-3p	-1.53768	3.32056	-0.81561	0.209015	0.724989
mmu-miR-1298-5p	-1.32665	7.29664	-0.811782	0.209965	0.724989
mmu-miR-690	-1.16204	5.16792	-0.811198	0.210132	0.724989
mmu-miR-1948-3p	-1.48034	-1.33845	-0.805811	0.211719	0.728122
mmu-miR-7675-3p	-1.41718	-1.93211	-0.797369	0.214105	0.732331
chr15_17512	1.22352	1.95425	0.796633	0.214307	0.732331
mmu-miR-3065-3p	-1.37846	-1.86605	-0.791765	0.215716	0.734162
mmu-miR-1927	-1.50638	-1.2604	-0.787552	0.217053	0.734162
mmu-miR-6935-3p	-1.4597	-1.92238	-0.785405	0.217601	0.734162
chr13_13000	-1.4316	-1.8104	-0.783633	0.218095	0.734162
mmu-miR-7662-3p	1.36645	1.79498	0.782991	0.218264	0.734162
mmu-miR-1948-5p	-1.46354	-1.87826	-0.775946	0.220377	0.738951
mmu-miR-7654-5p	-1.39364	-2.26105	-0.769417	0.222248	0.742904
mmu-miR-496a-5p	-1.32815	1.44658	-0.755847	0.22626	0.753965
mmu-miR-673-3p	-1.29616	0.996137	-0.7479	0.228632	0.759512
mmu-miR-3104-3p	-1.42502	-1.87185	-0.735748	0.232331	0.769416
mmu-miR-181d-3p	-1.43617	-1.00537	-0.728595	0.234522	0.774282
mmu-miR-376b-3p	-1.1547	7.48565	-0.719767	0.237147	0.780547
mmu-miR-7226-3p	-1.39519	0.0462186	-0.675516	0.250953	0.82325
chr17_19454	-1.38204	-0.835342	-0.673236	0.251655	0.82325
mmu-miR-23b-3p	1.05768	11.1802	0.661457	0.255349	0.832794
mmu-miR-487b-3p	-1.12276	8.90378	-0.653838	0.257781	0.83818
mmu-miR-365-2-5p	-1.37011	-0.875301	-0.649527	0.259212	0.840284
mmu-miR-493-5p	-1.1755	2.35933	-0.621553	0.268224	0.866879
chr3_29611	-1.31097	2.83008	-0.617024	0.269717	0.869087
mmu-miR-8103	1.36447	-0.308479	0.614511	0.270617	0.869378
chr11_9112	-1.40772	-1.3086	-0.612481	0.271491	0.869583
mmu-miR-7043-3p	1.27024	-0.679599	0.602974	0.274332	0.876067
mmu-miR-1946a	-1.34121	-1.48073	-0.591894	0.278073	0.883182
mmu-miR-3074-1-3p	-1.1536	2.12471	-0.591152	0.278252	0.883182
mmu-miR-3095-3p	-1.31491	0.34945	-0.588899	0.27903	0.883182
mmu-miR-6927-5p	-1.31552	-2.50775	-0.583878	0.28071	0.885889
mmu-miR-7030-3p	-1.30661	-1.70421	-0.567365	0.286261	0.900755
mmu-miR-876-5p	-1.35612	-1.49407	-0.565363	0.287101	0.900758
mmu-miR-1188-5p	-1.2258	2.80111	-0.556444	0.289926	0.90697
mmu-miR-19a-3p	-1.06772	7.28601	-0.551676	0.291547	0.909391
mmu-miR-375-3p	-1.20711	5.36219	-0.537195	0.2965	0.922157
mmu-miR-142a-5p	1.07945	7.74571	0.534374	0.297469	0.922392
chr3_30132	1.30263	-1.37249	0.531105	0.298666	0.922392
mmu-miR-669a-3-3p	1.25208	0.562123	0.529497	0.299154	0.922392
mmu-miR-3061-5p	1.1579	2.21801	0.504623	0.30778	0.946269
mmu-miR-7064-5p	-1.30954	-1.63727	-0.497675	0.310427	0.951679
mmu-miR-3104-5p	-1.3152	-1.01146	-0.480257	0.316734	0.967515
mmu-miR-3058-5p	1.32941	-0.898691	0.478994	0.317396	0.967515
mmu-miR-1247-5p	1.15717	3.44781	0.452222	0.32632	0.984472
mmu-miR-3535	1.09755	3.15595	0.451409	0.326612	0.984472
mmu-miR-7084-5p	1.22962	-1.68644	0.448219	0.32778	0.984472
mmu-miR-100-5p	-1.09467	8.6525	-0.448009	0.327831	0.984472
mmu-miR-3065-5p	-1.24856	-1.09413	-0.445767	0.328711	0.984472
mmu-miR-676-3p	-1.08188	7.67976	-0.443994	0.329274	0.984472
mmu-miR-193b-3p	-1.09052	5.76952	-0.443696	0.329381	0.984472
mmu-miR-12194-3p	-1.24295	0.934235	-0.434552	0.332756	0.987703
mmu-miR-1941-5p	1.24643	-2.04549	0.433991	0.332975	0.987703
mmu-miR-7023-3p	1.19258	-0.964003	0.43129	0.333858	0.987703
mmu-miR-196b-5p	1.16802	0.897362	0.430491	0.334144	0.987703
mmu-miR-188-5p	-1.04211	8.39409	-0.418259	0.33858	0.998068
mmu-miR-377-3p	-1.08791	6.55019	-0.410558	0.341385	1
mmu-miR-1941-3p	1.21517	-1.3662	0.389974	0.349006	1
mmu-miR-760-3p	-1.06641	6.48308	-0.388094	0.349618	1
mmu-miR-935	1.19027	0.926706	0.385581	0.350562	1
mmu-miR-22-5p	1.04007	7.14732	0.379102	0.352935	1
chr7_41362	1.19716	0.773585	0.36327	0.358872	1
mmu-miR-137-5p	-1.19895	1.27664	-0.353202	0.362665	1
chr5_36339	-1.21637	-1.34789	-0.345554	0.365783	1
chr8_44126	-1.18484	-0.934818	-0.342632	0.36657	1
mmu-miR-9-3p	-1.06957	13.4194	-0.341096	0.367075	1
mmu-miR-6985-3p	1.16828	0.32664	0.335528	0.36919	1
mmu-miR-7069-5p	-1.20491	-1.70239	-0.315819	0.37717	1
mmu-miR-1932	1.16407	-1.94874	0.313962	0.377338	1
mmu-miR-15b-5p	-1.035	9.85107	-0.309216	0.379082	1
mmu-let-7e-3p	1.0941	2.07829	0.304528	0.380858	1
mmu-miR-183-5p	-1.22122	4.4483	-0.304804	0.382368	1
chr3_30568	-1.08027	4.00536	-0.297796	0.383413	1
mmu-miR-712-5p	-1.16195	-0.373625	-0.293614	0.385112	1
mmu-miR-6954-3p	1.12544	0.569352	0.290548	0.386172	1
mmu-miR-7045-3p	-1.15141	-2.23338	-0.288969	0.386829	1
mmu-miR-201-5p	-1.1835	-0.22766	-0.290065	0.386849	1
mmu-miR-3070-3p	-1.16073	-0.781711	-0.28639	0.387891	1
mmu-miR-93-3p	-1.0337	4.07286	-0.280928	0.389837	1
mmu-miR-451a	1.05956	13.0138	0.274333	0.392357	1
mmu-miR-3098-5p	1.14034	0.0891023	0.269458	0.39428	1
mmu-miR-6984-3p	1.15967	-0.389175	0.261741	0.397557	1
mmu-miR-24-1-5p	1.07742	2.8134	0.260253	0.397753	1
mmu-miR-6990-3p	-1.15061	-1.25229	-0.259321	0.398334	1
chr4_31665	-1.1422	-0.705992	-0.256619	0.399279	1
mmu-miR-344d-3-5p	1.12631	-1.97359	0.24457	0.403843	1
mmu-miR-6911-3p	1.12384	-0.425275	0.241709	0.404941	1
mmu-miR-491-3p	-1.09709	0.803295	-0.231921	0.408672	1
mmu-miR-3963	-1.09691	-0.276657	-0.220173	0.413225	1
mmu-miR-3059-3p	-1.13556	0.246489	-0.21307	0.416642	1
mmu-miR-7115-5p	1.07653	0.501988	0.208205	0.417866	1
mmu-miR-6412	1.09692	-0.530606	0.207806	0.418036	1
mmu-miR-551b-5p	-1.1421	-0.834688	-0.20666	0.419842	1
chr1_2994	1.10277	-2.22093	0.197772	0.421997	1
mmu-miR-361-3p	1.02908	4.96776	0.194141	0.423341	1
mmu-miR-1945	1.10285	-0.0416403	0.189932	0.425106	1
mmu-miR-5627-3p	1.11275	-0.306958	0.188951	0.42574	1
mmu-miR-7042-3p	1.11675	-1.33411	0.187611	0.426468	1
mmu-miR-6970-3p	-1.10964	-1.13904	-0.185577	0.427024	1
mmu-miR-384-3p	-1.03604	7.31208	-0.173796	0.431288	1
mmu-miR-1199-3p	-1.09609	-1.76862	-0.173522	0.431566	1
mmu-miR-7066-5p	-1.11225	-0.215139	-0.16588	0.435739	1
mmu-miR-429-3p	-1.14787	6.00851	-0.176452	0.43662	1
mmu-miR-7669-3p	-1.08022	-0.213476	-0.15144	0.44016	1
mmu-miR-764-5p	-1.06239	1.76748	-0.146225	0.442107	1
mmu-miR-6392-5p	-1.07335	1.23893	-0.139063	0.445024	1
mmu-miR-3058-3p	1.06035	-0.0377645	0.124707	0.450608	1
mmu-miR-16-2-3p	-1.02528	2.66044	-0.120137	0.452376	1
mmu-miR-1197-5p	-1.06138	-1.83142	-0.111765	0.45587	1
mmu-miR-708-3p	-1.03022	3.9969	-0.109758	0.456473	1
mmu-miR-5104	-1.04565	-0.747999	-0.108728	0.456883	1
mmu-miR-7083-5p	-1.0533	-0.208775	-0.100211	0.460378	1
mmu-miR-20a-3p	-1.01352	4.47652	-0.0816947	0.467572	1
mmu-miR-12184-5p	1.03923	-2.2043	0.0749909	0.470346	1
mmu-miR-344g-5p	-1.03614	-1.91775	-0.07095	0.471914	1
mmu-miR-582-3p	-1.01519	3.21008	-0.0648794	0.474236	1
mmu-miR-214-5p	-1.03398	-1.87476	-0.0624092	0.475417	1
mmu-miR-6958-3p	-1.0297	1.78605e-05	-0.055437	0.478151	1
mmu-miR-466l-3p	-1.02318	-2.18562	-0.0432078	0.483014	1
mmu-miR-344i	-1.01907	-1.39553	-0.0355899	0.48604	1
mmu-miR-7051-5p	-1.01369	-1.85544	-0.0253777	0.49012	1
mmu-miR-1912-5p	-1.01067	-1.58558	-0.0181475	0.49334	1
mmu-let-7i-3p	1.00098	10.2369	0.0110467	0.49561	1
mmu-miR-6946-3p	1.00127	0.637795	0.00331848	0.498682	1
chr12_9732	-1.00207	-1.83591	-0.00367241	0.498897	1
mmu-miR-448-5p	1.00032	1.84247	0.000620172	0.499876	1
mmu-miR-489-3p	-1.00073	-0.707825	-0.00127451	0.499955	1
mmu-miR-6236	-0.997428	0.733556	0	0.502107	1
mmu-miR-500-5p	-0.994496	1.93648	0	0.508364	1
mmu-miR-3083-3p	0.985837	-0.526103	0	0.510633	1
mmu-miR-6915-5p	-0.984465	-1.34824	0	0.512385	1
mmu-miR-152-5p	-0.985829	0.472532	0	0.513579	1
mmu-miR-328-5p	-0.979066	-0.840191	0	0.514467	1
mmu-miR-702-3p	-0.978862	1.20672	0	0.520916	1
mmu-miR-8111	0.971272	-1.18049	0	0.521026	1
mmu-miR-411-5p	-0.989957	9.64259	0	0.522432	1
mmu-miR-202-3p	0.964848	-1.5614	0	0.523842	1
mmu-miR-7052-5p	0.966958	-0.928194	0	0.523843	1
mmu-miR-466j	0.968308	1.86531	0	0.52798	1
mmu-miR-668-5p	-0.956239	-0.259601	0	0.528598	1
mmu-miR-7073-5p	-0.95683	-1.91498	0	0.529666	1
mmu-miR-7668-3p	-0.952559	-1.19056	0	0.532242	1
mmu-miR-6970-5p	-0.950027	-2.05334	0	0.534414	1
mmu-miR-5122	0.943265	-1.70864	0	0.537093	1
mmu-miR-1306-5p	-0.984158	4.50845	0	0.537785	1
mmu-miR-126a-5p	0.975597	9.63044	0	0.541883	1
mmu-miR-1953	-0.945375	-1.35211	0	0.544169	1
mmu-miR-5129-3p	-0.925999	-0.207227	0	0.547685	1
mmu-miR-5101	-0.923327	0.0347789	0	0.551019	1
mmu-miR-383-3p	0.930848	1.45109	0	0.551224	1
mmu-miR-1224-3p	0.930771	-0.478612	0	0.551354	1
mmu-miR-410-5p	-0.915425	1.22121	0	0.553937	1
mmu-miR-3572-5p	0.914719	-1.58026	0	0.55448	1
mmu-miR-6962-3p	-0.916496	-1.54381	0	0.554772	1
mmu-miR-6997-5p	-0.919238	-1.57742	0	0.557294	1
mmu-miR-3076-5p	-0.919299	-0.604926	0	0.560904	1
mmu-miR-3070-2-3p	-0.906699	-1.17213	0	0.561628	1
mmu-miR-6933-5p	-0.93478	-1.01018	0	0.563185	1
mmu-miR-382-3p	-0.956595	4.78499	0	0.564895	1
chr4_31798	0.964377	3.06477	0	0.564925	1
mmu-miR-7031-3p	0.917116	-2.20633	0	0.566912	1
mmu-miR-376a-3p	-0.968738	9.97714	0	0.567319	1
mmu-miR-200a-3p	-0.92776	3.87703	0	0.5679	1
mmu-miR-409-3p	-0.964127	7.2757	0	0.568336	1
mmu-miR-486a-3p	0.949583	3.96607	0	0.56891	1
mmu-miR-101b-5p	0.8899	-1.35766	0	0.574177	1
mmu-miR-205-5p	-0.896147	1.72691	0	0.574806	1
mmu-miR-122-5p	-0.921089	2.06623	0	0.574842	1
mmu-miR-34b-5p	-0.955663	7.72503	0	0.57563	1
mmu-miR-449a-3p	-0.910106	-2.63768	0	0.577878	1
mmu-miR-218-1-3p	-0.913963	1.19266	0	0.579012	1
mmu-miR-5100	-0.953052	3.04366	0	0.581477	1
chr18_21558	-0.858649	-1.75065	0	0.587094	1
mmu-miR-106a-3p	-0.869699	-2.10267	0	0.589004	1
mmu-miR-3087-3p	0.929229	2.19595	0	0.589648	1
mmu-let-7k	-0.939765	2.69383	0	0.590959	1
mmu-miR-3057-5p	-0.929991	1.90998	0	0.596777	1
mmu-miR-145a-5p	0.930493	9.86985	0	0.597046	1
mmu-miR-12202-3p	0.878546	-0.0901857	0	0.600259	1
mmu-miR-7224-3p	-0.91275	2.14933	0	0.602864	1
mmu-miR-7688-5p	-0.888258	1.21429	0	0.606583	1
mmu-miR-344c-3p	-0.952559	5.4149	0	0.607127	1
mmu-miR-140-3p	0.971938	8.64129	0	0.613587	1
mmu-miR-351-3p	-0.837851	-0.389062	0	0.614371	1
mmu-miR-1291	-0.831462	-1.72018	0	0.614793	1
chr1_3166	0.823144	-0.238847	0	0.615438	1
mmu-miR-211-5p	0.901118	6.91057	0	0.617365	1
mmu-miR-146b-3p	0.865451	0.145982	0	0.620596	1
mmu-miR-679-3p	-0.851767	-1.8811	0	0.62079	1
mmu-miR-3087-5p	0.787785	-1.26839	0	0.623157	1
mmu-miR-802-3p	-0.800674	-0.864711	0	0.626617	1
mmu-miR-7666-3p	0.788162	-1.52765	0	0.627311	1
mmu-miR-7659-5p	-0.825489	-2.43083	0	0.628481	1
mmu-miR-3960	0.83905	-1.69792	0	0.62947	1
mmu-miR-5627-5p	-0.788294	-2.2348	0	0.633893	1
chr8_43564	0.817594	-0.508239	0	0.634186	1
mmu-miR-7049-5p	-0.790215	-1.66802	0	0.634454	1
mmu-miR-499-3p	-0.793888	-0.819592	0	0.637203	1
mmu-miR-7653-5p	-0.765444	-1.20253	0	0.640518	1
mmu-miR-3470a	0.880883	2.10403	0	0.643586	1
mmu-miR-615-3p	-0.751845	0.468902	0	0.645621	1
mmu-miR-673-5p	-0.880035	3.46638	0	0.64715	1
mmu-miR-543-5p	-0.914538	5.91936	0	0.653813	1
mmu-miR-5113	0.918226	3.9983	0	0.658785	1
mmu-miR-3077-3p	-0.751704	-1.65078	0	0.660815	1
mmu-miR-3473g	-0.795308	0.100705	0	0.66133	1
mmu-miR-126a-3p	0.894044	12.7936	0	0.666031	1
mmu-miR-92a-3p	-0.938758	10.8367	0	0.668813	1
mmu-miR-450a-2-3p	0.813141	1.14285	0	0.671815	1
mmu-miR-3101-5p	-0.838062	0.826776	0	0.672185	1
mmu-miR-701-5p	-0.95	4.61132	0	0.674367	1
mmu-miR-350-5p	0.887696	2.77732	0	0.675749	1
mmu-miR-1954	-0.706608	-1.14441	0	0.677182	1
mmu-miR-3093-5p	-0.737461	-1.59371	0	0.677271	1
mmu-miR-192-3p	-0.839999	1.38656	0	0.679719	1
mmu-miR-669h-3p	-0.706977	-1.17981	0	0.683108	1
mmu-miR-7087-3p	0.699373	-1.06089	0	0.68448	1
mmu-miR-6943-5p	0.773953	-2.0048	0	0.685407	1
mmu-miR-6915-3p	-0.769434	1.06865	0	0.68624	1
mmu-miR-543-3p	-0.862052	4.59503	0	0.686442	1
mmu-miR-200b-3p	-0.64713	4.08574	0	0.68833	1
mmu-miR-1264-3p	-0.748802	0.88702	0	0.689644	1
mmu-miR-3110-5p	-0.77332	0.920847	0	0.691259	1
mmu-miR-3085-3p	-0.735107	-1.45577	0	0.691503	1
mmu-miR-7032-3p	0.745193	-1.3884	0	0.691619	1
mmu-miR-200b-5p	-0.697038	-2.4326	0	0.692324	1
mmu-miR-3102-5p	-0.7143	-2.0609	0	0.69348	1
mmu-miR-1298-3p	0.71452	0.579715	0	0.69353	1
chr8_43150	-0.885902	3.14112	0	0.694825	1
mmu-miR-770-5p	-0.908121	7.59248	0	0.696857	1
mmu-miR-6715-5p	-0.665261	-1.85955	0	0.698533	1
mmu-miR-196a-5p	-0.678763	-1.2529	0	0.702118	1
mmu-miR-706	0.727377	-1.31461	0	0.702118	1
mmu-miR-491-5p	0.786347	1.84337	0	0.70479	1
mmu-miR-7057-3p	0.732838	-2.10136	0	0.709196	1
mmu-miR-466m-3p	0.744961	0.563025	0	0.709511	1
mmu-miR-15a-5p	0.951041	12.7666	0	0.709969	1
mmu-miR-7080-5p	0.70402	1.46831	0	0.710864	1
mmu-miR-7061-3p	0.686022	-0.613549	0	0.713046	1
mmu-miR-6953-3p	0.675411	-0.0339626	0	0.713328	1
mmu-miR-466q	0.68665	-0.698404	0	0.718358	1
mmu-miR-541-5p	-0.904005	9.1902	0	0.719266	1
mmu-miR-344-3p	-0.88532	7.27593	0	0.719897	1
chr18_21219	-0.663352	-1.87948	0	0.720346	1
chr18_22040	-0.663352	-1.87948	0	0.720346	1
mmu-miR-873a-3p	0.667803	0.355502	0	0.720412	1
mmu-miR-7013-5p	-0.726618	-0.249035	0	0.720991	1
mmu-miR-5615-3p	-0.631192	-1.85341	0	0.722742	1
mmu-miR-6952-5p	0.673184	-1.11411	0	0.722914	1
mmu-miR-34c-3p	-0.82717	6.15213	0	0.727739	1
mmu-miR-222-5p	0.793349	2.15481	0	0.728699	1
mmu-miR-879-5p	-0.86893	5.57292	0	0.729651	1
mmu-miR-1943-3p	0.657948	-1.23636	0	0.733547	1
mmu-miR-7052-3p	0.687384	-1.66106	0	0.737658	1
mmu-miR-758-5p	-0.639054	-1.70778	0	0.740311	1
mmu-miR-6983-5p	0.85902	-0.196587	0	0.74368	1
mmu-miR-669i	0.610413	-0.935402	0	0.744217	1
chr5_34637	-0.61781	-1.93102	0	0.745568	1
chr4_30965	0.75238	0.979471	0	0.745764	1
mmu-miR-544-5p	-0.657691	1.88913	0	0.747034	1
mmu-miR-5132-3p	0.669849	-1.54679	0	0.750897	1
mmu-miR-466m-5p	0.848467	3.27703	0	0.752588	1
mmu-miR-15a-3p	0.888297	4.42773	0	0.752629	1
mmu-miR-490-5p	-0.761495	4.30323	0	0.753749	1
mmu-miR-5129-5p	0.597378	-1.02866	0	0.754656	1
mmu-miR-138-2-3p	0.69595	1.9578	0	0.757416	1
mmu-miR-182-5p	-0.561715	4.59376	0	0.757479	1
mmu-miR-5617-5p	-0.625269	-2.24865	0	0.758214	1
mmu-miR-669d-3p	-0.619961	-0.672299	0	0.759257	1
mmu-miR-6996-5p	-0.599144	-0.48955	0	0.763133	1
mmu-miR-486b-5p	0.820641	4.5084	0	0.766631	1
mmu-miR-363-5p	-0.584638	-2.01826	0	0.76727	1
mmu-miR-31-3p	0.720241	3.15452	0	0.768147	1
mmu-miR-6946-5p	0.55122	-1.08604	0	0.768858	1
mmu-miR-486a-5p	0.817786	4.52414	0	0.769858	1
mmu-miR-434-5p	-0.849075	6.14998	0	0.770344	1
mmu-miR-1187	0.647983	0.695509	0	0.771392	1
mmu-miR-33-5p	-0.893179	10.9147	0	0.772343	1
mmu-miR-669m-5p	0.831937	3.27315	0	0.773447	1
mmu-miR-3057-3p	0.515138	-1.81936	0	0.776537	1
mmu-miR-7240-5p	0.536063	-1.39821	0	0.779319	1
mmu-miR-7026-5p	-0.576581	-0.633213	0	0.779888	1
mmu-miR-193b-5p	0.606628	0.600682	0	0.780253	1
mmu-miR-1981-3p	-0.561044	-0.752727	0	0.782621	1
mmu-miR-708-5p	-0.843423	8.54386	0	0.782892	1
mmu-miR-7653-3p	-0.53878	-2.07941	0	0.783319	1
mmu-miR-5619-5p	-0.543121	-1.69499	0	0.784513	1
mmu-miR-10b-5p	0.499668	3.69835	0	0.786583	1
mmu-miR-7048-3p	0.593567	-0.970733	0	0.787221	1
mmu-miR-7115-3p	-0.621032	-2.27477	0	0.791371	1
mmu-miR-6981-3p	-0.551658	-1.5572	0	0.793431	1
mmu-miR-3113-5p	-0.548762	-0.203608	0	0.800172	1
mmu-miR-7671-3p	0.610823	-2.27808	0	0.804337	1
mmu-miR-6897-5p	0.523691	-0.786484	0	0.807672	1
mmu-miR-96-5p	0.427981	1.58262	0	0.808247	1
mmu-miR-592-3p	-0.53793	-0.086012	0	0.808319	1
chr8_44407	-0.51032	-1.66994	0	0.809466	1
mmu-miR-6919-5p	-0.477762	-1.60993	0	0.809814	1
mmu-miR-1224-5p	-0.690929	4.88485	0	0.81274	1
mmu-miR-8097	0.55347	-2.03241	0	0.813001	1
mmu-miR-3083-5p	0.486422	-0.838407	0	0.814186	1
mmu-miR-669e-3p	-0.540898	-0.712793	0	0.816415	1
mmu-miR-221-5p	0.723757	2.69066	0	0.816567	1
mmu-miR-7062-5p	-0.500957	-2.317	0	0.819732	1
mmu-miR-1968-5p	-0.673834	2.21324	0	0.819958	1
mmu-miR-669p-3p	0.617925	0.330467	0	0.82103	1
mmu-miR-6995-3p	-0.48426	-2.27372	0	0.822242	1
chr14_14026	0.484745	-1.77075	0	0.823109	1
mmu-miR-329-5p	0.672827	2.76447	0	0.824168	1
mmu-miR-9769-3p	-0.493644	-1.48712	0	0.824643	1
mmu-miR-487b-5p	-0.452805	-0.214414	0	0.827299	1
mmu-miR-326-5p	-0.497987	-1.9323	0	0.82734	1
mmu-miR-499-5p	-0.67344	2.3744	0	0.82783	1
mmu-miR-5619-3p	0.520107	-1.37888	0	0.828414	1
mmu-miR-133a-5p	0.446262	-2.03633	0	0.828996	1
mmu-miR-206-3p	0.549861	5.78947	0	0.830058	1
mmu-miR-7669-5p	-0.476748	-1.59371	0	0.830547	1
mmu-let-7b-5p	-0.835849	14.9716	0	0.831419	1
mmu-miR-7212-5p	-0.496943	-1.54648	0	0.831983	1
mmu-miR-1981-5p	-0.877185	5.99813	0	0.832269	1
mmu-miR-208b-3p	-0.385301	-1.26718	0	0.835436	1
mmu-miR-598-5p	-0.423241	-1.08032	0	0.839036	1
mmu-miR-497a-3p	-0.744748	5.69116	0	0.839204	1
mmu-miR-669d-2-3p	-0.479087	-0.373646	0	0.840477	1
mmu-miR-671-3p	0.599988	1.12042	0	0.842693	1
mmu-miR-669h-5p	-0.452633	0.634086	0	0.844237	1
mmu-miR-6903-5p	-0.431532	-1.92871	0	0.845368	1
mmu-miR-3106-3p	-0.412015	-1.50106	0	0.846185	1
mmu-miR-5123	-0.669654	1.61516	0	0.846386	1
mmu-miR-147-3p	0.732431	2.03699	0	0.851248	1
mmu-miR-6961-5p	-0.468584	-2.10924	0	0.851473	1
mmu-miR-153-5p	0.624275	2.67907	0	0.852664	1
mmu-miR-380-5p	0.637262	1.77447	0	0.853604	1
mmu-miR-582-5p	-0.803675	6.45796	0	0.85404	1
mmu-miR-1b-5p	-0.53813	0.136617	0	0.854709	1
mmu-miR-494-5p	-0.397434	-2.01288	0	0.855787	1
mmu-miR-190a-3p	0.869925	6.58698	0	0.856494	1
mmu-miR-497a-5p	-0.791966	9.41732	0	0.857989	1
mmu-miR-7075-3p	0.680721	2.98545	0	0.8581	1
mmu-miR-7093-3p	-0.439525	-1.24841	0	0.858929	1
mmu-miR-377-5p	0.402703	0.222434	0	0.859081	1
mmu-miR-5104b-5p	0.377163	-0.932498	0	0.86049	1
mmu-miR-6914-3p	-0.387778	-0.568124	0	0.860901	1
mmu-miR-374c-5p	0.460244	0.0910179	0	0.862945	1
mmu-miR-7000-3p	-0.394356	-1.82503	0	0.86366	1
mmu-miR-7024-5p	-0.377383	-0.654229	0	0.864402	1
mmu-miR-574-5p	-0.833374	6.80012	0	0.865776	1
chr14_15012	0.408658	-0.98583	0	0.867254	1
mmu-miR-8096	-0.446782	-2.37277	0	0.868782	1
mmu-miR-144-5p	0.748588	5.04758	0	0.871246	1
mmu-miR-7069-3p	0.556197	0.999066	0	0.872141	1
mmu-miR-485-3p	-0.631112	3.42333	0	0.874458	1
mmu-miR-7037-5p	-0.311054	-1.50538	0	0.875667	1
mmu-miR-6911-5p	-0.349311	-2.1415	0	0.87579	1
mmu-miR-6976-5p	0.343871	-2.14615	0	0.879647	1
mmu-miR-669k-5p	-0.41825	1.01162	0	0.881788	1
mmu-miR-122-3p	-0.372474	-1.97142	0	0.882395	1
mmu-miR-6936-3p	-0.475049	0.215079	0	0.883068	1
mmu-miR-7061-5p	-0.309593	-1.80745	0	0.883307	1
mmu-miR-669m-3p	-0.433063	0.18697	0	0.886281	1
mmu-miR-3069-5p	-0.495365	1.1998	0	0.886418	1
mmu-let-7b-3p	-0.650824	4.27193	0	0.888766	1
mmu-miR-6916-5p	0.334385	-2.12107	0	0.888949	1
mmu-miR-21b	-0.448853	-1.05989	0	0.889827	1
mmu-miR-7017-5p	-0.385497	-1.08177	0	0.89224	1
mmu-miR-466n-3p	-0.449769	0.805981	0	0.894001	1
mmu-miR-7021-5p	0.311233	-1.10141	0	0.894535	1
mmu-miR-465b-3p	-0.311966	-1.96999	0	0.895579	1
mmu-miR-465c-3p	-0.311966	-1.96999	0	0.895579	1
mmu-miR-465a-3p	-0.311966	-1.96999	0	0.895579	1
mmu-miR-292a-3p	-0.303965	-2.34448	0	0.895762	1
mmu-miR-384-5p	-0.738527	5.4759	0	0.896227	1
mmu-miR-1934-3p	0.339471	-0.539881	0	0.896921	1
mmu-miR-539-5p	-0.35281	0.335022	0	0.898234	1
mmu-miR-7a-5p	-0.82446	12.0647	0	0.899995	1
mmu-miR-30b-3p	0.779477	4.05403	0	0.903536	1
mmu-miR-136-5p	-0.729987	11.3094	0	0.904945	1
mmu-miR-669l-3p	-0.373934	-0.283766	0	0.905636	1
mmu-miR-667-5p	-0.333973	2.11818	0	0.906011	1
mmu-miR-6900-3p	-0.291003	-2.00661	0	0.908308	1
mmu-miR-3473d	-0.60951	1.8522	0	0.908892	1
mmu-miR-547-3p	-0.259616	0.440172	0	0.911665	1
mmu-miR-7071-3p	0.254317	-1.68048	0	0.913503	1
mmu-miR-12185-3p	-0.375564	0.0732846	0	0.914008	1
mmu-miR-134-3p	-0.678401	4.3765	0	0.914561	1
mmu-miR-141-5p	-0.19286	-0.166836	0	0.916646	1
mmu-miR-379-3p	-0.678164	4.46196	0	0.917397	1
mmu-miR-337-5p	-0.721264	6.22892	0	0.917403	1
mmu-miR-7651-5p	-0.256559	-1.32641	0	0.917436	1
mmu-miR-5114	0.355329	-1.19549	0	0.918614	1
mmu-miR-6769b-3p	0.283592	-0.0756454	0	0.918721	1
mmu-miR-7658-3p	0.241698	-1.64217	0	0.919532	1
mmu-miR-7086-5p	0.343754	-2.0727	0	0.919878	1
mmu-miR-3102-3p.2-3p	0.538647	3.56701	0	0.919953	1
mmu-miR-382-5p	-0.757416	7.86262	0	0.920002	1
mmu-miR-200a-5p	-0.166533	-0.762432	0	0.920136	1
mmu-miR-6989-3p	0.410815	0.794205	0	0.920305	1
mmu-miR-103-2-5p	0.258786	-0.995069	0	0.920381	1
mmu-miR-6959-5p	-0.207404	-1.17558	0	0.921524	1
mmu-miR-1264-5p	0.289932	2.92618	0	0.922409	1
mmu-miR-6481	0.286505	-1.3701	0	0.922935	1
mmu-miR-331-3p	-0.832851	6.69241	0	0.923289	1
mmu-miR-1970c-5p	0.216102	-0.966923	0	0.924882	1
mmu-miR-6934-5p	-0.441619	0.457623	0	0.925589	1
mmu-miR-34b-3p	-0.618578	4.81334	0	0.926051	1
mmu-miR-3097-5p	-0.297892	0.435833	0	0.927434	1
mmu-miR-6238	-0.405176	3.12645	0	0.928053	1
mmu-miR-676-5p	-0.579072	2.23015	0	0.928318	1
chr7_39988	0.309852	-1.86959	0	0.929316	1
mmu-miR-653-3p	-0.203709	-1.04981	0	0.929359	1
mmu-miR-467h	0.505187	0.365336	0	0.932184	1
mmu-miR-6984-5p	0.251892	-2.17932	0	0.933267	1
mmu-miR-34c-5p	-0.607189	6.89378	0	0.933313	1
mmu-miR-6418-3p	0.334931	0.306242	0	0.934471	1
mmu-miR-30c-1-3p	0.718214	4.76202	0	0.934529	1
mmu-miR-181b-1-3p	-0.614163	2.18698	0	0.934893	1
mmu-miR-450a-1-3p	0.531834	1.40296	0	0.935883	1
chr4_33208	-0.269018	-1.73564	0	0.937005	1
mmu-miR-879-3p	-0.640996	4.2042	0	0.93738	1
mmu-miR-411-3p	-0.705411	6.1228	0	0.938053	1
mmu-miR-28a-5p	-0.859642	8.34219	0	0.938868	1
mmu-miR-7687-3p	-0.413327	1.00246	0	0.939062	1
mmu-miR-6899-3p	-0.252792	0.712105	0	0.939126	1
mmu-miR-28b	0.261389	-1.11886	0	0.940087	1
mmu-miR-3076-3p	-0.181459	-0.135907	0	0.94015	1
mmu-miR-3082-5p	0.181574	-0.580324	0	0.941338	1
mmu-miR-592-5p	-0.647383	4.96806	0	0.941926	1
mmu-miR-297a-5p	-0.776976	5.00015	0	0.942451	1
mmu-miR-433-3p	-0.706078	6.19253	0	0.942728	1
mmu-miR-188-3p	-0.748359	4.79285	0	0.942733	1
mmu-miR-3101-3p	-0.163951	-2.12687	0	0.946736	1
mmu-miR-3547-3p	0.412589	3.11212	0	0.947932	1
mmu-miR-667-3p	-0.506917	5.79732	0	0.94869	1
mmu-miR-669b-3p	0.316939	0.455808	0	0.94873	1
mmu-miR-1a-1-5p	0.191843	-2.10469	0	0.94919	1
mmu-miR-8094	0.288382	-2.11422	0	0.949304	1
mmu-miR-7117-3p	0.140947	-1.44935	0	0.949489	1
mmu-miR-540-5p	-0.595339	5.27259	0	0.949561	1
mmu-miR-3092-3p	0.14116	-1.97228	0	0.949592	1
chr11_7315	-0.22942	-0.691619	0	0.950587	1
mmu-miR-5130	-0.267207	-1.81228	0	0.953401	1
mmu-miR-20b-5p	-0.68242	3.99903	0	0.953865	1
mmu-miR-1943-5p	-0.259237	0.565189	0	0.954191	1
mmu-miR-1231-3p	-0.161423	0.152538	0	0.95449	1
mmu-miR-3083b-5p	0.166386	-1.61029	0	0.954586	1
mmu-miR-27b-5p	-0.477423	2.16261	0	0.956346	1
mmu-miR-497b	-0.113822	-1.90044	0	0.956442	1
chr5_34087	0.216381	-2.03435	0	0.956456	1
mmu-miR-141-3p	0.158274	4.5941	0	0.95772	1
mmu-miR-6994-5p	-0.127053	-1.02433	0	0.957842	1
chr15_16817	0.215035	-1.31557	0	0.958911	1
mmu-let-7d-5p	0.793504	14.0356	0	0.959915	1
mmu-miR-7b-5p	-0.720897	10.5097	0	0.960085	1
mmu-miR-7033-5p	-0.231139	0.647976	0	0.962884	1
mmu-miR-106a-5p	-0.575713	2.58495	0	0.962948	1
mmu-miR-6945-3p	-0.118292	-1.75726	0	0.96304	1
mmu-miR-6402	0.289706	-1.9104	0	0.963061	1
mmu-miR-7039-5p	0.110673	-2.10008	0	0.963108	1
mmu-miR-669a-5p	0.748441	6.62532	0	0.963341	1
mmu-miR-669p-5p	0.748441	6.62532	0	0.963341	1
mmu-miR-7656-5p	0.204932	-1.12658	0	0.963384	1
mmu-miR-3097-3p	-0.335254	1.85793	0	0.96414	1
mmu-miR-3470b	0.380765	2.21479	0	0.964231	1
mmu-miR-598-3p	0.66374	6.78047	0	0.964722	1
mmu-miR-339-3p	0.813291	7.01277	0	0.964816	1
mmu-miR-6983-3p	0.655056	2.08284	0	0.96539	1
mmu-miR-30e-3p	0.839996	7.73761	0	0.965595	1
mmu-miR-129-5p	0.652754	8.16835	0	0.966019	1
mmu-miR-495-3p	-0.568685	6.18349	0	0.969868	1
mmu-miR-107-5p	-0.242342	1.53016	0	0.969978	1
mmu-miR-26a-1-3p	-0.0894351	-1.55788	0	0.970656	1
mmu-miR-34a-3p	-0.696626	3.82714	0	0.971172	1
mmu-miR-701-3p	-0.53146	1.5519	0	0.971381	1
mmu-miR-195a-3p	-0.0943466	1.13457	0	0.972465	1
mmu-miR-3074-5p	-0.663904	3.68716	0	0.973263	1
mmu-miR-664-5p	0.20335	1.27125	0	0.973592	1
mmu-miR-185-3p	0.31885	2.21402	0	0.973709	1
mmu-miR-381-3p	-0.580577	7.89112	0	0.974343	1
mmu-miR-26a-2-3p	-0.424638	1.62214	0	0.974926	1
mmu-miR-7012-5p	-0.117158	-2.26109	0	0.974968	1
mmu-miR-434-3p	-0.585073	8.13638	0	0.975629	1
mmu-miR-3098-3p	-0.0666728	-0.68552	0	0.975713	1
mmu-miR-200c-3p	0.0971441	5.6924	0	0.978294	1
mmu-miR-27a-5p	-0.506976	2.38631	0	0.9783	1
mmu-miR-3552	-0.0680315	-2.2361	0	0.978465	1
mmu-miR-1929-5p	0.0842459	-0.507341	0	0.978711	1
mmu-miR-3094-5p	-0.0628905	-1.11282	0	0.978858	1
mmu-miR-668-3p	0.640696	7.612	0	0.979281	1
mmu-miR-6902-5p	-0.0540433	-1.35087	0	0.979522	1
mmu-miR-1231-5p	0.0612759	-1.72006	0	0.980153	1
mmu-miR-126b-3p	-0.0917671	-1.34393	0	0.98019	1
mmu-miR-666-3p	-0.60049	6.30955	0	0.980504	1
mmu-miR-383-5p	0.675582	7.26092	0	0.980666	1
mmu-miR-3079-3p	-0.388954	-0.145275	0	0.980712	1
chr3_28795	-0.0926388	-0.143636	0	0.980966	1
mmu-miR-5132-5p	0.133533	0.117268	0	0.9811	1
mmu-miR-376c-5p	-0.0859926	0.632227	0	0.982194	1
mmu-let-7f-2-3p	0.714112	5.20677	0	0.982794	1
mmu-miR-128-3p	0.59734	9.60932	0	0.983237	1
mmu-miR-431-3p	-0.179633	3.08113	0	0.983266	1
mmu-miR-709	-0.317708	3.00198	0	0.983549	1
mmu-miR-6931-3p	0.0615184	-2.03947	0	0.983625	1
mmu-miR-409-5p	0.101942	2.1601	0	0.983885	1
mmu-miR-365-3p	0.637079	8.07508	0	0.984022	1
mmu-miR-143-3p	0.418655	12.89	0	0.984955	1
mmu-miR-450b-5p	0.637175	4.24356	0	0.985134	1
mmu-miR-7029-3p	-0.0464521	-1.75159	0	0.985483	1
mmu-miR-31-5p	0.642419	6.85579	0	0.985876	1
mmu-miR-351-5p	-0.712937	8.1935	0	0.986231	1
mmu-miR-6951-5p	-0.0804801	0.61265	0	0.986302	1
mmu-miR-3473a	-0.487687	3.23934	0	0.986722	1
chr9_44662	-0.142546	1.36136	0	0.987036	1
chr2_24908	-0.0459153	-2.01395	0	0.98707	1
mmu-miR-193a-5p	0.270854	2.2945	0	0.987353	1
mmu-miR-503-3p	0.442393	2.96516	0	0.987437	1
mmu-miR-5624-3p	0.224221	-0.686763	0	0.987544	1
mmu-miR-3061-3p	-0.261703	1.56895	0	0.987571	1
mmu-miR-1930-5p	-0.0770172	-1.89171	0	0.987605	1
mmu-miR-99a-3p	0.711487	6.77497	0	0.988253	1
mmu-miR-551b-3p	-0.568644	9.04316	0	0.989272	1
mmu-miR-1964-5p	-0.275596	1.42895	0	0.98975	1
mmu-miR-143-5p	-0.0302027	-0.924493	0	0.989861	1
chr17_20356	-0.026182	-1.47319	0	0.99022	1
mmu-miR-433-5p	-0.439388	4.02734	0	0.990739	1
mmu-miR-1249-5p	0.137398	2.10157	0	0.990807	1
mmu-miR-346-5p	-0.08338	2.87339	0	0.991228	1
mmu-miR-202-5p	0.162803	0.999285	0	0.991775	1
mmu-miR-877-3p	-0.459177	3.33801	0	0.991941	1
mmu-miR-381-5p	-0.248199	3.35658	0	0.99226	1
mmu-miR-3060-3p	0.028125	-8.31273e-05	0	0.992442	1
mmu-miR-3064-3p	-0.0782957	-0.253402	0	0.992444	1
mmu-miR-6980-5p	-0.030545	-1.71884	0	0.992505	1
mmu-miR-5125	-0.0202879	-1.16981	0	0.992532	1
mmu-miR-376a-5p	-0.383907	4.65302	0	0.992769	1
mmu-miR-6900-5p	0.0203073	-1.36672	0	0.992871	1
mmu-miR-370-5p	0.0785941	1.8236	0	0.992975	1
mmu-miR-1194	-0.09897	1.19497	0	0.993219	1
mmu-miR-5103	-0.114877	-0.0982962	0	0.993219	1
mmu-miR-185-5p	0.71706	9.35637	0	0.993302	1
mmu-miR-362-3p	0.576799	5.34443	0	0.993343	1
mmu-miR-6715-3p	0.0184	-1.56998	0	0.993505	1
mmu-miR-652-5p	0.433281	3.08715	0	0.993656	1
mmu-miR-3102-5p.2-5p	-0.106411	2.93719	0	0.993711	1
mmu-miR-16-5p	0.799873	14.1532	0	0.994183	1
chr7_39362	0.0464676	0.832436	0	0.994273	1
mmu-miR-20b-3p	-0.127554	1.4279	0	0.994536	1
mmu-miR-145a-3p	0.211315	5.17135	0	0.994861	1
mmu-miR-378d	0.591155	3.55637	0	0.995056	1
mmu-miR-3064-5p	-0.340087	2.15445	0	0.99507	1
mmu-miR-380-3p	-0.542334	8.64312	0	0.995073	1
mmu-miR-6537-3p	0.0631725	-1.77177	0	0.995096	1
chr11_6533	-0.0669538	0.603825	0	0.995269	1
mmu-miR-125b-5p	-0.644189	9.69347	0	0.995367	1
mmu-miR-127-5p	-0.477116	5.5335	0	0.995514	1
mmu-miR-3069-3p	-0.0132402	-0.0152032	0	0.995844	1
chr14_14675	-0.607451	7.1962	0	0.995908	1
mmu-miR-29b-1-5p	-0.59353	4.31561	0	0.99591	1
mmu-miR-5107-5p	0.0277701	-2.12062	0	0.996041	1
mmu-miR-19b-1-5p	-0.557564	3.87293	0	0.996157	1
mmu-miR-369-5p	-0.556799	10.511	0	0.996277	1
mmu-miR-125a-5p	0.424519	6.32919	0	0.99635	1
mmu-miR-8112	0.0703392	1.87612	0	0.99644	1
mmu-miR-151-3p	-0.327248	3.43828	0	0.996744	1
mmu-miR-23b-5p	-0.139276	2.75911	0	0.996822	1
mmu-miR-1947-5p	-0.307097	1.79808	0	0.996882	1
mmu-miR-466i-3p	0.407418	3.30384	0	0.997008	1
mmu-miR-28c	-0.30878	1.46526	0	0.997094	1
mmu-miR-12191-3p	-0.00876223	-1.6136	0	0.997107	1
mmu-miR-1949	0.0131707	0.856364	0	0.997275	1
mmu-miR-101a-5p	0.589366	4.84203	0	0.997372	1
mmu-miR-378a-5p	-0.330037	2.70048	0	0.997561	1
mmu-miR-103-3p	0.762932	11.5154	0	0.997809	1
mmu-miR-21a-5p	-0.734493	12.5232	0	0.997884	1
mmu-miR-3968	-0.474651	2.94206	0	0.997942	1
mmu-miR-99b-3p	-0.484608	6.08678	0	0.998204	1
mmu-miR-3079-5p	0.0550716	-0.300823	0	0.998282	1
mmu-miR-1955-5p	0.241527	2.14996	0	0.998334	1
mmu-miR-669c-3p	0.00596411	-0.292677	0	0.998383	1
mmu-miR-184-3p	0.0378949	2.18777	0	0.998385	1
mmu-miR-23a-5p	0.0831395	1.5449	0	0.998408	1
mmu-miR-125a-3p	-0.476417	5.27738	0	0.998535	1
mmu-miR-1b-3p	-0.242492	2.25396	0	0.99857	1
mmu-miR-6988-3p	0.29652	3.11826	0	0.9986	1
mmu-miR-466f-5p	0.0374532	1.82752	0	0.998649	1
mmu-miR-3093-3p	-0.0605532	3.20917	0	0.998684	1
mmu-miR-300-3p	-0.425084	8.75429	0	0.998764	1
mmu-miR-32-3p	-0.415508	3.35395	0	0.99881	1
mmu-miR-1249-3p	0.49085	8.0741	0	0.998956	1
mmu-miR-155-5p	0.527951	6.28126	0	0.998967	1
mmu-miR-297a-3p	0.451492	3.71001	0	0.999021	1
mmu-miR-297c-3p	0.451492	3.71001	0	0.999021	1
mmu-miR-297b-3p	0.451492	3.71001	0	0.999021	1
mmu-miR-873a-5p	0.256763	5.27876	0	0.999133	1
mmu-miR-326-3p	0.651393	7.77748	0	0.999234	1
mmu-miR-190b-5p	0.256882	3.1163	0	0.99927	1
mmu-miR-485-5p	0.314123	5.66832	0	0.999289	1
mmu-miR-1934-5p	0.413578	3.36012	0	0.999294	1
mmu-miR-467c-3p	0.13348	2.3123	0	0.999308	1
mmu-miR-874-5p	0.46039	4.72184	0	0.999335	1
mmu-miR-369-3p	-0.235482	7.60234	0	0.999348	1
mmu-miR-466f	0.0172128	1.84953	0	0.999385	1
mmu-miR-17-5p	-0.608286	11.0535	0	0.999403	1
mmu-miR-16-1-3p	0.172277	2.14673	0	0.999416	1
mmu-miR-186-3p	0.698358	6.02899	0	0.999441	1
mmu-miR-127-3p	0.351071	11.7228	0	0.999506	1
mmu-miR-693-3p	0.00132733	-2.167	0	0.999525	1
mmu-miR-505-3p	0.0573903	3.09168	0	0.999552	1
mmu-miR-669e-5p	-0.21522	3.57108	0	0.99958	1
mmu-miR-7689-3p	0.177712	5.13678	0	0.9996	1
mmu-miR-137-3p	-0.347999	11.044	0	0.99961	1
mmu-miR-3059-5p	-0.103213	4.23121	0	0.999666	1
mmu-miR-339-5p	0.665477	7.49135	0	0.999687	1
mmu-miR-144-3p	0.148429	10.8492	0	0.999698	1
mmu-miR-467e-3p	0.0905265	2.37584	0	0.999699	1
mmu-miR-1982-3p	-0.190122	2.18308	0	0.999704	1
mmu-miR-744-5p	-0.408821	8.8872	0	0.999712	1
mmu-miR-425-5p	0.742039	8.66328	0	0.999722	1
mmu-miR-495-5p	0.0107038	2.95877	0	0.999723	1
mmu-miR-187-5p	-0.355634	3.08333	0	0.999773	1
mmu-miR-669d-5p	0.252399	3.44847	0	0.999819	1
mmu-miR-466h-3p	0.379031	4.6355	0	0.999841	1
mmu-miR-92b-3p	-0.0976704	10.5236	0	0.999848	1
mmu-miR-669o-5p	0.565159	6.38101	0	0.999868	1
mmu-miR-466e-5p	-0.227846	3.211	0	0.999883	1
mmu-miR-98-3p	-0.319719	3.72462	0	0.999892	1
mmu-miR-106b-5p	-0.586921	10.7661	0	0.999896	1
mmu-miR-3084-3p	0.31586	3.72724	0	0.999896	1
mmu-miR-30a-5p	0.648237	11.2278	0	0.999904	1
mmu-miR-20a-5p	-0.507154	11.4064	0	0.999911	1
mmu-miR-99a-5p	0.72426	12.5909	0	0.999911	1
mmu-miR-218-5p	0.375835	11.4428	0	0.999917	1
mmu-miR-195a-5p	-0.297384	9.53735	0	0.999925	1
mmu-miR-466k	0.140425	2.81649	0	0.999941	1
mmu-miR-181c-5p	-0.505889	11.0682	0	0.999943	1
mmu-miR-874-3p	-0.470346	5.96476	0	0.999952	1
mmu-miR-181a-1-3p	-0.494307	8.48498	0	0.999955	1
mmu-miR-136-3p	0.163146	7.09859	0	0.999963	1
mmu-miR-106b-3p	-0.51753	6.25542	0	0.999965	1
mmu-miR-700-3p	0.527559	6.39334	0	0.999966	1
mmu-miR-186-5p	0.597068	7.41147	0	0.999968	1
mmu-miR-744-3p	0.527783	5.2598	0	0.999975	1
mmu-miR-322-5p	0.611481	11.8362	0	0.999979	1
mmu-let-7i-5p	0.562443	14.8365	0	0.999982	1
mmu-miR-466d-3p	0.508014	5.53888	0	0.999983	1
mmu-miR-93-5p	-0.488491	11.3747	0	0.999984	1
mmu-miR-323-5p	-0.0573714	5.3863	0	0.999984	1
mmu-miR-125b-2-3p	0.57843	7.639	0	0.999985	1
mmu-miR-505-5p	0.126864	4.97941	0	0.999985	1
mmu-miR-30d-3p	0.525911	5.82955	0	0.999985	1
mmu-miR-423-5p	0.369346	7.00369	0	0.999985	1
mmu-miR-34a-5p	-0.584013	10.6953	0	0.999987	1
mmu-miR-30c-5p	0.629848	10.8023	0	0.999987	1
mmu-miR-128-1-5p	-0.00658187	3.47143	0	0.999987	1
mmu-miR-153-3p	0.101704	10.8005	0	0.999988	1
mmu-miR-300-5p	0.0943812	5.99589	0	0.999988	1
mmu-miR-341-3p	-0.181428	9.47157	0	0.99999	1
mmu-miR-33-3p	-0.150982	3.51166	0	0.999992	1
mmu-miR-297c-5p	0.479752	5.39443	0	0.999993	1
mmu-miR-466g	0.0963498	3.31475	0	0.999993	1
mmu-miR-297b-5p	0.0268971	2.84786	0	0.999994	1
mmu-miR-32-5p	-0.428751	9.77323	0	0.999994	1
mmu-miR-25-3p	-0.402908	9.23502	0	0.999995	1
mmu-miR-6240	0.170946	5.3087	0	0.999997	1
mmu-let-7c-5p	-0.369693	16.2426	0	0.999998	1
mmu-miR-223-5p	-0.128254	0.450287	0	0.999998	1
mmu-miR-450b-3p	0.384147	4.54693	0	0.999999	1
mmu-miR-466f-3p	0.192163	3.86413	0	0.999999	1
mmu-miR-193a-3p	-0.0300462	8.22011	0	0.999999	1
mmu-miR-467d-3p	0.25264	4.91885	0	0.999999	1
mmu-miR-467a-3p	0.25264	4.91918	0	0.999999	1
mmu-let-7e-5p	0.0581601	12.5906	0	0.999999	1
mmu-miR-345-3p	-0.17834	4.03197	0	0.999999	1
mmu-miR-194-5p	-0.197358	5.49891	0	0.999999	1
mmu-miR-124-3p	0.0284995	15.3579	0	0.999999	1
chr6_38156	0.22136	10.391	0	1	1
mmu-miR-669a-3p	0.282641	6.47796	0	1	1
mmu-miR-669o-3p	0.282641	6.47796	0	1	1
mmu-miR-3084-5p	0.0437852	3.20703	0	1	1
mmu-let-7g-3p	0.479753	6.08942	0	1	1
mmu-miR-154-5p	0.0577202	5.90349	0	1	1
mmu-miR-466a-5p	-0.100928	4.15099	0	1	1
mmu-miR-5099	-0.149182	6.3828	0	1	1
mmu-miR-142a-3p	0.316452	10.6845	0	1	1
mmu-miR-466d-5p	0.0781944	4.1639	0	1	1
mmu-miR-466n-5p	0.0781944	4.1639	0	1	1
mmu-miR-669f-3p	0.127552	4.21358	0	1	1
mmu-miR-503-5p	-0.359662	7.47789	0	1	1
mmu-miR-19b-3p	-0.380532	9.72572	0	1	1
mmu-miR-22-3p	0.388077	12.3973	0	1	1
mmu-miR-542-5p	0.337623	6.48703	0	1	1
mmu-miR-98-5p	-0.168015	11.4192	0	1	1
mmu-miR-3970	0.166899	4.49029	0	1	1
mmu-miR-466b-5p	-0.00762509	4.14291	0	1	1
mmu-miR-466o-5p	-0.00762509	4.14291	0	1	1
mmu-miR-466h-5p	-0.0177337	4.23959	0	1	1
mmu-miR-340-5p	-0.303326	10.187	0	1	1
mmu-miR-148b-3p	0.383086	7.1334	0	1	1
mmu-miR-322-3p	0.276741	6.83803	0	1	1
mmu-miR-8114	0.0471702	3.88658	0	1	1
mmu-miR-148b-5p	-0.00513504	4.40405	0	1	1
mmu-miR-669b-5p	-0.329994	6.79324	0	1	1
mmu-miR-350-3p	0.4643	8.03582	0	1	1
mmu-miR-1198-5p	-0.0225403	4.37648	0	1	1
mmu-miR-501-3p	-0.476767	8.51282	0	1	1
mmu-miR-669l-5p	-0.131782	5.45301	0	1	1
mmu-miR-669f-5p	0.199283	4.97766	0	1	1
mmu-miR-467e-5p	0.42708	7.85431	0	1	1
mmu-miR-30b-5p	0.536178	10.1104	0	1	1
mmu-miR-151-5p	0.143168	11.5903	0	1	1
mmu-miR-140-5p	0.495174	10.4016	0	1	1
mmu-miR-674-3p	0.334264	6.44098	0	1	1
mmu-miR-674-5p	-0.0643847	9.40312	0	1	1
mmu-miR-500-3p	0.14029	9.01948	0	1	1
mmu-miR-466i-5p	-0.0275602	6.32659	0	1	1
mmu-miR-467c-5p	0.230857	6.2157	0	1	1
mmu-let-7c-2-3p	-0.191839	8.48801	0	1	1
mmu-let-7a-1-3p	-0.191737	8.48808	0	1	1
mmu-miR-99b-5p	0.10209	9.74915	0	1	1
mmu-miR-378b	-0.151302	5.06351	0	1	1
mmu-miR-467a-5p	-0.37976	8.14915	0	1	1
mmu-miR-467b-5p	-0.37976	8.14915	0	1	1
mmu-miR-669c-5p	-0.149253	7.63861	0	1	1
mmu-miR-532-3p	-0.260556	6.21994	0	1	1
mmu-miR-342-5p	-0.140175	7.83746	0	1	1
mmu-miR-484	0.225625	8.8549	0	1	1
mmu-miR-324-5p	-0.446801	8.12594	0	1	1
mmu-miR-466p-5p	0.0304129	4.50496	0	1	1
mmu-miR-340-3p	-0.342043	9.19553	0	1	1
mmu-miR-146b-5p	0.231806	7.55625	0	1	1
mmu-miR-652-3p	0.241064	10.4326	0	1	1
mmu-miR-542-3p	-0.0949486	5.602	0	1	1
mmu-miR-320-3p	0.0744782	8.8208	0	1	1
mmu-miR-700-5p	0.31422	7.04383	0	1	1
mmu-miR-107-3p	0.376522	9.5677	0	1	1
mmu-miR-362-5p	-0.0571991	5.78001	0	1	1
mmu-miR-191-3p	0.160501	6.83418	0	1	1
mmu-miR-467d-5p	0.199026	5.86236	0	1	1
mmu-miR-17-3p	0.248459	7.3783	0	1	1
mmu-miR-671-5p	0.114991	8.42226	0	1	1
mmu-miR-187-3p	0.0348598	10.4468	0	1	1
mmu-miR-181b-5p	-0.345758	13.3263	0	1	1
mmu-miR-872-3p	0.145595	6.76339	0	1	1
mmu-miR-501-5p	-0.132834	5.55984	0	1	1
mmu-miR-223-3p	0.142383	7.43255	0	1	1
mmu-let-7a-5p	0.262253	15.5122	0	1	1
mmu-miR-192-5p	-0.197068	8.12072	0	1	1
mmu-miR-7a-1-3p	0.0200269	7.33022	0	1	1
mmu-miR-345-5p	0.156675	7.27537	0	1	1
mmu-miR-30e-5p	0.381777	11.9824	0	1	1
mmu-miR-466b-3p	0.142975	5.96213	0	1	1
mmu-miR-423-3p	-0.112032	9.18173	0	1	1
mmu-miR-466a-3p	0.132966	6.56696	0	1	1
mmu-miR-466e-3p	0.133114	6.56752	0	1	1
mmu-miR-466c-3p	0.132344	6.56435	0	1	1
mmu-miR-466p-3p	0.132344	6.56435	0	1	1
mmu-miR-28a-3p	-0.0568376	5.97725	0	1	1
mmu-miR-466c-5p	-0.0176632	5.56314	0	1	1
mmu-miR-374b-5p	-0.0215836	8.07009	0	1	1
mmu-miR-378a-3p	-0.20349	11.2805	0	1	1
mmu-miR-872-5p	-0.104651	9.6133	0	1	1
mmu-miR-378c	-0.103976	9.47545	0	1	1
mmu-miR-30d-5p	-0.0556778	8.48174	0	1	1
mmu-miR-532-5p	-0.0147488	11.1239	0	1	1
mmu-miR-324-3p	-0.113267	8.55446	0	1	1
mmu-miR-361-5p	0.244207	8.31785	0	1	1
	mmu-miR-361-5p	0.244207	8.31785	0	1

## Sheet: 8 Weeks vs P15
ID	logFC	AveExpr	t	P.Value	adj.P.Val
mmu-miR-130b-3p	-2.79132	7.46812	-18.7095	6.42002e-28	6.88868e-25
mmu-miR-3473e	-3.60209	5.83026	-16.8128	1.90491e-25	1.02198e-22
mmu-miR-3473b	-3.401	6.66913	-15.735	5.83332e-24	2.08638e-21
mmu-miR-301b-3p	-2.94172	5.1192	-13.4015	1.57834e-20	4.2339e-18
mmu-miR-301a-3p	-1.78068	9.72111	-10.123	3.31203e-15	7.10762e-13
mmu-miR-29c-3p	1.79384	10.1022	10.0036	5.2951e-15	9.4694e-13
mmu-miR-298-5p	-2.05374	7.3269	-8.55954	1.69104e-12	2.59212e-10
mmu-miR-130b-5p	-2.05182	5.04235	-8.01492	1.53356e-11	2.05689e-09
mmu-miR-145b	4.035	0.88045	7.72508	4.97e-11	5.92534e-09
mmu-miR-2137	-2.69998	6.15635	-6.95172	1.13896e-09	1.22211e-07
mmu-miR-296-3p	-2.39155	5.61574	-6.82479	1.89972e-09	1.85309e-07
mmu-miR-5121	-2.07298	4.26844	-6.6435	3.93698e-09	3.52032e-07
mmu-miR-29a-3p	1.49225	12.6294	6.45353	8.42298e-09	6.9522e-07
mmu-miR-1983	-1.78327	8.08935	-5.77006	1.25339e-07	9.60637e-06
mmu-miR-449a-5p	-2.88766	7.66251	-5.44768	4.36101e-07	3.11958e-05
mmu-miR-139-5p	1.57807	10.9325	5.34623	6.42768e-07	4.31056e-05
mmu-miR-412-5p	-2.26081	5.33667	-5.11894	1.51933e-06	9.58964e-05
chr10_4182	3.33409	-1.38495	5.08274	1.7403e-06	0.000103741
mmu-miR-3086-5p	3.19464	0.280446	5.05527	1.92879e-06	0.000108926
mmu-miR-1895	2.05861	3.16373	4.92542	3.12717e-06	0.000167773
mmu-miR-455-3p	1.38977	7.52788	4.90201	3.41015e-06	0.00016978
mmu-miR-3086-3p	3.15516	-1.18489	4.89644	3.48105e-06	0.00016978
mmu-miR-101a-3p	1.54409	10.2683	4.80284	4.91295e-06	0.0002292
mmu-miR-1a-3p	1.76737	5.3291	4.2599	3.42657e-05	0.00148917
mmu-miR-323-3p	-1.95065	7.76493	-4.25631	3.46964e-05	0.00148917
mmu-miR-15b-3p	-1.51661	6.01586	-4.19505	4.29055e-05	0.00177068
mmu-miR-770-3p	-1.66929	7.27119	-4.12008	5.55291e-05	0.00220677
mmu-miR-203-3p	1.33843	6.53673	4.0684	6.62447e-05	0.00253859
chr2_25687	2.61323	-1.57129	4.01686	7.89023e-05	0.00291939
chr5_33756	-2.9545	-0.0444748	-3.92998	0.000105683	0.00377994
mmu-miR-412-3p	-2.25666	3.24461	-3.90983	0.000113043	0.00391273
mmu-miR-199b-5p	-2.24659	2.23605	-3.87971	0.000124964	0.0041902
mmu-miR-496a-3p	-1.79673	6.33286	-3.75247	0.000190027	0.00617875
mmu-miR-217-5p	-4.44489	5.33596	-3.71742	0.000213092	0.00672495
mmu-miR-132-5p	2.29138	3.19907	3.69268	0.000230795	0.00707553
mmu-miR-544-3p	-1.7863	5.41351	-3.62428	0.000287674	0.0085743
mmu-miR-216a-5p	-3.52152	6.33651	-3.50962	0.000414074	0.0120082
mmu-miR-5134-3p	-2.87819	-0.874313	-3.41159	0.000562364	0.0158794
mmu-miR-5134-5p	-2.59622	-1.26595	-3.37293	0.000633675	0.0174342
mmu-miR-199a-3p	-1.3949	8.04495	-3.34616	0.000687958	0.0184529
mmu-miR-199b-3p	-1.39415	8.04515	-3.33813	0.000705097	0.0184529
mmu-miR-3964	2.04471	-1.63394	3.29705	0.000799167	0.0204168
mmu-miR-5126	-1.94174	2.37035	-3.25821	0.000898881	0.0224302
mmu-miR-135b-3p	-2.51597	0.871536	-3.24778	0.000927563	0.0226199
mmu-miR-217-3p	-3.51698	1.26761	-3.1982	0.00107636	0.0256651
mmu-miR-216b-5p	-4.06455	4.3318	-3.16757	0.00117988	0.0275219
mmu-miR-101c	1.44954	5.29668	3.1371	0.00129013	0.0294535
mmu-miR-770-5p	-1.50273	7.59248	-3.10485	0.00141847	0.0317088
mmu-miR-6960-5p	-2.70624	-1.60967	-3.08627	0.00149777	0.0327982
mmu-miR-6967-3p	-2.31283	-0.205794	-2.95154	0.00220873	0.0473993
mmu-miR-677-5p	-2.46054	1.08259	-2.90239	0.00253832	0.0523128
mmu-miR-19a-5p	-1.71884	2.46137	-2.89614	0.00258328	0.0523128
mmu-miR-296-5p	-1.97821	4.01546	-2.89605	0.00258395	0.0523128
mmu-miR-511-3p	-1.4756	2.80929	-2.8607	0.00285286	0.0566874
mmu-miR-670-5p	-1.8995	1.94596	-2.78673	0.00350113	0.0674352
mmu-miR-150-5p	1.56837	11.053	2.78483	0.00351945	0.0674352
mmu-miR-3473h-5p	-2.27563	-1.47686	-2.76991	0.00366624	0.0690154
mmu-miR-29c-5p	1.29277	5.61214	2.72158	0.00418148	0.0773573
mmu-miR-664-3p	1.27005	7.01726	2.67373	0.00475594	0.0864936
mmu-miR-3960	2.24522	-1.69792	2.65914	0.00494504	0.0884337
mmu-miR-1188-5p	-1.94484	2.80111	-2.64573	0.00512476	0.0901454
mmu-miR-758-3p	-1.76235	3.8148	-2.62327	0.00543916	0.0941326
mmu-miR-483-3p	-2.06958	1.3046	-2.60341	0.00573165	0.0976201
mmu-miR-7064-5p	-2.46187	-1.63727	-2.58778	0.00597197	0.099624
chr18_22209	-2.52345	-0.285102	-2.58377	0.00603501	0.099624
mmu-miR-344b-3p	1.64163	2.81333	2.57087	0.00624202	0.10148
mmu-miR-18a-5p	-1.24337	9.86473	-2.55908	0.00643691	0.103087
mmu-miR-5128	-2.05767	0.712621	-2.52394	0.00705067	0.111255
mmu-miR-298-3p	-2.10385	1.03745	-2.51591	0.00719817	0.111937
mmu-miR-666-5p	-1.64823	4.85244	-2.46665	0.00816551	0.125166
mmu-miR-1193-3p	-1.67604	3.01248	-2.45824	0.00834193	0.126069
mmu-miR-214-3p	-2.12683	2.24612	-2.40742	0.00948224	0.141312
mmu-miR-7091-3p	-2.14345	-1.42726	-2.39924	0.00967836	0.142259
mmu-miR-10a-5p	1.60193	5.35824	2.36211	0.0106147	0.153914
mmu-miR-6967-5p	-2.27683	-0.460201	-2.34184	0.0111592	0.159652
mmu-let-7e-3p	1.69652	2.07829	2.32024	0.0117668	0.166129
mmu-miR-135b-5p	-1.48426	8.78668	-2.30538	0.0122017	0.170032
mmu-miR-3078-3p	-1.9977	0.228765	-2.08925	0.0203363	0.279755
mmu-miR-15b-5p	-1.21539	9.85107	-2.03557	0.0229728	0.312023
mmu-miR-7679-3p	-2.06433	-0.935914	-2.01711	0.0239448	0.32116
mmu-miR-199a-5p	-1.51073	4.07577	-1.97633	0.0262187	0.347317
mmu-miR-511-5p	-1.37761	0.352914	-1.92588	0.0292859	0.383217
mmu-miR-431-5p	-1.45874	4.39106	-1.9173	0.0298364	0.385717
mmu-miR-670-3p	-1.41952	5.54247	-1.9061	0.030569	0.390483
mmu-miR-3075-5p	-2.19398	-0.92042	-1.85306	0.034249	0.432343
mmu-miR-132-3p	1.39967	9.85831	1.82775	0.0361281	0.450761
mmu-miR-144-3p	-1.38962	10.8492	-1.82166	0.0365943	0.45133
mmu-miR-10b-5p	-1.85719	3.69835	-1.78382	0.0396008	0.482859
mmu-miR-344f-3p	-1.6854	3.09204	-1.77045	0.0407109	0.490375
mmu-miR-7682-3p	-1.92064	-0.359196	-1.76548	0.0411312	0.490375
mmu-miR-23a-3p	1.16412	11.8021	1.75936	0.0416519	0.491126
mmu-miR-101a-5p	1.24166	4.84203	1.75282	0.0422145	0.49235
mmu-miR-148a-3p	-1.2044	5.53117	-1.74636	0.042777	0.493545
mmu-miR-153-5p	1.62838	2.67907	1.73114	0.0441264	0.503698
mmu-miR-7675-3p	-1.83424	-1.93211	-1.71716	0.0453976	0.512753
mmu-miR-351-3p	-1.81726	-0.389062	-1.70016	0.0469824	0.525127
mmu-miR-7070-3p	-1.74863	0.720842	-1.69113	0.0478428	0.529231
mmu-miR-6392-5p	-1.75229	1.23893	-1.61126	0.0560266	0.613434
mmu-miR-18a-3p	-1.34923	1.98648	-1.5321	0.0652174	0.706851
mmu-miR-449c-5p	-2.01438	1.25465	-1.52537	0.0660645	0.708872
mmu-miR-376b-5p	1.23542	7.35553	1.48408	0.0713522	0.758029
mmu-miR-7b-3p	-1.66395	2.95084	-1.46346	0.0741227	0.779742
mmu-miR-1969	-1.68458	1.41465	-1.42184	0.0799685	0.812928
mmu-miR-6540-5p	-1.73488	1.15973	-1.41704	0.0806659	0.812928
mmu-miR-3101-3p	-1.74823	-2.12687	-1.41179	0.0814324	0.812928
mmu-miR-6935-3p	-1.76753	-1.92238	-1.40995	0.0817033	0.812928
mmu-miR-7213-3p	1.70227	-1.46163	1.40716	0.082113	0.812928
mmu-miR-666-3p	-1.23535	6.30955	-1.39909	0.0833107	0.812928
mmu-miR-10a-3p	1.55966	-0.364986	1.39725	0.0835865	0.812928
mmu-miR-29b-3p	1.14751	13.8935	1.39691	0.0836374	0.812928
mmu-miR-216a-3p	-2.06377	-0.742633	-1.39438	0.084096	0.812928
mmu-miR-202-5p	1.48919	0.999285	1.38496	0.0854409	0.818554
mmu-miR-504-5p	-1.67738	-1.43823	-1.35005	0.0908828	0.859697
mmu-miR-5116	1.42816	-1.51278	1.3472	0.0913378	0.859697
mmu-miR-499-5p	-1.39209	2.3744	-1.32636	0.0947203	0.883782
mmu-miR-494-3p	-1.78018	-0.0587625	-1.31503	0.0966074	0.888872
mmu-miR-3473f	-1.6839	-1.22278	-1.31311	0.0969227	0.888872
mmu-miR-1199-5p	-1.5482	0.463856	-1.30408	0.0984429	0.895163
mmu-miR-130a-5p	-1.45271	2.85299	-1.29276	0.100374	0.905055
mmu-miR-3110-5p	-1.49737	0.920847	-1.27409	0.103624	0.920416
mmu-miR-7658-5p	-1.49411	0.692207	-1.26793	0.104712	0.920416
mmu-miR-344g-3p	-1.65171	-0.938004	-1.26686	0.104903	0.920416
mmu-miR-3072-3p	-1.35068	3.05493	-1.26345	0.105509	0.920416
mmu-miR-1197-3p	-1.61036	-0.714855	-1.25079	0.107786	0.932698
mmu-miR-615-3p	-1.77333	0.468902	-1.24334	0.109159	0.937022
mmu-miR-3962	1.49588	-1.10774	1.17336	0.122505	1
mmu-miR-712-3p	-1.50905	-0.159018	-1.10803	0.136003	1
mmu-miR-7063-5p	-1.58652	-1.11136	-1.09471	0.138882	1
chr3_29611	-1.50312	2.83008	-1.09286	0.13928	1
mmu-miR-212-3p	1.16264	7.35442	1.08351	0.141327	1
mmu-miR-25-5p	-1.4176	0.801691	-1.08257	0.141535	1
mmu-miR-714	-1.4894	0.083137	-1.08202	0.141655	1
mmu-miR-547-3p	-1.56411	0.440172	-1.0746	0.143301	1
mmu-miR-1193-5p	-1.49516	-0.61211	-1.0734	0.143566	1
mmu-miR-3102-3p	1.40541	2.3788	1.06904	0.144537	1
mmu-miR-145a-5p	1.27543	9.86985	1.03907	0.151344	1
mmu-miR-302b-3p	-1.59203	-0.585681	-1.03563	0.152152	1
mmu-miR-6958-3p	-1.50223	1.78605e-05	-1.01755	0.156365	1
mmu-miR-6546-3p	-1.4707	-1.10035	-0.969489	0.16798	1
mmu-miR-224-5p	-1.38875	2.31734	-0.926637	0.178801	1
mmu-miR-6516-5p	1.31886	0.916972	0.925512	0.179091	1
mmu-miR-677-3p	-1.42602	-1.49705	-0.924805	0.179275	1
mmu-miR-574-3p	1.09627	6.87821	0.89079	0.188192	1
mmu-miR-504-3p	-1.48782	0.0566903	-0.889874	0.188449	1
mmu-miR-1933-3p	-1.45192	-0.751326	-0.882756	0.190344	1
mmu-miR-679-5p	-1.52595	-1.19402	-0.870138	0.193786	1
mmu-miR-370-3p	-1.27428	4.46324	-0.827515	0.205513	1
mmu-miR-1251-5p	-1.24963	3.14327	-0.827034	0.205648	1
mmu-miR-1927	-1.49489	-1.2604	-0.820978	0.207408	1
mmu-miR-7219-3p	1.15758	0.868691	0.788727	0.216594	1
mmu-miR-488-5p	-1.3628	-0.11753	-0.783841	0.218016	1
mmu-miR-802-5p	-1.42308	-0.497854	-0.783653	0.218085	1
mmu-miR-3083-3p	1.39714	-0.526103	0.778816	0.219489	1
mmu-miR-5125	-1.4429	-1.16981	-0.76758	0.22282	1
mmu-miR-344f-5p	-1.3455	1.27636	-0.757887	0.225654	1
mmu-miR-483-5p	-1.38917	2.81872	-0.735353	0.232422	1
chr9_45843	-1.32271	0.738147	-0.728439	0.234504	1
mmu-miR-3101-5p	-1.23106	0.826776	-0.711661	0.239633	1
mmu-miR-130a-3p	-1.11544	11.388	-0.68341	0.248409	1
mmu-miR-376c-5p	1.32037	0.632227	0.676174	0.250689	1
mmu-miR-344d-3-5p	1.32817	-1.97359	0.675128	0.25102	1
mmu-miR-7653-5p	-1.41198	-1.20253	-0.659738	0.256029	1
mmu-miR-6239	-1.25497	1.29701	-0.652975	0.258058	1
chr4_33208	-1.28	-1.73564	-0.648963	0.259345	1
chr13_13000	-1.33084	-1.8104	-0.637485	0.263059	1
mmu-miR-490-3p	1.14924	3.51395	0.620325	0.268625	1
mmu-miR-365-2-5p	-1.3252	-0.875301	-0.608577	0.272506	1
mmu-miR-3070-3p	-1.31561	-0.781711	-0.604809	0.273742	1
chr14_14933	1.24896	-2.24078	0.580883	0.281682	1
chr3_29427	1.10429	0.845853	0.574273	0.2839	1
mmu-miR-1843a-3p	1.05678	6.31697	0.562023	0.288033	1
mmu-miR-9b-3p	-1.39165	-0.603333	-0.554514	0.29119	1
mmu-miR-301a-5p	-1.28982	-0.0696657	-0.540014	0.295566	1
mmu-miR-12194-3p	-1.27863	0.934235	-0.537585	0.296387	1
mmu-miR-146a-5p	1.07094	10.914	0.532695	0.298046	1
mmu-miR-6935-5p	-1.28384	-0.668865	-0.528405	0.29956	1
mmu-miR-7669-3p	-1.24519	-0.213476	-0.508467	0.306447	1
mmu-miR-18b-5p	-1.15417	1.47544	-0.489081	0.31323	1
chr7_41362	1.243	0.773585	0.484046	0.31502	1
chr5_36339	-1.27275	-1.34789	-0.466068	0.321499	1
mmu-miR-1b-5p	-1.17356	0.136617	-0.456636	0.324741	1
chr7_39643	1.20255	-1.27311	0.451712	0.326506	1
mmu-miR-466q	1.22031	-0.698404	0.430213	0.33427	1
mmu-miR-421-3p	-1.04388	5.8516	-0.429462	0.334516	1
mmu-miR-487b-3p	-1.07297	8.90378	-0.414415	0.339979	1
mmu-miR-133a-3p	1.08474	6.47505	0.398818	0.345679	1
chr4_31665	-1.20395	-0.705992	-0.394364	0.347347	1
mmu-miR-3066-5p	-1.12331	2.18667	-0.393659	0.347572	1
mmu-miR-496a-5p	-1.1572	1.44658	-0.384954	0.350776	1
mmu-miR-7026-5p	-1.18847	-0.633213	-0.384978	0.350782	1
mmu-miR-150-3p	1.17045	1.07237	0.374828	0.35452	1
mmu-miR-210-5p	-1.22298	-0.547877	-0.352177	0.363345	1
mmu-miR-3080-5p	-1.20303	-1.14861	-0.351121	0.363484	1
mmu-miR-877-5p	-1.04643	5.9674	-0.324003	0.373497	1
mmu-miR-665-3p	-1.07268	4.60565	-0.322178	0.374185	1
mmu-miR-429-3p	-1.24748	6.00851	-0.316507	0.379071	1
mmu-miR-194-2-3p	-1.17841	-1.58813	-0.308958	0.379357	1
mmu-miR-499-3p	-1.16445	-0.819592	-0.297981	0.383451	1
mmu-miR-6769b-5p	-1.15726	-1.30884	-0.297408	0.383624	1
mmu-miR-760-3p	-1.04743	6.48308	-0.297038	0.383701	1
mmu-miR-183-5p	-1.18707	4.4483	-0.27607	0.392678	1
mmu-miR-27a-3p	1.03082	12.2856	0.268429	0.394617	1
mmu-miR-7049-5p	-1.15065	-1.66802	-0.260242	0.397971	1
mmu-miR-702-5p	-1.15381	-1.58704	-0.258709	0.398635	1
chr17_19864	-1.12804	-1.49769	-0.254549	0.399982	1
mmu-miR-7653-3p	-1.14095	-2.07941	-0.252444	0.400899	1
mmu-miR-8096	-1.11388	-2.37277	-0.250111	0.401661	1
mmu-miR-6961-5p	-1.11007	-2.10924	-0.235139	0.407441	1
mmu-miR-6997-5p	-1.11706	-1.57742	-0.222366	0.412447	1
mmu-miR-6981-3p	-1.10759	-1.5572	-0.215851	0.414934	1
mmu-miR-668-5p	-1.12936	-0.259601	-0.209568	0.417835	1
mmu-miR-7030-3p	-1.10321	-1.70421	-0.201001	0.420728	1
mmu-miR-204-5p	1.04376	12.2409	0.186792	0.426208	1
mmu-miR-433-3p	-1.031	6.19253	-0.186165	0.426453	1
chr17_19454	-1.09757	-0.835342	-0.182599	0.427952	1
mmu-miR-7051-5p	-1.07666	-1.85544	-0.151983	0.439896	1
mmu-miR-6538	-1.07183	-0.944879	-0.142935	0.443451	1
mmu-miR-124-5p	-1.04251	4.13869	-0.130567	0.448264	1
mmu-miR-3473g	-1.05226	0.100705	-0.118901	0.452871	1
mmu-miR-6944-3p	-1.06768	-0.673139	-0.117987	0.45353	1
mmu-miR-183-3p	-1.08618	-0.874605	-0.11244	0.459593	1
mmu-miR-702-3p	-1.02959	1.20672	-0.0801024	0.468203	1
mmu-miR-1306-3p	-1.03538	0.404953	-0.0697286	0.472394	1
mmu-miR-539-3p	-1.03459	1.93092	-0.0694966	0.472468	1
mmu-miR-3085-5p	-1.03376	-0.356927	-0.0642426	0.474618	1
mmu-miR-409-3p	-1.00929	7.2757	-0.0480627	0.480908	1
mmu-miR-3059-3p	-1.02653	0.246489	-0.0446214	0.482843	1
mmu-miR-6994-5p	-1.02206	-1.02433	-0.0413722	0.483731	1
mmu-miR-1945	1.0165	-0.0416403	0.0338646	0.486597	1
chr17_20934	-1.01341	0.525945	-0.0325044	0.487089	1
mmu-miR-935	1.01252	0.926706	0.0279446	0.488912	1
mmu-miR-448-3p	-1.01138	3.32056	-0.0177384	0.494253	1
mmu-miR-145a-3p	1.00318	5.17135	0.0108737	0.495679	1
mmu-miR-667-5p	-1.0027	2.11818	-0.00613434	0.497575	1
mmu-miR-1197-5p	-1.00139	-1.83142	-0.00269122	0.499061	1
mmu-miR-1954	-0.995467	-1.14441	0	0.503825	1
mmu-miR-200a-3p	-1.049	3.87703	-0.048582	0.503876	1
mmu-miR-325-3p	-0.997248	4.24374	0	0.504015	1
mmu-miR-302d-3p	-0.988603	-1.04602	0	0.508917	1
mmu-miR-3099-3p	-0.994708	8.06197	0	0.510568	1
mmu-miR-5123	-0.991092	1.61516	0	0.512426	1
mmu-miR-6903-5p	-0.98302	-1.92871	0	0.512867	1
mmu-miR-7656-5p	0.981446	-1.12658	0	0.517016	1
mmu-miR-206-3p	0.980721	5.78947	0	0.517206	1
chr18_22626	0.97856	0.706029	0	0.518903	1
mmu-miR-7688-5p	-0.981456	1.21429	0	0.519559	1
mmu-miR-134-5p	-0.989845	6.67841	0	0.524832	1
mmu-miR-1981-3p	-0.966649	-0.752727	0	0.525928	1
mmu-miR-1931	-0.956202	-1.48228	0	0.531994	1
mmu-miR-7662-3p	0.965928	1.79498	0	0.533091	1
mmu-miR-344d-3p	0.96303	0.336131	0	0.533108	1
mmu-miR-3067-5p	-0.952194	-2.02296	0	0.537555	1
mmu-miR-5129-3p	-0.939901	-0.207227	0	0.541085	1
mmu-miR-6902-5p	-0.929094	-1.35087	0	0.547878	1
mmu-miR-133b-3p	0.969208	5.87988	0	0.549154	1
mmu-miR-5622-5p	-0.943115	-2.20341	0	0.549956	1
mmu-miR-7658-3p	-0.933705	-1.64217	0	0.550321	1
mmu-miR-6989-3p	-0.95658	0.794205	0	0.551057	1
mmu-miR-3068-3p	0.970724	2.22695	0	0.552037	1
mmu-miR-200b-3p	-0.913068	4.08574	0	0.555345	1
mmu-miR-16-2-3p	-0.972018	2.66044	0	0.556621	1
mmu-miR-218-2-3p	0.949746	2.34392	0	0.55702	1
mmu-miR-200a-5p	-0.90989	-0.762432	0	0.557606	1
mmu-miR-6916-5p	0.922334	-2.12107	0	0.557777	1
mmu-miR-8094	0.938951	-2.11422	0	0.558319	1
mmu-miR-24-1-5p	0.961491	2.8134	0	0.559121	1
mmu-miR-181d-5p	-0.978675	9.27572	0	0.563939	1
mmu-miR-27b-3p	0.985144	11.6773	0	0.56432	1
mmu-miR-7084-5p	0.921988	-1.68644	0	0.565046	1
chr5_34637	-0.907987	-1.93102	0	0.567388	1
mmu-miR-222-5p	0.945717	2.15481	0	0.569591	1
mmu-miR-6996-5p	-0.903803	-0.48955	0	0.573159	1
mmu-miR-208b-3p	-0.883659	-1.26718	0	0.573645	1
mmu-miR-1195	0.960528	5.18999	0	0.576517	1
mmu-miR-7052-3p	0.910889	-1.66106	0	0.576629	1
mmu-miR-487b-5p	-0.884376	-0.214414	0	0.582988	1
mmu-miR-802-3p	-0.868994	-0.864711	0	0.589234	1
mmu-miR-486a-5p	-0.953788	4.52414	0	0.592235	1
mmu-miR-1291	-0.872525	-1.72018	0	0.59297	1
mmu-miR-328-5p	-0.858936	-0.840191	0	0.594735	1
mmu-miR-486b-5p	-0.952259	4.5084	0	0.595388	1
chr15_15888	-0.84447	-0.241313	0	0.595466	1
mmu-miR-6238	-0.910097	3.12645	0	0.599568	1
mmu-miR-539-5p	-0.878075	0.335022	0	0.600341	1
mmu-miR-543-5p	-0.948456	5.91936	0	0.602054	1
mmu-miR-3475-3p	-0.937029	4.78534	0	0.606561	1
mmu-miR-1224-5p	-0.915236	4.88485	0	0.607217	1
mmu-miR-493-3p	-0.848367	-0.00934577	0	0.609799	1
mmu-miR-6985-3p	0.871113	0.32664	0	0.612064	1
mmu-let-7a-2-3p	-0.84063	0.0952444	0	0.612192	1
mmu-miR-337-3p	-0.941482	5.63079	0	0.6137	1
mmu-miR-8111	0.844101	-1.18049	0	0.619042	1
mmu-let-7f-1-3p	0.95466	3.17376	0	0.619492	1
mmu-miR-6481	0.84888	-1.3701	0	0.622267	1
mmu-miR-5122	0.816433	-1.70864	0	0.622806	1
mmu-miR-141-5p	-0.804476	-0.166836	0	0.622839	1
mmu-miR-7043-5p	0.857805	-1.11313	0	0.625196	1
chr8_44248	-0.819054	-1.86562	0	0.626655	1
mmu-miR-7213-5p	0.904399	1.00401	0	0.628403	1
mmu-miR-96-5p	0.780505	1.58262	0	0.629578	1
mmu-miR-5619-5p	-0.815113	-1.69499	0	0.63236	1
mmu-miR-1941-3p	0.821642	-1.3662	0	0.635435	1
mmu-miR-219a-1-3p	-0.878	1.44545	0	0.63581	1
mmu-miR-758-5p	-0.815625	-1.70778	0	0.63639	1
mmu-miR-873a-3p	0.80974	0.355502	0	0.638514	1
mmu-miR-3098-3p	-0.7969	-0.68552	0	0.638677	1
mmu-miR-138-2-3p	0.857987	1.9578	0	0.639433	1
mmu-miR-338-3p	0.950954	11.0294	0	0.6411	1
mmu-miR-7066-5p	-0.772672	-0.215139	0	0.642	1
mmu-miR-3083-5p	0.796883	-0.838407	0	0.643534	1
mmu-miR-6897-5p	-0.819172	-0.786484	0	0.643884	1
mmu-miR-12184-5p	0.814734	-2.2043	0	0.646603	1
mmu-miR-155-5p	0.947186	6.28126	0	0.647734	1
mmu-miR-7654-5p	-0.811224	-2.26105	0	0.648262	1
mmu-miR-128-1-5p	0.903702	3.47143	0	0.649274	1
mmu-miR-7000-3p	-0.791842	-1.82503	0	0.652995	1
mmu-miR-216b-3p	-0.77352	-1.8342	0	0.654332	1
mmu-miR-5104b-5p	-0.782135	-0.932498	0	0.657848	1
chr11_9112	-0.738443	-1.3086	0	0.662197	1
mmu-miR-6715-3p	-0.752629	-1.56998	0	0.667386	1
mmu-miR-410-5p	-0.741434	1.22121	0	0.668034	1
mmu-miR-3065-3p	-0.796971	-1.86605	0	0.670683	1
mmu-miR-29b-2-5p	0.943622	5.21761	0	0.671031	1
mmu-miR-204-3p	0.89664	4.62859	0	0.671728	1
mmu-miR-6986-5p	0.803874	0.0288713	0	0.672856	1
mmu-miR-3102-5p.2-5p	-0.861929	2.93719	0	0.674296	1
mmu-miR-451a	-0.91146	13.0138	0	0.674853	1
mmu-miR-6933-5p	-0.82355	-1.01018	0	0.67736	1
mmu-miR-7083-5p	-0.768045	-0.208775	0	0.677499	1
mmu-miR-7086-5p	-0.801321	-2.0727	0	0.680072	1
mmu-miR-331-5p	-0.870737	1.89069	0	0.682915	1
mmu-miR-6914-3p	-0.733823	-0.568124	0	0.68929	1
mmu-miR-200b-5p	-0.716808	-2.4326	0	0.689916	1
mmu-miR-7087-3p	-0.715818	-1.06089	0	0.690093	1
mmu-miR-1941-5p	0.736198	-2.04549	0	0.690255	1
mmu-miR-3083b-5p	0.742773	-1.61029	0	0.694119	1
mmu-miR-431-3p	-0.837335	3.08113	0	0.695117	1
mmu-miR-760-5p	-0.835421	2.09429	0	0.696218	1
mmu-miR-669h-5p	0.713603	0.634086	0	0.700535	1
mmu-miR-672-5p	-0.864151	5.26613	0	0.702757	1
mmu-miR-6976-5p	0.701764	-2.14615	0	0.706786	1
chr18_21219	-0.703379	-1.87948	0	0.707327	1
chr18_22040	-0.703379	-1.87948	0	0.707327	1
mmu-miR-488-3p	-0.88576	4.8391	0	0.708359	1
mmu-miR-3081-3p	-0.668645	-0.950742	0	0.708892	1
mmu-miR-653-3p	0.685068	-1.04981	0	0.709483	1
mmu-miR-144-5p	-0.897344	5.04758	0	0.710395	1
mmu-miR-7052-5p	0.710792	-0.928194	0	0.710569	1
mmu-miR-1231-3p	0.709897	0.152538	0	0.711718	1
mmu-miR-6899-3p	-0.752184	0.712105	0	0.712705	1
mmu-miR-3963	-0.755264	-0.276657	0	0.719374	1
mmu-miR-5627-5p	-0.655912	-2.2348	0	0.721441	1
mmu-miR-6991-3p	-0.709544	-0.482409	0	0.721562	1
chr12_10577	0.767786	-1.29994	0	0.726973	1
mmu-miR-182-5p	-0.641831	4.59376	0	0.728012	1
mmu-miR-29a-5p	0.945404	7.57163	0	0.728063	1
mmu-miR-1298-3p	0.67417	0.579715	0	0.730705	1
mmu-miR-203-5p	0.876551	2.04094	0	0.731244	1
mmu-miR-6919-5p	-0.646824	-1.60993	0	0.733062	1
mmu-miR-7071-3p	-0.659794	-1.68048	0	0.734455	1
mmu-miR-129-1-3p	0.865425	7.00098	0	0.736095	1
mmu-miR-7668-3p	-0.644223	-1.19056	0	0.736313	1
mmu-miR-1949	0.700242	0.856364	0	0.738139	1
mmu-miR-3072-5p	-0.6481	-0.882732	0	0.739452	1
chr8_44407	-0.659907	-1.66994	0	0.739683	1
mmu-miR-7037-5p	0.601005	-1.50538	0	0.740697	1
mmu-miR-3091-5p	-0.652303	-1.5313	0	0.742198	1
mmu-miR-351-5p	-0.921092	8.1935	0	0.745957	1
mmu-miR-7073-5p	-0.629434	-1.91498	0	0.747082	1
mmu-miR-218-1-3p	0.70718	1.19266	0	0.748127	1
mmu-miR-7012-5p	0.685045	-2.26109	0	0.74936	1
mmu-miR-205-5p	-0.647604	1.72691	0	0.750087	1
mmu-miR-7032-3p	0.677086	-1.3884	0	0.75049	1
mmu-miR-1946b	-0.603847	-1.10537	0	0.754471	1
mmu-miR-9769-3p	-0.648304	-1.48712	0	0.754728	1
mmu-miR-6970-5p	-0.614884	-2.05334	0	0.756261	1
mmu-miR-12206-5p	-0.686123	2.26803	0	0.756808	1
mmu-miR-3065-5p	-0.62581	-1.09413	0	0.757863	1
mmu-miR-6537-3p	-0.758594	-1.77177	0	0.758379	1
mmu-miR-363-3p	-0.834148	2.58098	0	0.758535	1
mmu-miR-3106-5p	-0.845862	5.47656	0	0.760969	1
mmu-miR-7045-3p	-0.643002	-2.23338	0	0.761865	1
mmu-miR-1946a	-0.609055	-1.48073	0	0.761965	1
mmu-miR-211-5p	0.784251	6.91057	0	0.76295	1
mmu-miR-363-5p	-0.608378	-2.01826	0	0.766486	1
chr8_44126	-0.623584	-0.934818	0	0.767282	1
mmu-miR-7069-5p	-0.558943	-1.70239	0	0.768293	1
mmu-miR-3074-1-3p	-0.815699	2.12471	0	0.769071	1
mmu-miR-6915-5p	-0.525305	-1.34824	0	0.769228	1
mmu-miR-1306-5p	-0.884444	4.50845	0	0.769613	1
mmu-miR-452-3p	-0.631801	-1.70562	0	0.771372	1
mmu-miR-764-3p	0.691584	2.50228	0	0.772015	1
mmu-miR-6970-3p	-0.582181	-1.13904	0	0.77339	1
mmu-miR-490-5p	-0.758201	4.30323	0	0.775873	1
mmu-miR-193b-3p	-0.851055	5.76952	0	0.779105	1
mmu-miR-1251-3p	-0.589024	-0.406944	0	0.779457	1
mmu-miR-410-3p	-0.778252	5.34987	0	0.781447	1
mmu-miR-19a-3p	-0.909408	7.28601	0	0.782155	1
mmu-miR-1224-3p	0.607518	-0.478612	0	0.783744	1
mmu-miR-449b	-0.595135	-1.99711	0	0.783922	1
mmu-miR-3572-5p	0.537281	-1.58026	0	0.785237	1
mmu-miR-3076-3p	-0.578877	-0.135907	0	0.787694	1
mmu-miR-9b-5p	-0.563114	-0.460587	0	0.793439	1
mmu-miR-6932-5p	-0.509323	-2.00069	0	0.793896	1
mmu-miR-7666-3p	0.494132	-1.52765	0	0.797896	1
mmu-miR-201-5p	-0.501616	-0.22766	0	0.799406	1
mmu-miR-6236	-0.577577	0.733556	0	0.799965	1
mmu-miR-125a-5p	0.833098	6.32919	0	0.800994	1
mmu-miR-7015-3p	0.655424	-1.06623	0	0.803431	1
mmu-miR-141-3p	-0.602468	4.5941	0	0.805294	1
mmu-miR-203b-3p	-0.541258	-2.13042	0	0.807203	1
mmu-miR-6951-5p	-0.641914	0.61265	0	0.807723	1
mmu-miR-7021-5p	0.528183	-1.10141	0	0.808579	1
mmu-miR-147-3p	0.800531	2.03699	0	0.808687	1
mmu-miR-764-5p	-0.631337	1.76748	0	0.809431	1
mmu-miR-6915-3p	-0.614217	1.06865	0	0.809802	1
mmu-miR-6962-3p	-0.486518	-1.54381	0	0.811614	1
mmu-miR-7117-3p	-0.497682	-1.44935	0	0.812305	1
mmu-miR-103-2-5p	-0.557281	-0.995069	0	0.812693	1
mmu-miR-344i	-0.549729	-1.39553	0	0.813859	1
mmu-miR-486a-3p	-0.803818	3.96607	0	0.814034	1
mmu-miR-544-5p	-0.571183	1.88913	0	0.814769	1
mmu-miR-329-3p	-0.829622	6.05345	0	0.817149	1
mmu-miR-335-5p	-0.812045	7.29469	0	0.818177	1
mmu-miR-7212-5p	-0.551011	-1.54648	0	0.82002	1
chr3_30132	0.511241	-1.37249	0	0.826032	1
mmu-miR-3474	0.557928	-0.830064	0	0.827962	1
chr2_24908	0.509347	-2.01395	0	0.828221	1
mmu-miR-7017-5p	-0.564171	-1.08177	0	0.830704	1
mmu-miR-6945-3p	-0.488642	-1.75726	0	0.831308	1
chr14_14026	0.492783	-1.77075	0	0.831821	1
mmu-miR-669p-3p	0.634485	0.330467	0	0.832993	1
mmu-miR-3085-3p	-0.517474	-1.45577	0	0.833524	1
mmu-miR-7080-3p	0.505821	0.957551	0	0.836384	1
mmu-miR-6911-3p	0.542961	-0.425275	0	0.837055	1
mmu-miR-219b-5p	-0.493949	-2.36841	0	0.837178	1
mmu-miR-196b-5p	-0.725903	0.897362	0	0.837326	1
mmu-miR-421-5p	-0.480171	0.283863	0	0.837894	1
mmu-miR-3095-3p	-0.492427	0.34945	0	0.840449	1
mmu-miR-3069-3p	-0.478749	-0.0152032	0	0.84065	1
mmu-miR-3105-5p	-0.443921	-1.91237	0	0.84189	1
mmu-miR-3070-2-3p	0.426517	-1.17213	0	0.842189	1
mmu-miR-1968-5p	-0.671788	2.21324	0	0.84221	1
mmu-miR-302a-3p	-0.497427	-1.79247	0	0.842518	1
mmu-miR-6934-5p	-0.656009	0.457623	0	0.843621	1
mmu-miR-5627-3p	0.468496	-0.306958	0	0.84371	1
mmu-miR-3087-5p	0.37705	-1.26839	0	0.843747	1
mmu-miR-202-3p	0.437597	-1.5614	0	0.844693	1
mmu-miR-6953-3p	-0.478693	-0.0339626	0	0.845644	1
mmu-miR-7671-3p	0.564966	-2.27808	0	0.846939	1
mmu-miR-146a-3p	0.806886	1.54822	0	0.847093	1
mmu-miR-1930-5p	-0.572465	-1.89171	0	0.847341	1
mmu-miR-181d-3p	-0.411042	-1.00537	0	0.848917	1
mmu-miR-12185-3p	0.546033	0.0732846	0	0.849	1
mmu-miR-6952-5p	-0.479709	-1.11411	0	0.84923	1
mmu-miR-7039-5p	-0.43544	-2.10008	0	0.849398	1
mmu-miR-129-2-3p	0.770569	9.22851	0	0.849628	1
chr18_21558	-0.380155	-1.75065	0	0.850659	1
mmu-miR-3069-5p	-0.598865	1.1998	0	0.852636	1
mmu-miR-582-3p	-0.764938	3.21008	0	0.854481	1
mmu-miR-21b	-0.556801	-1.05989	0	0.855389	1
mmu-miR-7013-5p	-0.524958	-0.249035	0	0.858228	1
mmu-miR-876-5p	-0.380454	-1.49407	0	0.858632	1
mmu-miR-6995-3p	-0.433884	-2.27372	0	0.858723	1
mmu-miR-7062-5p	-0.445632	-2.317	0	0.85922	1
mmu-miR-1839-3p	0.896356	5.94895	0	0.860465	1
mmu-miR-3088-3p	-0.361606	-1.00711	0	0.861771	1
mmu-miR-5619-3p	-0.500134	-1.37888	0	0.862229	1
chr3_28795	-0.517494	-0.143636	0	0.862623	1
mmu-miR-3106-3p	0.396396	-1.50106	0	0.862769	1
mmu-miR-3113-5p	-0.449271	-0.203608	0	0.863568	1
mmu-miR-667-3p	-0.701947	5.79732	0	0.863632	1
mmu-miR-377-5p	0.421374	0.222434	0	0.864347	1
mmu-miR-143-3p	0.723665	12.89	0	0.866562	1
chr8_43564	-0.499618	-0.508239	0	0.866995	1
mmu-miR-3552	-0.401007	-2.2361	0	0.867649	1
mmu-miR-592-3p	0.433542	-0.086012	0	0.868254	1
mmu-miR-491-3p	-0.537914	0.803295	0	0.868951	1
mmu-miR-6769b-3p	0.444117	-0.0756454	0	0.869601	1
mmu-miR-188-3p	-0.834922	4.79285	0	0.870866	1
mmu-miR-8103	0.399604	-0.308479	0	0.872461	1
mmu-miR-3535	0.784176	3.15595	0	0.873357	1
mmu-miR-126b-3p	0.460508	-1.34393	0	0.874299	1
mmu-miR-7029-3p	0.380243	-1.75159	0	0.87654	1
mmu-miR-6911-5p	-0.374771	-2.1415	0	0.876714	1
mmu-miR-181c-3p	-0.79645	5.40727	0	0.879822	1
mmu-miR-466l-3p	0.398651	-2.18562	0	0.880006	1
mmu-miR-7659-5p	-0.409965	-2.43083	0	0.880754	1
mmu-miR-6402	0.559147	-1.9104	0	0.881172	1
mmu-miR-346-3p	-0.420948	-1.82151	0	0.881528	1
mmu-miR-7061-3p	-0.403174	-0.613549	0	0.881655	1
mmu-miR-200c-3p	-0.458936	5.6924	0	0.882633	1
mmu-miR-143-5p	0.346551	-0.924493	0	0.88279	1
mmu-miR-133a-5p	0.347492	-2.03633	0	0.883521	1
mmu-miR-541-3p	-0.539025	2.36533	0	0.885549	1
mmu-miR-139-3p	0.845176	7.7544	0	0.88826	1
mmu-miR-3102-5p	-0.35926	-2.0609	0	0.888749	1
mmu-miR-669e-3p	0.40232	-0.712793	0	0.888825	1
mmu-miR-381-5p	0.623668	3.35658	0	0.889031	1
mmu-miR-7093-3p	-0.401404	-1.24841	0	0.889106	1
mmu-miR-1a-1-5p	0.397958	-2.10469	0	0.889335	1
mmu-miR-126a-5p	0.735045	9.63044	0	0.890281	1
mmu-miR-195a-3p	0.358378	1.13457	0	0.893705	1
mmu-miR-7651-5p	0.343263	-1.32641	0	0.893797	1
mmu-miR-1932	0.396903	-1.94874	0	0.896758	1
mmu-miR-551b-5p	0.260001	-0.834688	0	0.896804	1
mmu-miR-1194	-0.590737	1.19497	0	0.897212	1
mmu-miR-1970c-5p	-0.314157	-0.966923	0	0.897865	1
mmu-miR-3094-5p	-0.315493	-1.11282	0	0.898365	1
mmu-miR-6959-5p	-0.286816	-1.17558	0	0.898374	1
chr11_7315	-0.441794	-0.691619	0	0.898767	1
mmu-miR-6984-5p	-0.387546	-2.17932	0	0.901385	1
mmu-miR-3074-5p	-0.79593	3.68716	0	0.902472	1
mmu-miR-409-5p	0.447771	2.1601	0	0.904294	1
mmu-miR-672-3p	-0.549388	2.33122	0	0.90508	1
mmu-miR-1231-5p	-0.302264	-1.72006	0	0.905475	1
mmu-miR-5101	0.262994	0.0347789	0	0.905861	1
mmu-miR-7070-5p	-0.302168	-2.21724	0	0.906357	1
mmu-miR-214-5p	-0.329312	-1.87476	0	0.90691	1
mmu-miR-3077-3p	-0.274824	-1.65078	0	0.909348	1
mmu-miR-712-5p	-0.29631	-0.373625	0	0.911592	1
mmu-miR-6946-5p	0.25926	-1.08604	0	0.913691	1
mmu-miR-3079-5p	-0.622129	-0.300823	0	0.914299	1
mmu-miR-5615-3p	-0.235616	-1.85341	0	0.916584	1
mmu-miR-3102-3p.2-3p	0.585653	3.56701	0	0.917706	1
chr17_20356	-0.228278	-1.47319	0	0.920203	1
mmu-miR-5100	-0.692468	3.04366	0	0.921132	1
mmu-miR-3968	-0.774183	2.94206	0	0.921858	1
mmu-miR-3092-3p	0.232128	-1.97228	0	0.923042	1
mmu-miR-3473d	-0.614033	1.8522	0	0.924025	1
mmu-miR-193a-5p	0.566536	2.2945	0	0.924083	1
mmu-miR-3097-5p	-0.350903	0.435833	0	0.924149	1
mmu-miR-1948-3p	0.226354	-1.33845	0	0.924307	1
mmu-miR-493-5p	-0.59702	2.35933	0	0.925132	1
mmu-miR-221-5p	0.606556	2.69066	0	0.926804	1
mmu-miR-6412	0.377464	-0.530606	0	0.927607	1
chr7_39988	-0.369845	-1.86959	0	0.928186	1
mmu-miR-1298-5p	-0.412319	7.29664	0	0.928811	1
mmu-miR-497b	-0.200442	-1.90044	0	0.929068	1
mmu-miR-466j	0.434064	1.86531	0	0.930815	1
mmu-miR-5104	0.358064	-0.747999	0	0.931465	1
mmu-miR-3058-5p	0.189967	-0.898691	0	0.932062	1
mmu-miR-489-3p	-0.228379	-0.707825	0	0.932157	1
mmu-miR-341-5p	-0.234971	-1.41002	0	0.933343	1
mmu-miR-146b-3p	0.42725	0.145982	0	0.934138	1
mmu-miR-1264-3p	-0.267411	0.88702	0	0.935381	1
mmu-miR-7240-5p	0.197582	-1.39821	0	0.935956	1
mmu-miR-6936-3p	-0.3718	0.215079	0	0.935974	1
mmu-miR-196a-5p	0.191392	-1.2529	0	0.936524	1
mmu-miR-380-5p	-0.565069	1.77447	0	0.936762	1
mmu-miR-12191-3p	0.204577	-1.6136	0	0.937244	1
mmu-miR-222-3p	0.7916	7.38874	0	0.937655	1
mmu-miR-219a-5p	0.703887	8.17077	0	0.939684	1
mmu-miR-598-5p	-0.192311	-1.08032	0	0.939739	1
mmu-miR-3093-3p	-0.57271	3.20917	0	0.940662	1
mmu-miR-494-5p	-0.197324	-2.01288	0	0.940797	1
mmu-miR-7685-5p	-0.186358	-1.72199	0	0.942238	1
mmu-miR-7115-3p	-0.303996	-2.27477	0	0.942925	1
mmu-miR-669a-3-3p	0.361895	0.562123	0	0.943963	1
mmu-miR-3098-5p	0.284647	0.0891023	0	0.944346	1
mmu-miR-5132-3p	0.289298	-1.54679	0	0.944656	1
mmu-miR-100-3p	-0.580743	4.29028	0	0.946323	1
mmu-miR-669i	0.174145	-0.935402	0	0.94724	1
mmu-miR-7061-5p	-0.157208	-1.80745	0	0.948395	1
mmu-miR-1943-3p	-0.211292	-1.23636	0	0.948691	1
mmu-miR-152-5p	-0.322621	0.472532	0	0.949037	1
mmu-miR-9768-5p	-0.171833	-1.81282	0	0.949306	1
chr1_2994	0.231412	-2.22093	0	0.950405	1
mmu-miR-7226-3p	-0.157777	0.0462186	0	0.950752	1
mmu-miR-3060-3p	0.19993	-8.31273e-05	0	0.952821	1
mmu-miR-5132-5p	-0.348286	0.117268	0	0.953235	1
mmu-miR-1199-3p	0.172155	-1.76862	0	0.953259	1
mmu-miR-1953	-0.223914	-1.35211	0	0.953294	1
mmu-miR-466m-3p	0.324797	0.563025	0	0.953533	1
mmu-miR-153-3p	0.679962	10.8005	0	0.953968	1
mmu-miR-12202-3p	0.289184	-0.0901857	0	0.95401	1
mmu-miR-137-5p	0.147661	1.27664	0	0.954229	1
mmu-miR-673-3p	-0.322766	0.996137	0	0.954366	1
mmu-miR-320-5p	0.165233	-1.87529	0	0.95676	1
mmu-let-7d-3p	0.75012	8.83074	0	0.957897	1
mmu-miR-6900-5p	0.131259	-1.36672	0	0.958176	1
mmu-miR-6990-3p	-0.138396	-1.25229	0	0.958987	1
mmu-miR-6715-5p	0.110191	-1.85955	0	0.959598	1
mmu-let-7j	0.802543	8.22728	0	0.959622	1
mmu-miR-3064-3p	-0.36206	-0.253402	0	0.960575	1
mmu-miR-126a-3p	0.591576	12.7936	0	0.960975	1
mmu-miR-5617-5p	0.161984	-2.24865	0	0.961064	1
mmu-miR-1264-5p	0.202222	2.92618	0	0.961277	1
mmu-miR-664-5p	-0.360525	1.27125	0	0.963299	1
mmu-miR-598-3p	0.694585	6.78047	0	0.96442	1
mmu-miR-669m-3p	0.194694	0.18697	0	0.964631	1
mmu-miR-1981-5p	-0.780969	5.99813	0	0.965494	1
mmu-miR-3087-3p	0.50201	2.19595	0	0.965975	1
mmu-miR-465b-3p	0.119305	-1.96999	0	0.967176	1
mmu-miR-465c-3p	0.119305	-1.96999	0	0.967176	1
mmu-miR-465a-3p	0.119305	-1.96999	0	0.967176	1
mmu-miR-7075-3p	0.51043	2.98545	0	0.967878	1
mmu-miR-6900-3p	0.121037	-2.00661	0	0.968277	1
mmu-miR-455-5p	0.81127	5.46046	0	0.968294	1
mmu-miR-28b	-0.187064	-1.11886	0	0.968625	1
mmu-miR-7048-3p	-0.161102	-0.970733	0	0.969022	1
mmu-miR-106a-3p	-0.103796	-2.10267	0	0.96981	1
mmu-miR-1912-5p	-0.101724	-1.58558	0	0.969908	1
mmu-miR-379-5p	-0.702105	9.85142	0	0.970552	1
mmu-miR-3079-3p	-0.500374	-0.145275	0	0.970766	1
mmu-miR-6943-5p	0.194006	-2.0048	0	0.970976	1
mmu-miR-540-3p	-0.5837	4.18835	0	0.971128	1
mmu-miR-3082-5p	0.10657	-0.580324	0	0.971326	1
mmu-miR-3057-5p	-0.469137	1.90998	0	0.971437	1
mmu-miR-326-5p	-0.121756	-1.9323	0	0.971518	1
mmu-miR-679-3p	-0.16208	-1.8811	0	0.971623	1
mmu-miR-380-3p	-0.68914	8.64312	0	0.971656	1
mmu-miR-1948-5p	0.0909929	-1.87826	0	0.971975	1
mmu-miR-193b-5p	-0.148946	0.600682	0	0.974168	1
chr11_6533	-0.32562	0.603825	0	0.974434	1
mmu-miR-3064-5p	-0.560898	2.15445	0	0.97452	1
mmu-miR-6980-5p	-0.124022	-1.71884	0	0.974536	1
mmu-miR-6418-3p	-0.253748	0.306242	0	0.97475	1
mmu-miR-669k-5p	-0.136101	1.01162	0	0.975197	1
mmu-miR-7042-3p	0.0835726	-1.33411	0	0.975407	1
mmu-miR-706	0.124667	-1.31461	0	0.975745	1
chr9_44662	0.276023	1.36136	0	0.976048	1
mmu-miR-5130	0.18564	-1.81228	0	0.976539	1
mmu-miR-5129-5p	-0.0845685	-1.02866	0	0.976916	1
chr14_15012	-0.112447	-0.98583	0	0.977696	1
mmu-miR-6931-3p	0.0909314	-2.03947	0	0.979353	1
mmu-miR-7092-3p	0.169063	0.720089	0	0.97963	1
mmu-miR-3093-5p	0.0714748	-1.59371	0	0.980011	1
mmu-miR-323-5p	-0.614335	5.3863	0	0.98032	1
mmu-miR-1964-5p	-0.419686	1.42895	0	0.980772	1
mmu-miR-3097-3p	-0.293533	1.85793	0	0.980886	1
mmu-miR-669h-3p	-0.057471	-1.17981	0	0.980947	1
mmu-miR-23a-5p	0.389583	1.5449	0	0.981125	1
mmu-miR-92b-3p	0.519259	10.5236	0	0.981599	1
mmu-miR-106b-3p	-0.775922	6.25542	0	0.981759	1
mmu-miR-31-3p	0.319817	3.15452	0	0.98184	1
mmu-miR-122-5p	0.137136	2.06623	0	0.981902	1
mmu-miR-500-5p	-0.454921	1.93648	0	0.982109	1
mmu-miR-467h	0.368392	0.365336	0	0.982157	1
chr2_25261	-0.252033	0.12106	0	0.982206	1
mmu-miR-5107-5p	-0.154882	-2.12062	0	0.982237	1
mmu-miR-3059-5p	-0.529975	4.23121	0	0.982687	1
mmu-miR-6927-5p	-0.070595	-2.50775	0	0.982697	1
mmu-miR-669l-3p	0.102717	-0.283766	0	0.982793	1
mmu-miR-1187	0.140916	0.695509	0	0.982841	1
chr12_9732	0.0627229	-1.83591	0	0.983248	1
mmu-miR-138-1-3p	-0.49881	4.51329	0	0.983398	1
mmu-miR-7669-5p	0.0650799	-1.59371	0	0.983458	1
chr7_39362	-0.194935	0.832436	0	0.983579	1
mmu-miR-669d-2-3p	0.0716877	-0.373646	0	0.983702	1
mmu-miR-299a-5p	-0.317695	3.11346	0	0.983875	1
mmu-miR-486b-3p	-0.329615	2.48623	0	0.984345	1
mmu-miR-673-5p	-0.338461	3.46638	0	0.984406	1
mmu-miR-344g-5p	-0.07403	-1.91775	0	0.984475	1
chr1_3166	0.0550565	-0.238847	0	0.984478	1
mmu-miR-7057-3p	0.100397	-2.10136	0	0.984481	1
chr6_38325	-0.412814	2.95996	0	0.984483	1
mmu-miR-7080-5p	-0.0911421	1.46831	0	0.984483	1
mmu-miR-122-3p	0.064014	-1.97142	0	0.984923	1
mmu-let-7k	-0.439582	2.69383	0	0.985139	1
mmu-miR-26b-5p	0.794193	12.5318	0	0.985189	1
mmu-miR-1249-5p	-0.305182	2.10157	0	0.985478	1
mmu-miR-375-3p	-0.150117	5.36219	0	0.985506	1
mmu-miR-8112	-0.315203	1.87612	0	0.985585	1
mmu-miR-449a-3p	-0.101741	-2.63768	0	0.985781	1
mmu-miR-6946-3p	0.253695	0.637795	0	0.986161	1
mmu-miR-3104-5p	0.0380903	-1.01146	0	0.986199	1
mmu-miR-1929-5p	0.0678865	-0.507341	0	0.986348	1
mmu-miR-30a-3p	0.755672	8.43528	0	0.986403	1
mmu-miR-299a-3p	-0.401088	3.91852	0	0.98653	1
mmu-miR-1955-3p	0.080075	-0.801521	0	0.986727	1
mmu-miR-24-3p	0.810942	13.5325	0	0.987019	1
mmu-miR-466n-3p	-0.108144	0.805981	0	0.987052	1
mmu-miR-30c-2-3p	0.676601	5.71415	0	0.987597	1
mmu-miR-1843a-5p	0.781383	6.07053	0	0.987854	1
mmu-miR-325-5p	0.16035	2.50325	0	0.987864	1
mmu-miR-7687-3p	-0.185637	1.00246	0	0.988394	1
mmu-miR-338-5p	0.631018	8.39465	0	0.988435	1
mmu-miR-3061-3p	-0.320024	1.56895	0	0.988437	1
mmu-miR-433-5p	-0.506799	4.02734	0	0.988697	1
mmu-miR-26a-2-3p	-0.383847	1.62214	0	0.988935	1
mmu-miR-3058-3p	0.0959783	-0.0377645	0	0.989048	1
chr5_34087	0.0763696	-2.03435	0	0.989291	1
mmu-miR-181b-2-3p	0.585817	1.96792	0	0.989424	1
mmu-miR-335-3p	-0.420298	3.38358	0	0.989993	1
mmu-miR-7024-5p	-0.0339985	-0.654229	0	0.990138	1
mmu-miR-669b-3p	0.133109	0.455808	0	0.990138	1
mmu-miR-669c-3p	0.0432762	-0.292677	0	0.990358	1
mmu-miR-382-3p	-0.381665	4.78499	0	0.990586	1
mmu-miR-383-3p	0.0497967	1.45109	0	0.990599	1
mmu-miR-187-5p	-0.622232	3.08333	0	0.990837	1
mmu-miR-24-2-5p	0.672167	6.32588	0	0.99084	1
mmu-miR-3104-3p	0.0313547	-1.87185	0	0.991081	1
mmu-miR-370-5p	0.135055	1.8236	0	0.991118	1
mmu-miR-873a-5p	0.490092	5.27876	0	0.991123	1
mmu-miR-184-3p	0.225493	2.18777	0	0.991161	1
mmu-miR-5103	-0.2131	-0.0982962	0	0.991302	1
mmu-miR-292a-3p	-0.0302846	-2.34448	0	0.99142	1
chr15_16817	-0.0710652	-1.31557	0	0.991512	1
mmu-miR-154-3p	-0.342173	4.56569	0	0.991767	1
mmu-miR-3108-5p	-0.132048	-1.27525	0	0.991909	1
mmu-miR-1934-3p	-0.0430125	-0.539881	0	0.991979	1
mmu-miR-330-3p	0.546782	4.95669	0	0.992103	1
mmu-miR-34b-3p	0.34716	4.81334	0	0.992111	1
mmu-miR-693-3p	0.0244474	-2.167	0	0.992148	1
mmu-miR-107-5p	-0.111098	1.53016	0	0.992222	1
mmu-miR-33-5p	-0.665339	10.9147	0	0.992427	1
mmu-miR-582-5p	-0.564577	6.45796	0	0.992538	1
mmu-miR-709	-0.289124	3.00198	0	0.992578	1
mmu-miR-330-5p	0.667469	8.08244	0	0.993021	1
mmu-miR-701-3p	-0.432129	1.5519	0	0.993167	1
mmu-miR-669d-3p	0.027723	-0.672299	0	0.993172	1
chr3_30568	-0.324612	4.00536	0	0.993193	1
mmu-miR-101b-5p	0.0236642	-1.35766	0	0.993456	1
mmu-miR-125b-1-3p	-0.443805	6.77709	0	0.993597	1
mmu-miR-6954-3p	0.121246	0.569352	0	0.993609	1
mmu-miR-1943-5p	0.0524095	0.565189	0	0.993716	1
mmu-miR-210-3p	-0.791445	6.79974	0	0.993734	1
mmu-miR-23b-5p	0.249525	2.75911	0	0.99388	1
mmu-miR-92a-1-5p	-0.153542	2.04861	0	0.99394	1
mmu-miR-3470a	0.308262	2.10403	0	0.994108	1
mmu-miR-877-3p	-0.48097	3.33801	0	0.994233	1
mmu-miR-3057-3p	0.0157308	-1.81936	0	0.994385	1
mmu-miR-190b-5p	0.461785	3.1163	0	0.994416	1
mmu-miR-501-3p	-0.798512	8.51282	0	0.994565	1
mmu-miR-8097	0.0304604	-2.03241	0	0.994682	1
mmu-miR-448-5p	-0.0341439	1.84247	0	0.994848	1
mmu-miR-450a-2-3p	0.122843	1.14285	0	0.994848	1
mmu-miR-425-3p	0.655584	6.19082	0	0.995007	1
mmu-miR-374c-5p	0.035734	0.0910179	0	0.995021	1
mmu-miR-377-3p	-0.449602	6.55019	0	0.995109	1
mmu-miR-23b-3p	0.784256	11.1802	0	0.995182	1
mmu-miR-3470b	0.204549	2.21479	0	0.995205	1
mmu-miR-6984-3p	0.01745	-0.389175	0	0.99522	1
mmu-miR-5114	-0.039148	-1.19549	0	0.995225	1
mmu-miR-7069-3p	-0.143233	0.999066	0	0.995303	1
mmu-miR-376c-3p	-0.384188	6.46951	0	0.995364	1
mmu-miR-221-3p	0.656187	5.81994	0	0.995383	1
mmu-miR-1843b-5p	0.732123	5.61781	0	0.995547	1
mmu-miR-8114	-0.631548	3.88658	0	0.995668	1
mmu-miR-382-5p	-0.564311	7.86262	0	0.995766	1
mmu-miR-495-5p	0.193086	2.95877	0	0.995869	1
mmu-miR-185-3p	-0.205669	2.21402	0	0.995957	1
mmu-miR-219a-2-3p	-0.407569	9.84715	0	0.996023	1
mmu-miR-34c-5p	0.297694	6.89378	0	0.996218	1
mmu-miR-188-5p	-0.737059	8.39409	0	0.996301	1
mmu-miR-134-3p	-0.391606	4.3765	0	0.996543	1
mmu-miR-1982-3p	-0.446459	2.18308	0	0.996572	1
mmu-miR-676-5p	0.206579	2.23015	0	0.996784	1
mmu-miR-450a-1-3p	0.252536	1.40296	0	0.996923	1
mmu-miR-3547-3p	0.135804	3.11212	0	0.996926	1
mmu-miR-7033-5p	-0.0299861	0.647976	0	0.997019	1
mmu-miR-3061-5p	0.28106	2.21801	0	0.997071	1
mmu-miR-505-3p	-0.311344	3.09168	0	0.997095	1
mmu-miR-701-5p	-0.703103	4.61132	0	0.997109	1
mmu-miR-1247-5p	-0.267958	3.44781	0	0.997109	1
mmu-miR-101b-3p	0.716192	9.59308	0	0.997182	1
mmu-miR-874-3p	-0.665756	5.96476	0	0.997212	1
mmu-miR-485-3p	-0.118903	3.42333	0	0.997445	1
mmu-miR-28c	-0.371746	1.46526	0	0.997488	1
mmu-miR-1b-3p	-0.352334	2.25396	0	0.997664	1
mmu-miR-1955-5p	0.333924	2.14996	0	0.997713	1
mmu-miR-346-5p	0.0318078	2.87339	0	0.997774	1
mmu-miR-7a-2-3p	-0.228305	4.30657	0	0.997801	1
chr4_30965	0.106832	0.979471	0	0.997892	1
mmu-miR-136-3p	0.450152	7.09859	0	0.997962	1
mmu-miR-543-3p	0.151571	4.59503	0	0.99798	1
mmu-miR-28a-5p	-0.747923	8.34219	0	0.998049	1
mmu-miR-7065-3p	0.167522	1.54305	0	0.998095	1
mmu-miR-3068-5p	0.762999	9.54799	0	0.998174	1
mmu-miR-744-5p	-0.539941	8.8872	0	0.99821	1
mmu-miR-5624-3p	-0.0990083	-0.686763	0	0.998295	1
mmu-miR-491-5p	0.0514944	1.84337	0	0.998369	1
mmu-miR-192-3p	0.0395166	1.38656	0	0.99845	1
mmu-let-7b-3p	-0.158745	4.27193	0	0.998559	1
mmu-miR-34c-3p	0.123604	6.15213	0	0.998664	1
mmu-miR-34a-5p	-0.731287	10.6953	0	0.998702	1
mmu-miR-92b-5p	-0.16343	4.15714	0	0.998714	1
mmu-miR-181b-1-3p	-0.244291	2.18698	0	0.998724	1
mmu-miR-7b-5p	-0.536359	10.5097	0	0.998733	1
mmu-miR-497a-3p	-0.227776	5.69116	0	0.998737	1
mmu-miR-27b-5p	0.0934973	2.16261	0	0.998752	1
mmu-miR-27a-5p	0.256492	2.38631	0	0.998762	1
mmu-miR-7023-3p	0.016583	-0.964003	0	0.998826	1
mmu-miR-466f	-0.0646155	1.84953	0	0.998852	1
mmu-miR-125a-3p	0.462558	5.27738	0	0.998863	1
mmu-miR-7115-5p	0.092764	0.501988	0	0.998963	1
mmu-miR-135a-2-3p	0.304302	3.29488	0	0.999004	1
mmu-miR-32-5p	-0.639455	9.77323	0	0.999014	1
mmu-miR-93-3p	-0.629734	4.07286	0	0.99903	1
mmu-miR-466f-5p	-0.0555571	1.82752	0	0.999037	1
mmu-miR-376a-5p	-0.274558	4.65302	0	0.999048	1
mmu-miR-154-5p	0.474266	5.90349	0	0.999102	1
mmu-miR-3572-3p	0.427682	3.25195	0	0.999148	1
mmu-miR-376a-3p	-0.426622	9.97714	0	0.999182	1
mmu-miR-1947-5p	-0.259068	1.79808	0	0.999183	1
mmu-miR-331-3p	-0.641069	6.69241	0	0.999201	1
mmu-let-7e-5p	0.434062	12.5906	0	0.999252	1
mmu-miR-467c-3p	0.214324	2.3123	0	0.999257	1
mmu-miR-708-3p	-0.101509	3.9969	0	0.999269	1
mmu-miR-20b-3p	-0.0340878	1.4279	0	0.999277	1
mmu-miR-434-5p	-0.353252	6.14998	0	0.999285	1
mmu-miR-671-3p	0.0202199	1.12042	0	0.999345	1
mmu-miR-329-5p	0.0619326	2.76447	0	0.999353	1
mmu-miR-135a-1-3p	-0.0670338	2.94846	0	0.999388	1
mmu-miR-383-5p	0.524806	7.26092	0	0.999438	1
mmu-miR-7224-3p	-0.0151205	2.14933	0	0.999474	1
mmu-miR-16-1-3p	-0.268889	2.14673	0	0.999568	1
mmu-miR-361-3p	0.550382	4.96776	0	0.99957	1
mmu-miR-384-5p	0.273638	5.4759	0	0.999592	1
mmu-miR-7043-3p	0.0070212	-0.679599	0	0.999595	1
mmu-miR-350-5p	0.273504	2.77732	0	0.999624	1
mmu-miR-26b-3p	0.422357	2.78832	0	0.999628	1
mmu-miR-376b-3p	-0.246167	7.48565	0	0.999702	1
chr4_31798	0.338763	3.06477	0	0.999716	1
mmu-miR-297a-3p	0.439985	3.71001	0	0.999728	1
mmu-miR-297c-3p	0.439985	3.71001	0	0.999728	1
mmu-miR-297b-3p	0.439985	3.71001	0	0.999728	1
mmu-miR-669m-5p	0.318487	3.27315	0	0.999733	1
mmu-miR-152-3p	0.696211	7.4898	0	0.999736	1
mmu-miR-369-3p	0.212505	7.60234	0	0.99974	1
mmu-miR-466m-5p	0.322319	3.27703	0	0.999748	1
mmu-miR-503-5p	-0.621683	7.47789	0	0.999754	1
mmu-miR-1843b-3p	0.55202	6.34114	0	0.999786	1
mmu-miR-30c-1-3p	0.401571	4.76202	0	0.999794	1
mmu-miR-30b-3p	0.451626	4.05403	0	0.999812	1
mmu-miR-3076-5p	0.00075248	-0.604926	0	0.999825	1
mmu-miR-25-3p	-0.559858	9.23502	0	0.999834	1
mmu-miR-3473a	-0.188456	3.23934	0	0.99984	1
mmu-miR-467e-3p	0.120668	2.37584	0	0.999847	1
mmu-miR-9-5p	-0.304754	16.6323	0	0.99985	1
mmu-miR-497a-5p	-0.29962	9.41732	0	0.999854	1
mmu-miR-7031-3p	-0.000905374	-2.20633	0	0.999856	1
mmu-miR-26a-1-3p	0.000471774	-1.55788	0	0.999865	1
mmu-miR-98-3p	-0.392814	3.72462	0	0.999868	1
mmu-miR-135a-5p	0.449	11.3256	0	0.999872	1
mmu-miR-151-5p	0.530644	11.5903	0	0.999873	1
mmu-miR-542-3p	-0.589068	5.602	0	0.999874	1
mmu-miR-668-3p	0.391775	7.612	0	0.999875	1
mmu-miR-378a-5p	-0.177895	2.70048	0	0.99988	1
mmu-miR-9-3p	-0.242035	13.4194	0	0.99988	1
mmu-miR-149-5p	-0.368122	11.7538	0	0.999892	1
mmu-miR-879-3p	0.106838	4.2042	0	0.999892	1
mmu-miR-879-5p	-0.175753	5.57292	0	0.999899	1
mmu-miR-592-5p	0.135602	4.96806	0	0.999901	1
mmu-miR-541-5p	-0.381212	9.1902	0	0.999905	1
mmu-miR-505-5p	-0.317691	4.97941	0	0.999909	1
mmu-miR-127-3p	0.302571	11.7228	0	0.99991	1
mmu-miR-218-5p	0.416332	11.4428	0	0.999917	1
mmu-miR-127-5p	-0.261117	5.5335	0	0.999934	1
mmu-miR-106a-5p	0.0648393	2.58495	0	0.999945	1
mmu-miR-495-3p	0.0875292	6.18349	0	0.999956	1
mmu-miR-7689-3p	-0.138902	5.13678	0	0.999957	1
mmu-miR-93-5p	-0.5501	11.3747	0	0.99996	1
mmu-let-7f-2-3p	0.501798	5.20677	0	0.999962	1
mmu-miR-503-3p	-0.131059	2.96516	0	0.999963	1
mmu-miR-21a-3p	-0.184161	4.40599	0	0.999969	1
mmu-miR-6988-3p	-0.168898	3.11826	0	0.99997	1
mmu-miR-540-5p	0.0278156	5.27259	0	0.99997	1
mmu-miR-411-5p	-0.266691	9.64259	0	0.999972	1
mmu-miR-34b-5p	-0.0402179	7.72503	0	0.999974	1
mmu-miR-297a-5p	-0.423534	5.00015	0	0.999975	1
mmu-miR-690	-0.133266	5.16792	0	0.999979	1
mmu-miR-669a-5p	0.449902	6.62532	0	0.999979	1
mmu-miR-669p-5p	0.449902	6.62532	0	0.999979	1
mmu-miR-151-3p	-0.0358043	3.43828	0	0.999981	1
mmu-miR-344c-3p	-0.249333	5.4149	0	0.999981	1
mmu-miR-669d-5p	0.210417	3.44847	0	0.999981	1
mmu-miR-3084-5p	-0.311934	3.20703	0	0.999984	1
mmu-miR-181a-2-3p	0.463581	3.9818	0	0.999985	1
mmu-miR-92a-3p	-0.402534	10.8367	0	0.999986	1
mmu-miR-136-5p	-0.122585	11.3094	0	0.999987	1
chr15_17512	0.0370013	1.95425	0	0.999988	1
mmu-miR-344-3p	-0.135423	7.27593	0	0.999989	1
mmu-miR-434-3p	-0.100818	8.13638	0	0.999989	1
mmu-miR-342-5p	-0.50288	7.83746	0	0.99999	1
mmu-miR-379-3p	-0.018431	4.46196	0	0.99999	1
mmu-miR-1191a	0.50094	5.05166	0	0.99999	1
mmu-let-7c-1-3p	-0.364376	4.21565	0	0.999992	1
mmu-miR-708-5p	0.108353	8.54386	0	0.999992	1
mmu-miR-369-5p	-0.295161	10.511	0	0.999992	1
mmu-miR-100-5p	-0.0566655	8.6525	0	0.999992	1
mmu-miR-337-5p	-0.103858	6.22892	0	0.999992	1
mmu-miR-411-3p	-0.145596	6.1228	0	0.999993	1
mmu-miR-124-3p	0.186755	15.3579	0	0.999993	1
chr8_43150	-0.0182006	3.14112	0	0.999993	1
mmu-miR-138-5p	0.303731	11.9356	0	0.999993	1
mmu-miR-485-5p	0.135986	5.66832	0	0.999993	1
mmu-miR-106b-5p	-0.534256	10.7661	0	0.999994	1
mmu-miR-3084-3p	-0.298519	3.72724	0	0.999994	1
mmu-miR-300-5p	-0.16311	5.99589	0	0.999994	1
mmu-miR-466e-5p	-0.126572	3.211	0	0.999995	1
mmu-miR-32-3p	-0.162393	3.35395	0	0.999995	1
mmu-miR-466g	0.154242	3.31475	0	0.999996	1
mmu-miR-148b-5p	-0.253496	4.40405	0	0.999996	1
mmu-miR-652-5p	-0.0740522	3.08715	0	0.999997	1
mmu-miR-193a-3p	-0.126855	8.22011	0	0.999997	1
mmu-miR-6983-3p	-0.216409	2.08284	0	0.999997	1
mmu-miR-99b-5p	0.407792	9.74915	0	0.999997	1
mmu-miR-466k	0.0676679	2.81649	0	0.999997	1
mmu-miR-381-3p	0.0265629	7.89112	0	0.999997	1
mmu-miR-341-3p	-0.169058	9.47157	0	0.999998	1
mmu-miR-342-3p	0.473448	11.1517	0	0.999998	1
mmu-miR-345-3p	-0.305818	4.03197	0	0.999998	1
mmu-miR-340-5p	-0.462319	10.187	0	0.999998	1
mmu-miR-466i-3p	0.0879424	3.30384	0	0.999998	1
mmu-miR-20b-5p	-0.0894739	3.99903	0	0.999998	1
mmu-miR-6983-5p	-0.162811	-0.196587	0	0.999998	1
mmu-miR-466d-3p	0.486457	5.53888	0	0.999998	1
chr6_38156	0.308799	10.391	0	0.999999	1
mmu-miR-7a-1-3p	0.44757	7.33022	0	0.999999	1
mmu-miR-384-3p	-0.0102637	7.31208	0	0.999999	1
mmu-miR-551b-3p	0.100253	9.04316	0	0.999999	1
mmu-miR-362-3p	0.225971	5.34443	0	0.999999	1
mmu-miR-98-5p	-0.307989	11.4192	0	0.999999	1
mmu-miR-501-5p	-0.500858	5.55984	0	0.999999	1
mmu-let-7f-5p	0.606256	15.2724	0	0.999999	1
mmu-let-7b-5p	-0.14659	14.9716	0	0.999999	1
mmu-miR-669f-3p	0.243058	4.21358	0	0.999999	1
mmu-miR-466h-3p	0.214014	4.6355	0	0.999999	1
mmu-miR-195a-5p	0.111644	9.53735	0	0.999999	1
mmu-miR-676-3p	-0.0394769	7.67976	0	1	1
mmu-miR-194-5p	-0.253729	5.49891	0	1	1
mmu-miR-187-3p	-0.404576	10.4468	0	1	1
mmu-miR-31-5p	0.228994	6.85579	0	1	1
mmu-miR-33-3p	-0.086137	3.51166	0	1	1
mmu-miR-26a-5p	0.625147	15.1375	0	1	1
mmu-miR-30e-3p	0.5623	7.73761	0	1	1
chr14_14675	-0.253879	7.1962	0	1	1
mmu-miR-1934-5p	-0.178385	3.36012	0	1	1
mmu-miR-223-5p	-0.146089	0.450287	0	1	1
mmu-miR-300-3p	-0.0506008	8.75429	0	1	1
mmu-miR-466f-3p	0.204276	3.86413	0	1	1
mmu-miR-128-3p	0.0561612	9.60932	0	1	1
mmu-miR-378d	0.255119	3.55637	0	1	1
mmu-miR-674-5p	-0.286742	9.40312	0	1	1
mmu-miR-466a-5p	-0.181809	4.15099	0	1	1
mmu-miR-129-5p	-0.0629144	8.16835	0	1	1
mmu-let-7d-5p	0.395266	14.0356	0	1	1
mmu-miR-137-3p	0.0311185	11.044	0	1	1
mmu-let-7g-5p	0.57188	14.4814	0	1	1
mmu-miR-191-3p	0.439897	6.83418	0	1	1
mmu-miR-450b-5p	-0.20459	4.24356	0	1	1
mmu-miR-669a-3p	0.299389	6.47796	0	1	1
mmu-miR-669o-3p	0.299389	6.47796	0	1	1
mmu-miR-20a-3p	-0.0587794	4.47652	0	1	1
mmu-miR-34a-3p	-0.126157	3.82714	0	1	1
mmu-miR-142a-3p	-0.351911	10.6845	0	1	1
mmu-miR-669e-5p	0.000485512	3.57108	0	1	1
mmu-miR-297b-5p	-0.00199826	2.84786	0	1	1
mmu-miR-542-5p	-0.40604	6.48703	0	1	1
mmu-miR-423-3p	-0.464107	9.18173	0	1	1
mmu-miR-874-5p	-0.192664	4.72184	0	1	1
mmu-miR-467d-3p	0.230576	4.91885	0	1	1
mmu-miR-466b-5p	-0.0652044	4.14291	0	1	1
mmu-miR-466o-5p	-0.0652044	4.14291	0	1	1
mmu-miR-467a-3p	0.228639	4.91918	0	1	1
mmu-miR-99a-3p	0.327772	6.77497	0	1	1
mmu-miR-20a-5p	-0.305346	11.4064	0	1	1
mmu-miR-191-5p	0.599356	13.2498	0	1	1
mmu-miR-5113	-0.0423025	3.9983	0	1	1
mmu-miR-17-5p	-0.339086	11.0535	0	1	1
mmu-miR-19b-1-5p	-0.066238	3.87293	0	1	1
mmu-miR-5099	0.129246	6.3828	0	1	1
mmu-miR-99b-3p	-0.025608	6.08678	0	1	1
mmu-miR-574-5p	-0.122042	6.80012	0	1	1
mmu-miR-466d-5p	-0.0920589	4.1639	0	1	1
mmu-miR-466n-5p	-0.0920589	4.1639	0	1	1
mmu-miR-142a-5p	0.156772	7.74571	0	1	1
mmu-miR-29b-1-5p	0.101116	4.31561	0	1	1
mmu-miR-365-3p	0.0552401	8.07508	0	1	1
mmu-miR-423-5p	-0.188244	7.00369	0	1	1
mmu-miR-6240	-0.0392105	5.3087	0	1	1
mmu-miR-500-3p	-0.250914	9.01948	0	1	1
mmu-miR-1839-5p	0.517979	8.56421	0	1	1
mmu-miR-181a-5p	0.505998	15.8301	0	1	1
mmu-miR-125b-2-3p	0.43196	7.639	0	1	1
mmu-miR-466h-5p	-0.0173705	4.23959	0	1	1
mmu-miR-669l-5p	0.156266	5.45301	0	1	1
mmu-miR-1249-3p	0.0301445	8.0741	0	1	1
mmu-miR-125b-5p	-0.157162	9.69347	0	1	1
mmu-miR-7a-5p	-0.126788	12.0647	0	1	1
mmu-miR-1198-5p	-0.0276663	4.37648	0	1	1
mmu-miR-326-3p	-0.342045	7.77748	0	1	1
mmu-miR-467c-5p	0.300689	6.2157	0	1	1
mmu-miR-328-3p	0.279054	9.50628	0	1	1
mmu-miR-19b-3p	-0.305291	9.72572	0	1	1
mmu-miR-669o-5p	0.281983	6.38101	0	1	1
mmu-miR-181c-5p	-0.203217	11.0682	0	1	1
mmu-miR-22-5p	0.334161	7.14732	0	1	1
mmu-miR-15a-3p	-0.0335631	4.42773	0	1	1
mmu-miR-340-3p	-0.412942	9.19553	0	1	1
mmu-miR-669b-5p	-0.276442	6.79324	0	1	1
mmu-miR-466i-5p	0.0441288	6.32659	0	1	1
mmu-miR-324-5p	-0.498415	8.12594	0	1	1
mmu-miR-350-3p	0.415336	8.03582	0	1	1
mmu-miR-532-3p	-0.31082	6.21994	0	1	1
mmu-miR-484	-0.296809	8.8549	0	1	1
mmu-miR-140-3p	0.349832	8.64129	0	1	1
mmu-miR-146b-5p	-0.309052	7.55625	0	1	1
mmu-miR-3970	-0.0828347	4.49029	0	1	1
mmu-miR-28a-3p	-0.325994	5.97725	0	1	1
mmu-miR-181a-1-3p	0.132577	8.48498	0	1	1
mmu-miR-190a-5p	0.31504	9.72181	0	1	1
mmu-miR-362-5p	-0.163225	5.78001	0	1	1
mmu-miR-872-3p	0.25905	6.76339	0	1	1
mmu-miR-450a-5p	0.216154	5.72883	0	1	1
mmu-miR-669c-5p	-0.122265	7.63861	0	1	1
mmu-miR-190a-3p	0.127516	6.58698	0	1	1
mmu-miR-466p-5p	-0.049709	4.50496	0	1	1
mmu-miR-21a-5p	-0.308824	12.5232	0	1	1
mmu-miR-186-3p	0.346932	6.02899	0	1	1
mmu-let-7c-5p	0.0344333	16.2426	0	1	1
mmu-let-7a-1-3p	0.103425	8.48808	0	1	1
mmu-let-7c-2-3p	0.103289	8.48801	0	1	1
mmu-miR-669f-5p	-0.0789269	4.97766	0	1	1
mmu-miR-450b-3p	-0.11308	4.54693	0	1	1
mmu-miR-22-3p	-0.183981	12.3973	0	1	1
mmu-miR-322-3p	-0.0786104	6.83803	0	1	1
mmu-miR-30d-3p	0.190548	5.82955	0	1	1
mmu-miR-30d-5p	-0.295682	8.48174	0	1	1
mmu-miR-466a-3p	0.222814	6.56696	0	1	1
mmu-miR-185-5p	0.100231	9.35637	0	1	1
mmu-miR-181b-5p	-0.34269	13.3263	0	1	1
mmu-miR-466c-3p	0.225465	6.56435	0	1	1
mmu-miR-466p-3p	0.225465	6.56435	0	1	1
mmu-miR-466e-3p	0.223253	6.56752	0	1	1
mmu-miR-466b-3p	0.208536	5.96213	0	1	1
mmu-miR-671-5p	-0.109045	8.42226	0	1	1
mmu-miR-223-3p	0.146994	7.43255	0	1	1
mmu-miR-320-3p	0.00797203	8.8208	0	1	1
mmu-miR-378b	0.00679639	5.06351	0	1	1
mmu-miR-186-5p	0.207445	7.41147	0	1	1
mmu-miR-192-5p	-0.183626	8.12072	0	1	1
mmu-miR-467a-5p	-0.242308	8.14915	0	1	1
mmu-miR-467b-5p	-0.242308	8.14915	0	1	1
mmu-miR-467e-5p	0.232654	7.85431	0	1	1
mmu-miR-99a-5p	0.398833	12.5909	0	1	1
mmu-miR-30c-5p	0.288732	10.8023	0	1	1
mmu-miR-466c-5p	0.134344	5.56314	0	1	1
mmu-let-7a-5p	0.219233	15.5122	0	1	1
mmu-miR-674-3p	0.145764	6.44098	0	1	1
mmu-miR-339-3p	-0.110151	7.01277	0	1	1
mmu-miR-652-3p	-0.104861	10.4326	0	1	1
mmu-miR-297c-5p	0.0458512	5.39443	0	1	1
mmu-miR-700-3p	0.0235045	6.39334	0	1	1
mmu-miR-30a-5p	0.186139	11.2278	0	1	1
mmu-miR-532-5p	-0.222053	11.1239	0	1	1
mmu-miR-15a-5p	0.191131	12.7666	0	1	1
mmu-miR-744-3p	0.0418613	5.2598	0	1	1
mmu-let-7i-3p	0.184119	10.2369	0	1	1
mmu-miR-700-5p	-0.182776	7.04383	0	1	1
mmu-miR-374b-5p	-0.0677114	8.07009	0	1	1
mmu-let-7g-3p	0.12948	6.08942	0	1	1
mmu-let-7i-5p	0.0591956	14.8365	0	1	1
mmu-miR-345-5p	0.0713609	7.27537	0	1	1
mmu-miR-103-3p	0.219298	11.5154	0	1	1
mmu-miR-148b-3p	0.0253129	7.1334	0	1	1
mmu-miR-467d-5p	0.0534924	5.86236	0	1	1
mmu-miR-16-5p	0.136206	14.1532	0	1	1
mmu-miR-322-5p	-0.0543573	11.8362	0	1	1
mmu-miR-30e-5p	0.0445665	11.9824	0	1	1
mmu-miR-17-3p	-0.0211357	7.3783	0	1	1
mmu-miR-378a-3p	-0.00408197	11.2805	0	1	1
mmu-miR-140-5p	0.0554351	10.4016	0	1	1
mmu-miR-30b-5p	0.152581	10.1104	0	1	1
mmu-miR-872-5p	0.0958836	9.6133	0	1	1
mmu-miR-107-3p	-0.0293884	9.5677	0	1	1
mmu-miR-378c	0.0274117	9.47545	0	1	1
mmu-miR-324-3p	-0.168474	8.55446	0	1	1
mmu-miR-425-5p	0.0750818	8.66328	0	1	1
mmu-miR-339-5p	-0.0153115	7.49135	0	1	1
mmu-miR-361-5p	0.161736	8.31785	0	1	1

## Sheet: P15 vs P6
ID	logFC	AveExpr	t	P.Value	adj.P.Val
mmu-miR-3473e	-2.58217	5.83026	-12.5586	3.25148e-19	3.48884e-16
mmu-miR-3473b	-2.51486	6.66913	-11.8463	4.49598e-18	2.41209e-15
mmu-miR-455-3p	1.8307	7.52788	8.93921	3.66222e-13	1.30986e-10
mmu-miR-29a-3p	1.64998	12.6294	7.43567	1.60752e-10	4.31217e-08
mmu-miR-135a-1-3p	-2.67404	2.94846	-7.00636	9.13542e-10	1.96046e-07
mmu-miR-449a-5p	-2.7894	7.66251	-6.7156	2.9474e-09	5.27093e-07
mmu-miR-455-5p	1.82451	5.46046	6.67355	3.48969e-09	5.3492e-07
mmu-miR-296-3p	-1.92012	5.61574	-6.14426	2.88116e-08	3.86436e-06
mmu-miR-2137	-2.22726	6.15635	-5.89853	7.58511e-08	9.04314e-06
mmu-miR-449c-5p	-3.86686	1.25465	-5.76867	1.26019e-07	1.35218e-05
mmu-miR-135a-2-3p	-2.10023	3.29488	-5.58242	2.59631e-07	2.53258e-05
mmu-miR-146a-5p	1.83483	10.914	5.48973	3.71088e-07	3.31814e-05
mmu-miR-21a-3p	-1.97312	4.40599	-5.36504	5.98269e-07	4.93802e-05
mmu-miR-135a-5p	-1.76091	11.3256	-5.1679	1.26368e-06	9.68518e-05
mmu-miR-301b-3p	-1.53854	5.1192	-5.08841	1.70371e-06	0.000121872
mmu-miR-672-5p	-2.06139	5.26613	-5.04023	2.04029e-06	0.000136827
mmu-miR-130a-5p	-2.27634	2.85299	-4.95295	2.82374e-06	0.000178228
mmu-miR-199a-5p	-1.95052	4.07577	-4.89469	3.50363e-06	0.000208855
mmu-miR-135b-3p	-2.73001	0.871536	-4.70666	6.98075e-06	0.000394229
mmu-miR-335-5p	-1.89413	7.29469	-4.68692	7.50007e-06	0.000402379
mmu-miR-451a	1.97102	13.0138	4.54438	1.25424e-05	0.000640856
mmu-miR-7b-3p	-2.36227	2.95084	-4.22234	3.904e-05	0.00190409
mmu-miR-214-3p	-2.37992	2.24612	-4.19629	4.27232e-05	0.00199313
mmu-miR-219a-2-3p	1.97802	9.84715	3.96695	9.33621e-05	0.00417407
mmu-miR-124-5p	-1.97185	4.13869	-3.75268	0.000189899	0.00815045
chr17_19864	-2.65845	-1.49769	-3.70722	0.000220179	0.0090866
mmu-miR-325-3p	-1.80648	4.24374	-3.69316	0.000230439	0.00915783
mmu-miR-486b-5p	1.7729	4.5084	3.27023	0.000866813	0.0330347
mmu-miR-486a-5p	1.77157	4.52414	3.26044	0.00089283	0.0330347
mmu-miR-224-5p	-2.03421	2.31734	-3.17168	0.00116462	0.0416547
mmu-miR-3078-3p	-2.31307	0.228765	-3.07975	0.00152654	0.0528379
mmu-miR-483-5p	-2.19296	2.81872	-3.03516	0.00173771	0.0582676
mmu-miR-144-5p	1.64593	5.04758	3.01872	0.0018222	0.0592491
mmu-miR-135b-5p	-1.54716	8.78668	-2.71072	0.004306	0.133069
mmu-miR-486a-3p	1.7534	3.96607	2.70775	0.00434055	0.133069
mmu-miR-204-3p	1.97403	4.62859	2.68774	0.00458076	0.136532
chr2_25261	2.31365	0.12106	2.67289	0.00476671	0.138235
mmu-miR-29b-3p	1.31531	13.8935	2.64312	0.00516037	0.145713
mmu-miR-302d-3p	-2.28016	-1.04602	-2.51212	0.00726882	0.199986
mmu-miR-138-1-3p	1.77283	4.51329	2.49357	0.00762324	0.204457
mmu-miR-216a-5p	-2.14222	6.33651	-2.48399	0.00781244	0.204457
mmu-miR-216b-5p	-2.24131	4.3318	-2.44922	0.00853487	0.218046
mmu-miR-196b-5p	1.89392	0.897362	2.39286	0.00983385	0.24278
chr18_22209	-2.07387	-0.285102	-2.38793	0.00995557	0.24278
mmu-miR-130a-3p	-1.40256	11.388	-2.3673	0.0104793	0.249873
mmu-miR-144-3p	1.53805	10.8492	2.33512	0.0113451	0.264638
mmu-miR-325-5p	-1.79055	2.50325	-2.31602	0.011889	0.271423
mmu-miR-672-3p	-1.68223	2.33122	-2.28885	0.0127021	0.283945
mmu-miR-10b-5p	2.35686	3.69835	2.28026	0.0129693	0.284001
mmu-miR-335-3p	-1.48316	3.38358	-2.24605	0.0140831	0.302223
mmu-miR-217-3p	-2.26311	1.26761	-2.21628	0.0151201	0.318115
mmu-miR-29a-5p	1.22161	7.57163	2.17372	0.0167192	0.344995
mmu-miR-3081-3p	-2.24615	-0.950742	-2.09467	0.0200859	0.400572
mmu-miR-10a-5p	1.7179	5.35824	2.09307	0.0201593	0.400572
mmu-miR-7213-5p	1.86875	1.00401	2.0815	0.0207	0.403837
mmu-miR-3072-5p	-2.12141	-0.882732	-2.05049	0.022212	0.419009
mmu-miR-486b-3p	1.89049	2.48623	2.03997	0.022746	0.419009
mmu-miR-1251-5p	-1.49358	3.14327	-2.0394	0.0227751	0.419009
mmu-miR-217-5p	-1.98137	5.33596	-2.03428	0.0230396	0.419009
mmu-miR-7015-3p	2.00427	-1.06623	2.0114	0.0242528	0.432536
mmu-miR-483-3p	-1.63984	1.3046	-2.00522	0.0245896	0.432536
mmu-let-7j	1.24866	8.22728	1.97085	0.026538	0.459278
mmu-miR-3473f	-1.90291	-1.22278	-1.92339	0.0294448	0.501496
mmu-miR-199a-3p	-1.2146	8.04495	-1.85664	0.0339867	0.555661
mmu-miR-199b-3p	-1.21467	8.04515	-1.85625	0.0340149	0.555661
mmu-miR-488-5p	-1.81355	-0.11753	-1.85399	0.0341786	0.555661
mmu-miR-7080-3p	2.06106	0.957551	1.72264	0.0448984	0.71565
mmu-miR-1251-3p	-1.89329	-0.406944	-1.71764	0.0453534	0.71565
mmu-miR-1195	1.47415	5.18999	1.70889	0.0461629	0.717867
chr3_29427	1.46968	0.845853	1.69832	0.0471567	0.721693
mmu-miR-154-3p	-1.41059	4.56569	-1.69205	0.0477541	0.721693
mmu-miR-92a-1-5p	-1.50335	2.04861	-1.65674	0.0512375	0.76358
mmu-miR-449b	-1.85883	-1.99711	-1.63138	0.0538657	0.791753
mmu-miR-302a-3p	-1.81656	-1.79247	-1.58531	0.0589166	0.854291
mmu-miR-204-5p	1.40135	12.2409	1.51656	0.067155	0.960765
mmu-miR-346-3p	-1.73099	-1.82151	-1.45976	0.0746288	1
mmu-miR-129-1-3p	1.40227	7.00098	1.44496	0.0766782	1
mmu-miR-218-1-3p	-1.62114	1.19266	-1.4115	0.081475	1
mmu-miR-7a-2-3p	-1.33358	4.30657	-1.37754	0.0865758	1
mmu-miR-134-5p	-1.20374	6.67841	-1.35773	0.0896627	1
mmu-miR-320-5p	-1.72697	-1.87529	-1.3458	0.0915631	1
mmu-miR-3108-5p	1.57443	-1.27525	1.33423	0.0934329	1
mmu-miR-488-3p	-1.23892	4.8391	-1.32156	0.0955133	1
mmu-miR-125b-1-3p	-1.2742	6.77709	-1.29585	0.0998439	1
mmu-miR-1247-5p	1.42513	3.44781	1.24866	0.108173	1
mmu-miR-1948-3p	-1.70669	-1.33845	-1.18176	0.120854	1
mmu-miR-3964	1.46949	-1.63394	1.16684	0.123806	1
mmu-miR-7065-3p	1.39439	1.54305	1.05335	0.148073	1
mmu-miR-3101-3p	1.58428	-2.12687	1.03404	0.152519	1
mmu-miR-3105-5p	-1.55763	-1.91237	-0.958505	0.170732	1
mmu-miR-5128	-1.30585	0.712621	-0.955076	0.171569	1
mmu-miR-6989-3p	1.3674	0.794205	0.952495	0.172218	1
mmu-miR-5104	-1.40371	-0.747999	-0.93731	0.176065	1
mmu-miR-1948-5p	-1.55453	-1.87826	-0.928265	0.178414	1
mmu-miR-1843a-3p	1.11485	6.31697	0.909577	0.183232	1
mmu-miR-5126	-1.19685	2.37035	-0.885141	0.1897	1
mmu-miR-1955-3p	1.45283	-0.801521	0.86109	0.196212	1
mmu-miR-202-5p	-1.32638	0.999285	-0.854634	0.197974	1
mmu-miR-7070-5p	-1.47099	-2.21724	-0.835742	0.203229	1
mmu-miR-376c-5p	-1.40636	0.632227	-0.803214	0.21242	1
mmu-miR-299a-5p	-1.22878	3.11346	-0.800258	0.213263	1
mmu-miR-7685-5p	-1.46324	-1.72199	-0.795717	0.214609	1
mmu-miR-3085-5p	-1.41044	-0.356927	-0.79452	0.214925	1
mmu-miR-9768-5p	-1.45549	-1.81282	-0.790061	0.216242	1
mmu-miR-3104-3p	-1.45638	-1.87185	-0.790026	0.216253	1
mmu-miR-1193-3p	-1.16857	3.01248	-0.786433	0.21726	1
mmu-miR-3960	-1.40617	-1.69792	-0.782331	0.218464	1
mmu-miR-466l-3p	-1.42183	-2.18562	-0.779608	0.219266	1
mmu-miR-216a-3p	-1.56227	-0.742633	-0.772938	0.221602	1
mmu-miR-149-5p	-1.12459	11.7538	-0.750341	0.227902	1
mmu-miR-370-3p	-1.20219	4.46324	-0.741179	0.23065	1
mmu-miR-7092-3p	1.37986	0.720089	0.736802	0.23198	1
mmu-miR-212-3p	1.13564	7.35442	0.721214	0.236704	1
mmu-miR-9b-5p	-1.38372	-0.460587	-0.71183	0.2396	1
mmu-miR-5125	1.42261	-1.16981	0.684443	0.248193	1
chr8_44248	-1.38039	-1.86562	-0.675169	0.251041	1
chr15_17512	1.18652	1.95425	0.663492	0.254701	1
mmu-miR-7087-3p	1.41519	-1.06089	0.659161	0.256226	1
mmu-miR-6897-5p	1.34286	-0.786484	0.641209	0.261863	1
mmu-miR-5121	-1.08349	4.26844	-0.629004	0.265795	1
mmu-miR-3474	1.34085	-0.830064	0.626514	0.266634	1
mmu-miR-380-5p	1.20233	1.77447	0.61801	0.269383	1
mmu-miR-137-5p	-1.34662	1.27664	-0.616254	0.270005	1
chr8_43564	1.31721	-0.508239	0.615458	0.270234	1
mmu-miR-181b-2-3p	1.14112	1.96792	0.592767	0.277715	1
mmu-miR-7043-3p	1.26322	-0.679599	0.588848	0.279022	1
mmu-miR-5622-5p	-1.26416	-2.20341	-0.588528	0.279128	1
mmu-miR-344f-5p	-1.25121	1.27636	-0.587749	0.279387	1
mmu-miR-551b-5p	-1.40211	-0.834688	-0.582949	0.281441	1
mmu-miR-216b-3p	-1.33352	-1.8342	-0.563917	0.287493	1
mmu-miR-1839-3p	1.06384	5.94895	0.543758	0.29425	1
mmu-miR-218-2-3p	1.25711	2.34392	0.542876	0.294558	1
mmu-miR-547-3p	1.30449	0.440172	0.542358	0.294788	1
mmu-miR-3070-2-3p	-1.33322	-1.17213	-0.541395	0.295227	1
mmu-miR-298-3p	-1.2104	1.03745	-0.540797	0.295264	1
mmu-miR-421-5p	-1.26864	0.283863	-0.535297	0.297165	1
mmu-miR-3104-5p	-1.35329	-1.01146	-0.535908	0.297284	1
mmu-miR-3475-3p	-1.10462	4.78534	-0.515176	0.304104	1
mmu-miR-6944-3p	-1.28608	-0.673139	-0.492141	0.312258	1
mmu-miR-1199-3p	-1.26825	-1.76862	-0.484041	0.315067	1
mmu-miR-1931	-1.25895	-1.48228	-0.468636	0.320524	1
mmu-miR-6927-5p	-1.24493	-2.50775	-0.45335	0.325965	1
mmu-miR-341-5p	-1.24108	-1.41002	-0.433608	0.333092	1
chr15_15888	-1.27888	-0.241313	-0.417533	0.339406	1
mmu-miR-7226-3p	-1.23742	0.0462186	-0.407599	0.342607	1
mmu-miR-219b-5p	-1.21107	-2.36841	-0.394741	0.347227	1
mmu-miR-7023-3p	1.176	-0.964003	0.393463	0.347648	1
mmu-miR-150-3p	1.21759	1.07237	0.389067	0.349354	1
mmu-miR-9-5p	-1.06912	16.6323	-0.366207	0.35771	1
mmu-miR-7086-5p	1.14507	-2.0727	0.316918	0.376177	1
mmu-miR-7658-3p	1.1754	-1.64217	0.309	0.379309	1
mmu-miR-12206-5p	-1.12849	2.26803	-0.303564	0.381225	1
mmu-miR-5101	-1.18632	0.0347789	-0.303082	0.381763	1
mmu-miR-9b-3p	-1.20417	-0.603333	-0.29969	0.383656	1
mmu-miR-669h-5p	-1.16624	0.634086	-0.294233	0.384912	1
chr7_39643	1.15753	-1.27311	0.293575	0.385095	1
mmu-miR-3088-3p	-1.18144	-1.00711	-0.283227	0.389533	1
mmu-miR-6952-5p	1.15289	-1.11411	0.278192	0.390992	1
mmu-miR-5104b-5p	1.1593	-0.932498	0.272747	0.393191	1
mmu-miR-6953-3p	1.1541	-0.0339626	0.270935	0.393827	1
mmu-miR-664-3p	1.03207	7.01726	0.264042	0.396299	1
mmu-miR-7064-5p	1.15233	-1.63727	0.257024	0.399274	1
mmu-miR-302b-3p	-1.14655	-0.585681	-0.255769	0.399669	1
mmu-miR-3080-5p	-1.14522	-1.14861	-0.246545	0.403297	1
mmu-miR-92b-5p	-1.06101	4.15714	-0.238253	0.406224	1
mmu-miR-6984-3p	1.14222	-0.389175	0.233695	0.408385	1
mmu-miR-676-3p	-1.04241	7.67976	-0.230545	0.409203	1
mmu-miR-5116	1.08347	-1.51278	0.212824	0.416072	1
mmu-miR-6991-3p	-1.10313	-0.482409	-0.209983	0.417206	1
mmu-miR-3058-5p	1.13945	-0.898691	0.203171	0.421192	1
mmu-miR-431-5p	-1.0367	4.39106	-0.188209	0.425655	1
mmu-miR-203b-3p	-1.10196	-2.13042	-0.185023	0.427054	1
mmu-miR-100-5p	-1.038	8.6525	-0.180275	0.428754	1
mmu-miR-299a-3p	-1.04316	3.91852	-0.175184	0.430744	1
mmu-miR-1969	-1.06626	1.41465	-0.163486	0.435328	1
mmu-miR-7061-3p	1.0892	-0.613549	0.161044	0.436462	1
mmu-miR-677-3p	-1.07268	-1.49705	-0.159896	0.436745	1
mmu-miR-452-3p	-1.08079	-1.70562	-0.156609	0.438098	1
mmu-miR-375-3p	-1.05699	5.36219	-0.151596	0.439992	1
mmu-miR-690	-1.02878	5.16792	-0.145543	0.44237	1
mmu-miR-122-5p	-1.05823	2.06623	-0.138801	0.445026	1
mmu-miR-301a-5p	-1.06517	-0.0696657	-0.129398	0.448784	1
mmu-miR-181c-3p	-1.02049	5.40727	-0.128914	0.448916	1
mmu-miR-384-3p	-1.02577	7.31208	-0.124709	0.450573	1
chr12_9732	-1.06479	-1.83591	-0.115053	0.454633	1
mmu-miR-6983-5p	1.02183	-0.196587	0.103265	0.459038	1
mmu-miR-3091-5p	-1.05186	-1.5313	-0.0941333	0.462857	1
mmu-miR-3067-5p	-1.04006	-2.02296	-0.0761146	0.469909	1
mmu-miR-6932-5p	-1.04916	-2.00069	-0.0771251	0.470406	1
mmu-miR-338-5p	1.01367	8.39465	0.0744818	0.47043	1
mmu-miR-448-5p	1.03446	1.84247	0.0671705	0.473422	1
mmu-miR-384-5p	-1.01216	5.4759	-0.058049	0.476945	1
mmu-miR-764-3p	1.02864	2.50228	0.0555606	0.478036	1
mmu-miR-7042-3p	1.03318	-1.33411	0.0532111	0.479758	1
mmu-miR-543-3p	-1.01362	4.59503	-0.0478064	0.48101	1
mmu-miR-181d-3p	-1.02513	-1.00537	-0.0423869	0.483716	1
mmu-miR-5619-3p	1.02024	-1.37888	0.0406317	0.483927	1
mmu-miR-615-3p	1.02148	0.468902	0.0329103	0.488378	1
mmu-miR-6538	-1.01301	-0.944879	-0.0270665	0.48929	1
chr4_33208	1.01098	-1.73564	0.0237736	0.490578	1
mmu-miR-6990-3p	-1.01221	-1.25229	-0.0210786	0.492088	1
mmu-miR-504-3p	-1.00944	0.0566903	-0.0182538	0.492869	1
mmu-miR-153-5p	-1.0041	2.67907	-0.0100016	0.496029	1
mmu-miR-6954-3p	1.0042	0.569352	0.00967198	0.496166	1
mmu-miR-100-3p	-1.00197	4.29028	-0.00837446	0.496672	1
mmu-miR-138-5p	1.00086	11.9356	0.00524724	0.497915	1
mmu-miR-7682-3p	-0.988007	-0.359196	0	0.509678	1
mmu-miR-5134-5p	0.980672	-1.26595	0	0.51577	1
mmu-miR-351-3p	0.97941	-0.389062	0	0.516274	1
mmu-miR-876-5p	-0.975667	-1.49407	0	0.516657	1
mmu-miR-7115-5p	0.983764	0.501988	0	0.517455	1
mmu-miR-592-3p	-0.971472	-0.086012	0	0.52135	1
mmu-miR-8103	0.964869	-0.308479	0	0.524055	1
mmu-miR-326-3p	0.993439	7.77748	0	0.524941	1
mmu-miR-6986-5p	0.965786	0.0288713	0	0.525959	1
mmu-miR-673-3p	-0.973399	0.996137	0	0.527182	1
mmu-miR-1946b	-0.958255	-1.10537	0	0.528697	1
mmu-miR-3058-3p	0.964369	-0.0377645	0	0.529124	1
mmu-miR-344g-5p	-0.962114	-1.91775	0	0.529703	1
mmu-miR-669e-3p	-0.943219	-0.712793	0	0.543919	1
mmu-miR-493-3p	-0.938577	-0.00934577	0	0.54448	1
chr6_38325	-0.971285	2.95996	0	0.545192	1
mmu-miR-34b-3p	-0.965738	4.81334	0	0.550848	1
mmu-miR-328-3p	0.985047	9.50628	0	0.551293	1
mmu-miR-7037-5p	-0.912059	-1.50538	0	0.555091	1
mmu-miR-7071-3p	0.914111	-1.68048	0	0.559245	1
mmu-miR-3076-5p	-0.920052	-0.604926	0	0.56039	1
mmu-miR-1912-5p	-0.908951	-1.58558	0	0.562198	1
mmu-miR-7031-3p	0.918021	-2.20633	0	0.566234	1
mmu-miR-12185-3p	-0.921597	0.0732846	0	0.567246	1
mmu-miR-34c-3p	-0.950775	6.15213	0	0.568143	1
mmu-miR-494-3p	-0.896069	-0.0587625	0	0.572934	1
mmu-miR-219a-1-3p	-0.941925	1.44545	0	0.572982	1
mmu-miR-6994-5p	0.895005	-1.02433	0	0.573162	1
mmu-miR-653-3p	-0.888778	-1.04981	0	0.573539	1
mmu-miR-199b-5p	-0.952789	2.23605	0	0.57722	1
mmu-miR-5113	0.960529	3.9983	0	0.578494	1
mmu-miR-6902-5p	0.875051	-1.35087	0	0.579519	1
mmu-miR-298-5p	-0.976684	7.3269	0	0.582201	1
mmu-miR-196a-5p	-0.870154	-1.2529	0	0.584531	1
mmu-miR-7213-3p	0.875109	-1.46163	0	0.584935	1
mmu-miR-383-3p	0.881052	1.45109	0	0.588048	1
mmu-miR-1298-5p	-0.914327	7.29664	0	0.588496	1
mmu-miR-669a-3-3p	0.890187	0.562123	0	0.588908	1
mmu-miR-101b-5p	0.866236	-1.35766	0	0.589849	1
mmu-miR-1231-3p	-0.87132	0.152538	0	0.5922	1
mmu-miR-1943-3p	0.86924	-1.23636	0	0.594609	1
mmu-miR-708-5p	-0.951777	8.54386	0	0.595159	1
chr1_2994	0.87136	-2.22093	0	0.597207	1
mmu-miR-712-5p	-0.865636	-0.373625	0	0.598025	1
mmu-miR-708-3p	-0.928706	3.9969	0	0.603493	1
mmu-miR-3098-5p	0.85569	0.0891023	0	0.60724	1
mmu-miR-20a-3p	-0.954744	4.47652	0	0.608124	1
mmu-miR-541-3p	-0.902246	2.36533	0	0.608153	1
mmu-miR-181d-5p	-0.962445	9.27572	0	0.610086	1
mmu-miR-344f-3p	-0.90568	3.09204	0	0.613697	1
mmu-let-7a-2-3p	-0.830596	0.0952444	0	0.616644	1
mmu-miR-10a-3p	0.840764	-0.364986	0	0.619756	1
mmu-miR-7224-3p	-0.89763	2.14933	0	0.621518	1
mmu-miR-3106-3p	-0.808411	-1.50106	0	0.626544	1
mmu-miR-128-1-5p	-0.910284	3.47143	0	0.629867	1
mmu-miR-3093-5p	-0.808936	-1.59371	0	0.630973	1
mmu-miR-3095-3p	-0.822483	0.34945	0	0.631377	1
mmu-miR-103-2-5p	0.816067	-0.995069	0	0.63316	1
mmu-miR-125a-3p	-0.938975	5.27738	0	0.635309	1
mmu-miR-6715-5p	-0.775453	-1.85955	0	0.635877	1
mmu-miR-192-3p	-0.879515	1.38656	0	0.637686	1
mmu-miR-34c-5p	-0.904883	6.89378	0	0.640849	1
mmu-miR-200a-5p	0.743357	-0.762432	0	0.641218	1
chr3_30132	0.791392	-1.37249	0	0.642213	1
mmu-miR-34b-5p	-0.915445	7.72503	0	0.642925	1
mmu-miR-6715-3p	0.771029	-1.56998	0	0.647512	1
mmu-miR-3061-5p	0.876835	2.21801	0	0.650104	1
chr1_3166	0.768087	-0.238847	0	0.650115	1
mmu-miR-7080-5p	0.795162	1.46831	0	0.6507	1
mmu-miR-5617-5p	-0.787252	-2.24865	0	0.654315	1
mmu-miR-381-5p	-0.871867	3.35658	0	0.654427	1
mmu-miR-7012-5p	-0.802203	-2.26109	0	0.654934	1
mmu-miR-489-3p	-0.772355	-0.707825	0	0.655102	1
mmu-miR-106a-3p	-0.765903	-2.10267	0	0.657273	1
mmu-let-7f-1-3p	0.916639	3.17376	0	0.65802	1
mmu-miR-449a-3p	-0.808365	-2.63768	0	0.662254	1
mmu-miR-376b-3p	-0.90853	7.48565	0	0.666637	1
mmu-miR-1932	0.767164	-1.94874	0	0.67057	1
mmu-miR-3098-3p	0.730227	-0.68552	0	0.672407	1
mmu-miR-141-3p	0.760742	4.5941	0	0.679043	1
mmu-miR-7656-5p	-0.776514	-1.12658	0	0.681333	1
mmu-miR-1946a	-0.732153	-1.48073	0	0.682044	1
mmu-miR-15a-3p	0.92186	4.42773	0	0.684079	1
mmu-miR-6537-3p	0.821766	-1.77177	0	0.684691	1
mmu-miR-7048-3p	0.75467	-0.970733	0	0.685217	1
mmu-miR-193b-5p	0.755574	0.600682	0	0.68606	1
chr17_20934	-0.810887	0.525945	0	0.68628	1
mmu-miR-25-5p	-0.835821	0.801691	0	0.686578	1
mmu-miR-376c-3p	-0.889145	6.46951	0	0.687345	1
mmu-miR-1933-3p	-0.750251	-0.751326	0	0.692582	1
mmu-miR-6967-5p	0.723027	-0.460201	0	0.692634	1
mmu-miR-142a-5p	0.922678	7.74571	0	0.697174	1
mmu-miR-344d-3p	0.739331	0.336131	0	0.697992	1
mmu-miR-201-5p	-0.681879	-0.22766	0	0.698166	1
chr11_9112	-0.669276	-1.3086	0	0.699934	1
mmu-miR-183-3p	-0.630524	-0.874605	0	0.70081	1
mmu-miR-712-3p	-0.783096	-0.159018	0	0.702643	1
mmu-miR-677-5p	-0.791352	1.08259	0	0.705729	1
mmu-miR-5129-5p	0.681947	-1.02866	0	0.706723	1
mmu-miR-214-5p	-0.704672	-1.87476	0	0.707299	1
mmu-miR-7653-5p	0.646533	-1.20253	0	0.711065	1
mmu-miR-7069-5p	-0.645967	-1.70239	0	0.714881	1
mmu-miR-1953	-0.721461	-1.35211	0	0.716241	1
mmu-miR-669h-3p	-0.649506	-1.17981	0	0.716417	1
mmu-miR-146a-3p	0.85681	1.54822	0	0.716469	1
mmu-miR-30c-2-3p	0.898076	5.71415	0	0.721009	1
mmu-miR-141-5p	0.611616	-0.166836	0	0.723069	1
chr8_43150	-0.867701	3.14112	0	0.723419	1
mmu-miR-6412	0.719453	-0.530606	0	0.723428	1
mmu-miR-5627-3p	0.644254	-0.306958	0	0.72429	1
mmu-miR-6769b-5p	-0.67448	-1.30884	0	0.724294	1
mmu-miR-7117-3p	0.638629	-1.44935	0	0.724805	1
mmu-miR-181a-2-3p	0.911926	3.9818	0	0.725923	1
mmu-miR-1949	-0.687071	0.856364	0	0.727155	1
mmu-miR-7043-5p	0.672552	-1.11313	0	0.732039	1
mmu-miR-3086-5p	0.633083	0.280446	0	0.736689	1
mmu-miR-679-3p	-0.689687	-1.8811	0	0.740285	1
mmu-miR-145a-3p	-0.791866	5.17135	0	0.741438	1
mmu-miR-6946-3p	0.747571	0.637795	0	0.741655	1
mmu-miR-129-2-3p	0.837921	9.22851	0	0.742446	1
mmu-miR-669d-3p	-0.647684	-0.672299	0	0.743344	1
mmu-miR-539-3p	-0.688339	1.93092	0	0.743435	1
chr18_22626	0.641586	0.706029	0	0.744741	1
mmu-miR-491-5p	0.734852	1.84337	0	0.748038	1
mmu-miR-26b-3p	0.855903	2.78832	0	0.751739	1
mmu-miR-714	-0.721238	0.083137	0	0.751853	1
mmu-miR-3110-5p	0.724048	0.920847	0	0.751932	1
mmu-miR-7653-3p	0.602166	-2.07941	0	0.752094	1
mmu-miR-6392-5p	0.678936	1.23893	0	0.752159	1
chr7_39988	0.679698	-1.86959	0	0.753883	1
mmu-miR-8096	0.6671	-2.37277	0	0.753884	1
mmu-miR-6983-3p	0.871465	2.08284	0	0.755445	1
mmu-miR-667-5p	0.668729	2.11818	0	0.75672	1
mmu-miR-3065-5p	-0.622745	-1.09413	0	0.757122	1
mmu-miR-6984-5p	0.639439	-2.17932	0	0.759675	1
mmu-miR-7651-5p	-0.599822	-1.32641	0	0.759932	1
mmu-miR-210-5p	-0.563927	-0.547877	0	0.762015	1
mmu-miR-1306-3p	-0.665144	0.404953	0	0.762889	1
chr12_10577	0.664327	-1.29994	0	0.763042	1
mmu-miR-6961-5p	0.641482	-2.10924	0	0.764528	1
mmu-miR-6916-5p	-0.587948	-2.12107	0	0.766253	1
mmu-miR-3102-5p.2-5p	0.755518	2.93719	0	0.766279	1
mmu-miR-1843b-5p	0.90917	5.61781	0	0.766396	1
mmu-miR-450a-2-3p	0.690298	1.14285	0	0.767638	1
mmu-miR-676-5p	-0.78565	2.23015	0	0.77027	1
mmu-miR-296-5p	-0.804055	4.01546	0	0.770311	1
mmu-let-7c-1-3p	-0.90102	4.21565	0	0.7707	1
mmu-miR-7026-5p	0.611886	-0.633213	0	0.772951	1
mmu-miR-339-3p	0.923442	7.01277	0	0.774009	1
mmu-miR-7057-3p	0.632441	-2.10136	0	0.775466	1
mmu-miR-132-5p	0.619006	3.19907	0	0.779587	1
mmu-miR-706	0.60271	-1.31461	0	0.780203	1
mmu-miR-7039-5p	0.546113	-2.10008	0	0.782394	1
mmu-miR-7069-3p	0.69943	0.999066	0	0.782668	1
mmu-miR-669m-3p	-0.627757	0.18697	0	0.782941	1
mmu-miR-208b-3p	0.498359	-1.26718	0	0.782957	1
mmu-miR-8094	-0.65057	-2.11422	0	0.7842	1
mmu-miR-3057-3p	0.499408	-1.81936	0	0.784372	1
mmu-miR-202-3p	0.527251	-1.5614	0	0.784735	1
mmu-miR-3083b-5p	-0.576387	-1.61029	0	0.785014	1
mmu-miR-3099-3p	-0.841147	8.06197	0	0.786353	1
mmu-miR-6911-3p	0.580882	-0.425275	0	0.786928	1
mmu-miR-6903-5p	0.551488	-1.92871	0	0.78851	1
mmu-miR-1970c-5p	0.530258	-0.966923	0	0.788849	1
chr2_24908	-0.555263	-2.01395	0	0.791777	1
mmu-miR-448-3p	-0.526299	3.32056	0	0.792574	1
mmu-miR-6970-3p	-0.527462	-1.13904	0	0.794787	1
mmu-miR-1188-5p	0.719041	2.80111	0	0.795473	1
chr8_44126	-0.561261	-0.934818	0	0.795778	1
mmu-miR-7654-5p	-0.58242	-2.26105	0	0.795932	1
mmu-miR-6915-5p	-0.45916	-1.34824	0	0.797032	1
mmu-miR-152-5p	-0.663208	0.472532	0	0.797063	1
chr18_21558	-0.478494	-1.75065	0	0.797487	1
mmu-miR-7669-5p	-0.541828	-1.59371	0	0.79772	1
mmu-miR-679-5p	-0.497642	-1.19402	0	0.799105	1
mmu-miR-12202-3p	0.589362	-0.0901857	0	0.800013	1
mmu-miR-3075-5p	-0.500122	-0.92042	0	0.800238	1
mmu-miR-6981-3p	0.555928	-1.5572	0	0.800647	1
mmu-miR-9-3p	-0.827538	13.4194	0	0.800765	1
mmu-miR-466q	-0.533655	-0.698404	0	0.800782	1
mmu-miR-6481	-0.562375	-1.3701	0	0.801913	1
mmu-miR-3572-3p	0.809453	3.25195	0	0.802317	1
mmu-miR-669d-2-3p	-0.550775	-0.373646	0	0.803884	1
mmu-miR-1941-5p	0.510232	-2.04549	0	0.806744	1
mmu-miR-126b-3p	-0.552275	-1.34393	0	0.813715	1
mmu-miR-3065-3p	-0.581488	-1.86605	0	0.813777	1
mmu-miR-3077-3p	-0.47688	-1.65078	0	0.813887	1
mmu-miR-3086-3p	0.514992	-1.18489	0	0.814468	1
mmu-miR-6943-5p	0.579946	-2.0048	0	0.814521	1
mmu-miR-200c-3p	0.55608	5.6924	0	0.816278	1
chr14_15012	0.521105	-0.98583	0	0.816426	1
mmu-miR-1b-5p	0.635431	0.136617	0	0.817234	1
mmu-miR-3087-5p	0.410736	-1.26839	0	0.818279	1
mmu-miR-203-5p	0.758803	2.04094	0	0.818392	1
mmu-miR-6540-5p	-0.550227	1.15973	0	0.820276	1
mmu-miR-499-5p	0.718653	2.3744	0	0.82152	1
mmu-miR-702-5p	-0.451432	-1.58704	0	0.823299	1
chr3_30568	-0.755662	4.00536	0	0.824507	1
chr4_30965	0.645548	0.979471	0	0.826031	1
mmu-miR-539-5p	0.525265	0.335022	0	0.827025	1
chr9_45843	-0.618947	0.738147	0	0.827295	1
mmu-miR-1199-5p	-0.629152	0.463856	0	0.828605	1
mmu-miR-8097	0.52301	-2.03241	0	0.82904	1
mmu-miR-431-3p	0.657702	3.08113	0	0.829064	1
mmu-miR-7045-3p	-0.508407	-2.23338	0	0.829116	1
mmu-miR-6960-5p	0.472026	-1.60967	0	0.829496	1
mmu-miR-6418-3p	0.588679	0.306242	0	0.82969	1
mmu-miR-27a-5p	-0.763468	2.38631	0	0.830827	1
mmu-miR-6546-3p	-0.543378	-1.10035	0	0.831079	1
mmu-miR-194-2-3p	-0.44313	-1.58813	0	0.831278	1
mmu-miR-3069-3p	0.465509	-0.0152032	0	0.83129	1
mmu-miR-6962-3p	-0.429978	-1.54381	0	0.832616	1
mmu-miR-669i	0.436267	-0.935402	0	0.832706	1
mmu-miR-592-5p	-0.782985	4.96806	0	0.832725	1
mmu-miR-450b-5p	0.841765	4.24356	0	0.834471	1
mmu-miR-450a-5p	0.885081	5.72883	0	0.835578	1
mmu-miR-195a-3p	-0.452724	1.13457	0	0.836634	1
mmu-miR-344b-3p	0.658012	2.81333	0	0.83812	1
mmu-miR-96-5p	-0.352525	1.58262	0	0.839893	1
chr14_14933	0.526394	-2.24078	0	0.840028	1
mmu-miR-487b-5p	0.431571	-0.214414	0	0.84061	1
mmu-miR-466j	0.534244	1.86531	0	0.84097	1
mmu-miR-6951-5p	0.561434	0.61265	0	0.841129	1
mmu-miR-6935-5p	-0.468018	-0.668865	0	0.841738	1
mmu-miR-5615-3p	-0.395575	-1.85341	0	0.842137	1
mmu-miR-344i	-0.469336	-1.39553	0	0.842774	1
mmu-miR-7029-3p	-0.426695	-1.75159	0	0.844148	1
mmu-miR-465b-3p	-0.431271	-1.96999	0	0.844593	1
mmu-miR-465c-3p	-0.431271	-1.96999	0	0.844593	1
mmu-miR-465a-3p	-0.431271	-1.96999	0	0.844593	1
mmu-miR-3572-5p	0.377439	-1.58026	0	0.846617	1
mmu-miR-3079-5p	0.6772	-0.300823	0	0.847458	1
mmu-miR-1264-3p	-0.481391	0.88702	0	0.848972	1
mmu-miR-1187	0.507067	0.695509	0	0.849281	1
mmu-miR-338-3p	0.842438	11.0294	0	0.849482	1
mmu-miR-6958-3p	0.472528	1.78605e-05	0	0.849604	1
mmu-miR-671-3p	0.579768	1.12042	0	0.854742	1
mmu-miR-150-5p	0.754359	11.053	0	0.854747	1
mmu-miR-122-3p	-0.436488	-1.97142	0	0.854889	1
mmu-miR-6899-3p	0.499392	0.712105	0	0.858055	1
mmu-miR-143-5p	-0.376754	-0.924493	0	0.859197	1
mmu-miR-6900-3p	-0.412041	-2.00661	0	0.859346	1
mmu-miR-3083-3p	-0.411303	-0.526103	0	0.859616	1
mmu-miR-879-3p	-0.747834	4.2042	0	0.860043	1
mmu-miR-664-5p	0.563875	1.27125	0	0.861263	1
mmu-miR-3076-3p	0.397418	-0.135907	0	0.861303	1
mmu-miR-491-3p	-0.559176	0.803295	0	0.861617	1
mmu-miR-7066-5p	-0.339578	-0.215139	0	0.862441	1
mmu-miR-669l-3p	-0.47665	-0.283766	0	0.863539	1
mmu-miR-7000-3p	0.397486	-1.82503	0	0.864281	1
mmu-miR-1843a-5p	0.870717	6.07053	0	0.865501	1
mmu-miR-329-5p	0.610894	2.76447	0	0.865946	1
mmu-miR-1941-3p	0.393531	-1.3662	0	0.866284	1
mmu-miR-7049-5p	0.360431	-1.66802	0	0.866672	1
mmu-let-7e-3p	-0.602412	2.07829	0	0.866865	1
mmu-miR-1981-3p	0.405605	-0.752727	0	0.867016	1
mmu-miR-7659-5p	-0.415524	-2.43083	0	0.867331	1
mmu-miR-760-5p	-0.66425	2.09429	0	0.867826	1
mmu-miR-499-3p	0.370559	-0.819592	0	0.869095	1
mmu-miR-1231-5p	0.36354	-1.72006	0	0.869889	1
mmu-miR-1895	-0.717191	3.16373	0	0.870006	1
mmu-miR-1930-5p	0.495448	-1.89171	0	0.870998	1
mmu-miR-7240-5p	0.338481	-1.39821	0	0.871823	1
mmu-miR-6976-5p	-0.357893	-2.14615	0	0.872113	1
mmu-miR-206-3p	-0.43086	5.78947	0	0.872334	1
mmu-miR-6945-3p	0.37035	-1.75726	0	0.87276	1
mmu-miR-28b	0.448454	-1.11886	0	0.873716	1
mmu-miR-200b-3p	0.265937	4.08574	0	0.873916	1
mmu-miR-7675-3p	0.417062	-1.93211	0	0.875475	1
mmu-miR-374c-5p	0.42451	0.0910179	0	0.878308	1
mmu-miR-7666-3p	0.294029	-1.52765	0	0.878415	1
mmu-miR-6236	-0.419851	0.733556	0	0.879769	1
mmu-miR-7024-5p	-0.343384	-0.654229	0	0.87987	1
mmu-miR-1934-3p	0.382483	-0.539881	0	0.880436	1
mmu-miR-3102-5p	-0.355041	-2.0609	0	0.880461	1
mmu-miR-6914-3p	0.346044	-0.568124	0	0.88196	1
mmu-miR-6970-5p	-0.335142	-2.05334	0	0.882701	1
mmu-miR-326-5p	-0.376231	-1.9323	0	0.882731	1
mmu-miR-7091-3p	-0.44388	-1.42726	0	0.884229	1
mmu-miR-3552	0.332975	-2.2361	0	0.88513	1
mmu-miR-7073-5p	-0.327396	-1.91498	0	0.885141	1
mmu-miR-3962	0.423876	-1.10774	0	0.885852	1
mmu-miR-7662-3p	0.40052	1.79498	0	0.88669	1
mmu-miR-1197-3p	-0.393298	-0.714855	0	0.886854	1
mmu-miR-1954	0.28886	-1.14441	0	0.888469	1
chr3_28795	0.424855	-0.143636	0	0.888516	1
mmu-miR-6946-5p	0.29196	-1.08604	0	0.888747	1
chr5_33756	-0.546359	-0.0444748	0	0.889059	1
mmu-miR-3083-5p	-0.310461	-0.838407	0	0.890097	1
mmu-miR-5132-5p	0.481819	0.117268	0	0.890168	1
mmu-miR-466m-3p	0.420164	0.563025	0	0.890397	1
mmu-miR-7668-3p	-0.308336	-1.19056	0	0.891637	1
mmu-miR-146b-3p	0.438201	0.145982	0	0.892511	1
mmu-miR-5130	-0.452847	-1.81228	0	0.892806	1
mmu-miR-219a-5p	0.717668	8.17077	0	0.895004	1
mmu-miR-331-5p	-0.686076	1.89069	0	0.89501	1
mmu-miR-5132-3p	0.38055	-1.54679	0	0.898255	1
mmu-miR-6935-3p	0.307832	-1.92238	0	0.898485	1
mmu-miR-344-3p	-0.749897	7.27593	0	0.899259	1
mmu-miR-1224-3p	0.323253	-0.478612	0	0.899991	1
mmu-miR-3470a	0.572621	2.10403	0	0.899997	1
mmu-miR-330-3p	0.698759	4.95669	0	0.901649	1
chr5_34637	0.290177	-1.93102	0	0.903508	1
mmu-miR-5114	0.394477	-1.19549	0	0.905062	1
mmu-miR-6238	0.504921	3.12645	0	0.906715	1
mmu-miR-292a-3p	-0.273681	-2.34448	0	0.907548	1
mmu-miR-6996-5p	0.30466	-0.48955	0	0.908196	1
mmu-miR-5619-5p	0.271992	-1.69499	0	0.909185	1
mmu-miR-504-5p	-0.323457	-1.43823	0	0.911002	1
mmu-miR-3473h-5p	0.3661	-1.47686	0	0.911317	1
mmu-miR-410-3p	-0.635284	5.34987	0	0.911787	1
mmu-miR-3094-5p	0.252603	-1.11282	0	0.912001	1
mmu-miR-7084-5p	0.307631	-1.68644	0	0.912883	1
mmu-miR-27a-3p	0.82402	12.2856	0	0.913348	1
mmu-miR-764-5p	-0.43105	1.76748	0	0.914399	1
mmu-miR-6985-3p	0.297164	0.32664	0	0.914619	1
chr17_19454	-0.284474	-0.835342	0	0.914829	1
mmu-miR-185-3p	0.524519	2.21402	0	0.917298	1
mmu-miR-7052-5p	0.256166	-0.928194	0	0.917733	1
mmu-miR-27b-5p	-0.57092	2.16261	0	0.919167	1
mmu-miR-598-5p	-0.23093	-1.08032	0	0.919365	1
mmu-miR-7083-5p	-0.285251	-0.208775	0	0.920879	1
mmu-miR-409-5p	-0.345829	2.1601	0	0.922125	1
mmu-miR-1983	-0.814238	8.08935	0	0.922147	1
chr17_20356	0.202096	-1.47319	0	0.9234	1
mmu-miR-1194	0.491767	1.19497	0	0.923759	1
mmu-miR-29c-3p	0.868318	10.1022	0	0.92461	1
mmu-miR-7658-5p	-0.500895	0.692207	0	0.924697	1
chr2_25687	0.28413	-1.57129	0	0.925518	1
chr9_44662	-0.418569	1.36136	0	0.926117	1
mmu-miR-12191-3p	-0.21334	-1.6136	0	0.926528	1
mmu-miR-24-3p	0.864926	13.5325	0	0.926647	1
mmu-miR-879-5p	-0.693177	5.57292	0	0.927619	1
mmu-miR-7021-5p	-0.21695	-1.10141	0	0.927885	1
mmu-miR-379-3p	-0.659733	4.46196	0	0.930628	1
mmu-miR-7115-3p	-0.317037	-2.27477	0	0.930708	1
mmu-miR-673-5p	-0.541574	3.46638	0	0.933141	1
mmu-miR-669k-5p	-0.28215	1.01162	0	0.933271	1
mmu-miR-495-3p	-0.656214	6.18349	0	0.933469	1
mmu-miR-129-5p	0.715668	8.16835	0	0.933696	1
mmu-miR-3068-3p	0.538095	2.22695	0	0.933735	1
mmu-miR-494-5p	-0.200109	-2.01288	0	0.933768	1
mmu-miR-6239	-0.461036	1.29701	0	0.934324	1
mmu-miR-205-5p	-0.248542	1.72691	0	0.934922	1
mmu-miR-106a-5p	-0.640553	2.58495	0	0.935147	1
mmu-miR-466n-3p	-0.341625	0.805981	0	0.935181	1
mmu-let-7d-3p	0.756298	8.83074	0	0.935378	1
mmu-miR-3102-3p	0.27346	2.3788	0	0.93615	1
mmu-miR-350-5p	0.614192	2.77732	0	0.936215	1
mmu-miR-668-5p	0.173122	-0.259601	0	0.936291	1
mmu-miR-410-5p	-0.173991	1.22121	0	0.937273	1
mmu-miR-31-3p	0.400424	3.15452	0	0.937701	1
mmu-miR-540-5p	-0.623154	5.27259	0	0.938084	1
mmu-miR-485-3p	-0.51221	3.42333	0	0.938282	1
mmu-miR-12184-5p	0.224493	-2.2043	0	0.938351	1
mmu-miR-3963	-0.341644	-0.276657	0	0.938526	1
mmu-miR-301a-3p	-0.879325	9.72111	0	0.93886	1
mmu-miR-411-5p	-0.723266	9.64259	0	0.939033	1
mmu-miR-1249-5p	0.442579	2.10157	0	0.93946	1
mmu-miR-1943-5p	-0.311647	0.565189	0	0.940088	1
chr15_16817	0.2861	-1.31557	0	0.940727	1
mmu-miR-6997-5p	0.197826	-1.57742	0	0.940937	1
mmu-miR-5134-3p	-0.217817	-0.874313	0	0.941161	1
mmu-miR-6919-5p	0.169062	-1.60993	0	0.941333	1
mmu-miR-3072-3p	-0.622124	3.05493	0	0.941466	1
mmu-miR-3085-3p	-0.217632	-1.45577	0	0.941478	1
mmu-miR-200a-3p	0.121235	3.87703	0	0.941798	1
mmu-miR-92b-3p	-0.61693	10.5236	0	0.942501	1
mmu-miR-540-3p	-0.671144	4.18835	0	0.943103	1
mmu-miR-493-5p	-0.578482	2.35933	0	0.943187	1
mmu-miR-1a-3p	0.608181	5.3291	0	0.943572	1
mmu-miR-1193-5p	-0.254579	-0.61211	0	0.944467	1
mmu-miR-1a-1-5p	-0.206115	-2.10469	0	0.944713	1
mmu-miR-7219-3p	0.574993	0.868691	0	0.945092	1
mmu-miR-7061-5p	-0.152386	-1.80745	0	0.94527	1
mmu-miR-7030-3p	-0.203405	-1.70421	0	0.945334	1
mmu-miR-344g-3p	-0.198052	-0.938004	0	0.946333	1
mmu-miR-344d-3-5p	-0.20186	-1.97359	0	0.946362	1
mmu-miR-191-5p	0.879081	13.2498	0	0.946387	1
mmu-miR-758-5p	0.176571	-1.70778	0	0.94691	1
mmu-miR-7052-3p	-0.223505	-1.66106	0	0.947268	1
mmu-miR-3093-3p	0.512157	3.20917	0	0.947516	1
mmu-miR-802-5p	-0.168562	-0.497854	0	0.949935	1
mmu-miR-3473g	0.256949	0.100705	0	0.950919	1
mmu-miR-382-3p	-0.574931	4.78499	0	0.951182	1
mmu-miR-3060-3p	-0.171805	-8.31273e-05	0	0.951418	1
chr4_31798	0.625614	3.06477	0	0.951748	1
mmu-miR-5627-5p	-0.132382	-2.2348	0	0.952241	1
mmu-miR-5122	0.126832	-1.70864	0	0.952541	1
mmu-miR-935	0.17775	0.926706	0	0.9538	1
mmu-miR-873a-3p	-0.141937	0.355502	0	0.953888	1
mmu-miR-133a-3p	0.548121	6.47505	0	0.954744	1
chr8_44407	0.149587	-1.66994	0	0.955172	1
mmu-miR-3070-3p	0.154881	-0.781711	0	0.955864	1
mmu-miR-429-3p	0.0996091	6.00851	0	0.955922	1
mmu-miR-6769b-3p	-0.160524	-0.0756454	0	0.956111	1
mmu-miR-9769-3p	0.15466	-1.48712	0	0.957154	1
mmu-miR-328-5p	-0.12013	-0.840191	0	0.957359	1
mmu-miR-377-3p	-0.638307	6.55019	0	0.957895	1
chr11_7315	0.212374	-0.691619	0	0.957917	1
mmu-miR-344c-3p	-0.703226	5.4149	0	0.957985	1
mmu-miR-503-3p	0.573452	2.96516	0	0.959425	1
mmu-miR-3087-3p	0.427219	2.19595	0	0.960091	1
mmu-miR-6900-5p	-0.110952	-1.36672	0	0.960566	1
mmu-miR-8112	0.385542	1.87612	0	0.961086	1
mmu-miR-342-3p	0.793008	11.1517	0	0.961099	1
mmu-miR-8111	0.127171	-1.18049	0	0.961696	1
mmu-miR-3059-3p	-0.109026	0.246489	0	0.961912	1
mmu-miR-7017-5p	0.178674	-1.08177	0	0.962045	1
mmu-miR-551b-3p	-0.668898	9.04316	0	0.962275	1
mmu-miR-7669-3p	0.164967	-0.213476	0	0.96271	1
mmu-miR-670-5p	-0.501593	1.94596	0	0.9631	1
mmu-let-7b-3p	-0.492079	4.27193	0	0.964121	1
chr10_4182	-0.131514	-1.38495	0	0.964149	1
mmu-let-7b-5p	-0.689259	14.9716	0	0.96457	1
mmu-miR-7013-5p	-0.20166	-0.249035	0	0.965095	1
mmu-miR-500-5p	-0.539575	1.93648	0	0.966001	1
chr7_39362	0.241403	0.832436	0	0.966272	1
mmu-miR-381-3p	-0.60714	7.89112	0	0.966308	1
mmu-miR-3064-3p	0.283764	-0.253402	0	0.966343	1
mmu-miR-6402	-0.269442	-1.9104	0	0.966412	1
mmu-miR-133a-5p	0.0987703	-2.03633	0	0.966456	1
mmu-miR-3101-5p	0.393001	0.826776	0	0.966918	1
mmu-miR-497b	0.0866198	-1.90044	0	0.967152	1
mmu-miR-3092-3p	-0.0909683	-1.97228	0	0.967624	1
mmu-miR-7033-5p	-0.201153	0.647976	0	0.969336	1
mmu-miR-138-2-3p	-0.162038	1.9578	0	0.970571	1
mmu-miR-26a-1-3p	-0.0899068	-1.55788	0	0.970755	1
mmu-miR-6959-5p	0.0794121	-1.17558	0	0.970798	1
chr3_29611	0.19215	2.83008	0	0.97094	1
mmu-miR-7063-5p	0.101135	-1.11136	0	0.97103	1
mmu-miR-136-5p	-0.607402	11.3094	0	0.971135	1
mmu-miR-497a-3p	-0.516972	5.69116	0	0.971238	1
mmu-miR-5107-5p	0.182652	-2.12062	0	0.971676	1
mmu-miR-23b-5p	-0.388801	2.75911	0	0.971753	1
mmu-miR-574-5p	-0.711332	6.80012	0	0.97182	1
mmu-miR-337-5p	-0.617406	6.22892	0	0.972307	1
mmu-miR-182-5p	0.0801156	4.59376	0	0.972626	1
chr13_13000	-0.100761	-1.8104	0	0.972687	1
mmu-miR-6915-3p	-0.155216	1.06865	0	0.973359	1
chr5_34087	0.140011	-2.03435	0	0.973508	1
mmu-miR-1945	0.0863502	-0.0416403	0	0.973632	1
mmu-miR-3113-5p	-0.0994907	-0.203608	0	0.973784	1
mmu-miR-329-3p	-0.64565	6.05345	0	0.974277	1
mmu-miR-3057-5p	-0.460854	1.90998	0	0.974986	1
mmu-miR-6967-3p	0.183876	-0.205794	0	0.975276	1
mmu-miR-669b-3p	0.18383	0.455808	0	0.975568	1
mmu-miR-5624-3p	0.32323	-0.686763	0	0.975812	1
mmu-miR-802-3p	0.0683206	-0.864711	0	0.976061	1
mmu-let-7k	-0.500183	2.69383	0	0.976377	1
mmu-miR-3082-5p	0.0750039	-0.580324	0	0.976425	1
mmu-miR-3547-3p	0.276785	3.11212	0	0.976705	1
mmu-miR-330-5p	0.691752	8.08244	0	0.976792	1
mmu-miR-6980-5p	0.0934774	-1.71884	0	0.977057	1
mmu-miR-29b-1-5p	-0.694646	4.31561	0	0.977259	1
chr11_6533	0.258666	0.603825	0	0.977343	1
mmu-miR-1264-5p	0.0877099	2.92618	0	0.978571	1
mmu-miR-132-3p	0.492732	9.85831	0	0.978618	1
mmu-let-7i-3p	0.816857	10.2369	0	0.978683	1
mmu-miR-148a-3p	-0.777854	5.53117	0	0.978699	1
mmu-miR-23a-3p	0.78451	11.8021	0	0.978867	1
mmu-miR-666-3p	0.634858	6.30955	0	0.979822	1
mmu-miR-466m-5p	0.526148	3.27703	0	0.980235	1
mmu-miR-193a-5p	-0.295682	2.2945	0	0.980447	1
mmu-miR-153-3p	-0.578257	10.8005	0	0.980456	1
chr5_36339	0.0563838	-1.34789	0	0.980595	1
mmu-miR-7679-3p	-0.0820926	-0.935914	0	0.980676	1
mmu-miR-7687-3p	-0.22769	1.00246	0	0.981056	1
mmu-miR-190a-3p	0.742409	6.58698	0	0.981109	1
mmu-miR-496a-5p	-0.170952	1.44658	0	0.981156	1
mmu-miR-544-5p	-0.0865079	1.88913	0	0.981215	1
mmu-miR-669m-5p	0.51345	3.27315	0	0.981887	1
mmu-miR-8114	0.678719	3.88658	0	0.981935	1
mmu-miR-1843b-3p	0.693635	6.34114	0	0.982697	1
mmu-miR-490-3p	0.334338	3.51395	0	0.982757	1
chr4_31665	0.0617447	-0.705992	0	0.983116	1
mmu-miR-7070-3p	0.113499	0.720842	0	0.983201	1
mmu-miR-1197-5p	-0.0599904	-1.83142	0	0.983375	1
mmu-miR-23a-5p	-0.306443	1.5449	0	0.983516	1
mmu-miR-874-5p	0.653054	4.72184	0	0.983702	1
mmu-miR-7051-5p	0.062963	-1.85544	0	0.983774	1
mmu-miR-7032-3p	0.068107	-1.3884	0	0.983802	1
mmu-miR-323-5p	0.556964	5.3863	0	0.983867	1
mmu-miR-6934-5p	0.21439	0.457623	0	0.984073	1
mmu-miR-21b	0.107948	-1.05989	0	0.984121	1
mmu-miR-190a-5p	0.780995	9.72181	0	0.984403	1
mmu-miR-7062-5p	-0.0553241	-2.317	0	0.984514	1
mmu-miR-20b-5p	-0.592946	3.99903	0	0.984946	1
mmu-miR-6995-3p	-0.0503761	-2.27372	0	0.985081	1
mmu-miR-363-3p	-0.512885	2.58098	0	0.985216	1
mmu-miR-145b	0.0549852	0.88045	0	0.985367	1
mmu-miR-101a-5p	-0.652298	4.84203	0	0.985486	1
mmu-miR-7a-5p	-0.697672	12.0647	0	0.985615	1
mmu-miR-133b-3p	0.319997	5.87988	0	0.985851	1
mmu-miR-652-5p	0.507333	3.08715	0	0.986005	1
chr7_41362	-0.0458406	0.773585	0	0.986007	1
mmu-miR-6936-3p	-0.103249	0.215079	0	0.986312	1
mmu-miR-425-3p	0.665447	6.19082	0	0.986606	1
mmu-miR-3084-3p	0.61438	3.72724	0	0.986635	1
mmu-miR-145a-5p	-0.344932	9.86985	0	0.986652	1
mmu-miR-7212-5p	0.0540675	-1.54648	0	0.986799	1
mmu-miR-107-5p	-0.131244	1.53016	0	0.987002	1
mmu-miR-365-2-5p	-0.0449134	-0.875301	0	0.987016	1
mmu-miR-1298-3p	0.0403501	0.579715	0	0.987478	1
mmu-miR-1291	0.0410625	-1.72018	0	0.987507	1
mmu-miR-346-5p	-0.115188	2.87339	0	0.987533	1
mmu-miR-183-5p	-0.0341495	4.4483	0	0.98764	1
chr18_21219	0.0400271	-1.87948	0	0.987662	1
chr18_22040	0.0400271	-1.87948	0	0.987662	1
mmu-miR-542-5p	0.743664	6.48703	0	0.987894	1
mmu-miR-5123	0.321438	1.61516	0	0.987968	1
mmu-miR-450a-1-3p	0.279298	1.40296	0	0.988165	1
mmu-miR-505-3p	0.368734	3.09168	0	0.988417	1
mmu-miR-184-3p	-0.187598	2.18777	0	0.988761	1
mmu-miR-16-1-3p	0.441166	2.14673	0	0.988989	1
mmu-miR-1934-5p	0.591963	3.36012	0	0.989198	1
mmu-miR-411-3p	-0.559815	6.1228	0	0.989497	1
mmu-miR-3097-5p	0.0530105	0.435833	0	0.989582	1
mmu-miR-222-5p	-0.152368	2.15481	0	0.98978	1
mmu-miR-24-2-5p	0.634107	6.32588	0	0.989793	1
mmu-miR-669c-3p	-0.037312	-0.292677	0	0.98994	1
mmu-miR-3059-5p	0.426762	4.23121	0	0.990145	1
mmu-miR-6933-5p	-0.111231	-1.01018	0	0.990158	1
mmu-miR-6988-3p	0.465418	3.11826	0	0.990214	1
mmu-miR-6516-5p	0.0719009	0.916972	0	0.990371	1
mmu-miR-379-5p	-0.616024	9.85142	0	0.990373	1
mmu-miR-7093-3p	-0.0381207	-1.24841	0	0.990563	1
mmu-miR-369-3p	-0.447987	7.60234	0	0.990628	1
mmu-miR-3069-5p	0.1035	1.1998	0	0.990631	1
mmu-miR-3470b	0.176216	2.21479	0	0.9908	1
mmu-miR-3106-5p	-0.503586	5.47656	0	0.990996	1
mmu-miR-12194-3p	0.0356746	0.934235	0	0.99111	1
mmu-miR-770-5p	0.594614	7.59248	0	0.991299	1
mmu-miR-1224-5p	0.224307	4.88485	0	0.991554	1
mmu-miR-693-3p	-0.0231201	-2.167	0	0.991781	1
mmu-miR-6911-5p	0.0254603	-2.1415	0	0.991838	1
mmu-miR-128-3p	0.541179	9.60932	0	0.992003	1
mmu-miR-6931-3p	-0.029413	-2.03947	0	0.992177	1
mmu-miR-7671-3p	0.0458567	-2.27808	0	0.992349	1
mmu-miR-434-3p	-0.484255	8.13638	0	0.992633	1
mmu-miR-363-5p	0.0237393	-2.01826	0	0.992826	1
mmu-miR-376a-3p	-0.542116	9.97714	0	0.992882	1
mmu-miR-365-3p	0.581839	8.07508	0	0.992977	1
mmu-miR-495-5p	-0.182382	2.95877	0	0.993029	1
mmu-miR-7688-5p	0.0931981	1.21429	0	0.993124	1
mmu-miR-200b-5p	0.0197694	-2.4326	0	0.99324	1
mmu-miR-434-5p	-0.495823	6.14998	0	0.993724	1
mmu-miR-181b-1-3p	-0.369872	2.18698	0	0.9938	1
mmu-miR-18b-5p	-0.243509	1.47544	0	0.994137	1
mmu-miR-377-5p	-0.018671	0.222434	0	0.994252	1
mmu-miR-467h	0.136795	0.365336	0	0.994425	1
mmu-miR-143-3p	-0.30501	12.89	0	0.994504	1
mmu-miR-370-5p	-0.0564613	1.8236	0	0.99491	1
mmu-miR-5103	0.0982227	-0.0982962	0	0.994988	1
mmu-miR-497a-5p	-0.492346	9.41732	0	0.995026	1
mmu-miR-211-5p	0.116867	6.91057	0	0.995048	1
mmu-miR-5129-3p	0.0139019	-0.207227	0	0.995238	1
mmu-miR-7075-3p	0.170291	2.98545	0	0.995704	1
mmu-miR-125a-5p	-0.408579	6.32919	0	0.995764	1
mmu-miR-15a-5p	0.75991	12.7666	0	0.995795	1
mmu-miR-1191a	0.647013	5.05166	0	0.995801	1
mmu-miR-1927	-0.0114879	-1.2604	0	0.995858	1
mmu-miR-1929-5p	0.0163594	-0.507341	0	0.995898	1
mmu-miR-142a-3p	0.668363	10.6845	0	0.996105	1
mmu-miR-22-5p	0.705914	7.14732	0	0.996255	1
mmu-miR-34a-3p	-0.570469	3.82714	0	0.996382	1
mmu-miR-20b-3p	-0.0934661	1.4279	0	0.996431	1
mmu-miR-3074-1-3p	-0.337905	2.12471	0	0.996491	1
mmu-miR-466f-5p	0.0930103	1.82752	0	0.996558	1
mmu-miR-126a-3p	0.302468	12.7936	0	0.996706	1
mmu-miR-26b-5p	0.712877	12.5318	0	0.996719	1
mmu-miR-24-1-5p	0.115925	2.8134	0	0.99676	1
mmu-miR-221-5p	0.117201	2.69066	0	0.996775	1
mmu-miR-702-3p	0.0507273	1.20672	0	0.99688	1
mmu-miR-466f	0.0818283	1.84953	0	0.997042	1
mmu-miR-3066-5p	-0.16683	2.18667	0	0.997138	1
mmu-miR-667-3p	0.19503	5.79732	0	0.997179	1
mmu-miR-337-3p	-0.446605	5.63079	0	0.997359	1
mmu-miR-29c-5p	0.601556	5.61214	0	0.997535	1
mmu-miR-505-5p	0.444555	4.97941	0	0.997575	1
chr14_14026	-0.00803882	-1.77075	0	0.997598	1
mmu-miR-541-5p	-0.522793	9.1902	0	0.997655	1
mmu-miR-221-3p	0.549796	5.81994	0	0.997673	1
mmu-miR-1964-5p	0.14409	1.42895	0	0.997706	1
mmu-miR-669p-3p	-0.01656	0.330467	0	0.997753	1
mmu-miR-7689-3p	0.316614	5.13678	0	0.997936	1
mmu-miR-3097-3p	-0.0417212	1.85793	0	0.997993	1
mmu-miR-151-3p	-0.291444	3.43828	0	0.998036	1
mmu-miR-3535	0.313378	3.15595	0	0.998135	1
mmu-miR-3102-3p.2-3p	-0.0470061	3.56701	0	0.998205	1
mmu-miR-181a-1-3p	-0.626885	8.48498	0	0.998475	1
mmu-miR-758-3p	-0.249127	3.8148	0	0.99848	1
mmu-miR-203-3p	0.69868	6.53673	0	0.9987	1
mmu-miR-3061-3p	0.0583209	1.56895	0	0.998748	1
mmu-miR-423-5p	0.55759	7.00369	0	0.998834	1
mmu-miR-3473a	-0.299231	3.23934	0	0.998834	1
mmu-miR-1839-5p	0.736293	8.56421	0	0.998853	1
mmu-miR-99b-3p	-0.459	6.08678	0	0.998878	1
mmu-miR-19b-1-5p	-0.491326	3.87293	0	0.998893	1
mmu-miR-134-3p	-0.286795	4.3765	0	0.998961	1
mmu-miR-126a-5p	0.240552	9.63044	0	0.999043	1
mmu-miR-210-3p	-0.73428	6.79974	0	0.999059	1
mmu-miR-3079-3p	0.11142	-0.145275	0	0.999062	1
mmu-miR-466i-3p	0.319475	3.30384	0	0.999078	1
mmu-miR-873a-5p	-0.233328	5.27876	0	0.999112	1
mmu-miR-412-3p	-0.15219	3.24461	0	0.999222	1
mmu-miR-3064-5p	0.220811	2.15445	0	0.999256	1
mmu-miR-154-5p	-0.416546	5.90349	0	0.999276	1
mmu-miR-92a-3p	-0.536223	10.8367	0	0.999319	1
mmu-miR-137-3p	-0.379117	11.044	0	0.999343	1
mmu-miR-18a-3p	-0.313002	1.98648	0	0.999373	1
mmu-miR-361-3p	0.478697	4.96776	0	0.999387	1
mmu-miR-195a-5p	-0.409028	9.53735	0	0.999392	1
mmu-miR-1249-3p	0.460706	8.0741	0	0.999415	1
mmu-let-7e-5p	-0.375902	12.5906	0	0.999467	1
mmu-miR-190b-5p	-0.204903	3.1163	0	0.999476	1
mmu-miR-339-5p	0.680789	7.49135	0	0.99948	1
mmu-miR-300-3p	-0.374483	8.75429	0	0.99948	1
mmu-miR-185-5p	0.616829	9.35637	0	0.999486	1
mmu-miR-1982-3p	0.256336	2.18308	0	0.999522	1
mmu-miR-709	-0.0285834	3.00198	0	0.999529	1
mmu-miR-665-3p	-0.266153	4.60565	0	0.999543	1
mmu-miR-19a-5p	-0.263583	2.46137	0	0.999552	1
mmu-miR-582-3p	-0.250253	3.21008	0	0.999562	1
mmu-miR-5100	-0.260584	3.04366	0	0.999575	1
mmu-miR-669e-5p	-0.215705	3.57108	0	0.999584	1
mmu-miR-147-3p	-0.0681004	2.03699	0	0.999591	1
mmu-miR-467c-3p	-0.0808435	2.3123	0	0.999599	1
mmu-miR-136-3p	-0.287006	7.09859	0	0.999617	1
mmu-miR-1955-5p	-0.0923976	2.14996	0	0.999668	1
mmu-miR-29b-2-5p	0.439237	5.21761	0	0.999699	1
mmu-miR-26a-2-3p	-0.0407906	1.62214	0	0.999707	1
mmu-miR-30c-1-3p	0.316643	4.76202	0	0.999715	1
mmu-miR-31-5p	0.413425	6.85579	0	0.999736	1
mmu-miR-3084-5p	0.355719	3.20703	0	0.999807	1
mmu-miR-378a-5p	-0.152143	2.70048	0	0.999814	1
mmu-miR-376a-5p	-0.10935	4.65302	0	0.99982	1
mmu-miR-1b-3p	0.109842	2.25396	0	0.999829	1
mmu-miR-322-5p	0.665838	11.8362	0	0.99983	1
mmu-miR-300-5p	0.257491	5.99589	0	0.99983	1
mmu-miR-155-5p	-0.419235	6.28126	0	0.999834	1
mmu-miR-412-5p	0.20581	5.33667	0	0.999836	1
mmu-miR-670-3p	-0.229516	5.54247	0	0.999852	1
mmu-miR-362-3p	0.350827	5.34443	0	0.99987	1
mmu-miR-140-3p	0.622106	8.64129	0	0.999875	1
mmu-miR-125b-5p	-0.487027	9.69347	0	0.999877	1
mmu-miR-30b-3p	0.327851	4.05403	0	0.99988	1
mmu-miR-701-3p	-0.0993315	1.5519	0	0.999886	1
mmu-miR-496a-3p	-0.255871	6.33286	0	0.99989	1
mmu-miR-544-3p	0.222899	5.41351	0	0.9999	1
mmu-miR-433-3p	0.324924	6.19253	0	0.999903	1
mmu-miR-467e-3p	-0.0301411	2.37584	0	0.999906	1
mmu-miR-485-5p	0.178137	5.66832	0	0.999911	1
mmu-miR-222-3p	0.387542	7.38874	0	0.999917	1
mmu-miR-193b-3p	-0.23946	5.76952	0	0.999921	1
mmu-miR-490-5p	-0.00329413	4.30323	0	0.999921	1
mmu-miR-323-3p	-0.140819	7.76493	0	0.999929	1
mmu-miR-28c	0.0629666	1.46526	0	0.999932	1
mmu-miR-1947-5p	-0.0480283	1.79808	0	0.999936	1
mmu-miR-22-3p	0.572058	12.3973	0	0.999938	1
mmu-miR-1968-5p	-0.00204622	2.21324	0	0.99994	1
mmu-miR-32-3p	-0.253115	3.35395	0	0.999944	1
mmu-miR-127-5p	-0.216	5.5335	0	0.999951	1
mmu-miR-450b-3p	0.497227	4.54693	0	0.99996	1
mmu-miR-378d	0.336036	3.55637	0	0.999964	1
mmu-miR-3968	0.299532	2.94206	0	0.999965	1
mmu-miR-433-5p	0.0674111	4.02734	0	0.999968	1
mmu-miR-30a-3p	0.486959	8.43528	0	0.999969	1
mmu-miR-582-5p	-0.239099	6.45796	0	0.999969	1
mmu-miR-668-3p	0.248921	7.612	0	0.99997	1
mmu-miR-130b-5p	-0.503145	5.04235	0	0.999972	1
mmu-miR-3473d	0.00452302	1.8522	0	0.999974	1
mmu-miR-16-5p	0.663667	14.1532	0	0.999976	1
mmu-miR-542-3p	0.494119	5.602	0	0.99998	1
mmu-miR-466k	0.0727567	2.81649	0	0.99998	1
mmu-miR-148b-5p	0.248361	4.40405	0	0.999981	1
mmu-miR-187-5p	0.266598	3.08333	0	0.999983	1
mmu-miR-877-5p	-0.371357	5.9674	0	0.999983	1
mmu-miR-700-3p	0.504054	6.39334	0	0.999983	1
mmu-miR-101b-3p	0.505915	9.59308	0	0.999986	1
chr14_14675	-0.353572	7.1962	0	0.999987	1
mmu-miR-146b-5p	0.540857	7.55625	0	0.999988	1
mmu-miR-124-3p	-0.158255	15.3579	0	0.999988	1
mmu-miR-466e-5p	-0.101274	3.211	0	0.99999	1
mmu-miR-484	0.522434	8.8549	0	0.99999	1
mmu-miR-369-5p	-0.261638	10.511	0	0.999991	1
mmu-miR-139-5p	0.434359	10.9325	0	0.999992	1
mmu-miR-666-5p	-0.00771561	4.85244	0	0.999992	1
mmu-miR-425-5p	0.666958	8.66328	0	0.999993	1
mmu-miR-6240	0.210157	5.3087	0	0.999993	1
mmu-miR-5099	-0.278428	6.3828	0	0.999993	1
mmu-miR-193a-3p	0.0968092	8.22011	0	0.999993	1
mmu-miR-297b-5p	0.0288954	2.84786	0	0.999993	1
mmu-miR-151-5p	-0.387475	11.5903	0	0.999994	1
mmu-miR-744-3p	0.485921	5.2598	0	0.999994	1
mmu-miR-3068-5p	0.587005	9.54799	0	0.999994	1
mmu-let-7c-5p	-0.404126	16.2426	0	0.999995	1
mmu-miR-297a-5p	-0.353442	5.00015	0	0.999995	1
mmu-miR-187-3p	0.439436	10.4468	0	0.999995	1
mmu-miR-669d-5p	0.0419826	3.44847	0	0.999995	1
mmu-miR-877-3p	0.0217932	3.33801	0	0.999996	1
mmu-miR-500-3p	0.391204	9.01948	0	0.999996	1
mmu-miR-382-5p	-0.193105	7.86262	0	0.999996	1
mmu-miR-466g	-0.0578924	3.31475	0	0.999996	1
mmu-miR-409-3p	0.0451634	7.2757	0	0.999997	1
mmu-miR-99a-3p	0.383715	6.77497	0	0.999997	1
mmu-let-7g-5p	0.590844	14.4814	0	0.999997	1
mmu-miR-181a-5p	0.588793	15.8301	0	0.999997	1
mmu-miR-7a-1-3p	-0.427543	7.33022	0	0.999997	1
mmu-miR-543-5p	0.0339184	5.91936	0	0.999997	1
mmu-miR-16-2-3p	-0.0532627	2.66044	0	0.999998	1
mmu-miR-669a-5p	0.298539	6.62532	0	0.999998	1
mmu-miR-669p-5p	0.298539	6.62532	0	0.999998	1
mmu-let-7i-5p	0.503247	14.8365	0	0.999998	1
mmu-miR-380-3p	0.146806	8.64312	0	0.999998	1
mmu-miR-466h-3p	0.165017	4.6355	0	0.999998	1
mmu-miR-139-3p	0.280999	7.7544	0	0.999998	1
mmu-miR-127-3p	0.0484992	11.7228	0	0.999998	1
mmu-miR-152-3p	0.529577	7.4898	0	0.999998	1
mmu-miR-466d-5p	0.170253	4.1639	0	0.999998	1
mmu-miR-466n-5p	0.170253	4.1639	0	0.999998	1
mmu-miR-297c-5p	0.4339	5.39443	0	0.999998	1
mmu-let-7d-5p	0.398239	14.0356	0	0.999999	1
mmu-miR-376b-5p	0.0560229	7.35553	0	0.999999	1
mmu-miR-101c	0.0847682	5.29668	0	0.999999	1
mmu-miR-33-3p	-0.0648446	3.51166	0	0.999999	1
mmu-miR-598-3p	-0.0308445	6.78047	0	0.999999	1
mmu-miR-669l-5p	-0.288048	5.45301	0	0.999999	1
mmu-miR-26a-5p	0.606625	15.1375	0	0.999999	1
mmu-miR-487b-3p	-0.0497807	8.90378	0	0.999999	1
mmu-miR-7b-5p	-0.184539	10.5097	0	0.999999	1
mmu-miR-93-3p	-0.403961	4.07286	0	0.999999	1
mmu-miR-744-5p	0.13112	8.8872	0	0.999999	1
mmu-miR-383-5p	0.150776	7.26092	0	1	1
mmu-miR-99b-5p	-0.305702	9.74915	0	1	1
mmu-miR-3074-5p	0.132026	3.68716	0	1	1
mmu-miR-3970	0.249734	4.49029	0	1	1
mmu-miR-322-3p	0.355351	6.83803	0	1	1
mmu-miR-466b-5p	0.0575793	4.14291	0	1	1
mmu-miR-466o-5p	0.0575793	4.14291	0	1	1
mmu-miR-33-5p	-0.22784	10.9147	0	1	1
mmu-miR-342-5p	0.362706	7.83746	0	1	1
mmu-miR-98-3p	0.0730949	3.72462	0	1	1
mmu-miR-669f-3p	-0.115506	4.21358	0	1	1
mmu-miR-103-3p	0.543634	11.5154	0	1	1
mmu-miR-674-5p	0.222357	9.40312	0	1	1
mmu-miR-700-5p	0.496996	7.04383	0	1	1
mmu-miR-466a-5p	0.080881	4.15099	0	1	1
mmu-miR-101a-3p	-0.279144	10.2683	0	1	1
mmu-let-7f-2-3p	0.212314	5.20677	0	1	1
mmu-miR-341-3p	-0.0123698	9.47157	0	1	1
mmu-miR-1306-5p	-0.0997141	4.50845	0	1	1
mmu-miR-181c-5p	-0.302672	11.0682	0	1	1
mmu-miR-297a-3p	0.0115074	3.71001	0	1	1
mmu-miR-297c-3p	0.0115074	3.71001	0	1	1
mmu-miR-297b-3p	0.0115074	3.71001	0	1	1
mmu-miR-345-3p	0.127478	4.03197	0	1	1
mmu-miR-669f-5p	0.27821	4.97766	0	1	1
mmu-miR-223-5p	0.0178353	0.450287	0	1	1
mmu-miR-770-3p	0.0573539	7.27119	0	1	1
mmu-miR-30a-5p	0.462098	11.2278	0	1	1
mmu-miR-511-3p	0.0200012	2.80929	0	1	1
mmu-let-7a-1-3p	-0.295162	8.48808	0	1	1
mmu-let-7c-2-3p	-0.295128	8.48801	0	1	1
mmu-miR-218-5p	-0.040497	11.4428	0	1	1
mmu-miR-98-5p	0.139974	11.4192	0	1	1
mmu-miR-27b-3p	0.381198	11.6773	0	1	1
mmu-miR-188-3p	0.0865627	4.79285	0	1	1
mmu-miR-501-5p	0.368024	5.55984	0	1	1
mmu-miR-30d-3p	0.335363	5.82955	0	1	1
mmu-miR-760-3p	-0.0189762	6.48308	0	1	1
mmu-let-7f-5p	0.486046	15.2724	0	1	1
chr6_38156	-0.0874394	10.391	0	1	1
mmu-miR-669o-5p	0.283177	6.38101	0	1	1
mmu-miR-148b-3p	0.357773	7.1334	0	1	1
mmu-miR-351-5p	0.208155	8.1935	0	1	1
mmu-miR-17-5p	-0.269201	11.0535	0	1	1
mmu-miR-466f-3p	-0.0121129	3.86413	0	1	1
mmu-miR-194-5p	0.0563717	5.49891	0	1	1
mmu-miR-186-5p	0.389624	7.41147	0	1	1
mmu-miR-21a-5p	-0.425668	12.5232	0	1	1
mmu-miR-466i-5p	-0.0716889	6.32659	0	1	1
mmu-miR-20a-5p	-0.201808	11.4064	0	1	1
mmu-miR-652-3p	0.345925	10.4326	0	1	1
mmu-miR-874-3p	0.19541	5.96476	0	1	1
mmu-miR-32-5p	0.210704	9.77323	0	1	1
mmu-miR-423-3p	0.352075	9.18173	0	1	1
mmu-miR-1198-5p	0.00512603	4.37648	0	1	1
mmu-miR-106b-3p	0.258392	6.25542	0	1	1
mmu-miR-503-5p	0.262021	7.47789	0	1	1
mmu-miR-467a-3p	0.0240007	4.91918	0	1	1
mmu-miR-191-3p	-0.279396	6.83418	0	1	1
mmu-miR-467d-3p	0.0220638	4.91885	0	1	1
mmu-let-7g-3p	0.350273	6.08942	0	1	1
mmu-miR-25-3p	0.15695	9.23502	0	1	1
mmu-miR-511-5p	-0.000107876	0.352914	0	1	1
mmu-miR-19a-3p	-0.158312	7.28601	0	1	1
mmu-miR-188-5p	-0.305048	8.39409	0	1	1
mmu-miR-378b	-0.158099	5.06351	0	1	1
mmu-miR-466h-5p	-0.000363263	4.23959	0	1	1
mmu-miR-466p-5p	0.080122	4.50496	0	1	1
mmu-miR-574-3p	0.139622	6.87821	0	1	1
mmu-miR-18a-5p	-0.299364	9.86473	0	1	1
mmu-miR-331-3p	-0.191782	6.69241	0	1	1
mmu-miR-701-5p	-0.246897	4.61132	0	1	1
mmu-miR-671-5p	0.224036	8.42226	0	1	1
mmu-miR-186-3p	0.351426	6.02899	0	1	1
mmu-miR-340-5p	0.158993	10.187	0	1	1
mmu-miR-15b-5p	0.180385	9.85107	0	1	1
mmu-miR-15b-3p	0.0858394	6.01586	0	1	1
mmu-miR-1981-5p	-0.0962158	5.99813	0	1	1
mmu-miR-669a-3p	-0.016749	6.47796	0	1	1
mmu-miR-669o-3p	-0.016749	6.47796	0	1	1
mmu-miR-140-5p	0.439739	10.4016	0	1	1
mmu-miR-28a-3p	0.269157	5.97725	0	1	1
mmu-miR-107-3p	0.40591	9.5677	0	1	1
mmu-miR-362-5p	0.106026	5.78001	0	1	1
mmu-miR-320-3p	0.0665062	8.8208	0	1	1
mmu-miR-17-3p	0.269595	7.3783	0	1	1
mmu-miR-421-3p	-0.192118	5.8516	0	1	1
mmu-miR-30c-5p	0.341116	10.8023	0	1	1
mmu-miR-23b-3p	0.273419	11.1802	0	1	1
mmu-miR-674-3p	0.1885	6.44098	0	1	1
mmu-miR-30e-3p	0.277696	7.73761	0	1	1
mmu-miR-669c-5p	-0.0269884	7.63861	0	1	1
mmu-miR-130b-3p	-0.225755	7.46812	0	1	1
mmu-miR-93-5p	0.0616085	11.3747	0	1	1
mmu-miR-501-3p	0.321745	8.51282	0	1	1
mmu-miR-467c-5p	-0.0698318	6.2157	0	1	1
mmu-miR-872-3p	-0.113456	6.76339	0	1	1
mmu-miR-466c-5p	-0.152007	5.56314	0	1	1
mmu-miR-467d-5p	0.145534	5.86236	0	1	1
mmu-miR-466d-3p	0.021557	5.53888	0	1	1
mmu-miR-19b-3p	-0.0752407	9.72572	0	1	1
mmu-miR-30b-5p	0.383597	10.1104	0	1	1
mmu-miR-30d-5p	0.240004	8.48174	0	1	1
mmu-miR-669b-5p	-0.0535516	6.79324	0	1	1
mmu-miR-125b-2-3p	0.14647	7.639	0	1	1
mmu-miR-467e-5p	0.194425	7.85431	0	1	1
mmu-miR-106b-5p	-0.0526647	10.7661	0	1	1
mmu-miR-872-5p	-0.200534	9.6133	0	1	1
mmu-miR-30e-5p	0.33721	11.9824	0	1	1
mmu-miR-34a-5p	0.147273	10.6953	0	1	1
mmu-miR-532-3p	0.0502637	6.21994	0	1	1
mmu-miR-345-5p	0.0853144	7.27537	0	1	1
mmu-miR-532-5p	0.207304	11.1239	0	1	1
mmu-miR-466a-3p	-0.0898481	6.56696	0	1	1
mmu-miR-466c-3p	-0.0931208	6.56435	0	1	1
mmu-miR-466p-3p	-0.0931208	6.56435	0	1	1
mmu-miR-466e-3p	-0.0901391	6.56752	0	1	1
mmu-miR-466b-3p	-0.0655608	5.96213	0	1	1
mmu-miR-99a-5p	0.325428	12.5909	0	1	1
mmu-miR-374b-5p	0.0461278	8.07009	0	1	1
mmu-miR-467a-5p	-0.137452	8.14915	0	1	1
mmu-miR-467b-5p	-0.137452	8.14915	0	1	1
mmu-miR-223-3p	-0.00461153	7.43255	0	1	1
mmu-miR-28a-5p	-0.111719	8.34219	0	1	1
mmu-miR-378c	-0.131388	9.47545	0	1	1
mmu-miR-192-5p	-0.0134421	8.12072	0	1	1
mmu-miR-378a-3p	-0.199408	11.2805	0	1	1
mmu-miR-340-3p	0.070899	9.19553	0	1	1
mmu-let-7a-5p	0.0430197	15.5122	0	1	1
mmu-miR-350-3p	0.048964	8.03582	0	1	1
mmu-miR-181b-5p	-0.00306778	13.3263	0	1	1
mmu-miR-324-3p	0.0552073	8.55446	0	1	1
mmu-miR-324-5p	0.0516142	8.12594	0	1	1
mmu-miR-361-5p	0.0824706	8.31785	0	1	1
