# Supplementary material for: Mouse microglia express unique miRNA-mRNA networks to facilitate age-specific functions in the developing central nervous system
Source: Commun Biol. 2023 May 22;6:555. doi: 10.1038/s42003-023-04926-8 (PMC10203306; doi:10.1038/s42003-023-04926-8)
Supplement: Supplementary file 9 — Supplementary data 6 [file 42003_2023_4926_MOESM9_ESM.xlsx]

## Sheet: 8 Weeks-mRNA sex differences
Supplementary Data 6: Differentially expressed mRNAs between sexes within each age group (8 weeks, P15 , P6)
	ENSEMBL	ENTREZID	SYMBOL	GENENAME	logFC	AveExpr	t	P.Value	adj.P.Val	chromosome
1	ENSMUSG00000086503	213742	Xist	inactive X specific transcripts	-10.8392	3.77208	-19.2697	1.93552e-19	3.03103e-15	X
2	ENSMUSG00000056673	20592	Kdm5d	lysine (K)-specific demethylase 5D	10.7479	-0.250476	12.5576	3.44521e-14	2.6976e-10	Y
3	ENSMUSG00000068457	22290	Uty	ubiquitously transcribed tetratricopeptide repeat containing, Y-linked	9.28631	-0.549433	8.98294	1.50504e-10	7.85632e-07	Y
4	ENSMUSG00000085715	22097	Tsix	X (inactive)-specific transcript, opposite strand	-4.48526	-3.53245	-8.43993	6.17815e-10	2.41875e-06	X
5	ENSMUSG00000069045	26900	Ddx3y	DEAD box helicase 3, Y-linked	10.3057	1.04156	7.40002	1.04814e-08	3.28279e-05	Y
6	ENSMUSG00000069049	26908	Eif2s3y	eukaryotic translation initiation factor 2, subunit 3, structural gene Y-linked	10.4986	0.421953	6.67212	8.14103e-08	0.000212481	Y

## Sheet: P15-mRNA sex differences
	ENSEMBL	ENTREZID	SYMBOL	GENENAME	logFC	AveExpr	t	P.Value	adj.P.Val	chromosome
1	ENSMUSG00000086503	213742	Xist	inactive X specific transcripts	-9.98899	3.77208	-20.2611	4.38322e-20	6.86412e-16	X
2	ENSMUSG00000056673	20592	Kdm5d	lysine (K)-specific demethylase 5D	9.5233	-0.250476	10.9562	1.20469e-12	9.43274e-09	Y
3	ENSMUSG00000085715	22097	Tsix	X (inactive)-specific transcript, opposite strand	-4.90333	-3.53245	-9.47947	4.23752e-11	2.21199e-07	X
4	ENSMUSG00000068457	22290	Uty	ubiquitously transcribed tetratricopeptide repeat containing, Y-linked	8.76772	-0.549433	8.38691	7.14086e-10	2.79565e-06	Y
5	ENSMUSG00000069045	26900	Ddx3y	DEAD box helicase 3, Y-linked	9.26005	1.04156	6.64277	8.77492e-08	0.00027483	Y
6	ENSMUSG00000069049	26908	Eif2s3y	eukaryotic translation initiation factor 2, subunit 3, structural gene Y-linked	9.19023	0.421953	6.0161	5.31713e-07	0.00138777	Y

## Sheet: P6- mRNA sex differences
	ENSEMBL	ENTREZID	SYMBOL	GENENAME	logFC	AveExpr	t	P.Value	adj.P.Val	chromosome
1	ENSMUSG00000086503	213742	Xist	inactive X specific transcripts	-10.8213	3.77208	-17.5702	2.87996e-18	4.51001e-14	X
2	ENSMUSG00000056673	20592	Kdm5d	lysine (K)-specific demethylase 5D	10.4344	-0.250476	9.97018	1.26582e-11	9.91134e-08	Y
3	ENSMUSG00000085715	22097	Tsix	X (inactive)-specific transcript, opposite strand	-4.5836	-3.53245	-8.22788	1.08562e-09	5.66691e-06	X
4	ENSMUSG00000068457	22290	Uty	ubiquitously transcribed tetratricopeptide repeat containing, Y-linked	9.82877	-0.549433	7.85326	3.0082e-09	1.17771e-05	Y
5	ENSMUSG00000069045	26900	Ddx3y	DEAD box helicase 3, Y-linked	10.6196	1.04156	5.7899	1.03976e-06	0.00325652	Y
6	ENSMUSG00000069049	26908	Eif2s3y	eukaryotic translation initiation factor 2, subunit 3, structural gene Y-linked	10.7382	0.421953	5.59303	1.84977e-06	0.0048279	Y
