# Supplementary material for: Mouse microglia express unique miRNA-mRNA networks to facilitate age-specific functions in the developing central nervous system
Source: Commun Biol. 2023 May 22;6:555. doi: 10.1038/s42003-023-04926-8 (PMC10203306; doi:10.1038/s42003-023-04926-8)
Supplement: Supplementary file 10 — Supplementary data 7 [file 42003_2023_4926_MOESM10_ESM.xlsx]

## Sheet: Overview
Supplementary Data 7 - Source data underlying all charts/graphs
This worksheet contains all source data underlying graphs/charts in the manuscript
For the figures listed below, refer to the listed supplementary datasets
Fig 3b - Supplementary data 1
Figs 4a, 5a and 6a - Supplementary data 2
Figs 4b, 5b and 6b - Supplementary data 3
Figs 7a, 7b - Supplementary data 5

## Sheet: Fig 2a
	dim1	dim2
8W-F1-CD45	-0.923447	-0.744641
8W-F2-CD45	-1.406	-0.709545
8W-F3-CD45	-1.21902	-0.621644
8W-F4-CD45	-1.3968	-0.745915
8W-F5-CD45	-1.28911	-0.750272
8W-F6-CD45	-1.07038	-0.73106
8W-M1-CD45	-0.955936	-0.726148
8W-M2-CD45	-1.18189	-0.660643
8W-M3-CD45	-0.788154	-0.62754
8W-M4-CD45	-1.28288	-0.65938
8W-M5-CD45	-1.16433	-0.623392
8W-M6-CD45	-1.32356	-0.73759
P15-F1-CD45	-1.1622	0.187465
P15-F2-CD45	-0.812394	0.208205
P15-F3-CD45	-1.07913	0.212606
P15-F4-CD45	-1.33939	0.0779975
P15-F5-CD45	-1.05342	0.16657
P15-F6-CD45	-0.961973	0.171669
P15-M1-CD45	-0.647363	0.239251
P15-M2-CD45	-0.890719	0.164337
P15-M3-CD45	-1.02964	0.1254
P15-M4-CD45	-0.887385	0.138379
P15-M5-CD45	-1.44721	0.060175
P15-M6-CD45	-1.60989	-0.0364734
P6-F1-CD45	-0.642442	0.804623
P6-F2-CD45	-0.659092	0.828067
P6-F3-CD45	-0.872212	0.81595
P6-F5-CD45	-0.606231	0.722089
P6-M1-CD45	-1.04684	0.552003
P6-M2-CD45	-0.667797	0.712034
P6-M3-CD45	-0.72463	0.864134
P6-M4-CD45	-0.911122	0.860967
P6-M5-CD45	-1.21549	0.572769
P6-M6-CD45	-0.878047	0.585066
8W-F1-Bulk	1.01922	-0.959208
8W-F2-Bulk	1.08626	-0.897186
8W-F3-Bulk	0.981944	-0.923598
8W-F4-Bulk	1.28467	-0.965247
8W-F5-Bulk	1.14364	-0.971029
8W-F6-Bulk	1.00166	-0.960654
8W-M1-Bulk	1.18276	-0.861773
8W-M2-Bulk	1.14674	-0.859011
8W-M3-Bulk	1.10001	-0.877284
8W-M4-Bulk	1.22366	-0.906126
8W-M5-Bulk	1.12547	-0.897163
8W-M6-Bulk	0.998119	-0.909473
P15-F1-Bulk	0.991666	0.26824
P15-F2-Bulk	1.05642	0.240586
P15-F3-Bulk	0.99566	0.312038
P15-F4-Bulk	0.991339	0.117589
P15-F5-Bulk	1.01873	0.166644
P15-F6-Bulk	0.986108	0.13436
P15-M1-Bulk	0.993382	0.198792
P15-M2-Bulk	1.02828	0.130413
P15-M3-Bulk	1.02424	0.127158
P15-M4-Bulk	1.0153	0.0943984
P15-M5-Bulk	1.05076	0.0462505
P15-M6-Bulk	1.0743	0.0125039
P6-F1-Bulk	0.878883	0.872833
P6-F2-Bulk	0.852011	0.888539
P6-F3-Bulk	0.922915	0.960471
P6-F5-Bulk	1.15938	0.779005
P6-M1-Bulk	0.992915	0.72876
P6-M2-Bulk	0.99524	0.805873
P6-M3-Bulk	0.928077	0.882437
P6-M4-Bulk	0.876383	0.990102
P6-M5-Bulk	0.994789	0.819469
P6-M6-Bulk	1.0252	0.715777

## Sheet: Fig 2b
	dim1	dim2
8W-F1	-1.57809	-1.03364
8W-F2	-2.2567	0.437439
8W-F3	-2.09446	0.165893
8W-F4	-2.037	0.593003
8W-F5	-2.14513	0.181972
8W-F6	-1.63758	-0.375658
8W-M1	-1.68712	-0.276977
8W-M2	-2.00841	0.448131
8W-M3	-1.86558	0.292378
8W-M4	-2.12295	0.914505
8W-M5	-2.15739	0.480005
8W-M6	-1.93733	0.37741
P15-F1	0.114971	-0.795798
P15-F2	0.44006	-1.62184
P15-F3	0.387121	-1.03726
P15-F4	-0.419718	0.0213188
P15-F5	0.109386	-0.658171
P15-F6	0.161168	-0.687355
P15-M1	0.409822	-1.60484
P15-M2	0.241995	-0.757879
P15-M3	0.0582467	-0.443992
P15-M4	0.157284	-0.986694
P15-M5	-0.67794	0.604958
P15-M6	-0.908589	1.11107
P6-F1	2.57431	-0.0909795
P6-F2	2.58372	-0.165418
P6-F3	2.67178	0.325232
P6-F5	2.37386	0.12093
P6-M1	1.64736	1.25629
P6-M2	2.2853	0.257579
P6-M3	2.78027	0.151704
P6-M4	2.77498	0.426379
P6-M5	1.87747	1.63721
P6-M6	1.88489	0.733089

## Sheet: Fig 3a
	ID	logFC	AveExpr	t	P.Value	adj.P.Val
mmu-miR-223-3p	mmu-miR-223-3p	7.33179	7.43255	76.342	8.50595e-65	9.12688e-62
mmu-miR-142a-3p	mmu-miR-142a-3p	6.25936	10.6845	70.4738	1.3287e-62	7.12846e-60
mmu-miR-146a-5p	mmu-miR-146a-5p	5.7165	10.914	52.5704	1.31387e-54	4.69926e-52
mmu-miR-339-5p	mmu-miR-339-5p	3.72345	7.49135	48.4493	2.13388e-52	4.66758e-50
mmu-miR-142a-5p	mmu-miR-142a-5p	6.03559	7.74571	48.4344	2.17502e-52	4.66758e-50
mmu-miR-455-3p	mmu-miR-455-3p	3.50415	7.52788	46.8141	1.80355e-51	3.22534e-49
mmu-miR-339-3p	mmu-miR-339-3p	3.43175	7.01277	39.3853	7.79887e-47	1.19546e-44
mmu-miR-223-5p	mmu-miR-223-5p	7.03597	0.450287	35.3674	5.6058e-44	7.51877e-42
mmu-miR-342-3p	mmu-miR-342-3p	3.07656	11.1517	32.2918	1.38421e-41	1.65028e-39
mmu-miR-455-5p	mmu-miR-455-5p	3.56923	5.46046	31.7647	3.72859e-41	4.00078e-39
mmu-miR-6983-5p	mmu-miR-6983-5p	6.0034	-0.196587	31.3711	7.88799e-41	7.69438e-39
mmu-miR-511-5p	mmu-miR-511-5p	6.53814	0.352914	29.1256	6.68564e-39	5.97808e-37
mmu-miR-3473e	mmu-miR-3473e	4.20724	5.83026	28.4371	2.76752e-38	2.28084e-36
mmu-miR-511-3p	mmu-miR-511-3p	7.90052	2.80929	28.4023	2.97593e-38	2.28084e-36
mmu-miR-29a-3p	mmu-miR-29a-3p	2.33528	12.6294	28.3162	3.56238e-38	2.54829e-36
mmu-miR-425-5p	mmu-miR-425-5p	2.10237	8.66328	28.1835	4.7059e-38	3.15589e-36
mmu-miR-6983-3p	mmu-miR-6983-3p	7.53273	2.08284	27.9646	7.46351e-38	4.7108e-36
mmu-miR-219a-5p	mmu-miR-219a-5p	-3.59908	8.17077	-25.4032	2.0978e-35	1.25052e-33
mmu-miR-15a-5p	mmu-miR-15a-5p	2.20014	12.7666	24.8694	7.20621e-35	4.06961e-33
mmu-miR-17-3p	mmu-miR-17-3p	2.28773	7.3783	23.8242	8.60811e-34	4.61825e-32
mmu-miR-501-3p	mmu-miR-501-3p	2.0534	8.51282	23.1216	4.79174e-33	2.44835e-31
mmu-miR-191-5p	mmu-miR-191-5p	1.92123	13.2498	23.0369	5.90969e-33	2.88232e-31
mmu-miR-879-5p	mmu-miR-879-5p	-3.18275	5.57292	-22.8676	9.00493e-33	4.201e-31
mmu-miR-29a-5p	mmu-miR-29a-5p	2.28468	7.57163	22.3851	3.03106e-32	1.35514e-30
mmu-miR-16-5p	mmu-miR-16-5p	1.93811	14.1532	22.3267	3.51543e-32	1.50882e-30
mmu-miR-338-3p	mmu-miR-338-3p	-2.65067	11.0294	-22.2829	3.92914e-32	1.62153e-30
mmu-miR-342-5p	mmu-miR-342-5p	2.45878	7.83746	22.121	5.94e-32	2.3606e-30
mmu-miR-23a-3p	mmu-miR-23a-3p	2.21831	11.8021	21.6689	1.90715e-31	7.30846e-30
mmu-miR-3473b	mmu-miR-3473b	2.87253	6.66913	21.4018	3.8325e-31	1.41803e-29
mmu-miR-130b-3p	mmu-miR-130b-3p	2.25094	7.46812	21.1718	7.02789e-31	2.51364e-29
mmu-miR-7219-3p	mmu-miR-7219-3p	5.42652	0.868691	20.6611	2.7505e-30	9.52029e-29
mmu-miR-29b-1-5p	mmu-miR-29b-1-5p	3.51087	4.31561	20.4438	4.95212e-30	1.66051e-28
mmu-miR-146a-3p	mmu-miR-146a-3p	5.47227	1.54822	20.3213	6.9129e-30	2.24774e-28
chr3_29427	chr3_29427	5.04786	0.845853	20.2255	8.98269e-30	2.83483e-28
mmu-miR-138-5p	mmu-miR-138-5p	-2.60842	11.9356	-19.9287	2.03382e-29	6.23512e-28
mmu-miR-219a-2-3p	mmu-miR-219a-2-3p	-3.35704	9.84715	-19.846	2.55807e-29	7.62446e-28
mmu-miR-3079-3p	mmu-miR-3079-3p	5.30145	-0.145275	19.7886	3.00046e-29	8.70135e-28
mmu-miR-34b-5p	mmu-miR-34b-5p	-3.17	7.72503	-19.3366	1.06654e-28	3.01157e-27
mmu-miR-503-5p	mmu-miR-503-5p	2.27916	7.47789	19.1725	1.69925e-28	4.67511e-27
mmu-miR-181a-2-3p	mmu-miR-181a-2-3p	3.02848	3.9818	18.9304	3.39528e-28	9.10783e-27
mmu-miR-136-5p	mmu-miR-136-5p	-2.90621	11.3094	-18.7378	5.91623e-28	1.54832e-26
mmu-miR-3106-5p	mmu-miR-3106-5p	-2.82166	5.47656	-18.4288	1.45358e-27	3.71354e-26
mmu-miR-126a-3p	mmu-miR-126a-3p	-3.20772	12.7936	-18.1313	3.48826e-27	8.70441e-26
mmu-miR-322-5p	mmu-miR-322-5p	1.8629	11.8362	17.9052	6.82984e-27	1.66555e-25
mmu-miR-330-5p	mmu-miR-330-5p	-2.27313	8.08244	-17.5273	2.12721e-26	5.07222e-25
mmu-miR-1298-5p	mmu-miR-1298-5p	-4.20639	7.29664	-17.4514	2.67771e-26	6.24606e-25
mmu-miR-1895	mmu-miR-1895	5.26409	3.16373	17.0726	8.52645e-26	1.94657e-24
mmu-miR-3079-5p	mmu-miR-3079-5p	4.77408	-0.300823	17.0386	9.46687e-26	2.11624e-24
mmu-miR-203-3p	mmu-miR-203-3p	1.8905	6.53673	16.7147	2.58599e-25	5.6628e-24
mmu-miR-450b-5p	mmu-miR-450b-5p	2.95065	4.24356	16.6373	3.29472e-25	7.07047e-24
mmu-miR-8114	mmu-miR-8114	2.74913	3.88658	16.3557	7.99501e-25	1.68209e-23
mmu-miR-138-1-3p	mmu-miR-138-1-3p	-3.07447	4.51329	-16.3338	8.56644e-25	1.76765e-23
mmu-miR-126a-5p	mmu-miR-126a-5p	-2.86609	9.63044	-16.3225	8.88116e-25	1.79802e-23
mmu-miR-376a-3p	mmu-miR-376a-3p	-2.45027	9.97714	-15.7965	4.78121e-24	9.50044e-23
mmu-miR-652-3p	mmu-miR-652-3p	1.85746	10.4326	15.7065	6.3986e-24	1.24831e-22
mmu-miR-218-5p	mmu-miR-218-5p	-2.21382	11.4428	-15.4118	1.67325e-23	3.20606e-22
mmu-miR-451a	mmu-miR-451a	2.82557	13.0138	15.3261	2.21765e-23	4.17464e-22
mmu-miR-34c-5p	mmu-miR-34c-5p	-2.90321	6.89378	-15.2737	2.63514e-23	4.87502e-22
mmu-miR-21a-3p	mmu-miR-21a-3p	3.06389	4.40599	15.1664	3.75648e-23	6.8317e-22
mmu-miR-369-5p	mmu-miR-369-5p	-2.21595	10.511	-15.0894	4.84927e-23	8.67211e-22
mmu-miR-191-3p	mmu-miR-191-3p	1.89803	6.83418	15.0115	6.28323e-23	1.10523e-21
mmu-miR-181b-2-3p	mmu-miR-181b-2-3p	3.55832	1.96792	14.8919	9.36717e-23	1.62112e-21
mmu-miR-551b-3p	mmu-miR-551b-3p	-2.355	9.04316	-14.7585	1.4651e-22	2.46749e-21
mmu-miR-544-3p	mmu-miR-544-3p	-2.4826	5.41351	-14.7571	1.47176e-22	2.46749e-21
mmu-miR-136-3p	mmu-miR-136-3p	-2.40732	7.09859	-14.6803	1.90634e-22	3.14693e-21
mmu-miR-341-3p	mmu-miR-341-3p	-2.29787	9.47157	-14.6299	2.25986e-22	3.67398e-21
mmu-miR-21a-5p	mmu-miR-21a-5p	1.70427	12.5232	14.388	5.13592e-22	8.22514e-21
mmu-miR-598-3p	mmu-miR-598-3p	-2.26255	6.78047	-14.3764	5.34233e-22	8.42988e-21
mmu-miR-380-3p	mmu-miR-380-3p	-2.21394	8.64312	-14.2615	7.91313e-22	1.23055e-20
mmu-miR-190a-5p	mmu-miR-190a-5p	1.75923	9.72181	14.0919	1.41701e-21	2.17208e-20
mmu-miR-501-5p	mmu-miR-501-5p	1.86218	5.55984	14.0865	1.44371e-21	2.18184e-20
mmu-miR-376a-5p	mmu-miR-376a-5p	-2.48622	4.65302	-13.9361	2.42841e-21	3.61901e-20
mmu-miR-34b-3p	mmu-miR-34b-3p	-2.66115	4.81334	-13.9187	2.58006e-21	3.79233e-20
mmu-miR-330-3p	mmu-miR-330-3p	-2.36271	4.95669	-13.9124	2.63675e-21	3.82329e-20
mmu-miR-425-3p	mmu-miR-425-3p	2.17896	6.19082	13.8057	3.82129e-21	5.46699e-20
mmu-miR-15a-3p	mmu-miR-15a-3p	2.43394	4.42773	13.8004	3.89148e-21	5.49416e-20
mmu-miR-338-5p	mmu-miR-338-5p	-2.22038	8.39465	-13.7808	4.16744e-21	5.80735e-20
mmu-miR-5121	mmu-miR-5121	2.41116	4.26844	13.75	4.64037e-21	6.38348e-20
mmu-miR-15b-5p	mmu-miR-15b-5p	1.84491	9.85107	13.6914	5.69408e-21	7.73386e-20
mmu-miR-382-5p	mmu-miR-382-5p	-2.14099	7.86262	-13.5978	7.90437e-21	1.05447e-19
mmu-miR-5103	mmu-miR-5103	4.46533	-0.0982962	13.5958	7.96013e-21	1.05447e-19
mmu-miR-384-3p	mmu-miR-384-3p	-2.38779	7.31208	-13.5608	9.00182e-21	1.17792e-19
mmu-miR-376b-5p	mmu-miR-376b-5p	-2.16395	7.35553	-13.5562	9.1487e-21	1.18272e-19
mmu-miR-27a-5p	mmu-miR-27a-5p	3.8988	2.38631	13.3894	1.64758e-20	2.10458e-19
mmu-miR-127-3p	mmu-miR-127-3p	-2.26349	11.7228	-13.3368	1.98437e-20	2.50498e-19
mmu-miR-146b-5p	mmu-miR-146b-5p	1.74411	7.55625	13.3213	2.09695e-20	2.61631e-19
mmu-miR-666-3p	mmu-miR-666-3p	-2.12287	6.30955	-13.0978	4.64648e-20	5.73065e-19
mmu-miR-124-3p	mmu-miR-124-3p	-2.20464	15.3579	-12.8916	9.73376e-20	1.18685e-18
mmu-miR-764-5p	mmu-miR-764-5p	-3.3413	1.76748	-12.8848	9.97475e-20	1.20257e-18
chr8_43150	chr8_43150	3.39535	3.14112	12.8085	1.31379e-19	1.56633e-18
mmu-miR-144-5p	mmu-miR-144-5p	2.79915	5.04758	12.7676	1.5231e-19	1.79592e-18
mmu-miR-12206-5p	mmu-miR-12206-5p	-3.40019	2.26803	-12.7309	1.73887e-19	2.02805e-18
mmu-miR-873a-5p	mmu-miR-873a-5p	-2.31735	5.27876	-12.6767	2.1165e-19	2.44194e-18
mmu-miR-1983	mmu-miR-1983	-1.8671	8.08935	-12.6123	2.67459e-19	3.05302e-18
mmu-miR-193a-3p	mmu-miR-193a-3p	-2.19795	8.22011	-12.6004	2.79234e-19	3.15387e-18
mmu-miR-344f-3p	mmu-miR-344f-3p	-3.01223	3.09204	-12.5819	2.98738e-19	3.33902e-18
mmu-miR-5624-3p	mmu-miR-5624-3p	3.6135	-0.686763	12.5731	3.08394e-19	3.41141e-18
mmu-miR-137-3p	mmu-miR-137-3p	-2.16928	11.044	-12.5291	3.62129e-19	3.96494e-18
mmu-miR-7115-5p	mmu-miR-7115-5p	4.22933	0.501988	12.3578	6.77499e-19	7.34299e-18
mmu-miR-369-3p	mmu-miR-369-3p	-2.38075	7.60234	-12.3315	7.46091e-19	8.00555e-18
mmu-miR-300-5p	mmu-miR-300-5p	-2.12104	5.99589	-12.2935	8.57787e-19	9.11293e-18
mmu-miR-433-3p	mmu-miR-433-3p	-2.02881	6.19253	-12.246	1.02172e-18	1.07481e-17
mmu-miR-1264-5p	mmu-miR-1264-5p	-3.59223	2.92618	-12.2205	1.12253e-18	1.16939e-17
mmu-miR-325-3p	mmu-miR-325-3p	-2.36867	4.24374	-12.1787	1.30959e-18	1.35114e-17
mmu-miR-543-5p	mmu-miR-543-5p	-2.18159	5.91936	-12.1661	1.37186e-18	1.40191e-17
mmu-miR-153-3p	mmu-miR-153-3p	-2.21211	10.8005	-12.0952	1.78272e-18	1.80458e-17
mmu-miR-487b-3p	mmu-miR-487b-3p	-2.11266	8.90378	-11.9479	3.07868e-18	3.08731e-17
mmu-miR-384-5p	mmu-miR-384-5p	-2.16793	5.4759	-11.9444	3.11925e-18	3.09904e-17
mmu-miR-879-3p	mmu-miR-879-3p	-2.24617	4.2042	-11.8907	3.81032e-18	3.75089e-17
mmu-miR-433-5p	mmu-miR-433-5p	-2.18777	4.02734	-11.8538	4.37194e-18	4.26463e-17
mmu-miR-434-5p	mmu-miR-434-5p	-2.1187	6.14998	-11.7125	7.41353e-18	7.16642e-17
mmu-miR-135b-5p	mmu-miR-135b-5p	-2.23186	8.78668	-11.6165	1.06311e-17	1.0185e-16
mmu-miR-764-3p	mmu-miR-764-3p	-3.36831	2.50228	-11.5923	1.16456e-17	1.10582e-16
mmu-miR-17-5p	mmu-miR-17-5p	1.73295	11.0535	11.5862	1.19167e-17	1.12164e-16
mmu-miR-7689-3p	mmu-miR-7689-3p	-2.19997	5.13678	-11.5699	1.26679e-17	1.18197e-16
mmu-miR-708-5p	mmu-miR-708-5p	-2.15778	8.54386	-11.5355	1.44188e-17	1.32887e-16
mmu-miR-190a-3p	mmu-miR-190a-3p	1.79259	6.58698	11.5342	1.449e-17	1.32887e-16
mmu-miR-5123	mmu-miR-5123	3.89458	1.61516	11.4915	1.70225e-17	1.5479e-16
mmu-miR-128-3p	mmu-miR-128-3p	-2.06154	9.60932	-11.4636	1.89145e-17	1.70548e-16
mmu-miR-133b-3p	mmu-miR-133b-3p	-2.5024	5.87988	-11.4582	1.93043e-17	1.72612e-16
mmu-miR-592-5p	mmu-miR-592-5p	-2.17634	4.96806	-11.4438	2.0387e-17	1.80787e-16
mmu-miR-34c-3p	mmu-miR-34c-3p	-2.53944	6.15213	-11.4045	2.36522e-17	2.08023e-16
chr12_10577	chr12_10577	3.98044	-1.29994	11.3018	3.49149e-17	3.03603e-16
mmu-miR-127-5p	mmu-miR-127-5p	-2.00971	5.5335	-11.3005	3.50856e-17	3.03603e-16
mmu-miR-149-5p	mmu-miR-149-5p	-1.96347	11.7538	-11.2914	3.63166e-17	3.11742e-16
mmu-miR-448-3p	mmu-miR-448-3p	-4.02028	3.32056	-11.2086	4.97449e-17	4.23621e-16
mmu-miR-134-5p	mmu-miR-134-5p	-1.8763	6.67841	-11.1704	5.75392e-17	4.86138e-16
mmu-miR-770-5p	mmu-miR-770-5p	-1.94699	7.59248	-11.1447	6.34741e-17	5.32092e-16
mmu-miR-25-3p	mmu-miR-25-3p	1.75539	9.23502	11.1149	7.11288e-17	5.91637e-16
mmu-miR-33-5p	mmu-miR-33-5p	-1.79537	10.9147	-11.052	9.04322e-17	7.46414e-16
mmu-miR-540-5p	mmu-miR-540-5p	-2.23892	5.27259	-11.036	9.61718e-17	7.87728e-16
mmu-miR-2137	mmu-miR-2137	2.54312	6.15635	11.0294	9.86124e-17	8.01599e-16
mmu-miR-300-3p	mmu-miR-300-3p	-2.01044	8.75429	-11.0132	1.04939e-16	8.46613e-16
mmu-miR-129-2-3p	mmu-miR-129-2-3p	-2.32861	9.22851	-10.9991	1.10741e-16	8.86751e-16
mmu-miR-383-5p	mmu-miR-383-5p	-1.82825	7.26092	-10.9698	1.23906e-16	9.84823e-16
mmu-miR-20a-5p	mmu-miR-20a-5p	1.74297	11.4064	10.9641	1.26655e-16	9.99271e-16
mmu-miR-665-3p	mmu-miR-665-3p	-2.13355	4.60565	-10.9466	1.35435e-16	1.06074e-15
mmu-miR-16-1-3p	mmu-miR-16-1-3p	2.89785	2.14673	10.9138	1.53606e-16	1.19434e-15
mmu-miR-411-3p	mmu-miR-411-3p	-1.97433	6.1228	-10.8017	2.36446e-16	1.82523e-15
mmu-miR-129-1-3p	mmu-miR-129-1-3p	-2.33009	7.00098	-10.7981	2.39796e-16	1.83787e-15
mmu-miR-3059-5p	mmu-miR-3059-5p	-2.1566	4.23121	-10.743	2.9651e-16	2.25642e-15
mmu-miR-411-5p	mmu-miR-411-5p	-1.95571	9.64259	-10.621	4.75323e-16	3.5917e-15
mmu-miR-5126	mmu-miR-5126	3.16408	2.37035	10.5505	6.24538e-16	4.68622e-15
mmu-miR-670-3p	mmu-miR-670-3p	-2.08411	5.54247	-10.4698	8.54591e-16	6.36789e-15
mmu-miR-212-3p	mmu-miR-212-3p	-1.90088	7.35442	-10.4359	9.75175e-16	7.21629e-15
mmu-miR-672-3p	mmu-miR-672-3p	-2.47147	2.33122	-10.417	1.04974e-15	7.71486e-15
mmu-miR-129-5p	mmu-miR-129-5p	-1.95348	8.16835	-10.3583	1.31932e-15	9.63014e-15
mmu-miR-133a-3p	mmu-miR-133a-3p	-2.20367	6.47505	-10.3181	1.54325e-15	1.11886e-14
mmu-miR-379-3p	mmu-miR-379-3p	-2.07709	4.46196	-10.2994	1.66022e-15	1.19558e-14
mmu-miR-329-3p	mmu-miR-329-3p	-1.92463	6.05345	-10.2638	1.90802e-15	1.36487e-14
mmu-miR-24-2-5p	mmu-miR-24-2-5p	1.88644	6.32588	10.255	1.97507e-15	1.40348e-14
mmu-miR-496a-3p	mmu-miR-496a-3p	-2.03181	6.33286	-10.2221	2.24656e-15	1.5859e-14
mmu-miR-337-3p	mmu-miR-337-3p	-1.97913	5.63079	-10.1947	2.50075e-15	1.75379e-14
chr4_31798	chr4_31798	2.55161	3.06477	10.1792	2.65761e-15	1.8517e-14
mmu-miR-134-3p	mmu-miR-134-3p	-2.0495	4.3765	-10.1712	2.742e-15	1.89817e-14
mmu-miR-5116	mmu-miR-5116	3.13754	-1.51278	10.1447	3.04252e-15	2.09271e-14
mmu-miR-154-5p	mmu-miR-154-5p	-1.8298	5.90349	-10.1199	3.3537e-15	2.29205e-14
mmu-miR-140-3p	mmu-miR-140-3p	1.52677	8.64129	10.0068	5.22941e-15	3.55137e-14
mmu-miR-1264-3p	mmu-miR-1264-3p	-3.22183	0.88702	-10.0035	5.29856e-15	3.57569e-14
mmu-miR-323-3p	mmu-miR-323-3p	-2.11795	7.76493	-9.95675	6.3686e-15	4.27094e-14
mmu-miR-151-5p	mmu-miR-151-5p	-1.65343	11.5903	-9.93066	7.05825e-15	4.70404e-14
mmu-miR-485-5p	mmu-miR-485-5p	-1.93947	5.66832	-9.91097	7.62803e-15	5.05239e-14
mmu-miR-667-3p	mmu-miR-667-3p	-2.3142	5.79732	-9.84496	9.89824e-15	6.51584e-14
mmu-miR-6537-3p	mmu-miR-6537-3p	3.05334	-1.77177	9.82892	1.05459e-14	6.89987e-14
mmu-miR-532-5p	mmu-miR-532-5p	1.44401	11.1239	9.79812	1.19111e-14	7.74584e-14
mmu-miR-3108-5p	mmu-miR-3108-5p	3.38452	-1.27525	9.73883	1.50603e-14	9.73478e-14
chr14_14675	chr14_14675	1.80599	7.1962	9.71913	1.62821e-14	1.04615e-13
mmu-miR-448-5p	mmu-miR-448-5p	-3.06776	1.84247	-9.6708	1.97193e-14	1.25945e-13
mmu-miR-770-3p	mmu-miR-770-3p	-1.79468	7.27119	-9.59449	2.66934e-14	1.6948e-13
mmu-miR-666-5p	mmu-miR-666-5p	-2.14888	4.85244	-9.57435	2.89172e-14	1.82518e-13
mmu-miR-323-5p	mmu-miR-323-5p	-1.90187	5.3863	-9.54444	3.25676e-14	2.04357e-13
mmu-miR-434-3p	mmu-miR-434-3p	-1.98686	8.13638	-9.52177	3.56396e-14	2.22333e-13
mmu-miR-375-3p	mmu-miR-375-3p	-2.67126	5.36219	-9.44322	4.87234e-14	3.02197e-13
mmu-miR-29b-3p	mmu-miR-29b-3p	1.60093	13.8935	9.43637	5.00709e-14	3.08771e-13
mmu-miR-335-3p	mmu-miR-335-3p	-1.98434	3.38358	-9.42724	5.19253e-14	3.18376e-13
mmu-miR-335-5p	mmu-miR-335-5p	-1.93503	7.29469	-9.35728	6.86347e-14	4.18438e-13
mmu-miR-409-3p	mmu-miR-409-3p	-1.93409	7.2757	-9.32758	7.72726e-14	4.68438e-13
mmu-miR-329-5p	mmu-miR-329-5p	-2.34567	2.76447	-9.24865	1.05925e-13	6.38525e-13
mmu-miR-412-3p	mmu-miR-412-3p	-2.2655	3.24461	-9.23466	1.12017e-13	6.71475e-13
mmu-miR-668-3p	mmu-miR-668-3p	-1.78758	7.612	-9.21446	1.21447e-13	7.23958e-13
mmu-miR-376b-3p	mmu-miR-376b-3p	-1.96421	7.48565	-9.0086	2.77144e-13	1.64296e-12
mmu-miR-3072-3p	mmu-miR-3072-3p	-2.07974	3.05493	-8.99929	2.87696e-13	1.69614e-12
mmu-miR-450a-5p	mmu-miR-450a-5p	1.61134	5.72883	8.97754	3.13953e-13	1.84083e-12
mmu-miR-344f-5p	mmu-miR-344f-5p	-2.78381	1.27636	-8.91463	4.04267e-13	2.35749e-12
mmu-miR-410-3p	mmu-miR-410-3p	-2.16514	5.34987	-8.86483	4.93914e-13	2.8647e-12
mmu-miR-31-5p	mmu-miR-31-5p	-1.67645	6.85579	-8.78908	6.7e-13	3.86511e-12
mmu-miR-486b-5p	mmu-miR-486b-5p	2.30547	4.5084	8.7854	6.79993e-13	3.90178e-12
mmu-miR-23a-5p	mmu-miR-23a-5p	3.01535	1.5449	8.74446	8.01962e-13	4.57715e-12
mmu-miR-18a-5p	mmu-miR-18a-5p	1.47853	9.86473	8.73447	8.34891e-13	4.73988e-12
mmu-miR-486a-5p	mmu-miR-486a-5p	2.28499	4.52414	8.66353	1.11135e-12	6.2762e-12
mmu-miR-450b-3p	mmu-miR-450b-3p	1.65328	4.54693	8.64552	1.19515e-12	6.71412e-12
mmu-miR-6933-5p	mmu-miR-6933-5p	3.02907	-1.01018	8.63025	1.27109e-12	7.10352e-12
mmu-miR-495-5p	mmu-miR-495-5p	-2.21349	2.95877	-8.60235	1.42263e-12	7.90921e-12
mmu-miR-381-3p	mmu-miR-381-3p	-1.91159	7.89112	-8.57955	1.55975e-12	8.62689e-12
mmu-miR-144-3p	mmu-miR-144-3p	2.09465	10.8492	8.57108	1.61405e-12	8.88142e-12
mmu-miR-15b-3p	mmu-miR-15b-3p	1.63708	6.01586	8.5493	1.76243e-12	9.64839e-12
mmu-miR-3964	mmu-miR-3964	2.80209	-1.63394	8.54683	1.78012e-12	9.69579e-12
mmu-miR-490-5p	mmu-miR-490-5p	-2.26725	4.30323	-8.53812	1.84388e-12	9.95522e-12
mmu-miR-3087-3p	mmu-miR-3087-3p	-2.1568	2.19595	-8.53779	1.84631e-12	9.95522e-12
mmu-miR-1251-5p	mmu-miR-1251-5p	-2.06673	3.14327	-8.47442	2.38523e-12	1.27968e-11
mmu-miR-376c-3p	mmu-miR-376c-3p	-1.94765	6.46951	-8.40943	3.10218e-12	1.65555e-11
mmu-miR-204-5p	mmu-miR-204-5p	-2.09574	12.2409	-8.40827	3.1167e-12	1.65555e-11
chr5_33756	chr5_33756	3.6405	-0.0444748	8.39525	3.28527e-12	1.7365e-11
mmu-miR-150-5p	mmu-miR-150-5p	-1.95053	11.053	-8.38554	3.41682e-12	1.79718e-11
mmu-miR-582-5p	mmu-miR-582-5p	-1.73984	6.45796	-8.36074	3.77754e-12	1.97722e-11
mmu-miR-337-5p	mmu-miR-337-5p	-1.79926	6.22892	-8.33232	4.23794e-12	2.20743e-11
mmu-miR-344c-3p	mmu-miR-344c-3p	-1.68182	5.4149	-8.26839	5.48987e-12	2.84572e-11
mmu-miR-344-3p	mmu-miR-344-3p	-1.80416	7.27593	-8.23792	6.21094e-12	3.19774e-11
mmu-miR-495-3p	mmu-miR-495-3p	-1.89824	6.18349	-8.23722	6.22859e-12	3.19774e-11
mmu-miR-16-2-3p	mmu-miR-16-2-3p	2.12841	2.66044	8.22073	6.65904e-12	3.40245e-11
mmu-miR-708-3p	mmu-miR-708-3p	-2.02522	3.9969	-8.21909	6.70326e-12	3.40881e-11
mmu-miR-325-5p	mmu-miR-325-5p	-2.28639	2.50325	-8.21791	6.73539e-12	3.409e-11
mmu-miR-541-5p	mmu-miR-541-5p	-1.67917	9.1902	-8.14495	9.05224e-12	4.56012e-11
mmu-miR-196b-5p	mmu-miR-196b-5p	2.88853	0.897362	8.14134	9.18574e-12	4.60575e-11
mmu-miR-381-5p	mmu-miR-381-5p	-2.13268	3.35658	-8.10251	1.07513e-11	5.36565e-11
mmu-miR-154-3p	mmu-miR-154-3p	-1.95928	4.56569	-8.09691	1.09984e-11	5.46357e-11
mmu-miR-5104	mmu-miR-5104	3.11448	-0.747999	8.07766	1.1891e-11	5.87974e-11
mmu-miR-218-1-3p	mmu-miR-218-1-3p	-2.56646	1.19266	-8.02527	1.47053e-11	7.23797e-11
mmu-miR-193b-3p	mmu-miR-193b-3p	-1.7557	5.76952	-7.96783	1.8563e-11	9.09502e-11
mmu-miR-672-5p	mmu-miR-672-5p	-1.88519	5.26613	-7.96463	1.8805e-11	9.17171e-11
mmu-miR-7043-3p	mmu-miR-7043-3p	3.04373	-0.679599	7.93124	2.15332e-11	1.04548e-10
chr2_25687	chr2_25687	3.1026	-1.57129	7.90754	2.37059e-11	1.14579e-10
chr4_30965	chr4_30965	2.94863	0.979471	7.79201	3.78808e-11	1.8227e-10
mmu-miR-370-3p	mmu-miR-370-3p	-2.11037	4.46324	-7.78425	3.90925e-11	1.8726e-10
mmu-miR-3102-3p.2-3p	mmu-miR-3102-3p.2-3p	-2.1232	3.56701	-7.78163	3.9509e-11	1.88414e-10
mmu-miR-3095-3p	mmu-miR-3095-3p	-2.88364	0.34945	-7.75103	4.47326e-11	2.12381e-10
mmu-miR-485-3p	mmu-miR-485-3p	-2.09506	3.42333	-7.73818	4.7126e-11	2.22759e-10
mmu-miR-377-3p	mmu-miR-377-3p	-1.79946	6.55019	-7.72422	4.98724e-11	2.34707e-10
mmu-miR-490-3p	mmu-miR-490-3p	-1.97968	3.51395	-7.7191	5.09203e-11	2.38592e-10
mmu-miR-383-3p	mmu-miR-383-3p	-2.74612	1.45109	-7.63162	7.26159e-11	3.38769e-10
mmu-miR-423-5p	mmu-miR-423-5p	1.58805	7.00369	7.60479	8.09649e-11	3.76084e-10
mmu-miR-7023-3p	mmu-miR-7023-3p	2.91743	-0.964003	7.58075	8.92587e-11	4.12821e-10
mmu-miR-31-3p	mmu-miR-31-3p	-2.22779	3.15452	-7.5736	9.18856e-11	4.23147e-10
mmu-miR-431-3p	mmu-miR-431-3p	-2.19134	3.08113	-7.54526	1.03081e-10	4.72673e-10
mmu-miR-539-3p	mmu-miR-539-3p	-2.64906	1.93092	-7.54224	1.04349e-10	4.76452e-10
mmu-miR-100-3p	mmu-miR-100-3p	-1.8658	4.29028	-7.50286	1.22421e-10	5.56599e-10
mmu-miR-1298-3p	mmu-miR-1298-3p	-2.87523	0.579715	-7.43054	1.64133e-10	7.43101e-10
mmu-miR-351-5p	mmu-miR-351-5p	1.52095	8.1935	7.35193	2.25713e-10	1.0176e-09
mmu-miR-431-5p	mmu-miR-431-5p	-1.76994	4.39106	-7.33637	2.40408e-10	1.07932e-09
mmu-miR-758-3p	mmu-miR-758-3p	-1.93155	3.8148	-7.28632	2.94441e-10	1.3164e-09
mmu-miR-379-5p	mmu-miR-379-5p	-1.59152	9.85142	-7.15659	4.97778e-10	2.214e-09
mmu-miR-412-5p	mmu-miR-412-5p	-1.81467	5.33667	-7.15582	4.99336e-10	2.214e-09
mmu-miR-18a-3p	mmu-miR-18a-3p	2.06397	1.98648	7.15447	5.02074e-10	2.21698e-09
mmu-miR-544-5p	mmu-miR-544-5p	-2.5611	1.88913	-7.11304	5.93649e-10	2.6106e-09
mmu-miR-3547-3p	mmu-miR-3547-3p	-2.08203	3.11212	-7.04474	7.82344e-10	3.42635e-09
mmu-miR-1934-5p	mmu-miR-1934-5p	1.74383	3.36012	6.98229	1.00677e-09	4.39133e-09
mmu-miR-93-5p	mmu-miR-93-5p	1.42853	11.3747	6.94618	1.16471e-09	5.05966e-09
mmu-miR-203-5p	mmu-miR-203-5p	2.10523	2.04094	6.91423	1.32487e-09	5.7322e-09
mmu-miR-1a-3p	mmu-miR-1a-3p	-1.71041	5.3291	-6.89042	1.45836e-09	6.28441e-09
mmu-miR-542-3p	mmu-miR-542-3p	1.48993	5.602	6.8186	1.94764e-09	8.35928e-09
mmu-miR-132-5p	mmu-miR-132-5p	-2.29915	3.19907	-6.7838	2.24053e-09	9.57803e-09
chr15_16817	chr15_16817	2.74319	-1.31557	6.77492	2.32197e-09	9.88679e-09
mmu-miR-7b-5p	mmu-miR-7b-5p	-1.53598	10.5097	-6.72453	2.84354e-09	1.20598e-08
mmu-miR-374b-5p	mmu-miR-374b-5p	1.35539	8.07009	6.72286	2.86261e-09	1.20929e-08
mmu-miR-344b-3p	mmu-miR-344b-3p	-1.92843	2.81333	-6.71738	2.92637e-09	1.23137e-08
mmu-miR-135a-5p	mmu-miR-135a-5p	-1.50682	11.3256	-6.69084	3.25563e-09	1.36457e-08
mmu-miR-497a-3p	mmu-miR-497a-3p	-1.80765	5.69116	-6.68591	3.32081e-09	1.38647e-08
mmu-miR-543-3p	mmu-miR-543-3p	-1.88073	4.59503	-6.63695	4.04182e-09	1.68096e-08
chr7_39988	chr7_39988	2.70861	-1.86959	6.63502	4.07327e-09	1.6875e-08
mmu-miR-673-5p	mmu-miR-673-5p	-1.92112	3.46638	-6.60879	4.5251e-09	1.86748e-08
mmu-miR-382-3p	mmu-miR-382-3p	-1.79898	4.78499	-6.58308	5.01633e-09	2.06227e-08
mmu-miR-10a-5p	mmu-miR-10a-5p	2.25633	5.35824	6.54369	5.87351e-09	2.40545e-08
mmu-miR-1224-5p	mmu-miR-1224-5p	-1.98566	4.88485	-6.52927	6.22236e-09	2.53863e-08
mmu-miR-132-3p	mmu-miR-132-3p	-1.79142	9.85831	-6.52145	6.42032e-09	2.60947e-08
mmu-miR-3475-3p	mmu-miR-3475-3p	-1.67928	4.78534	-6.49383	7.17024e-09	2.90327e-08
mmu-miR-7043-5p	mmu-miR-7043-5p	2.87845	-1.11313	6.47307	7.7907e-09	3.14264e-08
mmu-miR-380-5p	mmu-miR-380-5p	-1.92726	1.77447	-6.43061	9.23029e-09	3.7094e-08
mmu-miR-3968	mmu-miR-3968	1.68475	2.94206	6.38427	1.11044e-08	4.4459e-08
mmu-miR-34a-5p	mmu-miR-34a-5p	1.31521	10.6953	6.36054	1.2206e-08	4.8688e-08
chr4_33208	chr4_33208	2.66433	-1.73564	6.34948	1.27557e-08	5.0692e-08
mmu-miR-346-5p	mmu-miR-346-5p	-2.12306	2.87339	-6.31811	1.44523e-08	5.72227e-08
mmu-miR-488-3p	mmu-miR-488-3p	-1.59153	4.8391	-6.27906	1.68809e-08	6.65927e-08
mmu-miR-322-3p	mmu-miR-322-3p	1.42188	6.83803	6.27574	1.71047e-08	6.72285e-08
mmu-miR-540-3p	mmu-miR-540-3p	-1.62805	4.18835	-6.26533	1.78274e-08	6.98133e-08
mmu-miR-409-5p	mmu-miR-409-5p	-2.22909	2.1601	-6.22492	2.09298e-08	8.16643e-08
mmu-miR-541-3p	mmu-miR-541-3p	-2.03946	2.36533	-6.20724	2.24499e-08	8.72781e-08
mmu-miR-547-3p	mmu-miR-547-3p	-2.58637	0.440172	-6.14801	2.83864e-08	1.09959e-07
mmu-miR-760-3p	mmu-miR-760-3p	-1.49742	6.48308	-6.08594	3.62813e-08	1.40035e-07
mmu-miR-370-5p	mmu-miR-370-5p	-2.05144	1.8236	-6.06583	3.92791e-08	1.51063e-07
chr2_25261	chr2_25261	2.71695	0.12106	6.03201	4.48831e-08	1.71998e-07
mmu-miR-6540-5p	mmu-miR-6540-5p	-2.40921	1.15973	-5.98987	5.29845e-08	2.02322e-07
mmu-miR-139-3p	mmu-miR-139-3p	-1.41225	7.7544	-5.9134	7.15531e-08	2.72257e-07
mmu-miR-500-3p	mmu-miR-500-3p	1.40167	9.01948	5.89224	7.77426e-08	2.94763e-07
mmu-miR-7a-2-3p	mmu-miR-7a-2-3p	-1.6923	4.30657	-5.8661	8.61277e-08	3.25405e-07
mmu-let-7j	mmu-let-7j	1.38954	8.22728	5.81824	1.03855e-07	3.91004e-07
mmu-miR-1947-5p	mmu-miR-1947-5p	1.90933	1.79808	5.77215	1.2432e-07	4.66417e-07
mmu-miR-126b-3p	mmu-miR-126b-3p	2.60857	-1.34393	5.73728	1.42412e-07	5.32431e-07
mmu-miR-138-2-3p	mmu-miR-138-2-3p	-2.10458	1.9578	-5.67605	1.80676e-07	6.73145e-07
mmu-miR-592-3p	mmu-miR-592-3p	-2.41188	-0.086012	-5.63998	2.07798e-07	7.71513e-07
mmu-miR-7086-5p	mmu-miR-7086-5p	2.41794	-2.0727	5.63413	2.12563e-07	7.86482e-07
mmu-miR-487b-5p	mmu-miR-487b-5p	-2.55103	-0.214414	-5.61816	2.26122e-07	8.32296e-07
mmu-miR-489-3p	mmu-miR-489-3p	-2.54234	-0.707825	-5.61773	2.26496e-07	8.32296e-07
mmu-miR-362-5p	mmu-miR-362-5p	1.37445	5.78001	5.56307	2.79774e-07	1.02457e-06
mmu-miR-712-3p	mmu-miR-712-3p	2.5288	-0.159018	5.5427	3.0264e-07	1.10453e-06
mmu-miR-499-5p	mmu-miR-499-5p	-1.7914	2.3744	-5.52868	3.19433e-07	1.16187e-06
mmu-miR-146b-3p	mmu-miR-146b-3p	2.46661	0.145982	5.51214	3.40446e-07	1.23412e-06
mmu-miR-218-2-3p	mmu-miR-218-2-3p	-2.05597	2.34392	-5.46534	4.0754e-07	1.47236e-06
mmu-miR-423-3p	mmu-miR-423-3p	1.2882	9.18173	5.44838	4.34928e-07	1.56603e-06
mmu-miR-7017-5p	mmu-miR-7017-5p	2.50696	-1.08177	5.42949	4.67589e-07	1.67765e-06
mmu-miR-100-5p	mmu-miR-100-5p	-1.58635	8.6525	-5.42868	4.69053e-07	1.67765e-06
mmu-miR-5130	mmu-miR-5130	2.30386	-1.81228	5.41989	4.85111e-07	1.72932e-06
mmu-miR-1193-3p	mmu-miR-1193-3p	-1.63704	3.01248	-5.39985	5.23757e-07	1.85524e-06
mmu-miR-139-5p	mmu-miR-139-5p	-1.32611	10.9325	-5.39979	5.23894e-07	1.85524e-06
chr14_15012	chr14_15012	2.63111	-0.98583	5.38541	5.53481e-07	1.95357e-06
mmu-miR-7656-5p	mmu-miR-7656-5p	2.40348	-1.12658	5.35791	6.14752e-07	2.16272e-06
mmu-miR-125a-5p	mmu-miR-125a-5p	-1.5498	6.32919	-5.34816	6.38042e-07	2.23732e-06
mmu-miR-153-5p	mmu-miR-153-5p	-1.91956	2.67907	-5.34223	6.52647e-07	2.28108e-06
mmu-miR-5107-5p	mmu-miR-5107-5p	2.26044	-2.12062	5.30076	7.64226e-07	2.66239e-06
mmu-miR-3074-5p	mmu-miR-3074-5p	1.5382	3.68716	5.22443	1.0208e-06	3.54473e-06
mmu-miR-362-3p	mmu-miR-362-3p	1.49672	5.34443	5.21349	1.0639e-06	3.68247e-06
mmu-miR-19b-1-5p	mmu-miR-19b-1-5p	1.53928	3.87293	5.2008	1.11616e-06	3.85091e-06
mmu-miR-299a-5p	mmu-miR-299a-5p	-1.71215	3.11346	-5.1606	1.29892e-06	4.46712e-06
mmu-miR-10a-3p	mmu-miR-10a-3p	2.43264	-0.364986	5.11762	1.52687e-06	5.23428e-06
mmu-miR-299a-3p	mmu-miR-299a-3p	-1.61236	3.91852	-5.09008	1.69307e-06	5.78556e-06
mmu-miR-200c-3p	mmu-miR-200c-3p	2.65135	5.6924	5.08866	1.7021e-06	5.79796e-06
mmu-miR-493-5p	mmu-miR-493-5p	-1.64247	2.35933	-5.08084	1.75273e-06	5.95152e-06
mmu-miR-760-5p	mmu-miR-760-5p	-1.73058	2.09429	-5.06482	1.8611e-06	6.29956e-06
mmu-miR-206-3p	mmu-miR-206-3p	-2.136	5.78947	-5.03576	2.07465e-06	7.00032e-06
mmu-miR-3065-3p	mmu-miR-3065-3p	2.32701	-1.86605	5.01925	2.20652e-06	7.42194e-06
mmu-miR-92a-3p	mmu-miR-92a-3p	1.37716	10.8367	4.97034	2.6472e-06	8.8764e-06
mmu-miR-6546-3p	mmu-miR-6546-3p	2.4187	-1.10035	4.96881	2.66231e-06	8.89924e-06
mmu-miR-449a-5p	mmu-miR-449a-5p	-1.80416	7.66251	-4.96732	2.67709e-06	8.92086e-06
mmu-miR-496a-5p	mmu-miR-496a-5p	-1.94629	1.44658	-4.95626	2.78931e-06	9.26605e-06
mmu-miR-19a-3p	mmu-miR-19a-3p	1.33466	7.28601	4.90373	3.38854e-06	1.12219e-05
mmu-miR-3074-1-3p	mmu-miR-3074-1-3p	1.81316	2.12471	4.88044	3.69288e-06	1.21922e-05
mmu-miR-106b-3p	mmu-miR-106b-3p	1.30769	6.25542	4.86866	3.85694e-06	1.26948e-05
mmu-miR-6980-5p	mmu-miR-6980-5p	2.37773	-1.71884	4.83122	4.42683e-06	1.4526e-05
mmu-miR-3102-3p	mmu-miR-3102-3p	-1.95984	2.3788	-4.81603	4.68092e-06	1.53129e-05
mmu-miR-1197-3p	mmu-miR-1197-3p	-2.18272	-0.714855	-4.78067	5.32876e-06	1.73792e-05
mmu-miR-652-5p	mmu-miR-652-5p	1.63513	3.08715	4.77564	5.42782e-06	1.76487e-05
mmu-miR-6934-5p	mmu-miR-6934-5p	2.07295	0.457623	4.77054	5.53004e-06	1.79267e-05
mmu-miR-1b-3p	mmu-miR-1b-3p	1.7211	2.25396	4.7413	6.15325e-06	1.98869e-05
mmu-miR-3078-3p	mmu-miR-3078-3p	-2.03609	0.228765	-4.72446	6.54279e-06	2.10823e-05
mmu-miR-539-5p	mmu-miR-539-5p	-2.11571	0.335022	-4.71091	6.8737e-06	2.20823e-05
mmu-miR-410-5p	mmu-miR-410-5p	-2.31751	1.22121	-4.65721	8.35321e-06	2.67552e-05
mmu-miR-3099-3p	mmu-miR-3099-3p	-1.48328	8.06197	-4.6482	8.63007e-06	2.75597e-05
mmu-miR-6961-5p	mmu-miR-6961-5p	2.27741	-2.10924	4.64224	8.81815e-06	2.80768e-05
mmu-miR-1934-3p	mmu-miR-1934-3p	2.40648	-0.539881	4.61602	9.69415e-06	3.07746e-05
mmu-miR-130b-5p	mmu-miR-130b-5p	1.35509	5.04235	4.61467	9.74148e-06	3.08336e-05
mmu-miR-376c-5p	mmu-miR-376c-5p	-2.05387	0.632227	-4.61339	9.78631e-06	3.08844e-05
mmu-miR-1953	mmu-miR-1953	2.2642	-1.35211	4.61063	9.88445e-06	3.11027e-05
mmu-miR-7015-3p	mmu-miR-7015-3p	2.23456	-1.06623	4.60312	1.01556e-05	3.18624e-05
chr3_29611	chr3_29611	-1.95205	2.83008	-4.51947	1.3712e-05	4.28951e-05
mmu-miR-344d-3p	mmu-miR-344d-3p	-2.04076	0.336131	-4.51358	1.40035e-05	4.36794e-05
mmu-miR-7057-3p	mmu-miR-7057-3p	2.17417	-2.10136	4.48335	1.55986e-05	4.85139e-05
chr4_31665	chr4_31665	-2.18982	-0.705992	-4.47049	1.63294e-05	5.064e-05
mmu-miR-7a-5p	mmu-miR-7a-5p	-1.31113	12.0647	-4.45761	1.70943e-05	5.28592e-05
mmu-miR-7662-3p	mmu-miR-7662-3p	-1.94296	1.79498	-4.40919	2.02948e-05	6.25755e-05
chr6_38325	chr6_38325	1.77417	2.95996	4.40645	2.04926e-05	6.30044e-05
mmu-miR-6481	mmu-miR-6481	-2.11324	-1.3701	-4.35384	2.4669e-05	7.56281e-05
mmu-miR-183-5p	mmu-miR-183-5p	-2.34537	4.4483	-4.35144	2.48776e-05	7.60469e-05
mmu-miR-6538	mmu-miR-6538	2.25692	-0.944879	4.35064	2.49474e-05	7.60469e-05
mmu-miR-3065-5p	mmu-miR-3065-5p	2.3599	-1.09413	4.32443	2.73514e-05	8.3139e-05
chr18_22209	chr18_22209	2.43894	-0.285102	4.32324	2.74661e-05	8.32519e-05
mmu-miR-298-3p	mmu-miR-298-3p	-1.84783	1.03745	-4.2687	3.3231e-05	0.000100442
mmu-miR-3085-5p	mmu-miR-3085-5p	-2.08528	-0.356927	-4.24418	3.61904e-05	0.00010908
mmu-miR-19b-3p	mmu-miR-19b-3p	1.24467	9.72572	4.2418	3.64914e-05	0.000109679
mmu-miR-7224-3p	mmu-miR-7224-3p	-1.64764	2.14933	-4.22649	3.84826e-05	0.00011534
mmu-miR-6981-3p	mmu-miR-6981-3p	2.25954	-1.5572	4.21573	3.99446e-05	0.000119389
mmu-miR-1912-5p	mmu-miR-1912-5p	-2.2191	-1.58558	-4.20393	4.16093e-05	0.000124019
mmu-miR-667-5p	mmu-miR-667-5p	-1.9078	2.11818	-4.18423	4.45388e-05	0.000132383
chr5_34087	chr5_34087	2.04792	-2.03435	4.12573	5.44648e-05	0.000161438
mmu-let-7a-2-3p	mmu-let-7a-2-3p	-2.1254	0.0952444	-4.12263	5.50464e-05	0.000162713
mmu-miR-467a-3p	mmu-miR-467a-3p	1.33589	4.91918	4.05346	6.96966e-05	0.000205452
mmu-miR-467d-3p	mmu-miR-467d-3p	1.33525	4.91885	4.04423	7.19165e-05	0.000211415
chr1_2994	chr1_2994	2.12562	-2.22093	4.00634	8.17604e-05	0.000239696
mmu-miR-3473f	mmu-miR-3473f	2.15775	-1.22278	4.00527	8.20562e-05	0.000239908
mmu-miR-1929-5p	mmu-miR-1929-5p	2.20419	-0.507341	3.98177	8.88241e-05	0.00025899
mmu-miR-204-3p	mmu-miR-204-3p	-1.58439	4.62859	-3.98045	8.92193e-05	0.000259437
mmu-miR-542-5p	mmu-miR-542-5p	1.24936	6.48703	3.96651	9.35016e-05	0.000271155
chr7_41362	chr7_41362	-2.00129	0.773585	-3.94779	9.95659e-05	0.000287963
mmu-miR-222-3p	mmu-miR-222-3p	-1.29387	7.38874	-3.93638	0.000103443	0.000298371
mmu-miR-670-5p	mmu-miR-670-5p	-1.57541	1.94596	-3.92263	0.000108312	0.00031158
chr8_43564	chr8_43564	2.14395	-0.508239	3.88204	0.000124002	0.00035576
mmu-miR-7091-3p	mmu-miR-7091-3p	2.05736	-1.42726	3.844	0.00014067	0.000402503
mmu-miR-377-5p	mmu-miR-377-5p	-1.99791	0.222434	-3.75948	0.000185729	0.000530018
mmu-miR-151-3p	mmu-miR-151-3p	-1.40974	3.43828	-3.73851	0.000198878	0.000566037
mmu-miR-150-3p	mmu-miR-150-3p	-1.87777	1.07237	-3.68045	0.000240111	0.000681585
mmu-miR-7080-3p	mmu-miR-7080-3p	-2.01053	0.957551	-3.67923	0.000241057	0.000682466
mmu-miR-701-3p	mmu-miR-701-3p	1.53137	1.5519	3.65837	0.000257833	0.000728039
mmu-miR-7115-3p	mmu-miR-7115-3p	1.92338	-2.27477	3.6551	0.000260562	0.000733814
mmu-miR-499-3p	mmu-miR-499-3p	-2.05378	-0.819592	-3.64584	0.000268447	0.000754041
mmu-miR-7671-3p	mmu-miR-7671-3p	1.89373	-2.27808	3.63959	0.000273891	0.000767324
mmu-miR-5099	mmu-miR-5099	1.32202	6.3828	3.6174	0.000294085	0.000821753
mmu-miR-1188-5p	mmu-miR-1188-5p	-1.6138	2.80111	-3.57708	0.000334471	0.000932176
mmu-miR-7212-5p	mmu-miR-7212-5p	2.02552	-1.54648	3.57344	0.000338361	0.000940574
mmu-miR-5132-3p	mmu-miR-5132-3p	1.94766	-1.54679	3.56783	0.000344452	0.00095503
mmu-miR-3102-5p.2-5p	mmu-miR-3102-5p.2-5p	-1.54911	2.93719	-3.5656	0.000346899	0.000959337
mmu-miR-344i	mmu-miR-344i	-1.95293	-1.39553	-3.5398	0.000376453	0.00103839
chr17_19864	chr17_19864	1.96962	-1.49769	3.53333	0.000384235	0.00105714
mmu-miR-1930-5p	mmu-miR-1930-5p	1.85569	-1.89171	3.52725	0.000391676	0.00107485
mmu-miR-96-5p	mmu-miR-96-5p	-2.1715	1.58262	-3.52544	0.00039392	0.00107825
mmu-miR-5128	mmu-miR-5128	1.83142	0.712621	3.51388	0.00040855	0.00111546
mmu-miR-12185-3p	mmu-miR-12185-3p	-1.76942	0.0732846	-3.50631	0.0004184	0.00113945
mmu-miR-873a-3p	mmu-miR-873a-3p	-1.94947	0.355502	-3.49639	0.00043165	0.00117256
mmu-miR-8097	mmu-miR-8097	1.94309	-2.03241	3.46996	0.000468936	0.00127063
mmu-miR-450a-1-3p	mmu-miR-450a-1-3p	1.62936	1.40296	3.46474	0.000476649	0.00128827
mmu-miR-493-3p	mmu-miR-493-3p	-1.92442	-0.00934577	-3.45104	0.000497482	0.0013412
mmu-miR-8094	mmu-miR-8094	1.81942	-2.11422	3.42795	0.000534543	0.00143751
mmu-miR-141-3p	mmu-miR-141-3p	2.18547	4.5941	3.42194	0.000544616	0.00146093
mmu-miR-378a-3p	mmu-miR-378a-3p	1.13939	11.2805	3.41825	0.000550887	0.00147407
mmu-miR-3064-3p	mmu-miR-3064-3p	1.75052	-0.253402	3.40318	0.000577196	0.00154062
mmu-miR-26b-3p	mmu-miR-26b-3p	1.39321	2.78832	3.34471	0.000691033	0.0018399
mmu-miR-3473h-5p	mmu-miR-3473h-5p	1.90379	-1.47686	3.32976	0.000723372	0.00192123
mmu-miR-1224-3p	mmu-miR-1224-3p	-1.87537	-0.478612	-3.32272	0.000739085	0.00195812
chr11_7315	chr11_7315	1.86833	-0.691619	3.29165	0.000812377	0.002147
mmu-miR-34a-3p	mmu-miR-34a-3p	1.33092	3.82714	3.26677	0.000875949	0.00230582
mmu-miR-8096	mmu-miR-8096	1.86106	-2.37277	3.26646	0.000876769	0.00230582
mmu-miR-201-5p	mmu-miR-201-5p	-1.96641	-0.22766	-3.18249	0.00112777	0.00295868
mmu-miR-802-3p	mmu-miR-802-3p	-1.95811	-0.864711	-3.15977	0.00120648	0.00315745
mmu-miR-224-5p	mmu-miR-224-5p	-1.56856	2.31734	-3.1179	0.00136516	0.00356403
mmu-miR-5114	mmu-miR-5114	1.78369	-1.19549	3.11301	0.00138491	0.00360683
mmu-miR-3473d	mmu-miR-3473d	1.53683	1.8522	3.07845	0.00153235	0.00398114
mmu-miR-615-3p	mmu-miR-615-3p	-1.95315	0.468902	-3.04642	0.00168197	0.00435931
mmu-miR-21b	mmu-miR-21b	1.74471	-1.05989	3.04033	0.00171189	0.00442616
mmu-miR-1194	mmu-miR-1194	1.65421	1.19497	3.03238	0.00175172	0.00451827
mmu-miR-3535	mmu-miR-3535	1.39382	3.15595	3.01411	0.00184656	0.00475147
mmu-let-7e-3p	mmu-let-7e-3p	-1.45104	2.07829	-3.00493	0.00189601	0.00486276
mmu-miR-673-3p	mmu-miR-673-3p	-1.55846	0.996137	-3.0044	0.00189888	0.00486276
mmu-miR-101c	mmu-miR-101c	-1.23401	5.29668	-2.98535	0.00200556	0.00512373
mmu-miR-582-3p	mmu-miR-582-3p	-1.31298	3.21008	-2.97715	0.00205317	0.0052329
mmu-miR-365-3p	mmu-miR-365-3p	-1.24662	8.07508	-2.95971	0.00215794	0.0054869
mmu-miR-28a-3p	mmu-miR-28a-3p	1.16041	5.97725	2.92443	0.00238523	0.00605047
mmu-miR-7030-3p	mmu-miR-7030-3p	1.8466	-1.70421	2.86301	0.00283459	0.00717338
mmu-miR-10b-5p	mmu-miR-10b-5p	-1.75975	3.69835	-2.86123	0.00284869	0.00719209
mmu-miR-122-5p	mmu-miR-122-5p	-1.5519	2.06623	-2.8408	0.00301545	0.00759086
mmu-miR-3083-5p	mmu-miR-3083-5p	-1.83331	-0.838407	-2.84016	0.00302078	0.00759086
chr7_39643	chr7_39643	1.7906	-1.27311	2.82716	0.00313171	0.00785122
mmu-miR-3061-5p	mmu-miR-3061-5p	-1.38751	2.21801	-2.82015	0.00319307	0.00798639
mmu-miR-491-5p	mmu-miR-491-5p	-1.48826	1.84337	-2.8067	0.00331391	0.00826936
mmu-miR-551b-5p	mmu-miR-551b-5p	-1.94929	-0.834688	-2.78825	0.00348653	0.00867993
mmu-miR-3083-3p	mmu-miR-3083-3p	-1.74635	-0.526103	-2.78589	0.00350919	0.00871612
mmu-miR-341-5p	mmu-miR-341-5p	-1.78813	-1.41002	-2.77843	0.00358173	0.00887575
mmu-miR-182-5p	mmu-miR-182-5p	-1.78678	4.59376	-2.70997	0.00431473	0.0106675
mmu-miR-714	mmu-miR-714	1.71225	0.083137	2.69461	0.00449688	0.0110923
mmu-miR-6931-3p	mmu-miR-6931-3p	1.77905	-2.03947	2.67745	0.00470881	0.0115884
mmu-miR-137-5p	mmu-miR-137-5p	-1.69936	1.27664	-2.6531	0.00502526	0.0123389
mmu-miR-185-3p	mmu-miR-185-3p	1.52252	2.21402	2.56789	0.00629081	0.015411
mmu-miR-7032-3p	mmu-miR-7032-3p	-1.65637	-1.3884	-2.54137	0.00673995	0.0164737
mmu-miR-326-3p	mmu-miR-326-3p	1.14261	7.77748	2.53431	0.00686431	0.0167396
mmu-miR-1247-5p	mmu-miR-1247-5p	-1.37097	3.44781	-2.528	0.00697727	0.0169764
mmu-miR-701-5p	mmu-miR-701-5p	1.16828	4.61132	2.50678	0.00736932	0.0178898
mmu-miR-3960	mmu-miR-3960	1.68826	-1.69792	2.50037	0.00749154	0.0181454
mmu-miR-298-5p	mmu-miR-298-5p	-1.15344	7.3269	-2.48448	0.00780268	0.0188565
mmu-miR-679-3p	mmu-miR-679-3p	-1.60425	-1.8811	-2.47869	0.00791886	0.0190942
mmu-miR-7679-3p	mmu-miR-7679-3p	1.75035	-0.935914	2.46417	0.00821717	0.0197691
chr14_14026	chr14_14026	-1.70823	-1.77075	-2.44932	0.00853261	0.0204821
mmu-miR-106b-5p	mmu-miR-106b-5p	1.13824	10.7661	2.4457	0.0086113	0.0206248
mmu-miR-7226-3p	mmu-miR-7226-3p	-1.6868	0.0462186	-2.43638	0.00881645	0.0210692
mmu-miR-9769-3p	mmu-miR-9769-3p	1.70785	-1.48712	2.38148	0.0101167	0.0241226
mmu-miR-135b-3p	mmu-miR-135b-3p	-1.49044	0.871536	-2.37232	0.0103495	0.024623
mmu-miR-12194-3p	mmu-miR-12194-3p	-1.59181	0.934235	-2.3541	0.010827	0.0257022
mmu-miR-92a-1-5p	mmu-miR-92a-1-5p	1.47726	2.04861	2.35058	0.0109216	0.0258695
mmu-miR-152-5p	mmu-miR-152-5p	1.57676	0.472532	2.34295	0.0111288	0.0263023
chr14_14933	chr14_14933	1.58878	-2.24078	2.33924	0.0112308	0.0264849
mmu-miR-6943-5p	mmu-miR-6943-5p	1.58432	-2.0048	2.33319	0.011399	0.0268227
chr9_44662	chr9_44662	1.55158	1.36136	2.32809	0.0115428	0.0271015
mmu-miR-216a-5p	mmu-miR-216a-5p	-1.704	6.33651	-2.29701	0.0124529	0.0291745
mmu-miR-676-3p	mmu-miR-676-3p	-1.21701	7.67976	-2.29112	0.0126323	0.0295305
mmu-miR-7658-5p	mmu-miR-7658-5p	1.50731	0.692207	2.27548	0.0131198	0.0306034
mmu-miR-26b-5p	mmu-miR-26b-5p	1.12311	12.5318	2.27223	0.0132232	0.0307777
mmu-miR-7042-3p	mmu-miR-7042-3p	1.7588	-1.33411	2.2529	0.0138533	0.0321744
mmu-miR-5619-3p	mmu-miR-5619-3p	1.60867	-1.37888	2.24133	0.0142433	0.0330087
mmu-miR-9-5p	mmu-miR-9-5p	-1.22183	16.6323	-2.22087	0.014956	0.0345858
mmu-miR-1932	mmu-miR-1932	1.61578	-1.94874	2.18031	0.0164622	0.037987
mmu-miR-598-5p	mmu-miR-598-5p	-1.66172	-1.08032	-2.17531	0.016657	0.0383539
mmu-miR-187-5p	mmu-miR-187-5p	1.21394	3.08333	2.15613	0.0174221	0.0400298
mmu-miR-5134-5p	mmu-miR-5134-5p	1.59991	-1.26595	2.12302	0.0188158	0.0431396
mmu-miR-935	mmu-miR-935	-1.48519	0.926706	-2.09175	0.0202201	0.0462604
chr7_39362	chr7_39362	1.50815	0.832436	2.07798	0.0208671	0.0476393
mmu-miR-6967-3p	mmu-miR-6967-3p	1.54136	-0.205794	2.06899	0.0212989	0.0485217
mmu-miR-181d-5p	mmu-miR-181d-5p	-1.14533	9.27572	-2.0656	0.0214638	0.0487937
mmu-miR-1193-5p	mmu-miR-1193-5p	-1.4872	-0.61211	-2.05416	0.0220282	0.0499709
mmu-let-7e-5p	mmu-let-7e-5p	-1.19033	12.5906	-2.03806	0.0228439	0.051712
mmu-miR-5113	mmu-miR-5113	1.22197	3.9983	2.03633	0.0229335	0.0518055
mmu-miR-125b-1-3p	mmu-miR-125b-1-3p	-1.22121	6.77709	-2.01075	0.0242881	0.0547503
mmu-miR-7080-5p	mmu-miR-7080-5p	-1.47427	1.46831	-1.97574	0.0262533	0.0590562
mmu-miR-7013-5p	mmu-miR-7013-5p	1.51175	-0.249035	1.96513	0.0268749	0.060328
mmu-miR-124-5p	mmu-miR-124-5p	-1.27635	4.13869	-1.95335	0.0275802	0.0617818
mmu-miR-3104-5p	mmu-miR-3104-5p	-1.63691	-1.01146	-1.94332	0.0281927	0.0630225
mmu-miR-532-3p	mmu-miR-532-3p	1.10799	6.21994	1.925	0.0293418	0.0654549
mmu-miR-194-5p	mmu-miR-194-5p	-1.13665	5.49891	-1.90663	0.030534	0.0679729
mmu-miR-208b-3p	mmu-miR-208b-3p	-1.63427	-1.26718	-1.85265	0.0342763	0.076146
mmu-miR-3070-3p	mmu-miR-3070-3p	-1.51002	-0.781711	-1.84402	0.0349089	0.077391
mmu-miR-802-5p	mmu-miR-802-5p	-1.50836	-0.497854	-1.84091	0.0351391	0.0777408
mmu-miR-302b-3p	mmu-miR-302b-3p	-1.52924	-0.585681	-1.83411	0.0356474	0.0787029
mmu-miR-3106-3p	mmu-miR-3106-3p	-1.55401	-1.50106	-1.8291	0.0360259	0.0793753
mmu-miR-6392-5p	mmu-miR-6392-5p	-1.4219	1.23893	-1.8047	0.0379169	0.0833706
mmu-miR-669i	mmu-miR-669i	-1.5353	-0.935402	-1.77115	0.0406526	0.0892029
mmu-miR-24-3p	mmu-miR-24-3p	1.0861	13.5325	1.76907	0.0408272	0.0894032
mmu-miR-24-1-5p	mmu-miR-24-1-5p	-1.24395	2.8134	-1.75459	0.0420622	0.091907
mmu-miR-6944-3p	mmu-miR-6944-3p	-1.51962	-0.673139	-1.75366	0.0421419	0.091907
mmu-miR-677-3p	mmu-miR-677-3p	1.45062	-1.49705	1.73906	0.0434205	0.0945035
mmu-miR-7012-5p	mmu-miR-7012-5p	1.45662	-2.26109	1.71421	0.0456687	0.0991954
mmu-miR-193b-5p	mmu-miR-193b-5p	-1.40171	0.600682	-1.70734	0.0463069	0.100317
mmu-miR-676-5p	mmu-miR-676-5p	-1.23032	2.23015	-1.70665	0.046372	0.100317
mmu-miR-466k	mmu-miR-466k	1.21281	2.81649	1.68828	0.0481163	0.103881
mmu-miR-183-3p	mmu-miR-183-3p	-1.66939	-0.874605	-1.6778	0.049136	0.105869
mmu-let-7c-1-3p	mmu-let-7c-1-3p	1.13897	4.21565	1.67531	0.049381	0.106184
mmu-miR-3075-5p	mmu-miR-3075-5p	1.60985	-0.92042	1.66	0.0509076	0.109248
mmu-miR-6984-5p	mmu-miR-6984-5p	1.44988	-2.17932	1.63427	0.0535604	0.114711
mmu-miR-8112	mmu-miR-8112	1.33636	1.87612	1.63137	0.0538659	0.115136
mmu-miR-6960-5p	mmu-miR-6960-5p	1.51104	-1.60967	1.59173	0.0581906	0.124132
mmu-miR-217-5p	mmu-miR-217-5p	-1.5932	5.33596	-1.58467	0.058989	0.125586
mmu-miR-6418-3p	mmu-miR-6418-3p	1.38109	0.306242	1.56607	0.0611364	0.1299
mmu-miR-5619-5p	mmu-miR-5619-5p	1.4905	-1.69499	1.54779	0.063306	0.134244
mmu-miR-5622-5p	mmu-miR-5622-5p	1.38296	-2.20341	1.52221	0.066445	0.140622
chr15_15888	chr15_15888	-1.50075	-0.241313	-1.51444	0.0674235	0.142412
mmu-miR-12202-3p	mmu-miR-12202-3p	1.40427	-0.0901857	1.51312	0.0675897	0.142483
mmu-miR-181c-5p	mmu-miR-181c-5p	-1.09346	11.0682	-1.50903	0.0681107	0.143299
mmu-miR-1955-3p	mmu-miR-1955-3p	1.42465	-0.801521	1.50476	0.0686567	0.144166
mmu-miR-876-5p	mmu-miR-876-5p	-1.47395	-1.49407	-1.48666	0.0710113	0.148809
mmu-miR-452-3p	mmu-miR-452-3p	-1.38883	-1.70562	-1.48564	0.0711455	0.148809
mmu-miR-653-3p	mmu-miR-653-3p	-1.45209	-1.04981	-1.47355	0.0727565	0.151883
mmu-miR-3085-3p	mmu-miR-3085-3p	-1.39267	-1.45577	-1.45359	0.0754772	0.157045
mmu-miR-141-5p	mmu-miR-141-5p	1.57436	-0.166836	1.45327	0.0755219	0.157045
mmu-miR-7031-3p	mmu-miR-7031-3p	1.37976	-2.20633	1.44692	0.0764043	0.158572
mmu-miR-378a-5p	mmu-miR-378a-5p	1.19335	2.70048	1.44334	0.0769053	0.159304
chr17_19454	chr17_19454	1.44377	-0.835342	1.43414	0.0782043	0.161682
mmu-miR-1927	mmu-miR-1927	-1.45562	-1.2604	-1.40837	0.0819351	0.16907
mmu-miR-7b-3p	mmu-miR-7b-3p	-1.26553	2.95084	-1.40432	0.0825332	0.169977
mmu-miR-7213-3p	mmu-miR-7213-3p	1.43019	-1.46163	1.40206	0.0828691	0.170342
mmu-miR-350-3p	mmu-miR-350-3p	1.06398	8.03582	1.3721	0.0874151	0.179343
mmu-miR-27a-3p	mmu-miR-27a-3p	1.09185	12.2856	1.3612	0.0891165	0.182485
mmu-miR-467c-5p	mmu-miR-467c-5p	1.08253	6.2157	1.34552	0.0916059	0.187225
mmu-miR-3084-5p	mmu-miR-3084-5p	1.13083	3.20703	1.31574	0.0964818	0.196816
mmu-miR-128-1-5p	mmu-miR-128-1-5p	-1.15909	3.47143	-1.30424	0.0984159	0.20038
mmu-miR-7026-5p	mmu-miR-7026-5p	1.37066	-0.633213	1.27009	0.104328	0.212016
mmu-miR-344g-3p	mmu-miR-344g-3p	-1.34292	-0.938004	-1.26866	0.104583	0.212132
mmu-miR-488-5p	mmu-miR-488-5p	-1.28561	-0.11753	-1.26621	0.105017	0.21261
mmu-miR-3473g	mmu-miR-3473g	1.33291	0.100705	1.25547	0.10694	0.216096
mmu-miR-351-3p	mmu-miR-351-3p	1.36105	-0.389062	1.2446	0.108912	0.219667
mmu-miR-1291	mmu-miR-1291	1.38837	-1.72018	1.2427	0.10926	0.219955
mmu-miR-3104-3p	mmu-miR-3104-3p	-1.34832	-1.87185	-1.16228	0.124723	0.250613
mmu-miR-28c	mmu-miR-28c	1.15821	1.46526	1.15925	0.125333	0.251115
mmu-miR-3058-3p	mmu-miR-3058-3p	1.30644	-0.0377645	1.15873	0.12544	0.251115
mmu-miR-92b-5p	mmu-miR-92b-5p	-1.14567	4.15714	-1.14669	0.127893	0.255548
mmu-miR-5132-5p	mmu-miR-5132-5p	1.267	0.117268	1.1207	0.133306	0.265869
mmu-miR-326-5p	mmu-miR-326-5p	1.31763	-1.9323	1.09999	0.137731	0.274184
mmu-miR-3070-2-3p	mmu-miR-3070-2-3p	-1.34329	-1.17213	-1.09084	0.13972	0.277629
mmu-miR-6769b-3p	mmu-miR-6769b-3p	-1.27594	-0.0756454	-1.06597	0.145224	0.288032
mmu-miR-504-5p	mmu-miR-504-5p	1.30229	-1.43823	1.05762	0.147105	0.291225
mmu-miR-7654-5p	mmu-miR-7654-5p	1.29062	-2.26105	1.04399	0.150211	0.296826
mmu-miR-6946-5p	mmu-miR-6946-5p	1.3519	-1.08604	1.02987	0.153476	0.30272
mmu-miR-9-3p	mmu-miR-9-3p	-1.10735	13.4194	-1.0174	0.156401	0.307923
mmu-miR-1306-3p	mmu-miR-1306-3p	1.29076	0.404953	1.01129	0.157847	0.310201
mmu-miR-1b-5p	mmu-miR-1b-5p	1.22984	0.136617	0.992378	0.162378	0.318523
mmu-miR-497b	mmu-miR-497b	1.34747	-1.90044	0.98493	0.164187	0.321483
mmu-miR-152-3p	mmu-miR-152-3p	1.04776	7.4898	0.972787	0.167164	0.326715
mmu-miR-3064-5p	mmu-miR-3064-5p	1.13511	2.15445	0.970809	0.167652	0.327074
mmu-miR-758-5p	mmu-miR-758-5p	-1.27049	-1.70778	-0.955729	0.171406	0.33379
mmu-miR-3474	mmu-miR-3474	1.27147	-0.830064	0.941895	0.174897	0.339972
mmu-miR-222-5p	mmu-miR-222-5p	-1.14925	2.15481	-0.930852	0.177717	0.344829
mmu-miR-690	mmu-miR-690	1.10557	5.16792	0.906463	0.184048	0.356469
mmu-miR-1251-3p	mmu-miR-1251-3p	-1.24126	-0.406944	-0.904364	0.1846	0.356893
mmu-miR-5129-5p	mmu-miR-5129-5p	1.27214	-1.02866	0.852108	0.198669	0.383402
mmu-miR-6769b-5p	mmu-miR-6769b-5p	-1.24262	-1.30884	-0.850132	0.199213	0.383448
mmu-miR-466n-3p	mmu-miR-466n-3p	1.21355	0.805981	0.849428	0.199407	0.383448
mmu-miR-20a-3p	mmu-miR-20a-3p	1.08636	4.47652	0.843692	0.200995	0.385809
mmu-miR-217-3p	mmu-miR-217-3p	-1.29005	1.26761	-0.831219	0.204473	0.391785
mmu-miR-668-5p	mmu-miR-668-5p	-1.26446	-0.259601	-0.827592	0.205491	0.393034
mmu-miR-130a-5p	mmu-miR-130a-5p	-1.12538	2.85299	-0.822975	0.206792	0.394817
mmu-miR-211-5p	mmu-miR-211-5p	-1.13248	6.91057	-0.801983	0.212768	0.405506
mmu-miR-6919-5p	mmu-miR-6919-5p	1.26	-1.60993	0.785358	0.217573	0.413929
mmu-miR-1948-5p	mmu-miR-1948-5p	-1.24322	-1.87826	-0.78301	0.218257	0.414495
mmu-miR-497a-5p	mmu-miR-497a-5p	-1.07658	9.41732	-0.773146	0.221143	0.419235
mmu-miR-7658-3p	mmu-miR-7658-3p	1.23633	-1.64217	0.767299	0.222865	0.421753
mmu-miR-1197-5p	mmu-miR-1197-5p	-1.21017	-1.83142	-0.749907	0.228032	0.430771
mmu-miR-466m-3p	mmu-miR-466m-3p	1.19135	0.563025	0.745378	0.229388	0.432572
mmu-miR-1231-5p	mmu-miR-1231-5p	-1.22536	-1.72006	-0.742592	0.230225	0.433389
mmu-miR-1981-3p	mmu-miR-1981-3p	1.21954	-0.752727	0.729505	0.234179	0.44006
mmu-miR-193a-5p	mmu-miR-193a-5p	-1.10961	2.2945	-0.72247	0.236321	0.443308
mmu-miR-505-3p	mmu-miR-505-3p	1.11216	3.09168	0.718914	0.237408	0.44457
mmu-miR-9b-3p	mmu-miR-9b-3p	-1.24115	-0.603333	-0.674994	0.251057	0.469311
mmu-miR-450a-2-3p	mmu-miR-450a-2-3p	1.15259	1.14285	0.669672	0.25274	0.471635
mmu-miR-6958-3p	mmu-miR-6958-3p	-1.17036	1.78605e-05	-0.664417	0.254407	0.473922
chr11_9112	chr11_9112	1.22463	-1.3086	0.619019	0.269052	0.500335
chr2_24908	chr2_24908	-1.17345	-2.01395	-0.612477	0.271198	0.503452
mmu-miR-3059-3p	mmu-miR-3059-3p	-1.18532	0.246489	-0.602233	0.274575	0.508841
mmu-miR-125a-3p	mmu-miR-125a-3p	-1.05052	5.27738	-0.593635	0.277426	0.513238
mmu-miR-378b	mmu-miR-378b	1.03876	5.06351	0.573253	0.284243	0.524944
mmu-miR-7051-5p	mmu-miR-7051-5p	1.15424	-1.85544	0.535898	0.296945	0.54746
mmu-miR-449c-5p	mmu-miR-449c-5p	-1.15248	1.25465	-0.520399	0.302292	0.556362
mmu-miR-216b-5p	mmu-miR-216b-5p	-1.20318	4.3318	-0.505274	0.307553	0.565076
mmu-miR-5134-3p	mmu-miR-5134-3p	1.14675	-0.874313	0.473847	0.318612	0.584394
mmu-miR-199a-5p	mmu-miR-199a-5p	-1.05238	4.07577	-0.456025	0.324959	0.595019
chr5_34637	chr5_34637	1.14019	-1.93102	0.449326	0.327358	0.598391
mmu-miR-99a-5p	mmu-miR-99a-5p	1.01572	12.5909	0.423038	0.336844	0.614683
mmu-miR-93-3p	mmu-miR-93-3p	1.02884	4.07286	0.420727	0.337683	0.615168
mmu-miR-466f-3p	mmu-miR-466f-3p	1.03756	3.86413	0.416227	0.339319	0.617101
mmu-miR-7029-3p	mmu-miR-7029-3p	1.12187	-1.75159	0.38897	0.349296	0.63417
mmu-miR-374c-5p	mmu-miR-374c-5p	1.09455	0.0910179	0.356964	0.361147	0.65458
mmu-miR-1931	mmu-miR-1931	1.10107	-1.48228	0.329422	0.371457	0.672131
mmu-miR-500-5p	mmu-miR-500-5p	1.04908	1.93648	0.326465	0.37257	0.672508
mmu-miR-1249-5p	mmu-miR-1249-5p	1.06543	2.10157	0.325537	0.372919	0.672508
mmu-miR-214-5p	mmu-miR-214-5p	-1.08701	-1.87476	-0.317455	0.375967	0.676866
mmu-miR-1943-5p	mmu-miR-1943-5p	1.07592	0.565189	0.303167	0.381374	0.68545
mmu-miR-7669-3p	mmu-miR-7669-3p	1.08401	-0.213476	0.296319	0.383974	0.68897
mmu-miR-9768-5p	mmu-miR-9768-5p	-1.08601	-1.81282	-0.286685	0.387641	0.694388
mmu-miR-7033-5p	mmu-miR-7033-5p	1.06873	0.647976	0.28318	0.388977	0.695621
mmu-miR-3072-5p	mmu-miR-3072-5p	-1.07396	-0.882732	-0.261766	0.397172	0.709094
mmu-miR-7021-5p	mmu-miR-7021-5p	1.08111	-1.10141	0.25747	0.398822	0.710856
mmu-miR-302d-3p	mmu-miR-302d-3p	-1.06564	-1.04602	-0.249285	0.40197	0.71528
mmu-miR-18b-5p	mmu-miR-18b-5p	1.04458	1.47544	0.242705	0.404506	0.718601
mmu-miR-3061-3p	mmu-miR-3061-3p	-1.03298	1.56895	-0.222685	0.412246	0.73114
mmu-miR-494-5p	mmu-miR-494-5p	-1.05965	-2.01288	-0.196692	0.422347	0.747818
mmu-miR-205-5p	mmu-miR-205-5p	-1.0484	1.72691	-0.187473	0.425942	0.752942
mmu-miR-344g-5p	mmu-miR-344g-5p	-1.04921	-1.91775	-0.184589	0.427068	0.753691
mmu-miR-669p-3p	mmu-miR-669p-3p	1.03681	0.330467	0.158635	0.437228	0.770355
mmu-miR-5100	mmu-miR-5100	1.01919	3.04366	0.148258	0.441303	0.776259
mmu-miR-6994-5p	mmu-miR-6994-5p	1.04474	-1.02433	0.142521	0.443559	0.77895
mmu-miR-344d-3-5p	mmu-miR-344d-3-5p	-1.03536	-1.97359	-0.131423	0.447927	0.785336
mmu-miR-3080-5p	mmu-miR-3080-5p	-1.03675	-1.14861	-0.121803	0.451719	0.790692
mmu-miR-677-5p	mmu-miR-677-5p	1.03172	1.08259	0.117996	0.45322	0.792028
mmu-miR-1933-3p	mmu-miR-1933-3p	1.01816	-0.751326	0.0645796	0.474355	0.827615
mmu-miR-214-3p	mmu-miR-214-3p	-1.0098	2.24612	-0.0475438	0.481114	0.838044
chr12_9732	chr12_9732	-1.00822	-1.83591	-0.0281855	0.488801	0.850054
mmu-miR-429-3p	mmu-miR-429-3p	-1.00737	6.00851	-0.0182739	0.492741	0.855394
mmu-miR-6954-3p	mmu-miR-6954-3p	1.00383	0.569352	0.016443	0.493466	0.855394
mmu-miR-92b-3p	mmu-miR-92b-3p	-1.0013	10.5236	-0.0105349	0.495814	0.858044
mmu-miR-3087-5p	mmu-miR-3087-5p	-1.003	-1.26839	-0.00816408	0.496756	0.858044
mmu-miR-200a-5p	mmu-miR-200a-5p	-1.00316	-0.762432	-0.00665848	0.497394	0.858044
mmu-miR-3552	mmu-miR-3552	-0.99743	-2.2361	0	0.503389	0.865769
mmu-miR-503-3p	mmu-miR-503-3p	0.998788	2.96516	0	0.503485	0.865769
mmu-miR-6995-3p	mmu-miR-6995-3p	0.995137	-2.27372	0	0.50638	0.869354
mmu-miR-7052-5p	mmu-miR-7052-5p	-0.992567	-0.928194	0	0.510349	0.874768
chr15_17512	chr15_17512	0.992967	1.95425	0	0.518565	0.887433
mmu-miR-200a-3p	mmu-miR-200a-3p	-0.968791	3.87703	0	0.524572	0.896283
mmu-miR-486a-3p	mmu-miR-486a-3p	0.989374	3.96607	0	0.528293	0.901206
mmu-miR-1a-1-5p	mmu-miR-1a-1-5p	-0.979505	-2.10469	0	0.530022	0.90272
mmu-miR-143-5p	mmu-miR-143-5p	-0.974216	-0.924493	0	0.533067	0.906467
mmu-miR-1946a	mmu-miR-1946a	0.970389	-1.48073	0	0.537823	0.913108
mmu-miR-365-2-5p	mmu-miR-365-2-5p	-0.969411	-0.875301	0	0.541847	0.918486
mmu-miR-712-5p	mmu-miR-712-5p	0.962795	-0.373625	0	0.548387	0.926965
mmu-miR-3083b-5p	mmu-miR-3083b-5p	-0.965944	-1.61029	0	0.548577	0.926965
mmu-miR-1949	mmu-miR-1949	0.963456	0.856364	0	0.552332	0.931843
mmu-miR-494-3p	mmu-miR-494-3p	-0.957782	-0.0587625	0	0.556296	0.937057
mmu-miR-103-2-5p	mmu-miR-103-2-5p	0.956539	-0.995069	0	0.558811	0.939818
mmu-miR-1231-3p	mmu-miR-1231-3p	-0.953414	0.152538	0	0.567698	0.953271
mmu-miR-302a-3p	mmu-miR-302a-3p	-0.951896	-1.79247	0	0.572438	0.959253
mmu-miR-216a-3p	mmu-miR-216a-3p	-0.929955	-0.742633	0	0.573049	0.959253
mmu-miR-3963	mmu-miR-3963	0.951019	-0.276657	0	0.583253	0.974814
mmu-miR-7063-5p	mmu-miR-7063-5p	0.932508	-1.11136	0	0.58703	0.979157
mmu-miR-6932-5p	mmu-miR-6932-5p	0.923064	-2.00069	0	0.587676	0.979157
mmu-miR-6970-3p	mmu-miR-6970-3p	-0.932629	-1.13904	0	0.588754	0.979432
mmu-miR-6962-3p	mmu-miR-6962-3p	-0.923868	-1.54381	0	0.592928	0.984847
mmu-miR-3081-3p	mmu-miR-3081-3p	-0.91652	-0.950742	0	0.604915	1
mmu-miR-122-3p	mmu-miR-122-3p	-0.917613	-1.97142	0	0.614813	1
mmu-miR-5101	mmu-miR-5101	-0.905472	0.0347789	0	0.619584	1
mmu-miR-7240-5p	mmu-miR-7240-5p	-0.892815	-1.39821	0	0.6313	1
mmu-miR-6959-5p	mmu-miR-6959-5p	-0.881684	-1.17558	0	0.639698	1
mmu-miR-466i-3p	mmu-miR-466i-3p	0.957657	3.30384	0	0.641416	1
mmu-miR-574-3p	mmu-miR-574-3p	0.976412	6.87821	0	0.643243	1
mmu-miR-1945	mmu-miR-1945	0.887543	-0.0416403	0	0.645653	1
mmu-miR-709	mmu-miR-709	0.92812	3.00198	0	0.654604	1
mmu-miR-106a-5p	mmu-miR-106a-5p	0.943032	2.58495	0	0.655028	1
mmu-miR-7000-3p	mmu-miR-7000-3p	-0.880796	-1.82503	0	0.657537	1
mmu-miR-466l-3p	mmu-miR-466l-3p	0.87395	-2.18562	0	0.666981	1
mmu-miR-5617-5p	mmu-miR-5617-5p	-0.870941	-2.24865	0	0.676927	1
mmu-miR-195a-5p	mmu-miR-195a-5p	-0.957547	9.53735	0	0.680547	1
mmu-miR-7049-5p	mmu-miR-7049-5p	0.836097	-1.66802	0	0.689311	1
mmu-miR-5104b-5p	mmu-miR-5104b-5p	0.83868	-0.932498	0	0.694804	1
mmu-miR-6903-5p	mmu-miR-6903-5p	-0.843497	-1.92871	0	0.700611	1
mmu-miR-1941-3p	mmu-miR-1941-3p	-0.845573	-1.3662	0	0.704746	1
mmu-miR-195a-3p	mmu-miR-195a-3p	-0.854466	1.13457	0	0.705284	1
mmu-miR-8111	mmu-miR-8111	0.814312	-1.18049	0	0.732516	1
mmu-miR-196a-5p	mmu-miR-196a-5p	-0.800807	-1.2529	0	0.732654	1
mmu-miR-7668-3p	mmu-miR-7668-3p	0.798256	-1.19056	0	0.733797	1
mmu-miR-6911-3p	mmu-miR-6911-3p	0.822801	-0.425275	0	0.737815	1
mmu-miR-130a-3p	mmu-miR-130a-3p	-0.94137	11.388	0	0.740648	1
mmu-miR-5129-3p	mmu-miR-5129-3p	0.775852	-0.207227	0	0.742988	1
mmu-miR-3060-3p	mmu-miR-3060-3p	0.806011	-8.31273e-05	0	0.746016	1
mmu-miR-107-5p	mmu-miR-107-5p	-0.872823	1.53016	0	0.747977	1
mmu-miR-7669-5p	mmu-miR-7669-5p	0.791945	-1.59371	0	0.756488	1
mmu-miR-3068-3p	mmu-miR-3068-3p	0.887676	2.22695	0	0.766525	1
mmu-miR-3091-5p	mmu-miR-3091-5p	0.778272	-1.5313	0	0.768733	1
mmu-miR-3098-5p	mmu-miR-3098-5p	0.790807	0.0891023	0	0.774804	1
mmu-miR-32-3p	mmu-miR-32-3p	0.91934	3.35395	0	0.777401	1
chr8_44248	chr8_44248	-0.766694	-1.86562	0	0.782466	1
mmu-miR-181c-3p	mmu-miR-181c-3p	-0.932011	5.40727	0	0.786911	1
mmu-miR-297a-3p	mmu-miR-297a-3p	0.921472	3.71001	0	0.789919	1
mmu-miR-297c-3p	mmu-miR-297c-3p	0.921472	3.71001	0	0.789919	1
mmu-miR-297b-3p	mmu-miR-297b-3p	0.921472	3.71001	0	0.789919	1
mmu-miR-5627-3p	mmu-miR-5627-3p	0.738444	-0.306958	0	0.792412	1
mmu-miR-7070-3p	mmu-miR-7070-3p	-0.812903	0.720842	0	0.793717	1
mmu-miR-7069-3p	mmu-miR-7069-3p	0.826786	0.999066	0	0.798556	1
mmu-miR-221-5p	mmu-miR-221-5p	-0.876368	2.69066	0	0.803893	1
mmu-miR-7037-5p	mmu-miR-7037-5p	0.688736	-1.50538	0	0.805486	1
mmu-miR-6967-5p	mmu-miR-6967-5p	0.727069	-0.460201	0	0.80557	1
mmu-miR-99b-5p	mmu-miR-99b-5p	-0.942704	9.74915	0	0.806536	1
mmu-miR-7066-5p	mmu-miR-7066-5p	-0.704965	-0.215139	0	0.807995	1
mmu-miR-6996-5p	mmu-miR-6996-5p	0.736758	-0.48955	0	0.808588	1
mmu-miR-6936-3p	mmu-miR-6936-3p	0.789066	0.215079	0	0.810165	1
mmu-miR-3086-3p	mmu-miR-3086-3p	0.757497	-1.18489	0	0.810232	1
mmu-miR-3086-5p	mmu-miR-3086-5p	0.752103	0.280446	0	0.810273	1
mmu-miR-465b-3p	mmu-miR-465b-3p	-0.73525	-1.96999	0	0.81084	1
mmu-miR-465c-3p	mmu-miR-465c-3p	-0.73525	-1.96999	0	0.81084	1
mmu-miR-465a-3p	mmu-miR-465a-3p	-0.73525	-1.96999	0	0.81084	1
mmu-miR-210-5p	mmu-miR-210-5p	0.686598	-0.547877	0	0.812392	1
mmu-miR-466q	mmu-miR-466q	-0.732412	-0.698404	0	0.827217	1
mmu-miR-133a-5p	mmu-miR-133a-5p	-0.695701	-2.03633	0	0.831065	1
mmu-miR-219b-5p	mmu-miR-219b-5p	0.718452	-2.36841	0	0.833617	1
mmu-miR-6989-3p	mmu-miR-6989-3p	0.790898	0.794205	0	0.83374	1
mmu-miR-9b-5p	mmu-miR-9b-5p	-0.729463	-0.460587	0	0.834445	1
mmu-miR-702-5p	mmu-miR-702-5p	0.673017	-1.58704	0	0.835617	1
mmu-miR-6715-3p	mmu-miR-6715-3p	-0.687948	-1.56998	0	0.838324	1
mmu-miR-3097-5p	mmu-miR-3097-5p	-0.759388	0.435833	0	0.842886	1
mmu-miR-6902-5p	mmu-miR-6902-5p	0.649219	-1.35087	0	0.843883	1
mmu-miR-1970c-5p	mmu-miR-1970c-5p	-0.685085	-0.966923	0	0.84468	1
mmu-miR-378d	mmu-miR-378d	0.912102	3.55637	0	0.84479	1
mmu-miR-3102-5p	mmu-miR-3102-5p	-0.694114	-2.0609	0	0.846799	1
mmu-miR-7687-3p	mmu-miR-7687-3p	0.782674	1.00246	0	0.850587	1
mmu-miR-350-5p	mmu-miR-350-5p	0.856177	2.77732	0	0.856502	1
mmu-miR-7213-5p	mmu-miR-7213-5p	0.776653	1.00401	0	0.856647	1
mmu-miR-1954	mmu-miR-1954	0.627027	-1.14441	0	0.857196	1
mmu-miR-6516-5p	mmu-miR-6516-5p	0.764067	0.916972	0	0.859612	1
mmu-miR-3113-5p	mmu-miR-3113-5p	-0.703709	-0.203608	0	0.861593	1
mmu-miR-7117-3p	mmu-miR-7117-3p	-0.645661	-1.44935	0	0.8628	1
mmu-miR-466h-3p	mmu-miR-466h-3p	0.898809	4.6355	0	0.864749	1
mmu-miR-301b-3p	mmu-miR-301b-3p	0.915263	5.1192	0	0.869151	1
mmu-miR-3101-3p	mmu-miR-3101-3p	0.653956	-2.12687	0	0.870024	1
mmu-miR-7659-5p	mmu-miR-7659-5p	0.669795	-2.43083	0	0.875334	1
chr8_44126	chr8_44126	-0.678812	-0.934818	0	0.875638	1
mmu-miR-1306-5p	mmu-miR-1306-5p	0.892764	4.50845	0	0.878755	1
mmu-miR-7069-5p	mmu-miR-7069-5p	0.589307	-1.70239	0	0.88014	1
mmu-miR-296-5p	mmu-miR-296-5p	-0.815837	4.01546	0	0.881373	1
mmu-miR-574-5p	mmu-miR-574-5p	0.901278	6.80012	0	0.882828	1
mmu-miR-328-5p	mmu-miR-328-5p	0.59431	-0.840191	0	0.883065	1
mmu-miR-6916-5p	mmu-miR-6916-5p	0.629744	-2.12107	0	0.885786	1
mmu-miR-1968-5p	mmu-miR-1968-5p	-0.797146	2.21324	0	0.886429	1
mmu-miR-1969	mmu-miR-1969	-0.725298	1.41465	0	0.886762	1
mmu-miR-140-5p	mmu-miR-140-5p	0.950786	10.4016	0	0.888022	1
mmu-miR-679-5p	mmu-miR-679-5p	-0.598763	-1.19402	0	0.889353	1
mmu-miR-7092-3p	mmu-miR-7092-3p	0.668537	0.720089	0	0.890298	1
mmu-miR-7084-5p	mmu-miR-7084-5p	0.649384	-1.68644	0	0.898084	1
mmu-miR-6976-5p	mmu-miR-6976-5p	0.592279	-2.14615	0	0.901715	1
mmu-miR-7045-3p	mmu-miR-7045-3p	0.630803	-2.23338	0	0.903365	1
mmu-miR-6402	mmu-miR-6402	-0.730369	-1.9104	0	0.905035	1
mmu-miR-6935-3p	mmu-miR-6935-3p	0.581952	-1.92238	0	0.910133	1
mmu-miR-7083-5p	mmu-miR-7083-5p	-0.641647	-0.208775	0	0.911328	1
mmu-miR-6897-5p	mmu-miR-6897-5p	0.601225	-0.786484	0	0.914607	1
mmu-miR-1964-5p	mmu-miR-1964-5p	0.765181	1.42895	0	0.919675	1
mmu-miR-378c	mmu-miR-378c	0.936006	9.47545	0	0.920377	1
mmu-miR-6915-3p	mmu-miR-6915-3p	-0.678483	1.06865	0	0.921388	1
mmu-miR-1946b	mmu-miR-1946b	0.534128	-1.10537	0	0.922009	1
mmu-miR-3082-5p	mmu-miR-3082-5p	0.556883	-0.580324	0	0.922161	1
mmu-miR-200b-3p	mmu-miR-200b-3p	-0.33782	4.08574	0	0.922888	1
mmu-miR-135a-2-3p	mmu-miR-135a-2-3p	-0.854622	3.29488	0	0.92734	1
mmu-miR-1199-5p	mmu-miR-1199-5p	0.664149	0.463856	0	0.929786	1
mmu-miR-199b-5p	mmu-miR-199b-5p	-0.777666	2.23605	0	0.930899	1
mmu-miR-3092-3p	mmu-miR-3092-3p	0.503133	-1.97228	0	0.93175	1
mmu-miR-3093-5p	mmu-miR-3093-5p	-0.548257	-1.59371	0	0.932211	1
mmu-miR-491-3p	mmu-miR-491-3p	-0.687862	0.803295	0	0.933143	1
mmu-miR-292a-3p	mmu-miR-292a-3p	-0.533895	-2.34448	0	0.933433	1
mmu-miR-1943-3p	mmu-miR-1943-3p	0.557833	-1.23636	0	0.933593	1
mmu-miR-363-5p	mmu-miR-363-5p	0.537192	-2.01826	0	0.93451	1
mmu-miR-7062-5p	mmu-miR-7062-5p	0.550613	-2.317	0	0.935046	1
mmu-miR-19a-5p	mmu-miR-19a-5p	0.778368	2.46137	0	0.936773	1
mmu-miR-6997-5p	mmu-miR-6997-5p	-0.549165	-1.57742	0	0.937222	1
mmu-miR-6945-3p	mmu-miR-6945-3p	-0.532078	-1.75726	0	0.938633	1
mmu-miR-7071-3p	mmu-miR-7071-3p	-0.521642	-1.68048	0	0.939081	1
mmu-miR-3077-3p	mmu-miR-3077-3p	-0.491085	-1.65078	0	0.94366	1
mmu-miR-669h-5p	mmu-miR-669h-5p	-0.543457	0.634086	0	0.945521	1
mmu-miR-192-3p	mmu-miR-192-3p	-0.725323	1.38656	0	0.946677	1
mmu-miR-483-5p	mmu-miR-483-5p	-0.602105	2.81872	0	0.949459	1
mmu-miR-7666-3p	mmu-miR-7666-3p	0.400046	-1.52765	0	0.949643	1
mmu-miR-669o-5p	mmu-miR-669o-5p	0.89724	6.38101	0	0.950274	1
mmu-miR-669c-3p	mmu-miR-669c-3p	0.515402	-0.292677	0	0.951938	1
mmu-miR-192-5p	mmu-miR-192-5p	-0.918189	8.12072	0	0.952023	1
mmu-miR-669a-3-3p	mmu-miR-669a-3-3p	0.567385	0.562123	0	0.955823	1
mmu-miR-7073-5p	mmu-miR-7073-5p	0.45163	-1.91498	0	0.956537	1
mmu-miR-7064-5p	mmu-miR-7064-5p	0.428932	-1.63727	0	0.959105	1
mmu-miR-6990-3p	mmu-miR-6990-3p	0.449137	-1.25229	0	0.959416	1
mmu-miR-3105-5p	mmu-miR-3105-5p	-0.455514	-1.91237	0	0.959811	1
mmu-miR-6991-3p	mmu-miR-6991-3p	-0.537171	-0.482409	0	0.960686	1
mmu-miR-1948-3p	mmu-miR-1948-3p	-0.42961	-1.33845	0	0.961735	1
mmu-miR-7688-5p	mmu-miR-7688-5p	0.605471	1.21429	0	0.963002	1
mmu-miR-296-3p	mmu-miR-296-3p	-0.828302	5.61574	0	0.963858	1
mmu-miR-7061-3p	mmu-miR-7061-3p	-0.476569	-0.613549	0	0.965305	1
mmu-miR-6239	mmu-miR-6239	0.596178	1.29701	0	0.96845	1
mmu-miR-6986-5p	mmu-miR-6986-5p	0.490305	0.0288713	0	0.968945	1
chr18_21219	chr18_21219	0.420414	-1.87948	0	0.969152	1
chr18_22040	chr18_22040	0.420414	-1.87948	0	0.969152	1
mmu-miR-187-3p	mmu-miR-187-3p	0.879253	10.4468	0	0.970389	1
mmu-miR-1955-5p	mmu-miR-1955-5p	0.733075	2.14996	0	0.970906	1
mmu-miR-3572-3p	mmu-miR-3572-3p	0.777252	3.25195	0	0.971119	1
mmu-miR-3076-3p	mmu-miR-3076-3p	0.405622	-0.135907	0	0.97197	1
mmu-miR-331-5p	mmu-miR-331-5p	-0.746038	1.89069	0	0.9726	1
mmu-miR-3101-5p	mmu-miR-3101-5p	0.629619	0.826776	0	0.973414	1
chr13_13000	chr13_13000	0.422697	-1.8104	0	0.974018	1
mmu-miR-6935-5p	mmu-miR-6935-5p	0.420891	-0.668865	0	0.974267	1
mmu-miR-3097-3p	mmu-miR-3097-3p	-0.653325	1.85793	0	0.974352	1
mmu-miR-7052-3p	mmu-miR-7052-3p	-0.491379	-1.66106	0	0.974388	1
mmu-miR-449b	mmu-miR-449b	-0.447611	-1.99711	0	0.9767	1
mmu-miR-6953-3p	mmu-miR-6953-3p	-0.412117	-0.0339626	0	0.976969	1
mmu-miR-186-3p	mmu-miR-186-3p	0.902109	6.02899	0	0.977219	1
mmu-miR-6715-5p	mmu-miR-6715-5p	-0.282784	-1.85955	0	0.977666	1
mmu-miR-7685-5p	mmu-miR-7685-5p	-0.362318	-1.72199	0	0.978646	1
mmu-miR-7070-5p	mmu-miR-7070-5p	0.370049	-2.21724	0	0.978807	1
chr18_21558	chr18_21558	-0.27065	-1.75065	0	0.979408	1
mmu-miR-5615-3p	mmu-miR-5615-3p	-0.296816	-1.85341	0	0.980552	1
mmu-miR-7061-5p	mmu-miR-7061-5p	0.298827	-1.80745	0	0.981055	1
mmu-miR-466a-3p	mmu-miR-466a-3p	0.889348	6.56696	0	0.981082	1
mmu-miR-466e-3p	mmu-miR-466e-3p	0.888473	6.56752	0	0.982106	1
mmu-miR-25-5p	mmu-miR-25-5p	0.560863	0.801691	0	0.982483	1
mmu-miR-216b-3p	mmu-miR-216b-3p	-0.330381	-1.8342	0	0.982646	1
mmu-miR-194-2-3p	mmu-miR-194-2-3p	-0.318111	-1.58813	0	0.982888	1
mmu-miR-466b-5p	mmu-miR-466b-5p	0.786398	4.14291	0	0.982909	1
mmu-miR-466o-5p	mmu-miR-466o-5p	0.786398	4.14291	0	0.982909	1
mmu-miR-7087-3p	mmu-miR-7087-3p	0.275284	-1.06089	0	0.98342	1
mmu-miR-202-3p	mmu-miR-202-3p	0.296324	-1.5614	0	0.983462	1
mmu-let-7k	mmu-let-7k	-0.728634	2.69383	0	0.983515	1
mmu-miR-466c-3p	mmu-miR-466c-3p	0.886762	6.56435	0	0.983585	1
mmu-miR-466p-3p	mmu-miR-466p-3p	0.886762	6.56435	0	0.983585	1
chr18_22626	chr18_22626	-0.427943	0.706029	0	0.983677	1
mmu-miR-7024-5p	mmu-miR-7024-5p	0.318519	-0.654229	0	0.983935	1
chr9_45843	chr9_45843	0.474742	0.738147	0	0.984188	1
mmu-miR-7675-3p	mmu-miR-7675-3p	0.393103	-1.93211	0	0.98457	1
mmu-miR-3098-3p	mmu-miR-3098-3p	0.280878	-0.68552	0	0.984773	1
mmu-miR-1199-3p	mmu-miR-1199-3p	-0.349889	-1.76862	0	0.985337	1
mmu-miR-20b-5p	mmu-miR-20b-5p	0.758143	3.99903	0	0.985727	1
chr8_44407	chr8_44407	-0.330705	-1.66994	0	0.987146	1
mmu-miR-301a-5p	mmu-miR-301a-5p	0.344654	-0.0696657	0	0.987376	1
mmu-miR-467e-3p	mmu-miR-467e-3p	0.677479	2.37584	0	0.987439	1
mmu-miR-693-3p	mmu-miR-693-3p	-0.246818	-2.167	0	0.987486	1
mmu-miR-3058-5p	mmu-miR-3058-5p	0.183998	-0.898691	0	0.987836	1
mmu-miR-202-5p	mmu-miR-202-5p	-0.57918	0.999285	0	0.988286	1
mmu-miR-8103	mmu-miR-8103	-0.287757	-0.308479	0	0.989249	1
chr5_36339	chr5_36339	-0.236052	-1.34789	0	0.989336	1
mmu-miR-504-3p	mmu-miR-504-3p	-0.324341	0.0566903	0	0.990668	1
mmu-miR-6900-5p	mmu-miR-6900-5p	0.209519	-1.36672	0	0.990834	1
mmu-miR-7682-3p	mmu-miR-7682-3p	-0.342858	-0.359196	0	0.990869	1
mmu-miR-346-3p	mmu-miR-346-3p	-0.351639	-1.82151	0	0.991175	1
mmu-miR-467c-3p	mmu-miR-467c-3p	0.647805	2.3123	0	0.991502	1
chr1_3166	chr1_3166	-0.240867	-0.238847	0	0.991516	1
mmu-miR-7048-3p	mmu-miR-7048-3p	-0.357759	-0.970733	0	0.991621	1
mmu-miR-6927-5p	mmu-miR-6927-5p	0.284067	-2.50775	0	0.992272	1
mmu-miR-28b	mmu-miR-28b	0.362647	-1.11886	0	0.992565	1
mmu-miR-671-3p	mmu-miR-671-3p	0.482343	1.12042	0	0.992842	1
mmu-miR-6952-5p	mmu-miR-6952-5p	-0.28005	-1.11411	0	0.992849	1
chr3_30132	chr3_30132	0.243132	-1.37249	0	0.992954	1
mmu-miR-99b-3p	mmu-miR-99b-3p	-0.782633	6.08678	0	0.992965	1
mmu-miR-148b-5p	mmu-miR-148b-5p	0.763998	4.40405	0	0.993178	1
mmu-miR-3067-5p	mmu-miR-3067-5p	-0.294177	-2.02296	0	0.993239	1
mmu-miR-1941-5p	mmu-miR-1941-5p	-0.233208	-2.04549	0	0.993565	1
mmu-miR-106a-3p	mmu-miR-106a-3p	0.208957	-2.10267	0	0.993671	1
mmu-miR-669e-3p	mmu-miR-669e-3p	0.305055	-0.712793	0	0.993798	1
mmu-miR-3057-3p	mmu-miR-3057-3p	-0.111483	-1.81936	0	0.993959	1
mmu-miR-669h-3p	mmu-miR-669h-3p	0.147299	-1.17981	0	0.994171	1
mmu-miR-181d-3p	mmu-miR-181d-3p	0.180194	-1.00537	0	0.99428	1
mmu-miR-200b-5p	mmu-miR-200b-5p	-0.165949	-2.4326	0	0.994348	1
mmu-miR-6915-5p	mmu-miR-6915-5p	-0.0720172	-1.34824	0	0.994492	1
chr17_20356	chr17_20356	0.13428	-1.47319	0	0.994526	1
mmu-miR-664-5p	mmu-miR-664-5p	0.442539	1.27125	0	0.9946	1
mmu-miR-6911-5p	mmu-miR-6911-5p	0.18276	-2.1415	0	0.994726	1
mmu-miR-6900-3p	mmu-miR-6900-3p	0.207084	-2.00661	0	0.995344	1
mmu-miR-26a-1-3p	mmu-miR-26a-1-3p	0.164316	-1.55788	0	0.995433	1
mmu-miR-203b-3p	mmu-miR-203b-3p	0.210204	-2.13042	0	0.995688	1
mmu-miR-26a-2-3p	mmu-miR-26a-2-3p	0.580778	1.62214	0	0.995805	1
mmu-miR-3069-3p	mmu-miR-3069-3p	-0.206148	-0.0152032	0	0.99585	1
mmu-miR-6899-3p	mmu-miR-6899-3p	0.315935	0.712105	0	0.995858	1
mmu-miR-669m-3p	mmu-miR-669m-3p	0.31908	0.18697	0	0.99586	1
mmu-miR-3572-5p	mmu-miR-3572-5p	0.0948588	-1.58026	0	0.995927	1
mmu-miR-5125	mmu-miR-5125	0.117995	-1.16981	0	0.995937	1
mmu-miR-3093-3p	mmu-miR-3093-3p	-0.598801	3.20917	0	0.995962	1
mmu-miR-6914-3p	mmu-miR-6914-3p	-0.178498	-0.568124	0	0.996008	1
mmu-miR-466g	mmu-miR-466g	0.708087	3.31475	0	0.996156	1
mmu-miR-5627-5p	mmu-miR-5627-5p	-0.102687	-2.2348	0	0.996312	1
mmu-let-7b-3p	mmu-let-7b-3p	-0.614723	4.27193	0	0.99634	1
mmu-miR-12184-5p	mmu-miR-12184-5p	-0.233838	-2.2043	0	0.996366	1
mmu-miR-12191-3p	mmu-miR-12191-3p	-0.141761	-1.6136	0	0.996432	1
mmu-miR-99a-3p	mmu-miR-99a-3p	0.812157	6.77497	0	0.996555	1
mmu-miR-449a-3p	mmu-miR-449a-3p	-0.331828	-2.63768	0	0.996588	1
mmu-miR-101b-5p	mmu-miR-101b-5p	0.139065	-1.35766	0	0.996606	1
mmu-miR-1187	mmu-miR-1187	-0.336638	0.695509	0	0.997018	1
mmu-miR-669d-2-3p	mmu-miR-669d-2-3p	0.218488	-0.373646	0	0.997044	1
mmu-miR-3088-3p	mmu-miR-3088-3p	-0.070675	-1.00711	0	0.997119	1
mmu-miR-145b	mmu-miR-145b	-0.307716	0.88045	0	0.997199	1
mmu-miR-6236	mmu-miR-6236	0.212932	0.733556	0	0.997238	1
mmu-miR-669d-3p	mmu-miR-669d-3p	0.180555	-0.672299	0	0.997474	1
mmu-miR-3069-5p	mmu-miR-3069-5p	0.368386	1.1998	0	0.997542	1
mmu-miR-483-3p	mmu-miR-483-3p	-0.430181	1.3046	0	0.997707	1
mmu-miR-1195	mmu-miR-1195	0.588837	5.18999	0	0.997881	1
mmu-miR-7653-3p	mmu-miR-7653-3p	-0.0834125	-2.07941	0	0.998063	1
mmu-miR-505-5p	mmu-miR-505-5p	0.689485	4.97941	0	0.998103	1
mmu-miR-7039-5p	mmu-miR-7039-5p	-0.0652371	-2.10008	0	0.998582	1
mmu-miR-669k-5p	mmu-miR-669k-5p	-0.232488	1.01162	0	0.998599	1
chr10_4182	chr10_4182	-0.182028	-1.38495	0	0.998638	1
mmu-miR-7653-5p	mmu-miR-7653-5p	0.0274254	-1.20253	0	0.998704	1
mmu-miR-3094-5p	mmu-miR-3094-5p	0.056423	-1.11282	0	0.998711	1
mmu-miR-421-5p	mmu-miR-421-5p	0.131898	0.283863	0	0.998723	1
mmu-miR-6970-5p	mmu-miR-6970-5p	0.0569542	-2.05334	0	0.998795	1
mmu-miR-3084-3p	mmu-miR-3084-3p	0.705291	3.72724	0	0.998914	1
chr11_6533	chr11_6533	0.371926	0.603825	0	0.999011	1
mmu-miR-467h	mmu-miR-467h	0.438773	0.365336	0	0.999116	1
mmu-miR-466f-5p	mmu-miR-466f-5p	0.405111	1.82752	0	0.999203	1
mmu-miR-6412	mmu-miR-6412	0.186475	-0.530606	0	0.999323	1
mmu-miR-184-3p	mmu-miR-184-3p	0.365016	2.18777	0	0.999414	1
mmu-miR-466f	mmu-miR-466f	0.383756	1.84953	0	0.999457	1
mmu-miR-3076-5p	mmu-miR-3076-5p	-0.0593987	-0.604926	0	0.999548	1
mmu-miR-101a-3p	mmu-miR-101a-3p	-0.779649	10.2683	0	0.999561	1
mmu-miR-669b-3p	mmu-miR-669b-3p	0.252796	0.455808	0	0.999569	1
mmu-miR-7651-5p	mmu-miR-7651-5p	0.0275806	-1.32641	0	0.999573	1
mmu-miR-6984-3p	mmu-miR-6984-3p	-0.0179369	-0.389175	0	0.999619	1
mmu-miR-3962	mmu-miR-3962	0.132376	-1.10774	0	0.999656	1
mmu-miR-320-5p	mmu-miR-320-5p	0.0318758	-1.87529	0	0.999664	1
mmu-miR-706	mmu-miR-706	-0.0587264	-1.31461	0	0.99969	1
mmu-miR-486b-3p	mmu-miR-486b-3p	0.250042	2.48623	0	0.999704	1
mmu-miR-466j	mmu-miR-466j	0.169464	1.86531	0	0.999706	1
mmu-miR-466h-5p	mmu-miR-466h-5p	0.662042	4.23959	0	0.999715	1
mmu-miR-669l-3p	mmu-miR-669l-3p	0.105272	-0.283766	0	0.999727	1
mmu-miR-3110-5p	mmu-miR-3110-5p	-0.208162	0.920847	0	0.999781	1
mmu-miR-33-3p	mmu-miR-33-3p	-0.675412	3.51166	0	0.999785	1
mmu-miR-7093-3p	mmu-miR-7093-3p	0.0222977	-1.24841	0	0.999856	1
mmu-miR-466b-3p	mmu-miR-466b-3p	0.794539	5.96213	0	0.999864	1
mmu-miR-145a-3p	mmu-miR-145a-3p	-0.394713	5.17135	0	0.999872	1
mmu-miR-6985-3p	mmu-miR-6985-3p	-0.0313914	0.32664	0	0.999879	1
mmu-miR-29c-5p	mmu-miR-29c-5p	-0.754506	5.61214	0	0.999881	1
mmu-miR-28a-5p	mmu-miR-28a-5p	0.813032	8.34219	0	0.999886	1
mmu-miR-20b-3p	mmu-miR-20b-3p	-0.342427	1.4279	0	0.999889	1
mmu-miR-1839-5p	mmu-miR-1839-5p	0.825773	8.56421	0	0.999909	1
mmu-miR-27b-5p	mmu-miR-27b-5p	0.34596	2.16261	0	0.999914	1
chr3_28795	chr3_28795	-0.0435478	-0.143636	0	0.999918	1
mmu-miR-6951-5p	mmu-miR-6951-5p	0.0806924	0.61265	0	0.999922	1
mmu-miR-185-5p	mmu-miR-185-5p	0.760064	9.35637	0	0.99993	1
mmu-miR-7065-3p	mmu-miR-7065-3p	0.26204	1.54305	0	0.99993	1
mmu-miR-143-3p	mmu-miR-143-3p	-0.437498	12.89	0	0.999938	1
mmu-miR-181b-1-3p	mmu-miR-181b-1-3p	-0.494747	2.18698	0	0.999942	1
mmu-miR-1191a	mmu-miR-1191a	0.721822	5.05166	0	0.999945	1
mmu-miR-219a-1-3p	mmu-miR-219a-1-3p	-0.259234	1.44545	0	0.999958	1
mmu-miR-3066-5p	mmu-miR-3066-5p	0.282924	2.18667	0	0.999961	1
mmu-miR-669a-5p	mmu-miR-669a-5p	0.683425	6.62532	0	0.999967	1
mmu-miR-669p-5p	mmu-miR-669p-5p	0.683425	6.62532	0	0.999967	1
mmu-miR-1839-3p	mmu-miR-1839-3p	0.740473	5.94895	0	0.999971	1
mmu-miR-190b-5p	mmu-miR-190b-5p	0.471132	3.1163	0	0.999974	1
mmu-miR-5122	mmu-miR-5122	-0.000702372	-1.70864	0	0.999976	1
mmu-miR-1981-5p	mmu-miR-1981-5p	0.704194	5.99813	0	0.999976	1
mmu-miR-101a-5p	mmu-miR-101a-5p	-0.67952	4.84203	0	0.999978	1
mmu-miR-3970	mmu-miR-3970	0.672328	4.49029	0	0.999979	1
chr17_20934	chr17_20934	-0.0688902	0.525945	0	0.999983	1
mmu-miR-1982-3p	mmu-miR-1982-3p	0.466465	2.18308	0	0.999988	1
mmu-miR-188-3p	mmu-miR-188-3p	0.615496	4.79285	0	0.999989	1
chr3_30568	chr3_30568	0.308027	4.00536	0	0.999993	1
mmu-miR-199a-3p	mmu-miR-199a-3p	-0.70172	8.04495	0	0.999995	1
mmu-miR-6238	mmu-miR-6238	-0.053148	3.12645	0	0.999995	1
mmu-miR-199b-3p	mmu-miR-199b-3p	-0.701326	8.04515	0	0.999995	1
mmu-miR-3473a	mmu-miR-3473a	0.411804	3.23934	0	0.999996	1
mmu-miR-147-3p	mmu-miR-147-3p	0.312047	2.03699	0	0.999998	1
mmu-miR-23b-5p	mmu-miR-23b-5p	-0.182711	2.75911	0	0.999999	1
mmu-miR-466i-5p	mmu-miR-466i-5p	0.597809	6.32659	0	0.999999	1
mmu-miR-669m-5p	mmu-miR-669m-5p	0.38297	3.27315	0	0.999999	1
mmu-miR-145a-5p	mmu-miR-145a-5p	-0.21908	9.86985	0	0.999999	1
mmu-miR-103-3p	mmu-miR-103-3p	0.774647	11.5154	0	0.999999	1
mmu-miR-3470a	mmu-miR-3470a	-0.159603	2.10403	0	0.999999	1
mmu-miR-466m-5p	mmu-miR-466m-5p	0.36868	3.27703	0	0.999999	1
mmu-miR-3470b	mmu-miR-3470b	0.0670026	2.21479	0	1	1
mmu-miR-6946-3p	mmu-miR-6946-3p	0.0084595	0.637795	0	1	1
mmu-miR-3057-5p	mmu-miR-3057-5p	0.196079	1.90998	0	1	1
chr6_38156	chr6_38156	-0.586642	10.391	0	1	1
mmu-miR-188-5p	mmu-miR-188-5p	0.698435	8.39409	0	1	1
mmu-miR-135a-1-3p	mmu-miR-135a-1-3p	-0.223541	2.94846	0	1	1
mmu-miR-221-3p	mmu-miR-221-3p	-0.580777	5.81994	0	1	1
mmu-let-7b-5p	mmu-let-7b-5p	-0.471031	14.9716	0	1	1
mmu-miR-744-5p	mmu-miR-744-5p	0.486411	8.8872	0	1	1
mmu-miR-702-3p	mmu-miR-702-3p	-0.000570428	1.20672	0	1	1
mmu-miR-7075-3p	mmu-miR-7075-3p	0.0834701	2.98545	0	1	1
mmu-miR-29b-2-5p	mmu-miR-29b-2-5p	-0.557747	5.21761	0	1	1
mmu-miR-466e-5p	mmu-miR-466e-5p	0.350435	3.211	0	1	1
mmu-miR-1249-3p	mmu-miR-1249-3p	-0.502206	8.0741	0	1	1
mmu-miR-466d-3p	mmu-miR-466d-3p	0.630969	5.53888	0	1	1
mmu-miR-669a-3p	mmu-miR-669a-3p	0.560743	6.47796	0	1	1
mmu-miR-669o-3p	mmu-miR-669o-3p	0.560743	6.47796	0	1	1
mmu-miR-320-3p	mmu-miR-320-3p	-0.601373	8.8208	0	1	1
mmu-miR-467e-5p	mmu-miR-467e-5p	0.692033	7.85431	0	1	1
mmu-miR-125b-5p	mmu-miR-125b-5p	-0.544149	9.69347	0	1	1
mmu-miR-340-5p	mmu-miR-340-5p	0.595271	10.187	0	1	1
mmu-miR-29c-3p	mmu-miR-29c-3p	-0.695557	10.1022	0	1	1
mmu-miR-210-3p	mmu-miR-210-3p	0.691201	6.79974	0	1	1
mmu-miR-148b-3p	mmu-miR-148b-3p	0.632556	7.1334	0	1	1
mmu-miR-669f-5p	mmu-miR-669f-5p	0.540468	4.97766	0	1	1
mmu-miR-6240	mmu-miR-6240	0.363487	5.3087	0	1	1
mmu-let-7c-2-3p	mmu-let-7c-2-3p	-0.576392	8.48801	0	1	1
mmu-let-7a-1-3p	mmu-let-7a-1-3p	-0.576248	8.48808	0	1	1
mmu-miR-30b-3p	mmu-miR-30b-3p	0.371696	4.05403	0	1	1
mmu-miR-484	mmu-miR-484	0.605658	8.8549	0	1	1
mmu-miR-363-3p	mmu-miR-363-3p	-0.103089	2.58098	0	1	1
mmu-miR-669e-5p	mmu-miR-669e-5p	-0.160998	3.57108	0	1	1
mmu-miR-345-3p	mmu-miR-345-3p	-0.457584	4.03197	0	1	1
mmu-miR-467d-5p	mmu-miR-467d-5p	0.588744	5.86236	0	1	1
mmu-miR-30c-1-3p	mmu-miR-30c-1-3p	0.253268	4.76202	0	1	1
mmu-miR-297b-5p	mmu-miR-297b-5p	0.124688	2.84786	0	1	1
mmu-let-7f-1-3p	mmu-let-7f-1-3p	0.227037	3.17376	0	1	1
mmu-miR-466p-5p	mmu-miR-466p-5p	0.409378	4.50496	0	1	1
mmu-miR-877-3p	mmu-miR-877-3p	-0.076915	3.33801	0	1	1
mmu-miR-3068-5p	mmu-miR-3068-5p	0.595283	9.54799	0	1	1
mmu-miR-669d-5p	mmu-miR-669d-5p	-0.0919862	3.44847	0	1	1
mmu-miR-23b-3p	mmu-miR-23b-3p	-0.590006	11.1802	0	1	1
mmu-miR-98-5p	mmu-miR-98-5p	0.327386	11.4192	0	1	1
mmu-let-7i-5p	mmu-let-7i-5p	0.521861	14.8365	0	1	1
mmu-miR-6988-3p	mmu-miR-6988-3p	0.00445853	3.11826	0	1	1
mmu-miR-700-5p	mmu-miR-700-5p	0.566764	7.04383	0	1	1
mmu-miR-877-5p	mmu-miR-877-5p	0.269529	5.9674	0	1	1
mmu-miR-148a-3p	mmu-miR-148a-3p	-0.44329	5.53117	0	1	1
mmu-miR-674-3p	mmu-miR-674-3p	0.498009	6.44098	0	1	1
mmu-miR-872-3p	mmu-miR-872-3p	-0.486296	6.76339	0	1	1
mmu-miR-98-3p	mmu-miR-98-3p	0.132384	3.72462	0	1	1
mmu-miR-466d-5p	mmu-miR-466d-5p	-0.174027	4.1639	0	1	1
mmu-miR-466n-5p	mmu-miR-466n-5p	-0.174027	4.1639	0	1	1
mmu-miR-340-3p	mmu-miR-340-3p	0.530708	9.19553	0	1	1
mmu-let-7d-3p	mmu-let-7d-3p	0.164339	8.83074	0	1	1
mmu-miR-30c-2-3p	mmu-miR-30c-2-3p	0.117123	5.71415	0	1	1
mmu-miR-874-3p	mmu-miR-874-3p	-0.338374	5.96476	0	1	1
mmu-miR-155-5p	mmu-miR-155-5p	0.171533	6.28126	0	1	1
mmu-miR-421-3p	mmu-miR-421-3p	0.407399	5.8516	0	1	1
mmu-miR-27b-3p	mmu-miR-27b-3p	-0.44679	11.6773	0	1	1
mmu-miR-331-3p	mmu-miR-331-3p	-0.356726	6.69241	0	1	1
mmu-miR-32-5p	mmu-miR-32-5p	0.303721	9.77323	0	1	1
mmu-let-7c-5p	mmu-let-7c-5p	-0.0286904	16.2426	0	1	1
mmu-miR-181a-1-3p	mmu-miR-181a-1-3p	-0.279893	8.48498	0	1	1
mmu-miR-181a-5p	mmu-miR-181a-5p	0.1505	15.8301	0	1	1
mmu-let-7a-5p	mmu-let-7a-5p	0.214682	15.5122	0	1	1
mmu-let-7f-2-3p	mmu-let-7f-2-3p	0.0412901	5.20677	0	1	1
mmu-let-7f-5p	mmu-let-7f-5p	0.254612	15.2724	0	1	1
mmu-miR-26a-5p	mmu-miR-26a-5p	-0.0680061	15.1375	0	1	1
mmu-let-7i-3p	mmu-let-7i-3p	-0.10887	10.2369	0	1	1
mmu-let-7g-5p	mmu-let-7g-5p	0.338036	14.4814	0	1	1
mmu-let-7g-3p	mmu-let-7g-3p	0.102525	6.08942	0	1	1
mmu-let-7d-5p	mmu-let-7d-5p	0.205597	14.0356	0	1	1
mmu-miR-181b-5p	mmu-miR-181b-5p	-0.435575	13.3263	0	1	1
mmu-miR-7a-1-3p	mmu-miR-7a-1-3p	0.0991644	7.33022	0	1	1
mmu-miR-22-3p	mmu-miR-22-3p	0.376533	12.3973	0	1	1
mmu-miR-22-5p	mmu-miR-22-5p	0.17393	7.14732	0	1	1
mmu-miR-30e-5p	mmu-miR-30e-5p	0.248649	11.9824	0	1	1
mmu-miR-30e-3p	mmu-miR-30e-3p	0.415107	7.73761	0	1	1
mmu-miR-30a-3p	mmu-miR-30a-3p	-0.118658	8.43528	0	1	1
mmu-miR-30a-5p	mmu-miR-30a-5p	-0.282415	11.2278	0	1	1
mmu-miR-30c-5p	mmu-miR-30c-5p	-0.0561604	10.8023	0	1	1
mmu-miR-125b-2-3p	mmu-miR-125b-2-3p	0.409642	7.639	0	1	1
mmu-miR-301a-3p	mmu-miR-301a-3p	0.1082	9.72111	0	1	1
mmu-miR-30b-5p	mmu-miR-30b-5p	0.348696	10.1104	0	1	1
mmu-miR-872-5p	mmu-miR-872-5p	-0.23455	9.6133	0	1	1
mmu-miR-101b-3p	mmu-miR-101b-3p	0.208862	9.59308	0	1	1
mmu-miR-674-5p	mmu-miR-674-5p	0.127363	9.40312	0	1	1
mmu-miR-328-3p	mmu-miR-328-3p	0.152489	9.50628	0	1	1
mmu-miR-107-3p	mmu-miR-107-3p	0.280285	9.5677	0	1	1
mmu-miR-324-3p	mmu-miR-324-3p	0.312792	8.55446	0	1	1
mmu-miR-324-5p	mmu-miR-324-5p	0.00511699	8.12594	0	1	1
mmu-miR-744-3p	mmu-miR-744-3p	0.361255	5.2598	0	1	1
mmu-miR-30d-3p	mmu-miR-30d-3p	0.31662	5.82955	0	1	1
mmu-miR-30d-5p	mmu-miR-30d-5p	0.172108	8.48174	0	1	1
mmu-miR-361-5p	mmu-miR-361-5p	0.2407	8.31785	0	1	1
mmu-miR-361-3p	mmu-miR-361-3p	0.0919927	4.96776	0	1	1
mmu-miR-671-5p	mmu-miR-671-5p	-0.13975	8.42226	0	1	1
mmu-miR-467a-5p	mmu-miR-467a-5p	0.284641	8.14915	0	1	1
mmu-miR-467b-5p	mmu-miR-467b-5p	0.284641	8.14915	0	1	1
mmu-miR-186-5p	mmu-miR-186-5p	0.423911	7.41147	0	1	1
mmu-miR-700-3p	mmu-miR-700-3p	0.328765	6.39334	0	1	1
mmu-miR-669c-5p	mmu-miR-669c-5p	0.101429	7.63861	0	1	1
mmu-miR-345-5p	mmu-miR-345-5p	-0.340308	7.27537	0	1	1
mmu-miR-664-3p	mmu-miR-664-3p	0.0534486	7.01726	0	1	1
mmu-miR-1843a-3p	mmu-miR-1843a-3p	0.159167	6.31697	0	1	1
mmu-miR-1843a-5p	mmu-miR-1843a-5p	0.132148	6.07053	0	1	1
mmu-miR-466c-5p	mmu-miR-466c-5p	0.141715	5.56314	0	1	1
mmu-miR-1843b-3p	mmu-miR-1843b-3p	-0.181956	6.34114	0	1	1
mmu-miR-1843b-5p	mmu-miR-1843b-5p	0.172483	5.61781	0	1	1
mmu-miR-669b-5p	mmu-miR-669b-5p	0.27432	6.79324	0	1	1
mmu-miR-466a-5p	mmu-miR-466a-5p	-0.0246961	4.15099	0	1	1
mmu-miR-874-5p	mmu-miR-874-5p	0.0104703	4.72184	0	1	1
mmu-miR-297c-5p	mmu-miR-297c-5p	-0.169668	5.39443	0	1	1
mmu-miR-669f-3p	mmu-miR-669f-3p	-0.0281709	4.21358	0	1	1
mmu-miR-669l-5p	mmu-miR-669l-5p	0.0675507	5.45301	0	1	1
mmu-miR-297a-5p	mmu-miR-297a-5p	0.129083	5.00015	0	1	1
mmu-miR-1198-5p	mmu-miR-1198-5p	0.0277182	4.37648	0	1	1

## Sheet: Fig 3c
	CD45+ 1	CD45+ 2	CD45+ 3	CD45+ 4	CD45+ 5	CD45+ 6	CD45- Bulk 1	CD45- Bulk 2	CD45- Bulk 3	CD45- Bulk 4	CD45- Bulk 5	CD45- Bulk 6
223-3p	6.391	6.033	5.513	7.3	5.995	6.002	2.22	0.046999	0	0.748	1.156	1.4295
146a-3p	6.151	5.759	4.969	6.59	4.949	5.318	2.672	0	0.334	0.704	0.916	0.5505
455-3p	4.37598	4.18113	3.49389	5.23815	3.80049	4.23737	2.80748	0	0.123	0.905817	1.37506	0.449709
511-3p	7.05566	6.56449	5.60576	7.86619	6.10298	6.29442	3.61957	1.38331	0	1.68649	1.55295	0.861844
chr3_29427	4.17431	3.55842	2.53921	4.83819	3.26901	3.66468	2.02791	0.23278	0	1.35563	1.05384	0.878529
29a-3p	1.529	1.114	0	2.213	0.555	1.131	3.528	1.294	1.379	1.888	2.502	1.1005
3473b	0.756154	0	0.283375	2.01904	0.760071	1.06361	2.14873	0.40246	0.743085	1.70174	2.18551	1.26446

## Sheet: Fig 3d
miR-29a-3p
	CD45+ 1	CD45+ 2	CD45+ 3	CD45- Bulk 1	CD45- Bulk 2	CD45- Bulk 3
P6	4.77505	5.40977	4.0243	1.89767	0.333483	0
P15	5.09862	4.21406	4.20302	1.63772	1.6231	2.57763
8 Weeks	5.12027	4.70527	3.59127	7.11927	4.88527	4.97027
miR-3473b
	CD45+ 1	CD45+ 2	CD45+ 3	CD45- Bulk 1	CD45- Bulk 2	CD45- Bulk 3
P6	3.75116	4.32215	3.31137	2.37752	2.58216	1.81788
P15	2.60297	1.48608	1.49569	1.61502	0.929032	0.931529
8 Weeks	0.756155	0	0.283375	2.14873	0.40246	0.743085
miR-29b-3p
	CD45+ 1	CD45+ 2	CD45+ 3	CD45- Bulk 1	CD45- Bulk 2	CD45- Bulk 3
P6	3.72612	4.25042	3.76842	1.96543	0.227495	0
P15	3.4658	3.63841	4.10356	2.20345	2.76097	2.90533
8 Weeks	6.41071	6.10165	6.67513	8.07855	7.10347	6.86956
miR-21a-3p
	CD45+ 1	CD45+ 2	CD45+ 3	CD45- Bulk 1	CD45- Bulk 2	CD45- Bulk 3
P6	5.51484	5.65603	5.57663	0.838669	0.0546401	0
P15	3.16229	3.81178	4.65122	1.29731	1.49324	1.97534
8 Weeks	6.46795	6.082	6.25522	3.00445	3.4446	4.20488
miR-10a-5p
	CD45+ 1	CD45+ 2	CD45+ 3	CD45- Bulk 1	CD45- Bulk 2	CD45- Bulk 3
P6	2.46629	3.17687	2.56913	0	1.41159	1.08536
P15	3.5323	3.08395	4.71569	3.75888	3.90342	3.55564
8 Weeks	6.12753	5.88578	6.97335	2.23655	3.04163	2.03443

## Sheet: Fig 7c
	id	P6	P15	W8	Diff
1	mmu-miR-3473e	0	-2.58217	-6.18426	-3.60209
2	mmu-miR-455-3p	0	1.8307	3.22047	1.38977
3	mmu-miR-3473b	0	-2.51486	-5.91586	-3.401
4	mmu-miR-29a-3p	0	1.64998	3.14222	1.49225
5	mmu-miR-455-5p	0	1.82451	2.63578	0.81127
6	mmu-miR-301b-3p	0	-1.53854	-4.48027	-2.94172
7	mmu-miR-296-3p	0	-1.92012	-4.31167	-2.39155
8	mmu-miR-146a-5p	0	1.83483	2.90577	1.07094
9	mmu-miR-29a-5p	0	1.22161	2.16701	0.945404
10	mmu-miR-135a-5p	0	-1.76091	-1.31191	0.449
11	mmu-miR-191-5p	0	0.879081	1.47844	0.599356
12	mmu-miR-301a-3p	0	-0.879325	-2.66	-1.78068
13	mmu-miR-135a-1-3p	0	-2.67404	-2.74107	-0.0670338
14	mmu-miR-29b-3p	0	1.31531	2.46282	1.14751
15	mmu-miR-21a-3p	0	-1.97312	-2.15728	-0.184161
16	mmu-miR-2137	0	-2.22726	-4.92724	-2.69998
17	mmu-miR-135a-2-3p	0	-2.10023	-1.79593	0.304302
18	mmu-miR-199a-3p	0	-1.2146	-2.60949	-1.3949
19	mmu-miR-199b-3p	0	-1.21467	-2.60882	-1.39415
20	mmu-miR-449a-5p	0	-2.7894	-5.67706	-2.88766
21	mmu-miR-199a-5p	0	-1.95052	-3.46126	-1.51073
22	mmu-miR-335-5p	0	-1.89413	-2.70617	-0.812045
23	mmu-let-7j	0	1.24866	2.0512	0.802543
24	mmu-miR-672-5p	0	-2.06139	-2.92554	-0.864151
25	mmu-miR-29c-3p	0	0.868318	2.66215	1.79384
26	mmu-miR-326-3p	0	0.993439	0.651393	-0.342045
27	mmu-miR-24-3p	0	0.864926	1.67587	0.810942
28	mmu-miR-425-5p	0	0.666958	0.742039	0.0750818
29	mmu-let-7i-3p	0	0.816857	1.00098	0.184119
30	mmu-miR-451a	0	1.97102	1.05956	-0.91146
31	mmu-miR-339-3p	0	0.923442	0.813291	-0.110151
32	mmu-miR-1839-3p	0	1.06384	1.9602	0.896356
33	mmu-miR-210-3p	0	-0.73428	-1.52572	-0.791445
34	mmu-miR-1839-5p	0	0.736293	1.25427	0.517979
35	mmu-miR-130a-5p	0	-2.27634	-3.72904	-1.45271
36	mmu-miR-1843a-3p	0	1.11485	2.17163	1.05678
37	mmu-miR-298-5p	0	-0.976684	-3.03043	-2.05374
38	mmu-miR-15a-5p	0	0.75991	0.951041	0.191131
39	mmu-miR-16-5p	0	0.663667	0.799873	0.136206
40	mmu-miR-328-3p	0	0.985047	1.2641	0.279054
41	mmu-miR-664-3p	0	1.03207	2.30213	1.27005
42	mmu-miR-325-3p	0	-1.80648	-2.80373	-0.997248
43	mmu-miR-130a-3p	0	-1.40256	-2.51799	-1.11544
44	mmu-miR-5121	0	-1.08349	-3.15647	-2.07298
45	mmu-miR-26a-5p	0	0.606625	1.23177	0.625147
46	mmu-miR-219a-2-3p	0	1.97802	1.57045	-0.407569
47	mmu-miR-134-5p	0	-1.20374	-2.19358	-0.989845
48	mmu-miR-190a-5p	0	0.780995	1.09604	0.31504
49	mmu-miR-449c-5p	0	-3.86686	-5.88124	-2.01438
50	mmu-miR-144-5p	0	1.64593	0.748588	-0.897344
51	mmu-miR-135b-5p	0	-1.54716	-3.03141	-1.48426
52	mmu-miR-124-5p	0	-1.97185	-3.01436	-1.04251
53	mmu-miR-450a-5p	0	0.885081	1.10124	0.216154
54	mmu-miR-23a-3p	0	0.78451	1.94863	1.16412
55	mmu-miR-322-5p	0	0.665838	0.611481	-0.0543573
56	mmu-miR-1843a-5p	0	0.870717	1.6521	0.781383
57	mmu-miR-486b-5p	0	1.7729	0.820641	-0.952259
58	mmu-miR-486a-5p	0	1.77157	0.817786	-0.953788
59	mmu-miR-135b-3p	0	-2.73001	-5.24598	-2.51597
60	mmu-miR-339-5p	0	0.680789	0.665477	-0.0153115
61	mmu-miR-7b-3p	0	-2.36227	-4.02622	-1.66395
62	mmu-miR-1843b-5p	0	0.90917	1.64129	0.732123
63	mmu-miR-203-3p	0	0.69868	2.03711	1.33843
64	mmu-miR-148a-3p	0	-0.777854	-1.98225	-1.2044
65	mmu-miR-214-3p	0	-2.37992	-4.50675	-2.12683
66	mmu-miR-181d-5p	0	-0.962445	-1.94112	-0.978675
67	mmu-let-7g-5p	0	0.590844	1.16272	0.57188
68	mmu-miR-181a-5p	0	0.588793	1.09479	0.505998
69	mmu-miR-26b-5p	0	0.712877	1.50707	0.794193
70	mmu-miR-335-3p	0	-1.48316	-1.90346	-0.420298
71	mmu-miR-342-3p	0	0.793008	1.26646	0.473448
72	mmu-miR-488-3p	0	-1.23892	-2.12468	-0.88576
73	mmu-let-7c-1-3p	0	-0.90102	-1.2654	-0.364376
74	mmu-miR-149-5p	0	-1.12459	-1.49271	-0.368122
75	mmu-miR-3068-5p	0	0.587005	1.35	0.762999
76	mmu-miR-103-3p	0	0.543634	0.762932	0.219298
77	mmu-miR-542-5p	0	0.743664	0.337623	-0.40604
78	mmu-miR-144-3p	0	1.53805	0.148429	-1.38962
79	mmu-miR-22-5p	0	0.705914	1.04007	0.334161
80	mmu-miR-27a-3p	0	0.82402	1.85484	1.03082
81	mmu-miR-181c-3p	0	-1.02049	-1.81694	-0.79645
82	mmu-miR-140-3p	0	0.622106	0.971938	0.349832
83	mmu-miR-486a-3p	0	1.7534	0.949583	-0.803818
84	mmu-miR-1983	0	-0.814238	-2.59751	-1.78327
85	mmu-miR-181a-2-3p	0	0.911926	1.37551	0.463581
86	mmu-miR-224-5p	0	-2.03421	-3.42296	-1.38875
87	mmu-miR-142a-5p	0	0.922678	1.07945	0.156772
88	mmu-miR-1251-5p	0	-1.49358	-2.74321	-1.24963
89	mmu-miR-138-5p	0	1.00086	1.30459	0.303731
90	mmu-miR-190a-3p	0	0.742409	0.869925	0.127516
91	mmu-miR-212-3p	0	1.13564	2.29827	1.16264
92	mmu-miR-125b-1-3p	0	-1.2742	-1.718	-0.443805
93	mmu-let-7f-5p	0	0.486046	1.0923	0.606256
95	mmu-miR-140-5p	0	0.439739	0.495174	0.0554351
96	mmu-miR-20a-3p	0	-0.954744	-1.01352	-0.0587794
97	mmu-miR-154-3p	0	-1.41059	-1.75277	-0.342173
98	mmu-miR-152-3p	0	0.529577	1.22579	0.696211
99	mmu-miR-138-1-3p	0	1.77283	1.27402	-0.49881
100	mmu-miR-15a-3p	0	0.92186	0.888297	-0.0335631
101	mmu-miR-700-5p	0	0.496996	0.31422	-0.182776
102	mmu-miR-676-3p	0	-1.04241	-1.08188	-0.0394769
103	mmu-miR-9-5p	0	-1.06912	-1.37387	-0.304754
104	mmu-miR-672-3p	0	-1.68223	-2.23162	-0.549388
105	mmu-miR-483-5p	0	-2.19296	-3.58212	-1.38917
106	mmu-miR-338-3p	0	0.842438	1.79339	0.950954
107	mmu-miR-185-5p	0	0.616829	0.71706	0.100231
108	mmu-miR-142a-3p	0	0.668363	0.316452	-0.351911
109	mmu-miR-338-5p	0	1.01367	1.64469	0.631018
110	mmu-miR-7a-2-3p	0	-1.33358	-1.56188	-0.228305
111	mmu-miR-22-3p	0	0.572058	0.388077	-0.183981
112	mmu-miR-30b-5p	0	0.383597	0.536178	0.152581
113	mmu-miR-1193-3p	0	-1.16857	-2.84461	-1.67604
114	mmu-miR-204-3p	0	1.97403	2.87067	0.89664
115	mmu-miR-3475-3p	0	-1.10462	-2.04165	-0.937029
116	mmu-miR-3078-3p	0	-2.31307	-4.31077	-1.9977
117	mmu-miR-5126	0	-1.19685	-3.13858	-1.94174
118	mmu-miR-146b-5p	0	0.540857	0.231806	-0.309052
119	mmu-miR-125a-3p	0	-0.938975	-0.476417	0.462558
120	mmu-miR-431-5p	0	-1.0367	-2.49544	-1.45874
122	mmu-miR-1195	0	1.47415	2.43468	0.960528
123	mmu-miR-204-5p	0	1.40135	2.44511	1.04376
124	mmu-miR-325-5p	0	-1.79055	-1.6302	0.16035
125	mmu-miR-450b-5p	0	0.841765	0.637175	-0.20459
126	mmu-miR-690	0	-1.02878	-1.16204	-0.133266
127	mmu-miR-30c-2-3p	0	0.898076	1.57468	0.676601
128	mmu-miR-30a-5p	0	0.462098	0.648237	0.186139
129	mmu-miR-181a-1-3p	0	-0.626885	-0.494307	0.132577
130	mmu-miR-7a-5p	0	-0.697672	-0.82446	-0.126788
131	mmu-miR-483-3p	0	-1.63984	-3.70942	-2.06958
132	mmu-miR-107-3p	0	0.40591	0.376522	-0.0293884
133	mmu-let-7i-5p	0	0.503247	0.562443	0.0591956
134	mmu-miR-196b-5p	0	1.89392	1.16802	-0.725903
135	mmu-miR-484	0	0.522434	0.225625	-0.296809
136	mmu-miR-129-1-3p	0	1.40227	2.2677	0.865425
137	mmu-miR-10a-5p	0	1.7179	3.31983	1.60193
138	mmu-miR-1191a	0	0.647013	1.14795	0.50094
139	mmu-miR-384-3p	0	-1.02577	-1.03604	-0.0102637
140	mmu-miR-92a-1-5p	0	-1.50335	-1.6569	-0.153542
141	mmu-miR-100-5p	0	-1.038	-1.09467	-0.0566655
142	mmu-miR-1843b-3p	0	0.693635	1.24565	0.55202
143	mmu-miR-5113	0	0.960529	0.918226	-0.0423025
144	mmu-miR-6983-5p	0	1.02183	0.85902	-0.162811
145	mmu-miR-384-5p	0	-1.01216	-0.738527	0.273638
146	mmu-miR-181b-2-3p	0	1.14112	1.72694	0.585817
147	mmu-miR-574-5p	0	-0.711332	-0.833374	-0.122042
148	mmu-miR-21a-5p	0	-0.425668	-0.734493	-0.308824
149	mmu-miR-30e-5p	0	0.33721	0.381777	0.0445665
150	mmu-miR-708-5p	0	-0.951777	-0.843423	0.108353
151	mmu-let-7d-3p	0	0.756298	1.50642	0.75012
152	mmu-miR-6983-3p	0	0.871465	0.655056	-0.216409
154	mmu-miR-99a-5p	0	0.325428	0.72426	0.398833
155	mmu-miR-216a-5p	0	-2.14222	-5.66374	-3.52152
156	mmu-miR-29b-1-5p	0	-0.694646	-0.59353	0.101116
157	mmu-miR-101b-3p	0	0.505915	1.22211	0.716192
159	mmu-miR-330-5p	0	0.691752	1.35922	0.667469
160	mmu-miR-700-3p	0	0.504054	0.527559	0.0235045
161	mmu-miR-8114	0	0.678719	0.0471702	-0.631548
162	mmu-miR-425-3p	0	0.665447	1.32103	0.655584
163	mmu-let-7f-1-3p	0	0.916639	1.8713	0.95466
164	mmu-miR-7213-5p	0	1.86875	2.77315	0.904399
165	mmu-miR-302d-3p	0	-2.28016	-3.26876	-0.988603
166	mmu-miR-744-3p	0	0.485921	0.527783	0.0418613
167	mmu-miR-216b-5p	0	-2.24131	-6.30586	-4.06455
168	mmu-miR-370-3p	0	-1.20219	-2.47647	-1.27428
169	mmu-miR-29c-5p	0	0.601556	1.89433	1.29277
170	mmu-miR-130b-5p	0	-0.503145	-2.55496	-2.05182
171	mmu-miR-486b-3p	0	1.89049	1.56087	-0.329615
172	mmu-miR-542-3p	0	0.494119	-0.0949486	-0.589068
173	mmu-miR-299a-5p	0	-1.22878	-1.54647	-0.317695
174	mmu-miR-376b-3p	0	-0.90853	-1.1547	-0.246167
175	mmu-miR-100-3p	0	-1.00197	-1.58271	-0.580743
176	mmu-miR-299a-3p	0	-1.04316	-1.44425	-0.401088
177	mmu-miR-3099-3p	0	-0.841147	-1.83585	-0.994708
179	mmu-miR-101a-5p	0	-0.652298	0.589366	1.24166
180	mmu-miR-1247-5p	0	1.42513	1.15717	-0.267958
181	mmu-miR-450b-3p	0	0.497227	0.384147	-0.11308
182	mmu-miR-30c-5p	0	0.341116	0.629848	0.288732
183	mmu-miR-344c-3p	0	-0.703226	-0.952559	-0.249333
184	mmu-miR-92b-5p	0	-1.06101	-1.22444	-0.16343
185	mmu-miR-488-5p	0	-1.81355	-3.17636	-1.3628
186	mmu-miR-24-2-5p	0	0.634107	1.30627	0.672167
187	mmu-miR-186-5p	0	0.389624	0.597068	0.207445
188	mmu-miR-874-5p	0	0.653054	0.46039	-0.192664
189	mmu-miR-217-5p	0	-1.98137	-6.42626	-4.44489
190	mmu-miR-411-5p	0	-0.723266	-0.989957	-0.266691
191	mmu-miR-9-3p	0	-0.827538	-1.06957	-0.242035
192	mmu-miR-5128	0	-1.30585	-3.36352	-2.05767
193	mmu-let-7b-5p	0	-0.689259	-0.835849	-0.14659
194	mmu-miR-30a-3p	0	0.486959	1.24263	0.755672
195	mmu-miR-26b-3p	0	0.855903	1.27826	0.422357
196	mmu-miR-3473f	0	-1.90291	-3.58681	-1.6839
197	mmu-miR-7015-3p	0	2.00427	2.6597	0.655424
198	mmu-miR-423-5p	0	0.55759	0.369346	-0.188244
199	mmu-miR-34b-5p	0	-0.915445	-0.955663	-0.0402179
200	mmu-miR-217-3p	0	-2.26311	-5.78009	-3.51698
201	mmu-miR-501-3p	0	0.321745	-0.476767	-0.798512
202	mmu-miR-10b-5p	0	2.35686	0.499668	-1.85719
203	mmu-miR-199b-5p	0	-0.952789	-3.19938	-2.24659
204	mmu-miR-376c-3p	0	-0.889145	-1.27333	-0.384188
205	mmu-miR-186-3p	0	0.351426	0.698358	0.346932
206	mmu-miR-297c-5p	0	0.4339	0.479752	0.0458512
208	mmu-miR-3072-5p	0	-2.12141	-2.76951	-0.6481
209	mmu-miR-92a-3p	0	-0.536223	-0.938758	-0.402534
210	mmu-miR-344-3p	0	-0.749897	-0.88532	-0.135423
212	mmu-miR-379-5p	0	-0.616024	-1.31813	-0.702105
213	mmu-miR-129-5p	0	0.715668	0.652754	-0.0629144
214	mmu-miR-27b-3p	0	0.381198	1.36634	0.985144
215	mmu-miR-3081-3p	0	-2.24615	-2.91479	-0.668645
216	mmu-miR-187-3p	0	0.439436	0.0348598	-0.404576
217	mmu-miR-7065-3p	0	1.39439	1.56191	0.167522
218	mmu-miR-7a-1-3p	0	-0.427543	0.0200269	0.44757
219	mmu-let-7g-3p	0	0.350273	0.479753	0.12948
220	mmu-miR-125b-5p	0	-0.487027	-0.644189	-0.157162
221	mmu-miR-34a-3p	0	-0.570469	-0.696626	-0.126157
222	mmu-miR-218-1-3p	0	-1.62114	-0.913963	0.70718
223	mmu-miR-380-5p	0	1.20233	0.637262	-0.565069
224	mmu-miR-3108-5p	0	1.57443	1.44238	-0.132048
225	mmu-miR-3964	0	1.46949	3.51421	2.04471
226	mmu-miR-551b-3p	0	-0.668898	-0.568644	0.100253
227	mmu-miR-1251-3p	0	-1.89329	-2.48231	-0.589024
228	mmu-miR-666-3p	0	0.634858	-0.60049	-1.23535
229	mmu-miR-3572-3p	0	0.809453	1.23713	0.427682
230	mmu-miR-423-3p	0	0.352075	-0.112032	-0.464107
231	mmu-miR-34b-3p	0	-0.965738	-0.618578	0.34716
232	mmu-miR-329-3p	0	-0.64565	-1.47527	-0.829622
233	mmu-miR-3084-3p	0	0.61438	0.31586	-0.298519
234	mmu-miR-501-5p	0	0.368024	-0.132834	-0.500858
235	mmu-miR-139-5p	0	0.434359	2.01243	1.57807
236	mmu-miR-221-3p	0	0.549796	1.20598	0.656187
237	mmu-miR-770-5p	0	0.594614	-0.908121	-1.50273
238	mmu-miR-93-3p	0	-0.403961	-1.0337	-0.629734
239	mmu-miR-543-3p	0	-1.01362	-0.862052	0.151571
240	mmu-miR-6989-3p	0	1.3674	0.410815	-0.95658
241	mmu-miR-148b-3p	0	0.357773	0.383086	0.0253129
242	mmu-miR-449b	0	-1.85883	-2.45397	-0.595135
243	mmu-miR-302a-3p	0	-1.81656	-2.31399	-0.497427
244	mmu-miR-365-3p	0	0.581839	0.637079	0.0552401
245	mmu-miR-592-5p	0	-0.782985	-0.647383	0.135602
246	mmu-miR-202-5p	0	-1.32638	0.162803	1.48919
247	mmu-miR-652-3p	0	0.345925	0.241064	-0.104861
248	mmu-miR-346-3p	0	-1.73099	-2.15194	-0.420948
249	mmu-miR-34c-5p	0	-0.904883	-0.607189	0.297694
250	mmu-miR-146a-3p	0	0.85681	1.6637	0.806886
251	mmu-miR-708-3p	0	-0.928706	-1.03022	-0.101509
252	mmu-miR-1934-5p	0	0.591963	0.413578	-0.178385
253	mmu-let-7d-5p	0	0.398239	0.793504	0.395266
254	mmu-miR-129-2-3p	0	0.837921	1.60849	0.770569
255	mmu-miR-128-1-5p	0	-0.910284	-0.00658187	0.903702
256	mmu-miR-7080-3p	0	2.06106	2.56688	0.505821
257	mmu-miR-879-5p	0	-0.693177	-0.86893	-0.175753
258	mmu-miR-34c-3p	0	-0.950775	-0.82717	0.123604
259	mmu-miR-150-5p	0	0.754359	2.32273	1.56837
260	mmu-miR-540-3p	0	-0.671144	-1.25484	-0.5837
261	mmu-miR-5104	0	-1.40371	-1.04565	0.358064
262	mmu-let-7c-5p	0	-0.404126	-0.369693	0.0344333
263	mmu-miR-879-3p	0	-0.747834	-0.640996	0.106838
264	mmu-miR-20b-5p	0	-0.592946	-0.68242	-0.0894739
265	mmu-miR-219a-5p	0	0.717668	1.42156	0.703887
266	mmu-miR-541-5p	0	-0.522793	-0.904005	-0.381212
267	mmu-miR-320-5p	0	-1.72697	-1.56173	0.165233
268	mmu-miR-30e-3p	0	0.277696	0.839996	0.5623
269	mmu-miR-30d-3p	0	0.335363	0.525911	0.190548
270	mmu-miR-337-5p	0	-0.617406	-0.721264	-0.103858
271	mmu-miR-342-5p	0	0.362706	-0.140175	-0.50288
272	mmu-miR-500-3p	0	0.391204	0.14029	-0.250914
273	mmu-miR-27a-5p	0	-0.763468	-0.506976	0.256492
274	mmu-miR-298-3p	0	-1.2104	-3.31425	-2.10385
275	mmu-miR-361-3p	0	0.478697	1.02908	0.550382
276	mmu-miR-377-3p	0	-0.638307	-1.08791	-0.449602
277	mmu-miR-23b-3p	0	0.273419	1.05768	0.784256
278	mmu-miR-188-5p	0	-0.305048	-1.04211	-0.737059
279	mmu-miR-19b-1-5p	0	-0.491326	-0.557564	-0.066238
280	mmu-miR-99a-3p	0	0.383715	0.711487	0.327772
281	mmu-miR-296-5p	0	-0.804055	-2.78227	-1.97821
282	mmu-miR-18a-5p	0	-0.299364	-1.54274	-1.24337
283	mmu-miR-330-3p	0	0.698759	1.24554	0.546782
284	mmu-miR-411-3p	0	-0.559815	-0.705411	-0.145596
285	mmu-miR-322-3p	0	0.355351	0.276741	-0.0786104
286	mmu-miR-219a-1-3p	0	-0.941925	-1.81993	-0.878
287	mmu-miR-151-5p	0	-0.387475	0.143168	0.530644
288	mmu-miR-136-5p	0	-0.607402	-0.729987	-0.122585
289	mmu-miR-376a-3p	0	-0.542116	-0.968738	-0.426622
290	mmu-miR-344f-5p	0	-1.25121	-2.59671	-1.3455
291	mmu-miR-17-3p	0	0.269595	0.248459	-0.0211357
292	mmu-miR-128-3p	0	0.541179	0.59734	0.0561612
293	mmu-miR-379-3p	0	-0.659733	-0.678164	-0.018431
295	mmu-miR-495-3p	0	-0.656214	-0.568685	0.0875292
296	mmu-miR-1249-3p	0	0.460706	0.49085	0.0301445
297	mmu-miR-153-3p	0	-0.578257	0.101704	0.679962
298	mmu-miR-1895	0	-0.717191	1.34142	2.05861
299	mmu-miR-203-5p	0	0.758803	1.63535	0.876551
300	mmu-miR-381-3p	0	-0.60714	-0.580577	0.0265629
301	mmu-miR-1948-3p	0	-1.70669	-1.48034	0.226354
302	mmu-miR-29b-2-5p	0	0.439237	1.38286	0.943622
303	mmu-miR-7043-3p	0	1.26322	1.27024	0.0070212
305	mmu-miR-5622-5p	0	-1.26416	-2.20728	-0.943115
306	mmu-miR-375-3p	0	-1.05699	-1.20711	-0.150117
307	mmu-miR-3101-3p	0	1.58428	-0.163951	-1.74823
308	mmu-miR-344f-3p	0	-0.90568	-2.59108	-1.6854
309	mmu-miR-376c-5p	0	-1.40636	-0.0859926	1.32037
310	mmu-miR-30d-5p	0	0.240004	-0.0556778	-0.295682
311	mmu-miR-331-5p	0	-0.686076	-1.55681	-0.870737
312	mmu-miR-28a-3p	0	0.269157	-0.0568376	-0.325994
313	mmu-miR-1955-3p	0	1.45283	1.5329	0.080075
314	mmu-miR-5116	0	1.08347	2.51163	1.42816
315	mmu-miR-3061-5p	0	0.876835	1.1579	0.28106
316	mmu-miR-323-5p	0	0.556964	-0.0573714	-0.614335
317	mmu-miR-155-5p	0	-0.419235	0.527951	0.947186
318	mmu-miR-106a-5p	0	-0.640553	-0.575713	0.0648393
319	mmu-miR-3085-5p	0	-1.41044	-2.44419	-1.03376
320	mmu-miR-676-5p	0	-0.78565	-0.579072	0.206579
321	mmu-miR-7224-3p	0	-0.89763	-0.91275	-0.0151205
322	mmu-miR-381-5p	0	-0.871867	-0.248199	0.623668
323	mmu-miR-3960	0	-1.40617	0.83905	2.24522
324	mmu-miR-99b-3p	0	-0.459	-0.484608	-0.025608
325	mmu-miR-3105-5p	0	-1.55763	-2.00155	-0.443921
326	mmu-miR-7092-3p	0	1.37986	1.54893	0.169063
327	mmu-miR-12206-5p	0	-1.12849	-1.81462	-0.686123
328	mmu-miR-7115-5p	0	0.983764	1.07653	0.092764
329	mmu-miR-218-2-3p	0	1.25711	2.20686	0.949746
330	mmu-miR-191-3p	0	-0.279396	0.160501	0.439897
331	mmu-miR-378a-3p	0	-0.199408	-0.20349	-0.00408197
332	mmu-miR-877-5p	0	-0.371357	-1.41778	-1.04643
333	mmu-miR-1969	0	-1.06626	-2.75084	-1.68458
334	mmu-miR-7023-3p	0	1.176	1.19258	0.016583
335	mmu-miR-466l-3p	0	-1.42183	-1.02318	0.398651
336	mmu-miR-297a-5p	0	-0.353442	-0.776976	-0.423534
337	mmu-miR-3072-3p	0	-0.622124	-1.97281	-1.35068
338	mmu-miR-7070-5p	0	-1.47099	-1.77315	-0.302168
339	mmu-miR-1948-5p	0	-1.55453	-1.46354	0.0909929
340	mmu-miR-192-3p	0	-0.879515	-0.839999	0.0395166
341	mmu-miR-540-5p	0	-0.623154	-0.595339	0.0278156
342	mmu-miR-497a-5p	0	-0.492346	-0.791966	-0.29962
343	mmu-miR-92b-3p	0	-0.61693	-0.0976704	0.519259
344	mmu-miR-31-5p	0	0.413425	0.642419	0.228994
345	mmu-let-7a-1-3p	0	-0.295162	-0.191737	0.103425
346	mmu-let-7c-2-3p	0	-0.295128	-0.191839	0.103289
347	mmu-miR-9b-5p	0	-1.38372	-1.94683	-0.563114
349	mmu-miR-541-3p	0	-0.902246	-1.44127	-0.539025
350	mmu-miR-222-3p	0	0.387542	1.17914	0.7916
351	mmu-miR-181c-5p	0	-0.302672	-0.505889	-0.203217
352	mmu-miR-421-5p	0	-1.26864	-1.74881	-0.480171
353	mmu-miR-434-5p	0	-0.495823	-0.849075	-0.353252
354	mmu-miR-9768-5p	0	-1.45549	-1.62732	-0.171833
355	mmu-miR-122-5p	0	-1.05823	-0.921089	0.137136
356	mmu-miR-3104-3p	0	-1.45638	-1.42502	0.0313547
357	mmu-miR-7685-5p	0	-1.46324	-1.6496	-0.186358
358	mmu-miR-6897-5p	0	1.34286	0.523691	-0.819172
359	mmu-miR-673-3p	0	-0.973399	-1.29616	-0.322766
360	mmu-miR-7086-5p	0	1.14507	0.343754	-0.801321
361	mmu-miR-1a-3p	0	0.608181	2.37555	1.76737
362	mmu-miR-669o-5p	0	0.283177	0.565159	0.281983
363	mmu-miR-532-5p	0	0.207304	-0.0147488	-0.222053
364	mmu-miR-25-5p	0	-0.835821	-2.25342	-1.4176
365	mmu-miR-145a-3p	0	-0.791866	0.211315	1.00318
367	mmu-miR-3474	0	1.34085	1.89877	0.557928
368	mmu-miR-3106-5p	0	-0.503586	-1.34945	-0.845862
369	mmu-miR-350-5p	0	0.614192	0.887696	0.273504
371	mmu-miR-153-5p	0	-1.0041	0.624275	1.62838
372	mmu-miR-130b-3p	0	-0.225755	-3.01708	-2.79132
373	mmu-miR-503-5p	0	0.262021	-0.359662	-0.621683
374	mmu-miR-1298-5p	0	-0.914327	-1.32665	-0.412319
375	mmu-miR-137-5p	0	-1.34662	-1.19895	0.147661
376	mmu-miR-99b-5p	0	-0.305702	0.10209	0.407792
377	mmu-miR-503-3p	0	0.573452	0.442393	-0.131059
378	mmu-miR-410-3p	0	-0.635284	-1.41354	-0.778252
379	mmu-miR-154-5p	0	-0.416546	0.0577202	0.474266
380	mmu-miR-499-5p	0	0.718653	-0.67344	-1.39209
381	mmu-miR-701-5p	0	-0.246897	-0.95	-0.703103
382	mmu-miR-677-3p	0	-1.07268	-2.49871	-1.42602
383	mmu-miR-872-5p	0	-0.200534	-0.104651	0.0958836
384	mmu-miR-434-3p	0	-0.484255	-0.585073	-0.100818
385	mmu-miR-17-5p	0	-0.269201	-0.608286	-0.339086
386	mmu-miR-195a-5p	0	-0.409028	-0.297384	0.111644
387	mmu-miR-363-3p	0	-0.512885	-1.34703	-0.834148
388	mmu-miR-106b-3p	0	0.258392	-0.51753	-0.775922
389	mmu-miR-505-5p	0	0.444555	0.126864	-0.317691
390	mmu-miR-466m-5p	0	0.526148	0.848467	0.322319
391	mmu-miR-337-3p	0	-0.446605	-1.38809	-0.941482
392	mmu-miR-547-3p	0	1.30449	-0.259616	-1.56411
393	mmu-miR-652-5p	0	0.507333	0.433281	-0.0740522
394	mmu-miR-6954-3p	0	1.0042	1.12544	0.121246
395	mmu-miR-6927-5p	0	-1.24493	-1.31552	-0.070595
396	mmu-miR-5125	0	1.42261	-0.0202879	-1.4429
397	mmu-miR-1199-3p	0	-1.26825	-1.09609	0.172155
398	mmu-miR-1931	0	-1.25895	-2.21516	-0.956202
399	mmu-miR-382-3p	0	-0.574931	-0.956595	-0.381665
400	mmu-miR-219b-5p	0	-1.21107	-1.70502	-0.493949
401	mmu-miR-669f-5p	0	0.27821	0.199283	-0.0789269
402	mmu-miR-3102-5p.2-5p	0	0.755518	-0.106411	-0.861929
403	mmu-miR-669m-5p	0	0.51345	0.831937	0.318487
404	mmu-miR-216b-3p	0	-1.33352	-2.10704	-0.77352
405	mmu-miR-7087-3p	0	1.41519	0.699373	-0.715818
406	mmu-miR-6991-3p	0	-1.10313	-1.81267	-0.709544
407	mmu-miR-101a-3p	0	-0.279144	1.26494	1.54409
408	mmu-miR-341-5p	0	-1.24108	-1.47605	-0.234971
409	mmu-miR-760-5p	0	-0.66425	-1.49967	-0.835421
410	mmu-miR-6537-3p	0	0.821766	0.0631725	-0.758594
411	mmu-miR-6944-3p	0	-1.28608	-2.35376	-1.06768
412	mmu-miR-493-5p	0	-0.578482	-1.1755	-0.59702
413	mmu-miR-7219-3p	0	0.574993	1.73257	1.15758
415	mmu-miR-467e-5p	0	0.194425	0.42708	0.232654
416	mmu-miR-150-3p	0	1.21759	2.38804	1.17045
417	mmu-miR-500-5p	0	-0.539575	-0.994496	-0.454921
418	mmu-miR-3079-5p	0	0.6772	0.0550716	-0.622129
419	mmu-miR-3070-2-3p	0	-1.33322	-0.906699	0.426517
421	mmu-miR-378d	0	0.336036	0.591155	0.255119
422	mmu-miR-216a-3p	0	-1.56227	-3.62604	-2.06377
423	mmu-miR-669a-5p	0	0.298539	0.748441	0.449902
424	mmu-miR-669p-5p	0	0.298539	0.748441	0.449902
425	mmu-miR-1188-5p	0	0.719041	-1.2258	-1.94484
426	mmu-miR-7226-3p	0	-1.23742	-1.39519	-0.157777
427	mmu-miR-669l-5p	0	-0.288048	-0.131782	0.156266
428	mmu-miR-301a-5p	0	-1.06517	-2.35499	-1.28982
429	mmu-miR-6538	0	-1.01301	-2.08485	-1.07183
430	mmu-miR-6952-5p	0	1.15289	0.673184	-0.479709
431	mmu-miR-452-3p	0	-1.08079	-1.71259	-0.631801
433	mmu-miR-362-3p	0	0.350827	0.576799	0.225971
434	mmu-miR-6988-3p	0	0.465418	0.29652	-0.168898
435	mmu-miR-133a-3p	0	0.548121	1.63287	1.08474
436	mmu-miR-671-5p	0	0.224036	0.114991	-0.109045
437	mmu-miR-7658-3p	0	1.1754	0.241698	-0.933705
438	mmu-miR-497a-3p	0	-0.516972	-0.744748	-0.227776
439	mmu-miR-3084-5p	0	0.355719	0.0437852	-0.311934
440	mmu-let-7e-5p	0	-0.375902	0.0581601	0.434062
441	mmu-miR-669h-5p	0	-1.16624	-0.452633	0.713603
442	mmu-miR-677-5p	0	-0.791352	-3.25189	-2.46054
443	mmu-miR-300-3p	0	-0.374483	-0.425084	-0.0506008
444	mmu-miR-3104-5p	0	-1.35329	-1.3152	0.0380903
445	mmu-miR-137-3p	0	-0.379117	-0.347999	0.0311185
446	mmu-miR-5619-3p	0	1.02024	0.520107	-0.500134
447	mmu-miR-551b-5p	0	-1.40211	-1.1421	0.260001
448	mmu-miR-6953-3p	0	1.1541	0.675411	-0.478693
449	mmu-let-7k	0	-0.500183	-0.939765	-0.439582
450	mmu-miR-448-5p	0	1.03446	1.00032	-0.0341439
451	mmu-miR-132-3p	0	0.492732	1.8924	1.39967
452	mmu-miR-5134-5p	0	0.980672	-1.61555	-2.59622
453	mmu-miR-302b-3p	0	-1.14655	-2.73858	-1.59203
454	mmu-miR-203b-3p	0	-1.10196	-1.64322	-0.541258
455	mmu-miR-12185-3p	0	-0.921597	-0.375564	0.546033
456	mmu-miR-764-3p	0	1.02864	1.72023	0.691584
457	mmu-miR-7682-3p	0	-0.988007	-2.90864	-1.92064
458	mmu-miR-5104b-5p	0	1.1593	0.377163	-0.782135
459	mmu-miR-139-3p	0	0.280999	1.12617	0.845176
460	mmu-miR-3058-3p	0	0.964369	1.06035	0.0959783
461	mmu-miR-3067-5p	0	-1.04006	-1.99226	-0.952194
462	mmu-miR-7061-3p	0	1.0892	0.686022	-0.403174
463	mmu-miR-369-3p	0	-0.447987	-0.235482	0.212505
464	mmu-miR-504-3p	0	-1.00944	-2.49726	-1.48782
465	mmu-miR-3080-5p	0	-1.14522	-2.34825	-1.20303
466	mmu-miR-7064-5p	0	1.15233	-1.30954	-2.46187
467	mmu-miR-351-3p	0	0.97941	-0.837851	-1.81726
468	mmu-miR-6946-3p	0	0.747571	1.00127	0.253695
469	mmu-miR-712-3p	0	-0.783096	-2.29214	-1.50905
470	mmu-miR-5101	0	-1.18632	-0.923327	0.262994
472	mmu-miR-344b-3p	0	0.658012	2.29964	1.64163
473	mmu-miR-674-3p	0	0.1885	0.334264	0.145764
474	mmu-miR-3091-5p	0	-1.05186	-1.70417	-0.652303
475	mmu-miR-433-3p	0	0.324924	-0.706078	-1.031
476	mmu-miR-30b-3p	0	0.327851	0.779477	0.451626
477	mmu-miR-421-3p	0	-0.192118	-1.236	-1.04388
478	mmu-miR-344g-5p	0	-0.962114	-1.03614	-0.07403
480	mmu-miR-27b-5p	0	-0.57092	-0.477423	0.0934973
481	mmu-miR-6984-3p	0	1.14222	1.15967	0.01745
482	mmu-miR-125a-5p	0	-0.408579	0.424519	0.833098
483	mmu-miR-7031-3p	0	0.918021	0.917116	-0.000905374
484	mmu-miR-491-5p	0	0.734852	0.786347	0.0514944
485	mmu-miR-16-1-3p	0	0.441166	0.172277	-0.268889
486	mmu-miR-3088-3p	0	-1.18144	-1.54304	-0.361606
487	mmu-miR-431-3p	0	0.657702	-0.179633	-0.837335
488	mmu-miR-669e-3p	0	-0.943219	-0.540898	0.40232
489	mmu-miR-6986-5p	0	0.965786	1.76966	0.803874
490	mmu-miR-7069-3p	0	0.69943	0.556197	-0.143233
491	mmu-miR-670-5p	0	-0.501593	-2.40109	-1.8995
492	mmu-miR-669a-3-3p	0	0.890187	1.25208	0.361895
493	mmu-miR-5099	0	-0.278428	-0.149182	0.129246
494	mmu-miR-3968	0	0.299532	-0.474651	-0.774183
495	mmu-miR-3970	0	0.249734	0.166899	-0.0828347
496	mmu-miR-592-3p	0	-0.971472	-0.53793	0.433542
497	mmu-miR-3110-5p	0	0.724048	-0.77332	-1.49737
498	mmu-miR-673-5p	0	-0.541574	-0.880035	-0.338461
499	mmu-miR-3059-5p	0	0.426762	-0.103213	-0.529975
500	mmu-miR-32-5p	0	0.210704	-0.428751	-0.639455
501	mmu-miR-3068-3p	0	0.538095	1.50882	0.970724
502	mmu-let-7b-3p	0	-0.492079	-0.650824	-0.158745
503	mmu-miR-449a-3p	0	-0.808365	-0.910106	-0.101741
504	mmu-miR-714	0	-0.721238	-2.21063	-1.4894
505	mmu-miR-9b-3p	0	-1.20417	-2.59582	-1.39165
506	mmu-miR-329-5p	0	0.610894	0.672827	0.0619326
507	mmu-miR-3076-5p	0	-0.920052	-0.919299	0.00075248
508	mmu-miR-6990-3p	0	-1.01221	-1.15061	-0.138396
509	mmu-miR-3470a	0	0.572621	0.880883	0.308262
510	mmu-miR-181d-3p	0	-1.02513	-1.43617	-0.411042
511	mmu-miR-3093-3p	0	0.512157	-0.0605532	-0.57271
513	mmu-miR-331-3p	0	-0.191782	-0.832851	-0.641069
514	mmu-miR-3057-5p	0	-0.460854	-0.929991	-0.469137
515	mmu-let-7e-3p	0	-0.602412	1.0941	1.69652
516	mmu-miR-493-3p	0	-0.938577	-1.78694	-0.848367
517	mmu-miR-30c-1-3p	0	0.316643	0.718214	0.401571
518	mmu-miR-351-5p	0	0.208155	-0.712937	-0.921092
520	mmu-miR-3058-5p	0	1.13945	1.32941	0.189967
521	mmu-miR-7042-3p	0	1.03318	1.11675	0.0835726
522	mmu-miR-383-3p	0	0.881052	0.930848	0.0497967
523	mmu-miR-152-5p	0	-0.663208	-0.985829	-0.322621
524	mmu-miR-6932-5p	0	-1.04916	-1.55848	-0.509323
525	mmu-miR-7656-5p	0	-0.776514	0.204932	0.981446
526	mmu-miR-369-5p	0	-0.261638	-0.556799	-0.295161
527	mmu-miR-20a-5p	0	-0.201808	-0.507154	-0.305346
528	mmu-miR-485-3p	0	-0.51221	-0.631112	-0.118903
529	mmu-miR-450a-2-3p	0	0.690298	0.813141	0.122843
530	mmu-miR-15b-5p	0	0.180385	-1.035	-1.21539
531	mmu-miR-674-5p	0	0.222357	-0.0643847	-0.286742
532	mmu-miR-34a-5p	0	0.147273	-0.584013	-0.731287
533	mmu-miR-33-5p	0	-0.22784	-0.893179	-0.665339
534	mmu-miR-7012-5p	0	-0.802203	-0.117158	0.685045
535	mmu-miR-1199-5p	0	-0.629152	-2.17735	-1.5482
536	mmu-miR-187-5p	0	0.266598	-0.355634	-0.622232
537	mmu-miR-3098-5p	0	0.85569	1.14034	0.284647
538	mmu-miR-1946b	0	-0.958255	-1.5621	-0.603847
539	mmu-miR-10a-3p	0	0.840764	2.40042	1.55966
540	mmu-miR-8103	0	0.964869	1.36447	0.399604
541	mmu-miR-874-3p	0	0.19541	-0.470346	-0.665756
542	mmu-miR-712-5p	0	-0.865636	-1.16195	-0.29631
543	mmu-miR-1943-3p	0	0.86924	0.657948	-0.211292
544	mmu-miR-467a-5p	0	-0.137452	-0.37976	-0.242308
545	mmu-miR-467b-5p	0	-0.137452	-0.37976	-0.242308
546	mmu-miR-1b-5p	0	0.635431	-0.53813	-1.17356
547	mmu-miR-494-3p	0	-0.896069	-2.67624	-1.78018
548	mmu-miR-1231-3p	0	-0.87132	-0.161423	0.709897
549	mmu-miR-378c	0	-0.131388	-0.103976	0.0274117
550	mmu-miR-7071-3p	0	0.914111	0.254317	-0.659794
551	mmu-miR-615-3p	0	1.02148	-0.751845	-1.77333
552	mmu-let-7f-2-3p	0	0.212314	0.714112	0.501798
553	mmu-miR-6994-5p	0	0.895005	-0.127053	-1.02206
554	mmu-miR-876-5p	0	-0.975667	-1.35612	-0.380454
555	mmu-miR-3095-3p	0	-0.822483	-1.31491	-0.492427
556	mmu-miR-185-3p	0	0.524519	0.31885	-0.205669
557	mmu-miR-125b-2-3p	0	0.14647	0.57843	0.43196
558	mmu-miR-1912-5p	0	-0.908951	-1.01067	-0.101724
560	mmu-miR-18a-3p	0	-0.313002	-1.66223	-1.34923
561	mmu-miR-466c-5p	0	-0.152007	-0.0176632	0.134344
562	mmu-miR-6412	0	0.719453	1.09692	0.377464
563	mmu-miR-466i-3p	0	0.319475	0.407418	0.0879424
564	mmu-miR-1933-3p	0	-0.750251	-2.20217	-1.45192
565	mmu-miR-181b-1-3p	0	-0.369872	-0.614163	-0.244291
566	mmu-miR-103-2-5p	0	0.816067	0.258786	-0.557281
567	mmu-miR-7080-5p	0	0.795162	0.70402	-0.0911421
568	mmu-miR-193b-5p	0	0.755574	0.606628	-0.148946
569	mmu-miR-7213-3p	0	0.875109	2.57738	1.70227
570	mmu-miR-7048-3p	0	0.75467	0.593567	-0.161102
571	mmu-miR-1953	0	-0.721461	-0.945375	-0.223914
573	mmu-miR-141-3p	0	0.760742	0.158274	-0.602468
574	mmu-miR-344d-3p	0	0.739331	1.70236	0.96303
575	mmu-miR-467d-5p	0	0.145534	0.199026	0.0534924
576	mmu-miR-8094	0	-0.65057	0.288382	0.938951
577	mmu-miR-671-3p	0	0.579768	0.599988	0.0202199
578	mmu-miR-5617-5p	0	-0.787252	-0.625269	0.161984
580	mmu-miR-148b-5p	0	0.248361	-0.00513504	-0.253496
581	mmu-miR-7658-5p	0	-0.500895	-1.995	-1.49411
582	mmu-miR-653-3p	0	-0.888778	-0.203709	0.685068
583	mmu-miR-101b-5p	0	0.866236	0.8899	0.0236642
584	mmu-miR-1932	0	0.767164	1.16407	0.396903
585	mmu-miR-539-3p	0	-0.688339	-1.72293	-1.03459
586	mmu-miR-6392-5p	0	0.678936	-1.07335	-1.75229
587	mmu-let-7a-2-3p	0	-0.830596	-1.67123	-0.84063
588	mmu-miR-679-3p	0	-0.689687	-0.851767	-0.16208
589	mmu-miR-1306-3p	0	-0.665144	-1.70053	-1.03538
590	mmu-miR-668-3p	0	0.248921	0.640696	0.391775
592	mmu-miR-136-3p	0	-0.287006	0.163146	0.450152
593	mmu-miR-3074-1-3p	0	-0.337905	-1.1536	-0.815699
594	mmu-miR-664-5p	0	0.563875	0.20335	-0.360525
595	mmu-miR-667-5p	0	0.668729	-0.333973	-1.0027
596	mmu-miR-3093-5p	0	-0.808936	-0.737461	0.0714748
597	mmu-miR-196a-5p	0	-0.870154	-0.678763	0.191392
598	mmu-miR-1194	0	0.491767	-0.09897	-0.590737
599	mmu-miR-340-5p	0	0.158993	-0.303326	-0.462319
600	mmu-miR-32-3p	0	-0.253115	-0.415508	-0.162393
601	mmu-miR-491-3p	0	-0.559176	-1.09709	-0.537914
602	mmu-miR-8096	0	0.6671	-0.446782	-1.11388
603	mmu-miR-7689-3p	0	0.316614	0.177712	-0.138902
605	mmu-miR-3535	0	0.313378	1.09755	0.784176
606	mmu-miR-6418-3p	0	0.588679	0.334931	-0.253748
607	mmu-miR-7037-5p	0	-0.912059	-0.311054	0.601005
608	mmu-miR-6902-5p	0	0.875051	-0.0540433	-0.929094
609	mmu-miR-6238	0	0.504921	-0.405176	-0.910097
610	mmu-miR-505-3p	0	0.368734	0.0573903	-0.311344
611	mmu-miR-3473a	0	-0.299231	-0.487687	-0.188456
612	mmu-miR-582-5p	0	-0.239099	-0.803675	-0.564577
613	mmu-miR-496a-3p	0	-0.255871	-2.0526	-1.79673
614	mmu-miR-3106-3p	0	-0.808411	-0.412015	0.396396
615	mmu-miR-489-3p	0	-0.772355	-1.00073	-0.228379
616	mmu-miR-1949	0	-0.687071	0.0131707	0.700242
617	mmu-miR-3087-3p	0	0.427219	0.929229	0.50201
618	mmu-miR-669m-3p	0	-0.627757	-0.433063	0.194694
619	mmu-miR-378b	0	-0.158099	-0.151302	0.00679639
620	mmu-miR-19a-3p	0	-0.158312	-1.06772	-0.909408
621	mmu-miR-106a-3p	0	-0.765903	-0.869699	-0.103796
622	mmu-miR-300-5p	0	0.257491	0.0943812	-0.16311
623	mmu-miR-6967-5p	0	0.723027	-1.5538	-2.27683
624	mmu-miR-6239	0	-0.461036	-1.71601	-1.25497
625	mmu-miR-7057-3p	0	0.632441	0.732838	0.100397
626	mmu-miR-214-5p	0	-0.704672	-1.03398	-0.329312
627	mmu-miR-6961-5p	0	0.641482	-0.468584	-1.11007
628	mmu-miR-134-3p	0	-0.286795	-0.678401	-0.391606
629	mmu-miR-6951-5p	0	0.561434	-0.0804801	-0.641914
630	mmu-miR-1946a	0	-0.732153	-1.34121	-0.609055
631	mmu-miR-25-3p	0	0.15695	-0.402908	-0.559858
632	mmu-miR-7043-5p	0	0.672552	1.53036	0.857805
633	mmu-miR-28a-5p	0	-0.111719	-0.859642	-0.747923
634	mmu-miR-193b-3p	0	-0.23946	-1.09052	-0.851055
635	mmu-miR-665-3p	0	-0.266153	-1.33883	-1.07268
637	mmu-miR-6715-3p	0	0.771029	0.0184	-0.752629
638	mmu-miR-132-5p	0	0.619006	2.91038	2.29138
639	mmu-miR-6984-5p	0	0.639439	0.251892	-0.387546
640	mmu-miR-6240	0	0.210157	0.170946	-0.0392105
641	mmu-miR-19a-5p	0	-0.263583	-1.98243	-1.71884
642	mmu-miR-1249-5p	0	0.442579	0.137398	-0.305182
643	mmu-miR-3065-3p	0	-0.581488	-1.37846	-0.796971
644	mmu-miR-6943-5p	0	0.579946	0.773953	0.194006
645	mmu-miR-23b-5p	0	-0.388801	-0.139276	0.249525
646	mmu-miR-5100	0	-0.260584	-0.953052	-0.692468
647	mmu-miR-151-3p	0	-0.291444	-0.327248	-0.0358043
648	mmu-miR-6769b-5p	0	-0.67448	-1.83174	-1.15726
649	mmu-miR-126a-3p	0	0.302468	0.894044	0.591576
650	mmu-miR-361-5p	0	0.0824706	0.244207	0.161736
651	mmu-miR-12202-3p	0	0.589362	0.878546	0.289184
652	mmu-miR-3101-5p	0	0.393001	-0.838062	-1.23106
653	mmu-miR-669d-3p	0	-0.647684	-0.619961	0.027723
654	mmu-miR-145a-5p	0	-0.344932	0.930493	1.27543
655	mmu-miR-1982-3p	0	0.256336	-0.190122	-0.446459
656	mmu-miR-7b-5p	0	-0.184539	-0.720897	-0.536359
657	mmu-miR-3098-3p	0	0.730227	-0.0666728	-0.7969
658	mmu-miR-7026-5p	0	0.611886	-0.576581	-1.18847
660	mmu-miR-706	0	0.60271	0.727377	0.124667
661	mmu-miR-582-3p	0	-0.250253	-1.01519	-0.764938
662	mmu-miR-382-5p	0	-0.193105	-0.757416	-0.564311
663	mmu-miR-6715-5p	0	-0.775453	-0.665261	0.110191
664	mmu-miR-574-3p	0	0.139622	1.23589	1.09627
665	mmu-miR-7654-5p	0	-0.58242	-1.39364	-0.811224
666	mmu-miR-5129-5p	0	0.681947	0.597378	-0.0845685
667	mmu-miR-5132-5p	0	0.481819	0.133533	-0.348286
668	mmu-miR-466j	0	0.534244	0.968308	0.434064
669	mmu-miR-143-3p	0	-0.30501	0.418655	0.723665
670	mmu-miR-3065-5p	0	-0.622745	-1.24856	-0.62581
671	mmu-miR-6546-3p	0	-0.543378	-2.01408	-1.4707
672	mmu-miR-127-5p	0	-0.216	-0.477116	-0.261117
673	mmu-miR-670-3p	0	-0.229516	-1.64904	-1.41952
674	mmu-miR-544-3p	0	0.222899	-1.5634	-1.7863
675	mmu-miR-200c-3p	0	0.55608	0.0971441	-0.458936
676	mmu-miR-8112	0	0.385542	0.0703392	-0.315203
677	mmu-miR-6540-5p	0	-0.550227	-2.28511	-1.73488
678	mmu-miR-1930-5p	0	0.495448	-0.0770172	-0.572465
680	mmu-miR-126b-3p	0	-0.552275	-0.0917671	0.460508
681	mmu-miR-6911-3p	0	0.580882	1.12384	0.542961
682	mmu-miR-5123	0	0.321438	-0.669654	-0.991092
683	mmu-miR-201-5p	0	-0.681879	-1.1835	-0.501616
684	mmu-miR-6481	0	-0.562375	0.286505	0.84888
685	mmu-miR-490-3p	0	0.334338	1.48358	1.14924
686	mmu-miR-872-3p	0	-0.113456	0.145595	0.25905
687	mmu-miR-3086-5p	0	0.633083	3.82773	3.19464
688	mmu-miR-6899-3p	0	0.499392	-0.252792	-0.752184
689	mmu-miR-3083b-5p	0	-0.576387	0.166386	0.742773
690	mmu-miR-1187	0	0.507067	0.647983	0.140916
691	mmu-miR-5627-3p	0	0.644254	1.11275	0.468496
692	mmu-miR-133b-3p	0	0.319997	1.2892	0.969208
694	mmu-miR-6981-3p	0	0.555928	-0.551658	-1.10759
696	mmu-miR-466d-5p	0	0.170253	0.0781944	-0.0920589
697	mmu-miR-466n-5p	0	0.170253	0.0781944	-0.0920589
698	mmu-miR-7651-5p	0	-0.599822	-0.256559	0.343263
699	mmu-miR-764-5p	0	-0.43105	-1.06239	-0.631337
700	mmu-miR-669d-2-3p	0	-0.550775	-0.479087	0.0716877
701	mmu-miR-539-5p	0	0.525265	-0.35281	-0.878075
702	mmu-miR-8097	0	0.52301	0.55347	0.0304604
703	mmu-miR-31-3p	0	0.400424	0.720241	0.319817
704	mmu-miR-669h-3p	0	-0.649506	-0.706977	-0.057471
705	mmu-miR-5130	0	-0.452847	-0.267207	0.18564
706	mmu-miR-7117-3p	0	0.638629	0.140947	-0.497682
708	mmu-miR-6916-5p	0	-0.587948	0.334385	0.922334
709	mmu-miR-126a-5p	0	0.240552	0.975597	0.735045
710	mmu-miR-758-3p	0	-0.249127	-2.01148	-1.76235
711	mmu-miR-7653-3p	0	0.602166	-0.53878	-1.14095
713	mmu-miR-7069-5p	0	-0.645967	-1.20491	-0.558943
714	mmu-miR-669l-3p	0	-0.47665	-0.373934	0.102717
715	mmu-miR-98-5p	0	0.139974	-0.168015	-0.307989
716	mmu-miR-466h-3p	0	0.165017	0.379031	0.214014
717	mmu-miR-873a-5p	0	-0.233328	0.256763	0.490092
718	mmu-miR-412-5p	0	0.20581	-2.055	-2.26081
719	mmu-miR-7653-5p	0	0.646533	-0.765444	-1.41198
720	mmu-miR-466c-3p	0	-0.0931208	0.132344	0.225465
721	mmu-miR-466p-3p	0	-0.0931208	0.132344	0.225465
722	mmu-miR-7045-3p	0	-0.508407	-1.15141	-0.643002
723	mmu-miR-7669-5p	0	-0.541828	-0.476748	0.0650799
725	mmu-miR-6903-5p	0	0.551488	-0.431532	-0.98302
726	mmu-miR-146b-3p	0	0.438201	0.865451	0.42725
727	mmu-miR-669e-5p	0	-0.215705	-0.21522	0.000485512
728	mmu-miR-23a-5p	0	-0.306443	0.0831395	0.389583
729	mmu-miR-383-5p	0	0.150776	0.675582	0.524806
730	mmu-miR-5624-3p	0	0.32323	0.224221	-0.0990083
731	mmu-miR-7091-3p	0	-0.44388	-2.58732	-2.14345
732	mmu-miR-466q	0	-0.533655	0.68665	1.22031
733	mmu-miR-1264-3p	0	-0.481391	-0.748802	-0.267411
734	mmu-miR-466e-3p	0	-0.0901391	0.133114	0.223253
735	mmu-miR-466a-3p	0	-0.0898481	0.132966	0.222814
736	mmu-miR-3086-3p	0	0.514992	3.67015	3.15516
737	mmu-miR-3064-5p	0	0.220811	-0.340087	-0.560898
738	mmu-miR-28b	0	0.448454	0.261389	-0.187064
739	mmu-miR-6958-3p	0	0.472528	-1.0297	-1.50223
740	mmu-miR-7039-5p	0	0.546113	0.110673	-0.43544
741	mmu-miR-6970-3p	0	-0.527462	-1.10964	-0.582181
743	mmu-miR-362-5p	0	0.106026	-0.0571991	-0.163225
744	mmu-miR-450a-1-3p	0	0.279298	0.531834	0.252536
745	mmu-miR-210-5p	0	-0.563927	-1.78691	-1.22298
746	mmu-miR-466m-3p	0	0.420164	0.744961	0.324797
747	mmu-miR-1941-5p	0	0.510232	1.24643	0.736198
748	mmu-miR-448-3p	0	-0.526299	-1.53768	-1.01138
749	mmu-miR-3962	0	0.423876	1.91976	1.49588
750	mmu-miR-1970c-5p	0	0.530258	0.216102	-0.314157
751	mmu-miR-345-5p	0	0.0853144	0.156675	0.0713609
752	mmu-miR-190b-5p	0	-0.204903	0.256882	0.461785
753	mmu-miR-193a-5p	0	-0.295682	0.270854	0.566536
754	mmu-miR-344i	0	-0.469336	-1.01907	-0.549729
755	mmu-miR-141-5p	0	0.611616	-0.19286	-0.804476
756	mmu-miR-6935-5p	0	-0.468018	-1.75186	-1.28384
757	mmu-miR-380-3p	0	0.146806	-0.542334	-0.68914
758	mmu-miR-485-5p	0	0.178137	0.314123	0.135986
759	mmu-miR-374c-5p	0	0.42451	0.460244	0.035734
760	mmu-miR-206-3p	0	-0.43086	0.549861	0.980721
761	mmu-miR-345-3p	0	0.127478	-0.17834	-0.305818
762	mmu-miR-5114	0	0.394477	0.355329	-0.039148
763	mmu-miR-124-3p	0	-0.158255	0.0284995	0.186755
764	mmu-miR-202-3p	0	0.527251	0.964848	0.437597
765	mmu-miR-6236	0	-0.419851	-0.997428	-0.577577
766	mmu-miR-6960-5p	0	0.472026	-2.23422	-2.70624
767	mmu-miR-18b-5p	0	-0.243509	-1.39768	-1.15417
768	mmu-miR-3074-5p	0	0.132026	-0.663904	-0.79593
769	mmu-miR-3069-3p	0	0.465509	-0.0132402	-0.478749
770	mmu-miR-7675-3p	0	0.417062	-1.41718	-1.83424
771	mmu-miR-3075-5p	0	-0.500122	-2.69411	-2.19398
772	mmu-miR-340-3p	0	0.070899	-0.342043	-0.412942
773	mmu-miR-744-5p	0	0.13112	-0.408821	-0.539941
774	mmu-miR-122-3p	0	-0.436488	-0.372474	0.064014
775	mmu-miR-3963	0	-0.341644	-1.09691	-0.755264
776	mmu-miR-7662-3p	0	0.40052	1.36645	0.965928
777	mmu-miR-679-5p	0	-0.497642	-2.02359	-1.52595
778	mmu-miR-183-3p	0	-0.630524	-1.71671	-1.08618
779	mmu-miR-195a-3p	0	-0.452724	-0.0943466	0.358378
780	mmu-miR-1981-5p	0	-0.0962158	-0.877185	-0.780969
781	mmu-miR-200a-5p	0	0.743357	-0.166533	-0.90989
782	mmu-miR-466n-3p	0	-0.341625	-0.449769	-0.108144
783	mmu-miR-3077-3p	0	-0.47688	-0.751704	-0.274824
784	mmu-miR-7659-5p	0	-0.415524	-0.825489	-0.409965
785	mmu-miR-1197-3p	0	-0.393298	-2.00366	-1.61036
786	mmu-miR-3473h-5p	0	0.3661	-1.90953	-2.27563
787	mmu-miR-5132-3p	0	0.38055	0.669849	0.289298
788	mmu-miR-3547-3p	0	0.276785	0.412589	0.135804
789	mmu-miR-409-5p	0	-0.345829	0.101942	0.447771
790	mmu-miR-465b-3p	0	-0.431271	-0.311966	0.119305
791	mmu-miR-465c-3p	0	-0.431271	-0.311966	0.119305
792	mmu-miR-465a-3p	0	-0.431271	-0.311966	0.119305
793	mmu-miR-1981-3p	0	0.405605	-0.561044	-0.966649
794	mmu-miR-6900-3p	0	-0.412041	-0.291003	0.121037
795	mmu-miR-3057-3p	0	0.499408	0.515138	0.0157308
796	mmu-miR-194-2-3p	0	-0.44313	-1.62154	-1.17841
797	mmu-miR-3083-3p	0	-0.411303	0.985837	1.39714
798	mmu-miR-702-5p	0	-0.451432	-1.60525	-1.15381
799	mmu-miR-487b-5p	0	0.431571	-0.452805	-0.884376
800	mmu-miR-669f-3p	0	-0.115506	0.127552	0.243058
801	mmu-miR-3064-3p	0	0.283764	-0.0782957	-0.36206
802	mmu-miR-7029-3p	0	-0.426695	-0.0464521	0.380243
803	mmu-miR-208b-3p	0	0.498359	-0.385301	-0.883659
805	mmu-miR-669i	0	0.436267	0.610413	0.174145
806	mmu-miR-1934-3p	0	0.382483	0.339471	-0.0430125
807	mmu-miR-19b-3p	0	-0.0752407	-0.380532	-0.305291
809	mmu-miR-7000-3p	0	0.397486	-0.394356	-0.791842
810	mmu-miR-1224-5p	0	0.224307	-0.690929	-0.915236
811	mmu-miR-1943-5p	0	-0.311647	-0.259237	0.0524095
812	mmu-miR-326-5p	0	-0.376231	-0.497987	-0.121756
813	mmu-miR-324-5p	0	0.0516142	-0.446801	-0.498415
814	mmu-miR-1941-3p	0	0.393531	1.21517	0.821642
815	mmu-miR-15b-3p	0	0.0858394	-1.43077	-1.51661
816	mmu-miR-324-3p	0	0.0552073	-0.113267	-0.168474
817	mmu-miR-6962-3p	0	-0.429978	-0.916496	-0.486518
818	mmu-miR-3076-3p	0	0.397418	-0.181459	-0.578877
819	mmu-miR-667-3p	0	0.19503	-0.506917	-0.701947
820	mmu-miR-7115-3p	0	-0.317037	-0.621032	-0.303996
821	mmu-miR-6402	0	-0.269442	0.289706	0.559147
822	mmu-miR-466b-3p	0	-0.0655608	0.142975	0.208536
823	mmu-miR-378a-5p	0	-0.152143	-0.330037	-0.177895
824	mmu-miR-323-3p	0	-0.140819	-2.09146	-1.95065
825	mmu-miR-6945-3p	0	0.37035	-0.118292	-0.488642
826	mmu-miR-6915-5p	0	-0.45916	-0.984465	-0.525305
827	mmu-miR-1306-5p	0	-0.0997141	-0.984158	-0.884444
828	mmu-miR-499-3p	0	0.370559	-0.793888	-1.16445
829	mmu-miR-504-5p	0	-0.323457	-2.00084	-1.67738
830	mmu-miR-467c-5p	0	-0.0698318	0.230857	0.300689
831	mmu-miR-3102-5p	0	-0.355041	-0.7143	-0.35926
833	mmu-miR-143-5p	0	-0.376754	-0.0302027	0.346551
834	mmu-miR-7687-3p	0	-0.22769	-0.413327	-0.185637
835	mmu-miR-5615-3p	0	-0.395575	-0.631192	-0.235616
836	mmu-miR-1231-5p	0	0.36354	0.0612759	-0.302264
837	mmu-miR-466p-5p	0	0.080122	0.0304129	-0.049709
838	mmu-miR-6976-5p	0	-0.357893	0.343871	0.701764
840	mmu-miR-6914-3p	0	0.346044	-0.387778	-0.733823
841	mmu-miR-7049-5p	0	0.360431	-0.790215	-1.15065
842	mmu-miR-1224-3p	0	0.323253	0.930771	0.607518
843	mmu-miR-6934-5p	0	0.21439	-0.441619	-0.656009
844	mmu-miR-412-3p	0	-0.15219	-2.40885	-2.25666
845	mmu-miR-7084-5p	0	0.307631	1.22962	0.921988
846	mmu-miR-7024-5p	0	-0.343384	-0.377383	-0.0339985
847	mmu-miR-188-3p	0	0.0865627	-0.748359	-0.834922
849	mmu-miR-669k-5p	0	-0.28215	-0.41825	-0.136101
850	mmu-miR-3572-5p	0	0.377439	0.914719	0.537281
851	mmu-miR-3552	0	0.332975	-0.0680315	-0.401007
852	mmu-miR-6970-5p	0	-0.335142	-0.950027	-0.614884
853	mmu-miR-3066-5p	0	-0.16683	-1.29014	-1.12331
854	mmu-miR-3473g	0	0.256949	-0.795308	-1.05226
855	mmu-miR-3087-5p	0	0.410736	0.787785	0.37705
856	mmu-miR-3102-3p	0	0.27346	1.67887	1.40541
857	mmu-miR-6996-5p	0	0.30466	-0.599144	-0.903803
858	mmu-miR-6985-3p	0	0.297164	1.16828	0.871113
859	mmu-miR-350-3p	0	0.048964	0.4643	0.415336
860	mmu-miR-495-5p	0	-0.182382	0.0107038	0.193086
862	mmu-miR-7073-5p	0	-0.327396	-0.95683	-0.629434
863	mmu-miR-7075-3p	0	0.170291	0.680721	0.51043
864	mmu-miR-320-3p	0	0.0665062	0.0744782	0.00797203
865	mmu-miR-7083-5p	0	-0.285251	-1.0533	-0.768045
866	mmu-miR-93-5p	0	0.0616085	-0.488491	-0.5501
867	mmu-miR-7240-5p	0	0.338481	0.536063	0.197582
868	mmu-miR-6935-3p	0	0.307832	-1.4597	-1.76753
869	mmu-miR-1193-5p	0	-0.254579	-1.74974	-1.49516
870	mmu-miR-184-3p	0	-0.187598	0.0378949	0.225493
872	mmu-miR-3083-5p	0	-0.310461	0.486422	0.796883
873	mmu-miR-7668-3p	0	-0.308336	-0.952559	-0.644223
874	mmu-miR-466e-5p	0	-0.101274	-0.227846	-0.126572
875	mmu-miR-7066-5p	0	-0.339578	-1.11225	-0.772672
876	mmu-miR-3470b	0	0.176216	0.380765	0.204549
877	mmu-miR-466a-5p	0	0.080881	-0.100928	-0.181809
878	mmu-miR-106b-5p	0	-0.0526647	-0.586921	-0.534256
879	mmu-miR-193a-3p	0	0.0968092	-0.0300462	-0.126855
881	mmu-miR-669b-5p	0	-0.0535516	-0.329994	-0.276442
882	mmu-miR-532-3p	0	0.0502637	-0.260556	-0.31082
883	mmu-miR-466i-5p	0	-0.0716889	-0.0275602	0.0441288
884	mmu-miR-1964-5p	0	0.14409	-0.275596	-0.419686
885	mmu-let-7a-5p	0	0.0430197	0.262253	0.219233
886	mmu-miR-205-5p	0	-0.248542	-0.896147	-0.647604
887	mmu-miR-101c	0	0.0847682	1.53431	1.44954
888	mmu-miR-374b-5p	0	0.0461278	-0.0215836	-0.0677114
889	mmu-miR-5619-5p	0	0.271992	-0.543121	-0.815113
890	mmu-miR-292a-3p	0	-0.273681	-0.303965	-0.0302846
891	mmu-miR-7033-5p	0	-0.201153	-0.231139	-0.0299861
892	mmu-miR-1b-3p	0	0.109842	-0.242492	-0.352334
893	mmu-miR-376a-5p	0	-0.10935	-0.383907	-0.274558
894	mmu-miR-6946-5p	0	0.29196	0.55122	0.25926
895	mmu-miR-96-5p	0	-0.352525	0.427981	0.780505
897	mmu-miR-7052-3p	0	-0.223505	0.687384	0.910889
898	mmu-miR-7013-5p	0	-0.20166	-0.726618	-0.524958
899	mmu-miR-7052-5p	0	0.256166	0.966958	0.710792
900	mmu-miR-1954	0	0.28886	-0.706608	-0.995467
902	mmu-miR-669b-3p	0	0.18383	0.316939	0.133109
903	mmu-miR-6967-3p	0	0.183876	-2.12896	-2.31283
904	mmu-miR-98-3p	0	0.0730949	-0.319719	-0.392814
905	mmu-miR-7666-3p	0	0.294029	0.788162	0.494132
906	mmu-miR-701-3p	0	-0.0993315	-0.53146	-0.432129
907	mmu-miR-496a-5p	0	-0.170952	-1.32815	-1.1572
908	mmu-miR-12184-5p	0	0.224493	1.03923	0.814734
909	mmu-miR-3094-5p	0	0.252603	-0.0628905	-0.315493
910	mmu-miR-222-5p	0	-0.152368	0.793349	0.945717
911	mmu-miR-5107-5p	0	0.182652	0.0277701	-0.154882
912	mmu-miR-3085-3p	0	-0.217632	-0.735107	-0.517474
913	mmu-miR-5134-3p	0	-0.217817	-3.09601	-2.87819
914	mmu-miR-467h	0	0.136795	0.505187	0.368392
915	mmu-miR-3079-3p	0	0.11142	-0.388954	-0.500374
916	mmu-miR-1a-1-5p	0	-0.206115	0.191843	0.397958
917	mmu-miR-7030-3p	0	-0.203405	-1.30661	-1.10321
918	mmu-miR-344d-3-5p	0	-0.20186	1.12631	1.32817
919	mmu-miR-194-5p	0	0.0563717	-0.197358	-0.253729
920	mmu-miR-598-5p	0	-0.23093	-0.423241	-0.192311
921	mmu-miR-344g-3p	0	-0.198052	-1.84976	-1.65171
922	mmu-miR-7017-5p	0	0.178674	-0.385497	-0.564171
923	mmu-miR-7021-5p	0	-0.21695	0.311233	0.528183
924	mmu-miR-221-5p	0	0.117201	0.723757	0.606556
925	mmu-miR-770-3p	0	0.0573539	-1.61193	-1.66929
926	mmu-miR-24-1-5p	0	0.115925	1.07742	0.961491
927	mmu-miR-1955-5p	0	-0.0923976	0.241527	0.333924
928	mmu-miR-33-3p	0	-0.0648446	-0.150982	-0.086137
929	mmu-miR-6997-5p	0	0.197826	-0.919238	-1.11706
930	mmu-miR-12191-3p	0	-0.21334	-0.00876223	0.204577
931	mmu-miR-138-2-3p	0	-0.162038	0.69595	0.857987
932	mmu-miR-466k	0	0.0727567	0.140425	0.0676679
933	mmu-miR-211-5p	0	0.116867	0.901118	0.784251
934	mmu-miR-6915-3p	0	-0.155216	-0.769434	-0.614217
935	mmu-miR-494-5p	0	-0.200109	-0.397434	-0.197324
936	mmu-miR-935	0	0.17775	1.19027	1.01252
937	mmu-miR-7669-3p	0	0.164967	-1.08022	-1.24519
938	mmu-miR-466b-5p	0	0.0575793	-0.00762509	-0.0652044
939	mmu-miR-466o-5p	0	0.0575793	-0.00762509	-0.0652044
940	mmu-miR-107-5p	0	-0.131244	-0.242342	-0.111098
941	mmu-miR-3060-3p	0	-0.171805	0.028125	0.19993
942	mmu-miR-758-5p	0	0.176571	-0.639054	-0.815625
944	mmu-miR-433-5p	0	0.0674111	-0.439388	-0.506799
945	mmu-miR-467c-3p	0	-0.0808435	0.13348	0.214324
946	mmu-miR-376b-5p	0	0.0560229	1.29144	1.23542
947	mmu-miR-802-5p	0	-0.168562	-1.59164	-1.42308
948	mmu-miR-200b-3p	0	0.265937	-0.64713	-0.913068
949	mmu-miR-6769b-3p	0	-0.160524	0.283592	0.444117
951	mmu-miR-466g	0	-0.0578924	0.0963498	0.154242
952	mmu-miR-9769-3p	0	0.15466	-0.493644	-0.648304
953	mmu-miR-6933-5p	0	-0.111231	-0.93478	-0.82355
954	mmu-miR-346-5p	0	-0.115188	-0.08338	0.0318078
955	mmu-miR-3070-3p	0	0.154881	-1.16073	-1.31561
956	mmu-miR-16-2-3p	0	-0.0532627	-1.02528	-0.972018
957	mmu-miR-410-5p	0	-0.173991	-0.915425	-0.741434
958	mmu-miR-5103	0	0.0982227	-0.114877	-0.2131
959	mmu-miR-6919-5p	0	0.169062	-0.477762	-0.646824
960	mmu-miR-20b-3p	0	-0.0934661	-0.127554	-0.0340878
961	mmu-miR-466f-5p	0	0.0930103	0.0374532	-0.0555571
962	mmu-miR-668-5p	0	0.173122	-0.956239	-1.12936
963	mmu-miR-487b-3p	0	-0.0497807	-1.12276	-1.07297
964	mmu-miR-28c	0	0.0629666	-0.30878	-0.371746
966	mmu-miR-3069-5p	0	0.1035	-0.495365	-0.598865
967	mmu-miR-7070-3p	0	0.113499	-1.63513	-1.74863
968	mmu-miR-218-5p	0	-0.040497	0.375835	0.416332
969	mmu-miR-127-3p	0	0.0484992	0.351071	0.302571
970	mmu-miR-147-3p	0	-0.0681004	0.732431	0.800531
971	mmu-miR-7688-5p	0	0.0931981	-0.888258	-0.981456
972	mmu-miR-21b	0	0.107948	-0.448853	-0.556801
974	mmu-miR-466f	0	0.0818283	0.0172128	-0.0646155
975	mmu-miR-7061-5p	0	-0.152386	-0.309593	-0.157208
976	mmu-miR-873a-3p	0	-0.141937	0.667803	0.80974
977	mmu-miR-6936-3p	0	-0.103249	-0.475049	-0.3718
978	mmu-miR-409-3p	0	0.0451634	-0.964127	-1.00929
979	mmu-miR-669c-5p	0	-0.0269884	-0.149253	-0.122265
980	mmu-miR-8111	0	0.127171	0.971272	0.844101
981	mmu-miR-5627-5p	0	-0.132382	-0.788294	-0.655912
982	mmu-miR-669d-5p	0	0.0419826	0.252399	0.210417
983	mmu-miR-1947-5p	0	-0.0480283	-0.307097	-0.259068
984	mmu-miR-5122	0	0.126832	0.943265	0.816433
985	mmu-miR-328-5p	0	-0.12013	-0.979066	-0.858936
986	mmu-miR-466d-3p	0	0.021557	0.508014	0.486457
988	mmu-miR-3113-5p	0	-0.0994907	-0.548762	-0.449271
989	mmu-miR-3061-3p	0	0.0583209	-0.261703	-0.320024
990	mmu-miR-7063-5p	0	0.101135	-1.48539	-1.58652
991	mmu-miR-6980-5p	0	0.0934774	-0.030545	-0.124022
992	mmu-miR-6900-5p	0	-0.110952	0.0203073	0.131259
993	mmu-miR-3059-3p	0	-0.109026	-1.13556	-1.02653
994	mmu-miR-544-5p	0	-0.0865079	-0.657691	-0.571183
995	mmu-miR-543-5p	0	0.0339184	-0.914538	-0.948456
996	mmu-miR-1264-5p	0	0.0877099	0.289932	0.202222
997	mmu-miR-6516-5p	0	0.0719009	1.39076	1.31886
998	mmu-miR-467a-3p	0	0.0240007	0.25264	0.228639
999	mmu-miR-133a-5p	0	0.0987703	0.446262	0.347492
1000	mmu-miR-598-3p	0	-0.0308445	0.66374	0.694585
1001	mmu-miR-7679-3p	0	-0.0820926	-2.14642	-2.06433
1002	mmu-miR-26a-1-3p	0	-0.0899068	-0.0894351	0.000471774
1003	mmu-miR-467d-3p	0	0.0220638	0.25264	0.230576
1004	mmu-miR-1945	0	0.0863502	1.10285	1.0165
1005	mmu-miR-26a-2-3p	0	-0.0407906	-0.424638	-0.383847
1006	mmu-miR-3092-3p	0	-0.0909683	0.14116	0.232128
1007	mmu-miR-370-5p	0	-0.0564613	0.0785941	0.135055
1008	mmu-miR-192-5p	0	-0.0134421	-0.197068	-0.183626
1009	mmu-miR-3102-3p.2-3p	0	-0.0470061	0.538647	0.585653
1010	mmu-miR-702-3p	0	0.0507273	-0.978862	-1.02959
1011	mmu-miR-297b-5p	0	0.0288954	0.0268971	-0.00199826
1012	mmu-miR-7032-3p	0	0.068107	0.745193	0.677086
1013	mmu-miR-497b	0	0.0866198	-0.113822	-0.200442
1014	mmu-miR-182-5p	0	0.0801156	-0.561715	-0.641831
1015	mmu-miR-429-3p	0	0.0996091	-1.14787	-1.24748
1016	mmu-miR-3082-5p	0	0.0750039	0.181574	0.10657
1017	mmu-miR-669a-3p	0	-0.016749	0.282641	0.299389
1018	mmu-miR-669o-3p	0	-0.016749	0.282641	0.299389
1019	mmu-miR-6959-5p	0	0.0794121	-0.207404	-0.286816
1020	mmu-miR-200a-3p	0	0.121235	-0.92776	-1.049
1021	mmu-miR-511-3p	0	0.0200012	-1.4556	-1.4756
1022	mmu-miR-7051-5p	0	0.062963	-1.01369	-1.07666
1023	mmu-miR-760-3p	0	-0.0189762	-1.06641	-1.04743
1024	mmu-miR-3097-3p	0	-0.0417212	-0.335254	-0.293533
1025	mmu-miR-467e-3p	0	-0.0301411	0.0905265	0.120668
1027	mmu-miR-3097-5p	0	0.0530105	-0.297892	-0.350903
1028	mmu-miR-802-3p	0	0.0683206	-0.800674	-0.868994
1029	mmu-miR-1197-5p	0	-0.0599904	-1.06138	-1.00139
1030	mmu-miR-223-5p	0	0.0178353	-0.128254	-0.146089
1031	mmu-miR-7212-5p	0	0.0540675	-0.496943	-0.551011
1032	mmu-miR-877-3p	0	0.0217932	-0.459177	-0.48097
1033	mmu-miR-145b	0	0.0549852	4.08999	4.035
1034	mmu-miR-7062-5p	0	-0.0553241	-0.500957	-0.445632
1035	mmu-miR-7671-3p	0	0.0458567	0.610823	0.564966
1036	mmu-miR-709	0	-0.0285834	-0.317708	-0.289124
1038	mmu-miR-6995-3p	0	-0.0503761	-0.48426	-0.433884
1039	mmu-miR-365-2-5p	0	-0.0449134	-1.37011	-1.3252
1041	mmu-miR-466f-3p	0	-0.0121129	0.192163	0.204276
1042	mmu-miR-7093-3p	0	-0.0381207	-0.439525	-0.401404
1043	mmu-miR-1291	0	0.0410625	-0.831462	-0.872525
1044	mmu-miR-1298-3p	0	0.0403501	0.71452	0.67417
1045	mmu-miR-341-3p	0	-0.0123698	-0.181428	-0.169058
1048	mmu-miR-669c-3p	0	-0.037312	0.00596411	0.0432762
1049	mmu-miR-12194-3p	0	0.0356746	-1.24295	-1.27863
1050	mmu-miR-297a-3p	0	0.0115074	0.451492	0.439985
1051	mmu-miR-297c-3p	0	0.0115074	0.451492	0.439985
1052	mmu-miR-297b-3p	0	0.0115074	0.451492	0.439985
1053	mmu-miR-6931-3p	0	-0.029413	0.0615184	0.0909314
1054	mmu-miR-183-5p	0	-0.0341495	-1.22122	-1.18707
1055	mmu-miR-223-3p	0	-0.00461153	0.142383	0.146994
1056	mmu-miR-6911-5p	0	0.0254603	-0.349311	-0.374771
1057	mmu-miR-363-5p	0	0.0237393	-0.584638	-0.608378
1058	mmu-miR-181b-5p	0	-0.00306778	-0.345758	-0.34269
1059	mmu-miR-669p-3p	0	-0.01656	0.617925	0.634485
1060	mmu-miR-693-3p	0	-0.0231201	0.00132733	0.0244474
1061	mmu-miR-666-5p	0	-0.00771561	-1.65594	-1.64823
1062	mmu-miR-1198-5p	0	0.00512603	-0.0225403	-0.0276663
1063	mmu-miR-377-5p	0	-0.018671	0.402703	0.421374
1064	mmu-miR-200b-5p	0	0.0197694	-0.697038	-0.716808
1065	mmu-miR-1929-5p	0	0.0163594	0.0842459	0.0678865
1066	mmu-miR-5129-3p	0	0.0139019	-0.925999	-0.939901
1067	mmu-miR-1927	0	-0.0114879	-1.50638	-1.49489
1068	mmu-miR-3473d	0	0.00452302	-0.60951	-0.614033
1070	mmu-miR-490-5p	0	-0.00329413	-0.761495	-0.758201
1071	mmu-miR-1968-5p	0	-0.00204622	-0.673834	-0.671788
1072	mmu-miR-466h-5p	0	-0.000363263	-0.0177337	-0.0173705
1073	mmu-miR-511-5p	0	-0.000107876	-1.37772	-1.37761

## Sheet: Fig 7e - upregulated
	Term	Ont	N	DE	P.DE
GO:0000003	reproduction	BP	1574	16	1.12121e-05
GO:0006508	proteolysis	BP	1792	7	0.266992
GO:0006807	nitrogen compound metabolic process	BP	9487	60	1.18452e-12
GO:0007275	multicellular organism development	BP	5405	33	1.02979e-05
GO:0007565	female pregnancy	BP	172	0	1
GO:0007566	embryo implantation	BP	75	0	1
GO:0008150	biological_process	BP	28943	86	0.251226
GO:0008152	metabolic process	BP	11517	68	5.46659e-14
GO:0009892	negative regulation of metabolic process	BP	3168	22	8.25688e-05
GO:0010466	negative regulation of peptidase activity	BP	262	0	1
GO:0010605	negative regulation of macromolecule metabolic process	BP	2929	21	7.93439e-05
GO:0019222	regulation of metabolic process	BP	6839	41	5.87729e-07
GO:0019538	protein metabolic process	BP	5369	32	2.50622e-05
GO:0022414	reproductive process	BP	1568	16	1.06922e-05
GO:0030162	regulation of proteolysis	BP	751	2	0.646745
GO:0032501	multicellular organismal process	BP	8748	42	0.000144133
GO:0032502	developmental process	BP	6729	44	9.81918e-09
GO:0043086	negative regulation of catalytic activity	BP	666	2	0.581063
GO:0043170	macromolecule metabolic process	BP	9450	55	1.37919e-09
GO:0044092	negative regulation of molecular function	BP	1037	7	0.0317275
GO:0044238	primary metabolic process	BP	10063	63	1.77412e-13
GO:0044703	multi-organism reproductive process	BP	190	0	1
GO:0044706	multi-multicellular organism process	BP	204	0	1
GO:0045861	negative regulation of proteolysis	BP	361	1	0.653521
GO:0048519	negative regulation of biological process	BP	5706	42	7.24134e-10
GO:0048856	anatomical structure development	BP	6294	39	5.79087e-07
GO:0050789	regulation of biological process	BP	12622	64	3.12875e-09
GO:0050790	regulation of catalytic activity	BP	1815	16	6.31895e-05
GO:0051171	regulation of nitrogen compound metabolic process	BP	5588	34	7.4998e-06
GO:0051172	negative regulation of nitrogen compound metabolic process	BP	2406	18	0.000169454
GO:0051246	regulation of protein metabolic process	BP	2600	21	1.361e-05
GO:0051248	negative regulation of protein metabolic process	BP	1098	7	0.0411927
GO:0051336	regulation of hydrolase activity	BP	988	4	0.325176
GO:0051346	negative regulation of hydrolase activity	BP	366	0	1
GO:0052547	regulation of peptidase activity	BP	445	0	1
GO:0060255	regulation of macromolecule metabolic process	BP	6318	38	1.95013e-06
GO:0065007	biological regulation	BP	13293	66	2.59928e-09
GO:0065009	regulation of molecular function	BP	2597	22	3.71972e-06
GO:0071704	organic substance metabolic process	BP	11065	67	3.28585e-14
GO:0080090	regulation of primary metabolic process	BP	5776	35	5.53496e-06
GO:1901564	organonitrogen compound metabolic process	BP	6344	42	1.97658e-08
GO:0006473	protein acetylation	BP	234	2	0.148937
GO:0006474	N-terminal protein amino acid acetylation	BP	17	0	1
GO:0006725	cellular aromatic compound metabolic process	BP	5628	40	7.1663e-09
GO:0007623	circadian rhythm	BP	222	2	0.136954
GO:0009058	biosynthetic process	BP	5669	39	3.22705e-08
GO:0009314	response to radiation	BP	432	8	3.8804e-05
GO:0009416	response to light stimulus	BP	322	4	0.0146809
GO:0009628	response to abiotic stimulus	BP	1114	11	0.000389183
GO:0009648	photoperiodism	BP	30	0	1
GO:0009719	response to endogenous stimulus	BP	1552	11	0.00537385
GO:0009725	response to hormone	BP	739	6	0.0210046
GO:0009987	cellular process	BP	17457	85	9.55542e-18
GO:0010033	response to organic substance	BP	3356	20	0.00134708
GO:0010035	response to inorganic substance	BP	537	3	0.206407
GO:0010038	response to metal ion	BP	296	0	1
GO:0010043	response to zinc ion	BP	36	0	1
GO:0010243	response to organonitrogen compound	BP	996	9	0.00247342
GO:0010467	gene expression	BP	6311	28	0.0106981
GO:0010817	regulation of hormone levels	BP	595	2	0.519787
GO:0014070	response to organic cyclic compound	BP	823	6	0.0331788
GO:0014074	response to purine-containing compound	BP	110	1	0.275016
GO:0018130	heterocycle biosynthetic process	BP	3845	28	2.37363e-06
GO:0019438	aromatic compound biosynthetic process	BP	3856	28	2.51191e-06
GO:0030186	melatonin metabolic process	BP	2	0	1
GO:0030187	melatonin biosynthetic process	BP	2	0	1
GO:0031365	N-terminal protein amino acid modification	BP	28	0	1
GO:0032868	response to insulin	BP	250	2	0.165228
GO:0033993	response to lipid	BP	883	5	0.1155
GO:0034641	cellular nitrogen compound metabolic process	BP	6259	42	1.30888e-08
GO:0034694	response to prostaglandin	BP	22	0	1
GO:0034695	response to prostaglandin E	BP	20	0	1
GO:0034754	cellular hormone metabolic process	BP	139	1	0.334083
GO:0036211	protein modification process	BP	3463	26	3.57591e-06
GO:0042221	response to chemical	BP	4374	26	0.000210628
GO:0042430	indole-containing compound metabolic process	BP	28	0	1
GO:0042435	indole-containing compound biosynthetic process	BP	9	0	1
GO:0042445	hormone metabolic process	BP	239	1	0.503555
GO:0042446	hormone biosynthetic process	BP	63	1	0.168103
GO:0043412	macromolecule modification	BP	3651	26	9.41129e-06
GO:0043434	response to peptide hormone	BP	369	4	0.0229183
GO:0043543	protein acylation	BP	276	2	0.19231
GO:0043603	cellular amide metabolic process	BP	1166	7	0.0537386
GO:0043604	amide biosynthetic process	BP	856	5	0.10485
GO:0044237	cellular metabolic process	BP	9550	61	3.32458e-13
GO:0044249	cellular biosynthetic process	BP	5484	37	1.56305e-07
GO:0044271	cellular nitrogen compound biosynthetic process	BP	4590	31	2.70869e-06
GO:0046483	heterocycle metabolic process	BP	5545	40	4.60717e-09
GO:0046683	response to organophosphorus	BP	91	0	1
GO:0046688	response to copper ion	BP	28	0	1
GO:0048511	rhythmic process	BP	306	2	0.224214
GO:0050896	response to stimulus	BP	10148	50	6.00871e-06
GO:0051591	response to cAMP	BP	60	0	1
GO:0051604	protein maturation	BP	367	0	1
GO:0051716	cellular response to stimulus	BP	8365	41	0.000114385
GO:0065008	regulation of biological quality	BP	4120	26	7.80544e-05
GO:0070887	cellular response to chemical stimulus	BP	3308	19	0.00277739
GO:0071310	cellular response to organic substance	BP	2641	16	0.00374862
GO:0071320	cellular response to cAMP	BP	39	0	1
GO:0071407	cellular response to organic cyclic compound	BP	565	2	0.492198
GO:0071417	cellular response to organonitrogen compound	BP	658	7	0.00312114
GO:0071495	cellular response to endogenous stimulus	BP	1336	10	0.00546541
GO:0097305	response to alcohol	BP	234	0	1
GO:1901360	organic cyclic compound metabolic process	BP	5866	42	1.74114e-09
GO:1901362	organic cyclic compound biosynthetic process	BP	4002	31	1.29807e-07
GO:1901566	organonitrogen compound biosynthetic process	BP	1675	12	0.00333956
GO:1901576	organic substance biosynthetic process	BP	5561	39	1.86677e-08
GO:1901652	response to peptide	BP	430	4	0.0371325
GO:1901654	response to ketone	BP	195	0	1
GO:1901698	response to nitrogen compound	BP	1114	10	0.00149016
GO:1901699	cellular response to nitrogen compound	BP	734	7	0.00564105
GO:1901700	response to oxygen-containing compound	BP	1755	11	0.0129033
GO:1901701	cellular response to oxygen-containing compound	BP	1348	10	0.00581141
GO:0006468	protein phosphorylation	BP	1610	13	0.000763542
GO:0006793	phosphorus metabolic process	BP	2795	23	3.43282e-06
GO:0006796	phosphate-containing compound metabolic process	BP	2773	23	3.00372e-06
GO:0006915	apoptotic process	BP	1969	15	0.000531953
GO:0007399	nervous system development	BP	2511	13	0.0296664
GO:0007417	central nervous system development	BP	976	8	0.00762073
GO:0007420	brain development	BP	692	8	0.000935652
GO:0008219	cell death	BP	2216	16	0.000610333
GO:0012501	programmed cell death	BP	2028	15	0.000722081
GO:0016310	phosphorylation	BP	1886	13	0.00313088
GO:0018108	peptidyl-tyrosine phosphorylation	BP	320	0	1
GO:0018193	peptidyl-amino acid modification	BP	1224	9	0.00930953
GO:0018212	peptidyl-tyrosine modification	BP	322	0	1
GO:0038083	peptidyl-tyrosine autophosphorylation	BP	23	0	1
GO:0046777	protein autophosphorylation	BP	241	0	1
GO:0048513	animal organ development	BP	3785	30	1.37135e-07
GO:0048731	system development	BP	4580	29	2.33943e-05
GO:0051402	neuron apoptotic process	BP	329	0	1
GO:0060322	head development	BP	751	9	0.000343072
GO:0070997	neuron death	BP	450	2	0.378176
GO:0002237	response to molecule of bacterial origin	BP	407	2	0.33287
GO:0002790	peptide secretion	BP	299	1	0.58396
GO:0006066	alcohol metabolic process	BP	359	4	0.0209732
GO:0006497	protein lipidation	BP	97	0	1
GO:0006629	lipid metabolic process	BP	1441	8	0.0588823
GO:0006810	transport	BP	4598	24	0.00254512
GO:0006869	lipid transport	BP	419	1	0.708127
GO:0006897	endocytosis	BP	705	4	0.150452
GO:0006909	phagocytosis	BP	390	0	1
GO:0006911	phagocytosis, engulfment	BP	201	0	1
GO:0006950	response to stress	BP	4073	32	5.23549e-08
GO:0006996	organelle organization	BP	3435	27	8.80846e-07
GO:0007033	vacuole organization	BP	197	0	1
GO:0007040	lysosome organization	BP	87	0	1
GO:0007154	cell communication	BP	7156	27	0.0804931
GO:0007165	signal transduction	BP	6479	25	0.0748588
GO:0007186	G protein-coupled receptor signaling pathway	BP	1940	0	1
GO:0007188	adenylate cyclase-modulating G protein-coupled receptor signaling pathway	BP	231	0	1
GO:0007189	adenylate cyclase-activating G protein-coupled receptor signaling pathway	BP	153	0	1
GO:0007264	small GTPase mediated signal transduction	BP	434	2	0.361446
GO:0007265	Ras protein signal transduction	BP	344	2	0.265137
GO:0007266	Rho protein signal transduction	BP	139	1	0.334083
GO:0007267	cell-cell signaling	BP	1759	10	0.0318142
GO:0008104	protein localization	BP	2533	19	0.000103979
GO:0008202	steroid metabolic process	BP	354	3	0.0848308
GO:0008203	cholesterol metabolic process	BP	145	2	0.0670702
GO:0009059	macromolecule biosynthetic process	BP	4552	25	0.000966776
GO:0009306	protein secretion	BP	404	2	0.329672
GO:0009605	response to external stimulus	BP	3044	10	0.394414
GO:0009607	response to biotic stimulus	BP	1777	6	0.416248
GO:0009617	response to bacterium	BP	1038	3	0.586707
GO:0009966	regulation of signal transduction	BP	2975	15	0.0244542
GO:0010256	endomembrane system organization	BP	536	3	0.205657
GO:0010324	membrane invagination	BP	218	1	0.471929
GO:0010646	regulation of cell communication	BP	3543	16	0.0490496
GO:0010874	regulation of cholesterol efflux	BP	43	0	1
GO:0010875	positive regulation of cholesterol efflux	BP	32	0	1
GO:0010876	lipid localization	BP	470	2	0.398835
GO:0015031	protein transport	BP	1552	10	0.0147622
GO:0015748	organophosphate ester transport	BP	125	0	1
GO:0015833	peptide transport	BP	320	1	0.608943
GO:0015850	organic hydroxy compound transport	BP	294	0	1
GO:0015914	phospholipid transport	BP	92	0	1
GO:0015918	sterol transport	BP	116	0	1
GO:0016043	cellular component organization	BP	6314	45	3.10337e-10
GO:0016050	vesicle organization	BP	323	0	1
GO:0016125	sterol metabolic process	BP	154	2	0.0744435
GO:0016192	vesicle-mediated transport	BP	1689	5	0.550722
GO:0016197	endosomal transport	BP	234	0	1
GO:0022607	cellular component assembly	BP	2810	22	1.31472e-05
GO:0023051	regulation of signaling	BP	3551	16	0.0498957
GO:0023052	signaling	BP	7094	28	0.0458517
GO:0023061	signal release	BP	590	1	0.824314
GO:0030301	cholesterol transport	BP	112	0	1
GO:0031334	positive regulation of protein-containing complex assembly	BP	203	1	0.448128
GO:0032365	intracellular lipid transport	BP	41	0	1
GO:0032366	intracellular sterol transport	BP	30	0	1
GO:0032367	intracellular cholesterol transport	BP	27	0	1
GO:0032368	regulation of lipid transport	BP	157	0	1
GO:0032370	positive regulation of lipid transport	BP	101	0	1
GO:0032371	regulation of sterol transport	BP	72	0	1
GO:0032373	positive regulation of sterol transport	BP	46	0	1
GO:0032374	regulation of cholesterol transport	BP	72	0	1
GO:0032376	positive regulation of cholesterol transport	BP	46	0	1
GO:0032488	Cdc42 protein signal transduction	BP	15	0	1
GO:0032489	regulation of Cdc42 protein signal transduction	BP	8	0	1
GO:0032496	response to lipopolysaccharide	BP	386	1	0.678197
GO:0032526	response to retinoic acid	BP	91	1	0.233538
GO:0032879	regulation of localization	BP	2306	16	0.000936069
GO:0032940	secretion by cell	BP	944	3	0.521935
GO:0033036	macromolecule localization	BP	2988	22	3.41419e-05
GO:0033344	cholesterol efflux	BP	64	0	1
GO:0033363	secretory granule organization	BP	60	0	1
GO:0033700	phospholipid efflux	BP	15	0	1
GO:0034204	lipid translocation	BP	54	0	1
GO:0034377	plasma lipoprotein particle assembly	BP	22	0	1
GO:0034380	high-density lipoprotein particle assembly	BP	10	0	1
GO:0034405	response to fluid shear stress	BP	24	0	1
GO:0034616	response to laminar fluid shear stress	BP	7	0	1
GO:0034645	cellular macromolecule biosynthetic process	BP	1151	3	0.656941
GO:0035023	regulation of Rho protein signal transduction	BP	91	1	0.233538
GO:0035556	intracellular signal transduction	BP	2564	13	0.0343426
GO:0035592	establishment of protein localization to extracellular region	BP	405	2	0.330738
GO:0042157	lipoprotein metabolic process	BP	135	0	1
GO:0042158	lipoprotein biosynthetic process	BP	102	0	1
GO:0042592	homeostatic process	BP	1839	14	0.000838361
GO:0042632	cholesterol homeostasis	BP	98	1	0.249086
GO:0042886	amide transport	BP	353	1	0.645237
GO:0043207	response to external biotic stimulus	BP	1732	6	0.392516
GO:0043254	regulation of protein-containing complex assembly	BP	425	3	0.12749
GO:0043691	reverse cholesterol transport	BP	19	0	1
GO:0043933	protein-containing complex organization	BP	1655	16	2.08124e-05
GO:0044085	cellular component biogenesis	BP	3071	23	1.62968e-05
GO:0044087	regulation of cellular component biogenesis	BP	983	4	0.321864
GO:0044089	positive regulation of cellular component biogenesis	BP	533	2	0.461718
GO:0044260	cellular macromolecule metabolic process	BP	3162	27	1.67561e-07
GO:0044281	small molecule metabolic process	BP	1798	16	5.65181e-05
GO:0044419	biological process involved in interspecies interaction between organisms	BP	1878	7	0.306745
GO:0045184	establishment of protein localization	BP	1674	12	0.0033235
GO:0045332	phospholipid translocation	BP	52	0	1
GO:0046578	regulation of Ras protein signal transduction	BP	203	1	0.448128
GO:0046903	secretion	BP	1104	3	0.628785
GO:0046907	intracellular transport	BP	1531	8	0.0777566
GO:0048518	positive regulation of biological process	BP	6684	40	9.53881e-07
GO:0048522	positive regulation of cellular process	BP	6008	39	1.63493e-07
GO:0048583	regulation of response to stimulus	BP	4140	22	0.00323643
GO:0048878	chemical homeostasis	BP	1120	7	0.0450167
GO:0050794	regulation of cellular process	BP	11858	62	2.41877e-09
GO:0051049	regulation of transport	BP	1950	11	0.0260107
GO:0051050	positive regulation of transport	BP	1079	6	0.0950658
GO:0051056	regulation of small GTPase mediated signal transduction	BP	236	1	0.499154
GO:0051128	regulation of cellular component organization	BP	2502	22	2.01962e-06
GO:0051130	positive regulation of cellular component organization	BP	1183	13	3.73564e-05
GO:0051179	localization	BP	5395	33	9.8909e-06
GO:0051234	establishment of localization	BP	4761	28	0.000130324
GO:0051239	regulation of multicellular organismal process	BP	3042	18	0.00265026
GO:0051240	positive regulation of multicellular organismal process	BP	1726	14	0.000448918
GO:0051641	cellular localization	BP	3452	25	1.11081e-05
GO:0051649	establishment of localization in cell	BP	2186	13	0.0105363
GO:0051707	response to other organism	BP	1730	6	0.391461
GO:0055085	transmembrane transport	BP	1380	5	0.375408
GO:0055088	lipid homeostasis	BP	177	1	0.404335
GO:0055091	phospholipid homeostasis	BP	17	0	1
GO:0055092	sterol homeostasis	BP	99	1	0.251281
GO:0060155	platelet dense granule organization	BP	20	0	1
GO:0061024	membrane organization	BP	895	4	0.264299
GO:0065003	protein-containing complex assembly	BP	1464	13	0.000311688
GO:0065005	protein-lipid complex assembly	BP	26	0	1
GO:0070727	cellular macromolecule localization	BP	2539	19	0.000107281
GO:0071216	cellular response to biotic stimulus	BP	340	1	0.631355
GO:0071219	cellular response to molecule of bacterial origin	BP	314	1	0.60196
GO:0071222	cellular response to lipopolysaccharide	BP	304	0	1
GO:0071300	cellular response to retinoic acid	BP	46	1	0.125712
GO:0071396	cellular response to lipid	BP	660	3	0.302288
GO:0071692	protein localization to extracellular region	BP	411	2	0.337127
GO:0071702	organic substance transport	BP	2459	12	0.0528925
GO:0071705	nitrogen compound transport	BP	2019	11	0.0324259
GO:0071806	protein transmembrane transport	BP	59	0	1
GO:0071825	protein-lipid complex subunit organization	BP	45	1	0.123153
GO:0071827	plasma lipoprotein particle organization	BP	41	1	0.112842
GO:0071840	cellular component organization or biogenesis	BP	6508	46	2.1714e-10
GO:0080171	lytic vacuole organization	BP	87	0	1
GO:0090107	regulation of high-density lipoprotein particle assembly	BP	3	0	1
GO:0090108	positive regulation of high-density lipoprotein particle assembly	BP	2	0	1
GO:0097006	regulation of plasma lipoprotein particle levels	BP	68	1	0.18018
GO:0097035	regulation of membrane lipid distribution	BP	59	0	1
GO:0099024	plasma membrane invagination	BP	210	1	0.459364
GO:0140115	export across plasma membrane	BP	61	1	0.163223
GO:0140352	export from cell	BP	999	4	0.332471
GO:1901615	organic hydroxy compound metabolic process	BP	551	5	0.0225758
GO:1902531	regulation of intracellular signal transduction	BP	1652	10	0.0218144
GO:1902652	secondary alcohol metabolic process	BP	158	3	0.0111441
GO:1905952	regulation of lipid localization	BP	187	1	0.421571
GO:1905954	positive regulation of lipid localization	BP	124	1	0.304151
GO:0001523	retinoid metabolic process	BP	69	0	1
GO:0001894	tissue homeostasis	BP	286	5	0.00151753
GO:0001895	retina homeostasis	BP	57	0	1
GO:0003008	system process	BP	3152	11	0.310237
GO:0006081	cellular aldehyde metabolic process	BP	66	1	0.17537
GO:0006649	phospholipid transfer to membrane	BP	2	0	1
GO:0006720	isoprenoid metabolic process	BP	98	1	0.249086
GO:0006721	terpenoid metabolic process	BP	78	0	1
GO:0007600	sensory perception	BP	1843	1	0.99612
GO:0007601	visual perception	BP	161	1	0.375696
GO:0016101	diterpenoid metabolic process	BP	71	0	1
GO:0042574	retinal metabolic process	BP	15	0	1
GO:0044255	cellular lipid metabolic process	BP	1035	6	0.0816722
GO:0045494	photoreceptor cell maintenance	BP	45	0	1
GO:0048871	multicellular organismal homeostasis	BP	607	7	0.00199259
GO:0050877	nervous system process	BP	2435	5	0.847325
GO:0050953	sensory perception of light stimulus	BP	165	1	0.382981
GO:0060249	anatomical structure homeostasis	BP	346	5	0.00345483
GO:0120254	olefinic compound metabolic process	BP	166	1	0.384789
GO:0001573	ganglioside metabolic process	BP	27	0	1
GO:0006139	nucleobase-containing compound metabolic process	BP	5403	39	8.14758e-09
GO:0006351	DNA-templated transcription	BP	3377	19	0.00350073
GO:0006355	regulation of DNA-templated transcription	BP	3276	18	0.00582051
GO:0006357	regulation of transcription by RNA polymerase II	BP	2497	14	0.0129486
GO:0006366	transcription by RNA polymerase II	BP	2554	15	0.00669701
GO:0006486	protein glycosylation	BP	200	0	1
GO:0006518	peptide metabolic process	BP	910	4	0.273982
GO:0006643	membrane lipid metabolic process	BP	188	1	0.423267
GO:0006644	phospholipid metabolic process	BP	367	2	0.289962
GO:0006664	glycolipid metabolic process	BP	92	0	1
GO:0006665	sphingolipid metabolic process	BP	146	1	0.347613
GO:0006670	sphingosine metabolic process	BP	20	0	1
GO:0006672	ceramide metabolic process	BP	101	0	1
GO:0006684	sphingomyelin metabolic process	BP	22	0	1
GO:0006687	glycosphingolipid metabolic process	BP	53	0	1
GO:0006898	receptor-mediated endocytosis	BP	274	2	0.190205
GO:0007272	ensheathment of neurons	BP	178	0	1
GO:0007610	behavior	BP	776	3	0.394683
GO:0007626	locomotory behavior	BP	266	1	0.541479
GO:0008366	axon ensheathment	BP	178	0	1
GO:0008610	lipid biosynthetic process	BP	671	6	0.0137156
GO:0008654	phospholipid biosynthetic process	BP	223	1	0.479635
GO:0009056	catabolic process	BP	2490	16	0.00208121
GO:0009057	macromolecule catabolic process	BP	1402	9	0.0208822
GO:0009100	glycoprotein metabolic process	BP	355	0	1
GO:0009101	glycoprotein biosynthetic process	BP	287	0	1
GO:0009653	anatomical structure morphogenesis	BP	2902	18	0.00157247
GO:0009889	regulation of biosynthetic process	BP	4035	22	0.00234388
GO:0009890	negative regulation of biosynthetic process	BP	1602	11	0.0067742
GO:0009891	positive regulation of biosynthetic process	BP	2018	15	0.000686272
GO:0009893	positive regulation of metabolic process	BP	3872	25	7.77318e-05
GO:0009894	regulation of catabolic process	BP	947	8	0.00640131
GO:0009896	positive regulation of catabolic process	BP	523	3	0.195958
GO:0010001	glial cell differentiation	BP	261	2	0.176605
GO:0010468	regulation of gene expression	BP	4956	24	0.00674461
GO:0010556	regulation of macromolecule biosynthetic process	BP	3766	21	0.00229385
GO:0010557	positive regulation of macromolecule biosynthetic process	BP	1848	15	0.000272075
GO:0010559	regulation of glycoprotein biosynthetic process	BP	47	0	1
GO:0010560	positive regulation of glycoprotein biosynthetic process	BP	25	0	1
GO:0010563	negative regulation of phosphorus metabolic process	BP	453	3	0.146079
GO:0010604	positive regulation of macromolecule metabolic process	BP	3525	24	4.87674e-05
GO:0010872	regulation of cholesterol esterification	BP	13	0	1
GO:0010927	cellular component assembly involved in morphogenesis	BP	126	0	1
GO:0014003	oligodendrocyte development	BP	48	0	1
GO:0016070	RNA metabolic process	BP	4332	20	0.0227159
GO:0019216	regulation of lipid metabolic process	BP	388	1	0.680094
GO:0019218	regulation of steroid metabolic process	BP	117	0	1
GO:0019219	regulation of nucleobase-containing compound metabolic process	BP	3919	22	0.00161159
GO:0019220	regulation of phosphate metabolic process	BP	1433	13	0.000253594
GO:0019637	organophosphate metabolic process	BP	976	9	0.00215849
GO:0019725	cellular homeostasis	BP	791	4	0.199535
GO:0019751	polyol metabolic process	BP	118	1	0.291809
GO:0021782	glial cell development	BP	122	1	0.300061
GO:0022008	neurogenesis	BP	1907	12	0.00918492
GO:0022010	central nervous system myelination	BP	29	0	1
GO:0030100	regulation of endocytosis	BP	236	4	0.00507581
GO:0030148	sphingolipid biosynthetic process	BP	99	1	0.251281
GO:0030154	cell differentiation	BP	4585	29	2.38884e-05
GO:0030163	protein catabolic process	BP	1018	7	0.02911
GO:0030258	lipid modification	BP	221	2	0.135966
GO:0031323	regulation of cellular metabolic process	BP	5522	35	1.91954e-06
GO:0031324	negative regulation of cellular metabolic process	BP	2247	18	7.12258e-05
GO:0031325	positive regulation of cellular metabolic process	BP	3103	21	0.000179743
GO:0031326	regulation of cellular biosynthetic process	BP	3951	22	0.00179053
GO:0031327	negative regulation of cellular biosynthetic process	BP	1559	11	0.00555468
GO:0031328	positive regulation of cellular biosynthetic process	BP	1967	15	0.000526347
GO:0031329	regulation of cellular catabolic process	BP	740	5	0.0651705
GO:0031331	positive regulation of cellular catabolic process	BP	431	2	0.358291
GO:0031399	regulation of protein modification process	BP	1595	16	1.32146e-05
GO:0032288	myelin assembly	BP	25	0	1
GO:0032289	central nervous system myelin formation	BP	7	0	1
GO:0032291	axon ensheathment in central nervous system	BP	29	0	1
GO:0032369	negative regulation of lipid transport	BP	36	0	1
GO:0032372	negative regulation of sterol transport	BP	15	0	1
GO:0032375	negative regulation of cholesterol transport	BP	15	0	1
GO:0032377	regulation of intracellular lipid transport	BP	9	0	1
GO:0032378	negative regulation of intracellular lipid transport	BP	2	0	1
GO:0032380	regulation of intracellular sterol transport	BP	8	0	1
GO:0032381	negative regulation of intracellular sterol transport	BP	2	0	1
GO:0032383	regulation of intracellular cholesterol transport	BP	8	0	1
GO:0032384	negative regulation of intracellular cholesterol transport	BP	2	0	1
GO:0032386	regulation of intracellular transport	BP	339	2	0.259738
GO:0032387	negative regulation of intracellular transport	BP	67	1	0.177779
GO:0032774	RNA biosynthetic process	BP	3394	19	0.00370146
GO:0032799	low-density lipoprotein receptor particle metabolic process	BP	6	0	1
GO:0032801	receptor catabolic process	BP	31	0	1
GO:0032802	low-density lipoprotein particle receptor catabolic process	BP	6	0	1
GO:0032803	regulation of low-density lipoprotein particle receptor catabolic process	BP	6	0	1
GO:0032805	positive regulation of low-density lipoprotein particle receptor catabolic process	BP	3	0	1
GO:0032880	regulation of protein localization	BP	949	9	0.00178512
GO:0032989	cellular component morphogenesis	BP	861	5	0.106783
GO:0034205	amyloid-beta formation	BP	47	0	1
GO:0034248	regulation of cellular amide metabolic process	BP	453	2	0.381293
GO:0034250	positive regulation of cellular amide metabolic process	BP	170	2	0.0881485
GO:0034311	diol metabolic process	BP	30	1	0.0838661
GO:0034312	diol biosynthetic process	BP	22	1	0.062207
GO:0034394	protein localization to cell surface	BP	73	0	1
GO:0034433	steroid esterification	BP	16	0	1
GO:0034434	sterol esterification	BP	16	0	1
GO:0034435	cholesterol esterification	BP	16	0	1
GO:0034654	nucleobase-containing compound biosynthetic process	BP	3773	27	5.39283e-06
GO:0035627	ceramide transport	BP	16	0	1
GO:0042063	gliogenesis	BP	363	5	0.00423167
GO:0042176	regulation of protein catabolic process	BP	355	4	0.0202248
GO:0042552	myelination	BP	175	0	1
GO:0042982	amyloid precursor protein metabolic process	BP	74	0	1
GO:0042983	amyloid precursor protein biosynthetic process	BP	14	0	1
GO:0042984	regulation of amyloid precursor protein biosynthetic process	BP	14	0	1
GO:0042986	positive regulation of amyloid precursor protein biosynthetic process	BP	4	0	1
GO:0042987	amyloid precursor protein catabolic process	BP	59	0	1
GO:0043112	receptor metabolic process	BP	73	1	0.192083
GO:0043413	macromolecule glycosylation	BP	200	0	1
GO:0043687	post-translational protein modification	BP	27	0	1
GO:0044248	cellular catabolic process	BP	2012	12	0.0136492
GO:0044283	small molecule biosynthetic process	BP	550	6	0.00545982
GO:0045732	positive regulation of protein catabolic process	BP	200	1	0.443242
GO:0045806	negative regulation of endocytosis	BP	50	0	1
GO:0045833	negative regulation of lipid metabolic process	BP	108	0	1
GO:0045936	negative regulation of phosphate metabolic process	BP	453	3	0.146079
GO:0045939	negative regulation of steroid metabolic process	BP	26	0	1
GO:0046165	alcohol biosynthetic process	BP	141	3	0.00818556
GO:0046173	polyol biosynthetic process	BP	63	1	0.168103
GO:0046467	membrane lipid biosynthetic process	BP	134	1	0.32425
GO:0046512	sphingosine biosynthetic process	BP	14	0	1
GO:0046519	sphingoid metabolic process	BP	22	0	1
GO:0046520	sphingoid biosynthetic process	BP	14	0	1
GO:0046890	regulation of lipid biosynthetic process	BP	205	1	0.451362
GO:0048259	regulation of receptor-mediated endocytosis	BP	125	0	1
GO:0048261	negative regulation of receptor-mediated endocytosis	BP	30	0	1
GO:0048468	cell development	BP	2484	11	0.106549
GO:0048523	negative regulation of cellular process	BP	4964	38	2.73566e-09
GO:0048646	anatomical structure formation involved in morphogenesis	BP	1239	13	5.99235e-05
GO:0048709	oligodendrocyte differentiation	BP	119	0	1
GO:0048869	cellular developmental process	BP	4608	29	2.62866e-05
GO:0050435	amyloid-beta metabolic process	BP	63	0	1
GO:0051051	negative regulation of transport	BP	512	5	0.0170401
GO:0051055	negative regulation of lipid biosynthetic process	BP	57	0	1
GO:0051129	negative regulation of cellular component organization	BP	739	7	0.00584848
GO:0051173	positive regulation of nitrogen compound metabolic process	BP	3094	22	5.79711e-05
GO:0051174	regulation of phosphorus metabolic process	BP	1434	13	0.000255311
GO:0051247	positive regulation of protein metabolic process	BP	1500	10	0.0118569
GO:0051252	regulation of RNA metabolic process	BP	3600	20	0.00311459
GO:0055082	cellular chemical homeostasis	BP	694	4	0.144551
GO:0060049	regulation of protein glycosylation	BP	16	0	1
GO:0060341	regulation of cellular localization	BP	1056	10	0.000999012
GO:0060627	regulation of vesicle-mediated transport	BP	624	4	0.109352
GO:0070085	glycosylation	BP	225	0	1
GO:0071071	regulation of phospholipid biosynthetic process	BP	21	1	0.0594643
GO:0071072	negative regulation of phospholipid biosynthetic process	BP	6	0	1
GO:0090118	receptor-mediated endocytosis involved in cholesterol transport	BP	6	0	1
GO:0090153	regulation of sphingolipid biosynthetic process	BP	14	0	1
GO:0090155	negative regulation of sphingolipid biosynthetic process	BP	6	0	1
GO:0090156	cellular sphingolipid homeostasis	BP	6	0	1
GO:0090304	nucleic acid metabolic process	BP	4875	31	9.64971e-06
GO:0090370	negative regulation of cholesterol efflux	BP	7	0	1
GO:0090407	organophosphate biosynthetic process	BP	536	6	0.00482649
GO:0097659	nucleic acid-templated transcription	BP	3381	19	0.00354712
GO:0099039	sphingolipid translocation	BP	4	0	1
GO:0099040	ceramide translocation	BP	3	0	1
GO:0150110	negative regulation of cholesterol esterification	BP	1	0	1
GO:1901135	carbohydrate derivative metabolic process	BP	1041	7	0.0322982
GO:1901137	carbohydrate derivative biosynthetic process	BP	611	5	0.0331769
GO:1901565	organonitrogen compound catabolic process	BP	1324	10	0.00513584
GO:1901575	organic substance catabolic process	BP	2092	15	0.000991329
GO:1901617	organic hydroxy compound biosynthetic process	BP	234	4	0.00492638
GO:1901873	regulation of post-translational protein modification	BP	5	0	1
GO:1902003	regulation of amyloid-beta formation	BP	37	0	1
GO:1902004	positive regulation of amyloid-beta formation	BP	19	0	1
GO:1902991	regulation of amyloid precursor protein catabolic process	BP	44	0	1
GO:1902993	positive regulation of amyloid precursor protein catabolic process	BP	25	0	1
GO:1903018	regulation of glycoprotein metabolic process	BP	50	0	1
GO:1903020	positive regulation of glycoprotein metabolic process	BP	26	0	1
GO:1903506	regulation of nucleic acid-templated transcription	BP	3280	18	0.00589424
GO:1903509	liposaccharide metabolic process	BP	93	0	1
GO:1903725	regulation of phospholipid metabolic process	BP	42	1	0.115431
GO:1903726	negative regulation of phospholipid metabolic process	BP	7	0	1
GO:1904375	regulation of protein localization to cell periphery	BP	141	0	1
GO:1905038	regulation of membrane lipid metabolic process	BP	14	0	1
GO:1905598	negative regulation of low-density lipoprotein receptor activity	BP	5	0	1
GO:1905600	regulation of receptor-mediated endocytosis involved in cholesterol transport	BP	4	0	1
GO:1905601	negative regulation of receptor-mediated endocytosis involved in cholesterol transport	BP	2	0	1
GO:1905953	negative regulation of lipid localization	BP	58	0	1
GO:1990778	protein localization to cell periphery	BP	377	0	1
GO:2000008	regulation of protein localization to cell surface	BP	42	0	1
GO:2000112	regulation of cellular macromolecule biosynthetic process	BP	482	2	0.411081
GO:2000644	regulation of receptor catabolic process	BP	14	0	1
GO:2000646	positive regulation of receptor catabolic process	BP	10	0	1
GO:2001141	regulation of RNA biosynthetic process	BP	3288	18	0.00604401
GO:0000041	transition metal ion transport	BP	109	0	1
GO:0006778	porphyrin-containing compound metabolic process	BP	43	0	1
GO:0006779	porphyrin-containing compound biosynthetic process	BP	31	0	1
GO:0006783	heme biosynthetic process	BP	26	0	1
GO:0006790	sulfur compound metabolic process	BP	335	3	0.0746681
GO:0006811	ion transport	BP	1566	5	0.482896
GO:0006812	cation transport	BP	1175	5	0.257919
GO:0006826	iron ion transport	BP	58	0	1
GO:0006873	cellular ion homeostasis	BP	517	3	0.191521
GO:0006875	cellular metal ion homeostasis	BP	425	3	0.12749
GO:0006879	cellular iron ion homeostasis	BP	68	0	1
GO:0016226	iron-sulfur cluster assembly	BP	26	0	1
GO:0030001	metal ion transport	BP	911	3	0.497965
GO:0030003	cellular cation homeostasis	BP	498	3	0.177654
GO:0031163	metallo-sulfur cluster assembly	BP	26	0	1
GO:0033013	tetrapyrrole metabolic process	BP	53	0	1
GO:0033014	tetrapyrrole biosynthetic process	BP	31	0	1
GO:0034220	ion transmembrane transport	BP	975	5	0.15544
GO:0034755	iron ion transmembrane transport	BP	21	0	1
GO:0042168	heme metabolic process	BP	36	0	1
GO:0042440	pigment metabolic process	BP	68	1	0.18018
GO:0042762	regulation of sulfur metabolic process	BP	12	0	1
GO:0046148	pigment biosynthetic process	BP	52	1	0.140912
GO:0046916	cellular transition metal ion homeostasis	BP	110	0	1
GO:0050801	ion homeostasis	BP	635	3	0.282407
GO:0051176	positive regulation of sulfur metabolic process	BP	5	0	1
GO:0055065	metal ion homeostasis	BP	531	3	0.201913
GO:0055072	iron ion homeostasis	BP	93	0	1
GO:0055076	transition metal ion homeostasis	BP	137	0	1
GO:0055080	cation homeostasis	BP	612	3	0.264236
GO:0070453	regulation of heme biosynthetic process	BP	5	0	1
GO:0070455	positive regulation of heme biosynthetic process	BP	2	0	1
GO:0072593	reactive oxygen species metabolic process	BP	245	3	0.0349658
GO:0098655	cation transmembrane transport	BP	810	5	0.0879086
GO:0098660	inorganic ion transmembrane transport	BP	774	4	0.189455
GO:0098662	inorganic cation transmembrane transport	BP	715	4	0.155897
GO:0098771	inorganic ion homeostasis	BP	625	3	0.27449
GO:0140466	iron-sulfur cluster export from the mitochondrion	BP	1	0	1
GO:1901401	regulation of tetrapyrrole metabolic process	BP	6	0	1
GO:1901403	positive regulation of tetrapyrrole metabolic process	BP	3	0	1
GO:1901463	regulation of tetrapyrrole biosynthetic process	BP	5	0	1
GO:1901465	positive regulation of tetrapyrrole biosynthetic process	BP	2	0	1
GO:1901678	iron coordination entity transport	BP	13	0	1
GO:1902497	iron-sulfur cluster transmembrane transport	BP	1	0	1
GO:1903329	regulation of iron-sulfur cluster assembly	BP	1	0	1
GO:1903331	positive regulation of iron-sulfur cluster assembly	BP	1	0	1
GO:1903409	reactive oxygen species biosynthetic process	BP	63	0	1
GO:1903426	regulation of reactive oxygen species biosynthetic process	BP	52	0	1
GO:1903427	negative regulation of reactive oxygen species biosynthetic process	BP	22	0	1
GO:1990542	mitochondrial transmembrane transport	BP	84	1	0.217673
GO:2000377	regulation of reactive oxygen species metabolic process	BP	161	3	0.0117221
GO:2000378	negative regulation of reactive oxygen species metabolic process	BP	55	1	0.148413
GO:0001678	cellular glucose homeostasis	BP	173	1	0.397299
GO:0002791	regulation of peptide secretion	BP	240	1	0.505013
GO:0002793	positive regulation of peptide secretion	BP	129	0	1
GO:0006694	steroid biosynthetic process	BP	169	3	0.0133468
GO:0006695	cholesterol biosynthetic process	BP	57	2	0.0120757
GO:0009743	response to carbohydrate	BP	214	1	0.465683
GO:0009746	response to hexose	BP	197	1	0.438313
GO:0009749	response to glucose	BP	194	1	0.433341
GO:0009914	hormone transport	BP	383	1	0.67533
GO:0010638	positive regulation of organelle organization	BP	527	7	0.000888035
GO:0010647	positive regulation of cell communication	BP	1951	10	0.0572425
GO:0010742	macrophage derived foam cell differentiation	BP	26	1	0.0730991
GO:0010743	regulation of macrophage derived foam cell differentiation	BP	22	1	0.062207
GO:0010745	negative regulation of macrophage derived foam cell differentiation	BP	10	0	1
GO:0010883	regulation of lipid storage	BP	54	1	0.14592
GO:0010888	negative regulation of lipid storage	BP	26	0	1
GO:0010893	positive regulation of steroid biosynthetic process	BP	29	0	1
GO:0016126	sterol biosynthetic process	BP	63	2	0.0146114
GO:0019915	lipid storage	BP	90	1	0.231291
GO:0023056	positive regulation of signaling	BP	1957	10	0.0582066
GO:0030072	peptide hormone secretion	BP	291	1	0.574033
GO:0030073	insulin secretion	BP	235	1	0.497679
GO:0032024	positive regulation of insulin secretion	BP	92	0	1
GO:0033043	regulation of organelle organization	BP	1193	11	0.000688283
GO:0033500	carbohydrate homeostasis	BP	295	1	0.579026
GO:0034284	response to monosaccharide	BP	200	1	0.443242
GO:0034367	protein-containing complex remodeling	BP	29	1	0.081186
GO:0034368	protein-lipid complex remodeling	BP	27	1	0.0758025
GO:0034369	plasma lipoprotein particle remodeling	BP	27	1	0.0758025
GO:0034374	low-density lipoprotein particle remodeling	BP	13	0	1
GO:0034375	high-density lipoprotein particle remodeling	BP	13	0	1
GO:0034436	glycoprotein transport	BP	4	0	1
GO:0035773	insulin secretion involved in cellular response to glucose stimulus	BP	97	1	0.246884
GO:0035774	positive regulation of insulin secretion involved in cellular response to glucose stimulus	BP	47	0	1
GO:0042593	glucose homeostasis	BP	294	1	0.577783
GO:0045540	regulation of cholesterol biosynthetic process	BP	20	0	1
GO:0045542	positive regulation of cholesterol biosynthetic process	BP	11	0	1
GO:0045595	regulation of cell differentiation	BP	1734	16	3.6643e-05
GO:0045596	negative regulation of cell differentiation	BP	746	7	0.00614844
GO:0045834	positive regulation of lipid metabolic process	BP	188	0	1
GO:0045940	positive regulation of steroid metabolic process	BP	45	0	1
GO:0046879	hormone secretion	BP	375	1	0.667561
GO:0046883	regulation of hormone secretion	BP	308	1	0.594854
GO:0046887	positive regulation of hormone secretion	BP	169	0	1
GO:0046889	positive regulation of lipid biosynthetic process	BP	110	0	1
GO:0050708	regulation of protein secretion	BP	305	2	0.223142
GO:0050714	positive regulation of protein secretion	BP	165	0	1
GO:0050793	regulation of developmental process	BP	2729	20	9.05483e-05
GO:0050796	regulation of insulin secretion	BP	191	1	0.428326
GO:0050810	regulation of steroid biosynthetic process	BP	83	0	1
GO:0051046	regulation of secretion	BP	771	2	0.660983
GO:0051047	positive regulation of secretion	BP	420	0	1
GO:0051093	negative regulation of developmental process	BP	1034	10	0.000851761
GO:0051222	positive regulation of protein transport	BP	321	1	0.610095
GO:0051223	regulation of protein transport	BP	558	3	0.222316
GO:0051235	maintenance of location	BP	341	2	0.261897
GO:0061178	regulation of insulin secretion involved in cellular response to glucose stimulus	BP	87	1	0.224512
GO:0062012	regulation of small molecule metabolic process	BP	368	1	0.660613
GO:0062013	positive regulation of small molecule metabolic process	BP	172	0	1
GO:0070201	regulation of establishment of protein localization	BP	587	4	0.0925487
GO:0071322	cellular response to carbohydrate stimulus	BP	164	1	0.381168
GO:0071326	cellular response to monosaccharide stimulus	BP	156	1	0.36647
GO:0071331	cellular response to hexose stimulus	BP	155	1	0.364609
GO:0071333	cellular response to glucose stimulus	BP	153	1	0.36087
GO:0071402	cellular response to lipoprotein particle stimulus	BP	37	1	0.102412
GO:0071403	cellular response to high density lipoprotein particle stimulus	BP	3	0	1
GO:0090077	foam cell differentiation	BP	28	1	0.0784982
GO:0090087	regulation of peptide transport	BP	242	1	0.507917
GO:0090181	regulation of cholesterol metabolic process	BP	41	0	1
GO:0090205	positive regulation of cholesterol metabolic process	BP	18	0	1
GO:0090276	regulation of peptide hormone secretion	BP	235	1	0.497679
GO:0090277	positive regulation of peptide hormone secretion	BP	125	0	1
GO:0106118	regulation of sterol biosynthetic process	BP	20	0	1
GO:0106120	positive regulation of sterol biosynthetic process	BP	11	0	1
GO:1901264	carbohydrate derivative transport	BP	65	0	1
GO:1902653	secondary alcohol biosynthetic process	BP	57	2	0.0120757
GO:1902930	regulation of alcohol biosynthetic process	BP	50	0	1
GO:1902932	positive regulation of alcohol biosynthetic process	BP	29	0	1
GO:1903530	regulation of secretion by cell	BP	685	2	0.596475
GO:1903532	positive regulation of secretion by cell	BP	365	0	1
GO:1903829	positive regulation of protein localization	BP	493	4	0.0561448
GO:1904409	regulation of secretory granule organization	BP	2	0	1
GO:1904411	positive regulation of secretory granule organization	BP	2	0	1
GO:1904951	positive regulation of establishment of protein localization	BP	337	2	0.257579
GO:0000902	cell morphogenesis	BP	1145	5	0.241488
GO:0000904	cell morphogenesis involved in differentiation	BP	835	5	0.096924
GO:0001501	skeletal system development	BP	570	4	0.08528
GO:0001756	somitogenesis	BP	77	2	0.0213245
GO:0001932	regulation of protein phosphorylation	BP	1131	11	0.000441953
GO:0001934	positive regulation of protein phosphorylation	BP	762	5	0.0719129
GO:0002376	immune system process	BP	3033	18	0.00256592
GO:0002520	immune system development	BP	1161	10	0.00201924
GO:0003002	regionalization	BP	389	4	0.02713
GO:0007010	cytoskeleton organization	BP	1470	12	0.00112637
GO:0007015	actin filament organization	BP	460	1	0.741505
GO:0007389	pattern specification process	BP	493	4	0.0561448
GO:0008154	actin polymerization or depolymerization	BP	198	1	0.439961
GO:0009790	embryo development	BP	1342	14	3.21711e-05
GO:0009792	embryo development ending in birth or egg hatching	BP	883	10	0.000249125
GO:0009888	tissue development	BP	2088	20	1.80427e-06
GO:0009952	anterior/posterior pattern specification	BP	236	3	0.0318193
GO:0010562	positive regulation of phosphorus metabolic process	BP	929	5	0.134792
GO:0016358	dendrite development	BP	315	4	0.0136459
GO:0030029	actin filament-based process	BP	822	2	0.695238
GO:0030030	cell projection organization	BP	1694	7	0.223758
GO:0030036	actin cytoskeleton organization	BP	737	2	0.636505
GO:0030097	hemopoiesis	BP	1047	8	0.0113442
GO:0030099	myeloid cell differentiation	BP	445	2	0.372966
GO:0030182	neuron differentiation	BP	1587	9	0.0414451
GO:0030219	megakaryocyte differentiation	BP	49	0	1
GO:0031175	neuron projection development	BP	1139	7	0.0484991
GO:0031401	positive regulation of protein modification process	BP	1048	7	0.0333135
GO:0032990	cell part morphogenesis	BP	758	5	0.0706592
GO:0033674	positive regulation of kinase activity	BP	440	4	0.0398549
GO:0035282	segmentation	BP	118	2	0.0466137
GO:0035855	megakaryocyte development	BP	25	0	1
GO:0042325	regulation of phosphorylation	BP	1276	11	0.00118886
GO:0042327	positive regulation of phosphorylation	BP	843	5	0.0999058
GO:0043009	chordate embryonic development	BP	867	10	0.000215281
GO:0043085	positive regulation of catalytic activity	BP	1085	8	0.0138206
GO:0043549	regulation of kinase activity	BP	706	10	3.98868e-05
GO:0044093	positive regulation of molecular function	BP	1510	11	0.00438492
GO:0045859	regulation of protein kinase activity	BP	600	10	9.95472e-06
GO:0045860	positive regulation of protein kinase activity	BP	363	4	0.0217385
GO:0045937	positive regulation of phosphate metabolic process	BP	929	5	0.134792
GO:0048534	hematopoietic or lymphoid organ development	BP	1097	9	0.00466655
GO:0048666	neuron development	BP	1300	7	0.0849104
GO:0048667	cell morphogenesis involved in neuron differentiation	BP	663	5	0.0445294
GO:0048699	generation of neurons	BP	1670	11	0.00912384
GO:0048812	neuron projection morphogenesis	BP	715	5	0.0579637
GO:0048813	dendrite morphogenesis	BP	186	2	0.102536
GO:0048858	cell projection morphogenesis	BP	735	5	0.0636903
GO:0050730	regulation of peptidyl-tyrosine phosphorylation	BP	268	0	1
GO:0050731	positive regulation of peptidyl-tyrosine phosphorylation	BP	191	0	1
GO:0051338	regulation of transferase activity	BP	825	13	7.75379e-07
GO:0051347	positive regulation of transferase activity	BP	528	6	0.00448989
GO:0060348	bone development	BP	259	2	0.174527
GO:0060429	epithelium development	BP	1301	11	0.00138835
GO:0061053	somite development	BP	96	2	0.0320759
GO:0061097	regulation of protein tyrosine kinase activity	BP	78	0	1
GO:0061098	positive regulation of protein tyrosine kinase activity	BP	45	0	1
GO:0061515	myeloid cell development	BP	97	0	1
GO:0072673	lamellipodium morphogenesis	BP	16	0	1
GO:0097435	supramolecular fiber organization	BP	807	6	0.0305709
GO:0097581	lamellipodium organization	BP	92	1	0.235779
GO:0098751	bone cell development	BP	43	0	1
GO:0098926	postsynaptic signal transduction	BP	55	0	1
GO:0099527	postsynapse to nucleus signaling pathway	BP	16	0	1
GO:0099536	synaptic signaling	BP	936	3	0.516179
GO:0120036	plasma membrane bounded cell projection organization	BP	1652	7	0.206072
GO:0120039	plasma membrane bounded cell projection morphogenesis	BP	730	5	0.0622295
GO:0000165	MAPK cascade	BP	808	6	0.0307298
GO:0000226	microtubule cytoskeleton organization	BP	634	11	2.36054e-06
GO:0000278	mitotic cell cycle	BP	900	23	8.25809e-16
GO:0000302	response to reactive oxygen species	BP	190	3	0.0181964
GO:0001525	angiogenesis	BP	550	5	0.0224209
GO:0001558	regulation of cell growth	BP	459	6	0.00226112
GO:0001568	blood vessel development	BP	762	9	0.00038129
GO:0001569	branching involved in blood vessel morphogenesis	BP	45	1	0.123153
GO:0001667	ameboidal-type cell migration	BP	471	3	0.158477
GO:0001736	establishment of planar polarity	BP	63	1	0.168103
GO:0001738	morphogenesis of a polarized epithelium	BP	89	1	0.229038
GO:0001763	morphogenesis of a branching structure	BP	249	4	0.00612181
GO:0001775	cell activation	BP	1282	11	0.00123442
GO:0001776	leukocyte homeostasis	BP	132	1	0.320277
GO:0001782	B cell homeostasis	BP	44	0	1
GO:0001816	cytokine production	BP	861	8	0.00364448
GO:0001817	regulation of cytokine production	BP	787	5	0.0800259
GO:0001819	positive regulation of cytokine production	BP	509	2	0.438188
GO:0001838	embryonic epithelial tube formation	BP	159	2	0.0786473
GO:0001841	neural tube formation	BP	134	2	0.0584195
GO:0001843	neural tube closure	BP	112	1	0.279251
GO:0001922	B-1 B cell homeostasis	BP	6	0	1
GO:0001933	negative regulation of protein phosphorylation	BP	346	2	0.267296
GO:0001944	vasculature development	BP	799	9	0.000536591
GO:0001952	regulation of cell-matrix adhesion	BP	128	1	0.312261
GO:0001954	positive regulation of cell-matrix adhesion	BP	64	1	0.170532
GO:0002009	morphogenesis of an epithelium	BP	588	7	0.00166519
GO:0002040	sprouting angiogenesis	BP	125	3	0.00587998
GO:0002042	cell migration involved in sprouting angiogenesis	BP	53	0	1
GO:0002065	columnar/cuboidal epithelial cell differentiation	BP	146	4	0.000891803
GO:0002252	immune effector process	BP	852	5	0.103316
GO:0002253	activation of immune response	BP	448	0	1
GO:0002260	lymphocyte homeostasis	BP	89	1	0.229038
GO:0002263	cell activation involved in immune response	BP	332	3	0.0731166
GO:0002285	lymphocyte activation involved in immune response	BP	222	3	0.0272364
GO:0002312	B cell activation involved in immune response	BP	96	2	0.0320759
GO:0002322	B cell proliferation involved in immune response	BP	6	0	1
GO:0002327	immature B cell differentiation	BP	22	0	1
GO:0002332	transitional stage B cell differentiation	BP	2	0	1
GO:0002333	transitional one stage B cell differentiation	BP	1	0	1
GO:0002366	leukocyte activation involved in immune response	BP	328	3	0.0710708
GO:0002429	immune response-activating cell surface receptor signaling pathway	BP	349	0	1
GO:0002521	leukocyte differentiation	BP	667	5	0.0454884
GO:0002682	regulation of immune system process	BP	1658	6	0.353548
GO:0002684	positive regulation of immune system process	BP	1101	3	0.626937
GO:0002694	regulation of leukocyte activation	BP	763	2	0.655343
GO:0002757	immune response-activating signal transduction	BP	350	0	1
GO:0002764	immune response-regulating signaling pathway	BP	526	0	1
GO:0002768	immune response-regulating cell surface receptor signaling pathway	BP	360	0	1
GO:0003013	circulatory system process	BP	571	4	0.0856995
GO:0003018	vascular process in circulatory system	BP	235	2	0.149945
GO:0006259	DNA metabolic process	BP	1033	19	1.12124e-10
GO:0006281	DNA repair	BP	566	8	0.000249692
GO:0006469	negative regulation of protein kinase activity	BP	202	2	0.117518
GO:0006816	calcium ion transport	BP	449	3	0.14337
GO:0006874	cellular calcium ion homeostasis	BP	292	3	0.0538849
GO:0006914	autophagy	BP	469	1	0.74831
GO:0006955	immune response	BP	1961	8	0.211655
GO:0006974	cellular response to DNA damage stimulus	BP	848	10	0.000180202
GO:0006975	DNA damage induced protein phosphorylation	BP	6	0	1
GO:0006979	response to oxidative stress	BP	407	4	0.0312928
GO:0007017	microtubule-based process	BP	943	14	5.67925e-07
GO:0007044	cell-substrate junction assembly	BP	96	1	0.244676
GO:0007049	cell cycle	BP	1792	34	1.58604e-19
GO:0007155	cell adhesion	BP	1482	10	0.0109603
GO:0007160	cell-matrix adhesion	BP	233	2	0.14793
GO:0007162	negative regulation of cell adhesion	BP	313	3	0.063638
GO:0007164	establishment of tissue polarity	BP	64	1	0.170532
GO:0007166	cell surface receptor signaling pathway	BP	2828	12	0.118861
GO:0007167	enzyme-linked receptor protein signaling pathway	BP	987	6	0.0683655
GO:0007169	transmembrane receptor protein tyrosine kinase signaling pathway	BP	609	5	0.0327811
GO:0007173	epidermal growth factor receptor signaling pathway	BP	104	0	1
GO:0007178	transmembrane receptor protein serine/threonine kinase signaling pathway	BP	407	2	0.33287
GO:0007204	positive regulation of cytosolic calcium ion concentration	BP	234	1	0.496199
GO:0007229	integrin-mediated signaling pathway	BP	104	1	0.262163
GO:0007249	I-kappaB kinase/NF-kappaB signaling	BP	230	2	0.144919
GO:0007268	chemical synaptic transmission	BP	896	3	0.486879
GO:0007346	regulation of mitotic cell cycle	BP	509	11	2.76906e-07
GO:0007409	axonogenesis	BP	493	4	0.0561448
GO:0007611	learning or memory	BP	321	3	0.0675549
GO:0008015	blood circulation	BP	538	4	0.0724041
GO:0008283	cell population proliferation	BP	2130	22	1.31652e-07
GO:0008284	positive regulation of cell population proliferation	BP	1022	12	4.05654e-05
GO:0008361	regulation of cell size	BP	211	4	0.00341559
GO:0009791	post-embryonic development	BP	135	0	1
GO:0009887	animal organ morphogenesis	BP	1144	12	0.000118558
GO:0009967	positive regulation of signal transduction	BP	1585	10	0.0168656
GO:0009968	negative regulation of signal transduction	BP	1281	6	0.170292
GO:0010421	hydrogen peroxide-mediated programmed cell death	BP	15	0	1
GO:0010517	regulation of phospholipase activity	BP	63	0	1
GO:0010519	negative regulation of phospholipase activity	BP	8	0	1
GO:0010594	regulation of endothelial cell migration	BP	176	1	0.402584
GO:0010595	positive regulation of endothelial cell migration	BP	110	1	0.275016
GO:0010628	positive regulation of gene expression	BP	1250	7	0.0722649
GO:0010631	epithelial cell migration	BP	328	2	0.24787
GO:0010632	regulation of epithelial cell migration	BP	248	1	0.516529
GO:0010634	positive regulation of epithelial cell migration	BP	160	1	0.373862
GO:0010648	negative regulation of cell communication	BP	1423	6	0.234546
GO:0010720	positive regulation of cell development	BP	384	4	0.0260365
GO:0010769	regulation of cell morphogenesis involved in differentiation	BP	121	0	1
GO:0010770	positive regulation of cell morphogenesis involved in differentiation	BP	103	0	1
GO:0010810	regulation of cell-substrate adhesion	BP	225	3	0.0281864
GO:0010811	positive regulation of cell-substrate adhesion	BP	138	2	0.0615174
GO:0010941	regulation of cell death	BP	1793	14	0.000654614
GO:0010942	positive regulation of cell death	BP	690	4	0.142429
GO:0010959	regulation of metal ion transport	BP	458	3	0.14949
GO:0010975	regulation of neuron projection development	BP	556	6	0.00574913
GO:0010976	positive regulation of neuron projection development	BP	227	2	0.14192
GO:0014020	primary neural tube formation	BP	119	2	0.0473228
GO:0016049	cell growth	BP	544	6	0.00518134
GO:0016055	Wnt signaling pathway	BP	451	4	0.0429785
GO:0016331	morphogenesis of embryonic epithelium	BP	188	2	0.104378
GO:0016477	cell migration	BP	1595	11	0.00656246
GO:0016567	protein ubiquitination	BP	680	4	0.137179
GO:0019229	regulation of vasoconstriction	BP	86	1	0.222239
GO:0021549	cerebellum development	BP	111	2	0.0417634
GO:0021575	hindbrain morphogenesis	BP	61	1	0.163223
GO:0021587	cerebellum morphogenesis	BP	57	1	0.153379
GO:0021915	neural tube development	BP	200	2	0.115615
GO:0022037	metencephalon development	BP	125	2	0.0516597
GO:0022407	regulation of cell-cell adhesion	BP	497	2	0.42622
GO:0022408	negative regulation of cell-cell adhesion	BP	209	0	1
GO:0022603	regulation of anatomical structure morphogenesis	BP	1002	7	0.0270232
GO:0022604	regulation of cell morphogenesis	BP	338	3	0.0762344
GO:0023057	negative regulation of signaling	BP	1427	6	0.236462
GO:0030031	cell projection assembly	BP	577	2	0.503351
GO:0030035	microspike assembly	BP	4	0	1
GO:0030038	contractile actin filament bundle assembly	BP	116	0	1
GO:0030041	actin filament polymerization	BP	169	1	0.390182
GO:0030098	lymphocyte differentiation	BP	471	4	0.0490036
GO:0030111	regulation of Wnt signaling pathway	BP	319	3	0.0665654
GO:0030155	regulation of cell adhesion	BP	812	7	0.00957252
GO:0030177	positive regulation of Wnt signaling pathway	BP	140	2	0.0630871
GO:0030183	B cell differentiation	BP	175	2	0.0925756
GO:0030198	extracellular matrix organization	BP	322	4	0.0146809
GO:0030217	T cell differentiation	BP	326	2	0.245714
GO:0030334	regulation of cell migration	BP	991	5	0.162919
GO:0030335	positive regulation of cell migration	BP	578	3	0.237693
GO:0030509	BMP signaling pathway	BP	176	1	0.402584
GO:0030510	regulation of BMP signaling pathway	BP	104	1	0.262163
GO:0030514	negative regulation of BMP signaling pathway	BP	57	1	0.153379
GO:0030516	regulation of axon extension	BP	109	2	0.0404149
GO:0030855	epithelial cell differentiation	BP	730	7	0.00547913
GO:0030902	hindbrain development	BP	178	2	0.0952628
GO:0031032	actomyosin structure organization	BP	215	0	1
GO:0031109	microtubule polymerization or depolymerization	BP	125	1	0.306187
GO:0031110	regulation of microtubule polymerization or depolymerization	BP	92	1	0.235779
GO:0031113	regulation of microtubule polymerization	BP	55	1	0.148413
GO:0031344	regulation of cell projection organization	BP	763	6	0.0241078
GO:0031346	positive regulation of cell projection organization	BP	441	6	0.00185136
GO:0031396	regulation of protein ubiquitination	BP	218	1	0.471929
GO:0031397	negative regulation of protein ubiquitination	BP	87	0	1
GO:0031400	negative regulation of protein modification process	BP	530	4	0.0693537
GO:0031532	actin cytoskeleton reorganization	BP	113	1	0.281359
GO:0031589	cell-substrate adhesion	BP	371	4	0.0233201
GO:0032092	positive regulation of protein binding	BP	101	2	0.0351938
GO:0032147	activation of protein kinase activity	BP	101	2	0.0351938
GO:0032231	regulation of actin filament bundle assembly	BP	115	1	0.285557
GO:0032233	positive regulation of actin filament bundle assembly	BP	68	0	1
GO:0032271	regulation of protein polymerization	BP	206	2	0.121346
GO:0032446	protein modification by small protein conjugation	BP	733	4	0.165884
GO:0032535	regulation of cellular component size	BP	398	4	0.029167
GO:0032609	interferon-gamma production	BP	138	2	0.0615174
GO:0032623	interleukin-2 production	BP	74	0	1
GO:0032649	regulation of interferon-gamma production	BP	125	1	0.306187
GO:0032663	regulation of interleukin-2 production	BP	67	0	1
GO:0032729	positive regulation of interferon-gamma production	BP	86	1	0.222239
GO:0032743	positive regulation of interleukin-2 production	BP	40	0	1
GO:0032886	regulation of microtubule-based process	BP	268	3	0.0437093
GO:0032943	mononuclear cell proliferation	BP	351	3	0.0831883
GO:0032956	regulation of actin cytoskeleton organization	BP	368	1	0.660613
GO:0032970	regulation of actin filament-based process	BP	416	1	0.705524
GO:0033077	T cell differentiation in thymus	BP	105	0	1
GO:0033554	cellular response to stress	BP	1978	20	7.79556e-07
GO:0033673	negative regulation of kinase activity	BP	226	2	0.140924
GO:0033687	osteoblast proliferation	BP	37	0	1
GO:0033688	regulation of osteoblast proliferation	BP	31	0	1
GO:0033690	positive regulation of osteoblast proliferation	BP	15	0	1
GO:0034329	cell junction assembly	BP	445	3	0.140678
GO:0034330	cell junction organization	BP	773	5	0.0754238
GO:0034446	substrate adhesion-dependent cell spreading	BP	109	0	1
GO:0034599	cellular response to oxidative stress	BP	273	3	0.0457418
GO:0034614	cellular response to reactive oxygen species	BP	143	3	0.008506
GO:0034762	regulation of transmembrane transport	BP	627	4	0.110772
GO:0034764	positive regulation of transmembrane transport	BP	273	1	0.550834
GO:0034765	regulation of ion transmembrane transport	BP	527	4	0.0682274
GO:0034767	positive regulation of ion transmembrane transport	BP	213	1	0.46411
GO:0034976	response to endoplasmic reticulum stress	BP	257	1	0.529167
GO:0035148	tube formation	BP	185	2	0.101619
GO:0035150	regulation of tube size	BP	174	1	0.399066
GO:0035239	tube morphogenesis	BP	959	8	0.00688635
GO:0035295	tube development	BP	1203	9	0.00836566
GO:0035296	regulation of tube diameter	BP	173	1	0.397299
GO:0035567	non-canonical Wnt signaling pathway	BP	57	1	0.153379
GO:0035791	platelet-derived growth factor receptor-beta signaling pathway	BP	14	0	1
GO:0036473	cell death in response to oxidative stress	BP	101	0	1
GO:0036474	cell death in response to hydrogen peroxide	BP	38	0	1
GO:0038127	ERBB signaling pathway	BP	117	0	1
GO:0038189	neuropilin signaling pathway	BP	4	0	1
GO:0040007	growth	BP	1126	12	0.000102169
GO:0040008	regulation of growth	BP	735	10	5.58492e-05
GO:0040011	locomotion	BP	1428	7	0.122725
GO:0040012	regulation of locomotion	BP	1096	6	0.100542
GO:0040017	positive regulation of locomotion	BP	622	4	0.108411
GO:0042098	T cell proliferation	BP	237	2	0.151966
GO:0042100	B cell proliferation	BP	120	1	0.295947
GO:0042110	T cell activation	BP	591	5	0.0293525
GO:0042113	B cell activation	BP	440	4	0.0398549
GO:0042127	regulation of cell population proliferation	BP	1769	16	4.6565e-05
GO:0042310	vasoconstriction	BP	109	1	0.272889
GO:0042326	negative regulation of phosphorylation	BP	394	2	0.318984
GO:0042542	response to hydrogen peroxide	BP	122	2	0.0494738
GO:0042770	signal transduction in response to DNA damage	BP	171	1	0.393751
GO:0042981	regulation of apoptotic process	BP	1585	13	0.000660379
GO:0043062	extracellular structure organization	BP	323	4	0.0148327
GO:0043065	positive regulation of apoptotic process	BP	607	4	0.101468
GO:0043066	negative regulation of apoptotic process	BP	985	10	0.000587237
GO:0043067	regulation of programmed cell death	BP	1617	13	0.000794759
GO:0043068	positive regulation of programmed cell death	BP	618	4	0.106538
GO:0043069	negative regulation of programmed cell death	BP	1008	10	0.000701308
GO:0043122	regulation of I-kappaB kinase/NF-kappaB signaling	BP	191	2	0.107158
GO:0043123	positive regulation of I-kappaB kinase/NF-kappaB signaling	BP	128	0	1
GO:0043124	negative regulation of I-kappaB kinase/NF-kappaB signaling	BP	48	0	1
GO:0043149	stress fiber assembly	BP	116	0	1
GO:0043269	regulation of ion transport	BP	771	4	0.187694
GO:0043270	positive regulation of ion transport	BP	343	1	0.634605
GO:0043393	regulation of protein binding	BP	221	4	0.00402665
GO:0043408	regulation of MAPK cascade	BP	735	5	0.0636903
GO:0043409	negative regulation of MAPK cascade	BP	187	1	0.421571
GO:0043410	positive regulation of MAPK cascade	BP	526	4	0.0678541
GO:0043523	regulation of neuron apoptotic process	BP	290	0	1
GO:0043525	positive regulation of neuron apoptotic process	BP	88	0	1
GO:0043534	blood vessel endothelial cell migration	BP	122	0	1
GO:0043535	regulation of blood vessel endothelial cell migration	BP	95	0	1
GO:0043536	positive regulation of blood vessel endothelial cell migration	BP	57	0	1
GO:0043542	endothelial cell migration	BP	234	2	0.148937
GO:0044057	regulation of system process	BP	659	2	0.57528
GO:0045229	external encapsulating structure organization	BP	324	4	0.0149855
GO:0045321	leukocyte activation	BP	1162	11	0.000553719
GO:0045580	regulation of T cell differentiation	BP	188	1	0.423267
GO:0045597	positive regulation of cell differentiation	BP	1008	10	0.000701308
GO:0045619	regulation of lymphocyte differentiation	BP	221	1	0.476566
GO:0045765	regulation of angiogenesis	BP	308	4	0.0126587
GO:0045766	positive regulation of angiogenesis	BP	182	2	0.0988803
GO:0045785	positive regulation of cell adhesion	BP	510	4	0.0620286
GO:0045786	negative regulation of cell cycle	BP	385	6	0.00092792
GO:0045787	positive regulation of cell cycle	BP	358	8	1.01347e-05
GO:0045907	positive regulation of vasoconstriction	BP	53	1	0.14342
GO:0045930	negative regulation of mitotic cell cycle	BP	241	2	0.156024
GO:0045931	positive regulation of mitotic cell cycle	BP	133	3	0.00697599
GO:0046631	alpha-beta T cell activation	BP	191	1	0.428326
GO:0046632	alpha-beta T cell differentiation	BP	129	1	0.314273
GO:0046649	lymphocyte activation	BP	970	9	0.00207055
GO:0046651	lymphocyte proliferation	BP	344	3	0.0794105
GO:0046785	microtubule polymerization	BP	83	1	0.21538
GO:0048008	platelet-derived growth factor receptor signaling pathway	BP	67	0	1
GO:0048041	focal adhesion assembly	BP	86	1	0.222239
GO:0048144	fibroblast proliferation	BP	145	4	0.000869284
GO:0048145	regulation of fibroblast proliferation	BP	124	2	0.0509273
GO:0048146	positive regulation of fibroblast proliferation	BP	77	2	0.0213245
GO:0048167	regulation of synaptic plasticity	BP	378	1	0.670496
GO:0048514	blood vessel morphogenesis	BP	663	6	0.012995
GO:0048536	spleen development	BP	46	0	1
GO:0048538	thymus development	BP	57	1	0.153379
GO:0048584	positive regulation of response to stimulus	BP	2396	14	0.00921748
GO:0048585	negative regulation of response to stimulus	BP	1681	10	0.0242583
GO:0048588	developmental cell growth	BP	273	3	0.0457418
GO:0048589	developmental growth	BP	819	9	0.000640143
GO:0048598	embryonic morphogenesis	BP	668	6	0.0134422
GO:0048638	regulation of developmental growth	BP	402	7	0.00017646
GO:0048675	axon extension	BP	138	3	0.00771849
GO:0048708	astrocyte differentiation	BP	87	2	0.0267599
GO:0048729	tissue morphogenesis	BP	697	10	3.58079e-05
GO:0048732	gland development	BP	483	6	0.0029098
GO:0048754	branching morphogenesis of an epithelial tube	BP	191	3	0.0184486
GO:0048870	cell motility	BP	1792	11	0.0148814
GO:0048872	homeostasis of number of cells	BP	375	4	0.0241365
GO:0050773	regulation of dendrite development	BP	137	1	0.330167
GO:0050776	regulation of immune response	BP	1019	3	0.574059
GO:0050778	positive regulation of immune response	BP	707	1	0.876076
GO:0050798	activated T cell proliferation	BP	53	0	1
GO:0050803	regulation of synapse structure or activity	BP	272	3	0.0453316
GO:0050804	modulation of chemical synaptic transmission	BP	672	1	0.862417
GO:0050806	positive regulation of synaptic transmission	BP	335	0	1
GO:0050807	regulation of synapse organization	BP	264	3	0.0421169
GO:0050808	synapse organization	BP	496	4	0.0571601
GO:0050851	antigen receptor-mediated signaling pathway	BP	307	0	1
GO:0050852	T cell receptor signaling pathway	BP	137	0	1
GO:0050853	B cell receptor signaling pathway	BP	182	0	1
GO:0050863	regulation of T cell activation	BP	378	1	0.670496
GO:0050865	regulation of cell activation	BP	817	2	0.692008
GO:0050885	neuromuscular process controlling balance	BP	70	0	1
GO:0050890	cognition	BP	358	3	0.0870425
GO:0050905	neuromuscular process	BP	194	1	0.433341
GO:0051017	actin filament bundle assembly	BP	171	1	0.393751
GO:0051094	positive regulation of developmental process	BP	1533	15	3.40861e-05
GO:0051098	regulation of binding	BP	408	4	0.0315345
GO:0051099	positive regulation of binding	BP	194	2	0.109958
GO:0051208	sequestering of calcium ion	BP	125	1	0.306187
GO:0051209	release of sequestered calcium ion into cytosol	BP	120	1	0.295947
GO:0051249	regulation of lymphocyte activation	BP	648	1	0.852202
GO:0051258	protein polymerization	BP	274	2	0.190205
GO:0051276	chromosome organization	BP	529	15	3.57278e-11
GO:0051279	regulation of release of sequestered calcium ion into cytosol	BP	82	1	0.213081
GO:0051281	positive regulation of release of sequestered calcium ion into cytosol	BP	43	0	1
GO:0051282	regulation of sequestering of calcium ion	BP	123	1	0.302109
GO:0051283	negative regulation of sequestering of calcium ion	BP	121	1	0.298007
GO:0051341	regulation of oxidoreductase activity	BP	95	1	0.242461
GO:0051348	negative regulation of transferase activity	BP	262	2	0.177645
GO:0051353	positive regulation of oxidoreductase activity	BP	57	1	0.153379
GO:0051438	regulation of ubiquitin-protein transferase activity	BP	53	1	0.14342
GO:0051444	negative regulation of ubiquitin-protein transferase activity	BP	22	0	1
GO:0051492	regulation of stress fiber assembly	BP	99	0	1
GO:0051493	regulation of cytoskeleton organization	BP	545	4	0.0751291
GO:0051495	positive regulation of cytoskeleton organization	BP	202	2	0.117518
GO:0051496	positive regulation of stress fiber assembly	BP	58	0	1
GO:0051651	maintenance of location in cell	BP	232	1	0.493227
GO:0051726	regulation of cell cycle	BP	1077	23	3.69834e-14
GO:0051893	regulation of focal adhesion assembly	BP	64	1	0.170532
GO:0051894	positive regulation of focal adhesion assembly	BP	28	1	0.0784982
GO:0051924	regulation of calcium ion transport	BP	296	3	0.0556826
GO:0051928	positive regulation of calcium ion transport	BP	151	0	1
GO:0055074	calcium ion homeostasis	BP	324	3	0.0690517
GO:0060020	Bergmann glial cell differentiation	BP	12	0	1
GO:0060071	Wnt signaling pathway, planar cell polarity pathway	BP	37	1	0.102412
GO:0060191	regulation of lipase activity	BP	84	0	1
GO:0060192	negative regulation of lipase activity	BP	18	0	1
GO:0060284	regulation of cell development	BP	608	7	0.00201111
GO:0060291	long-term synaptic potentiation	BP	254	0	1
GO:0060548	negative regulation of cell death	BP	1142	11	0.000479208
GO:0060560	developmental growth involved in morphogenesis	BP	278	4	0.00895043
GO:0060562	epithelial tube morphogenesis	BP	397	5	0.00614734
GO:0060563	neuroepithelial cell differentiation	BP	43	3	0.00027112
GO:0060606	tube closure	BP	113	1	0.281359
GO:0060688	regulation of morphogenesis of a branching structure	BP	66	1	0.17537
GO:0061138	morphogenesis of a branching epithelium	BP	229	4	0.00456581
GO:0061387	regulation of extent of cell growth	BP	124	3	0.00575082
GO:0061564	axon development	BP	540	5	0.0209101
GO:0061572	actin filament bundle organization	BP	174	1	0.399066
GO:0061919	process utilizing autophagic mechanism	BP	469	1	0.74831
GO:0062197	cellular response to chemical stress	BP	340	3	0.0772867
GO:0070301	cellular response to hydrogen peroxide	BP	93	2	0.0302608
GO:0070371	ERK1 and ERK2 cascade	BP	350	1	0.64208
GO:0070372	regulation of ERK1 and ERK2 cascade	BP	326	1	0.615804
GO:0070373	negative regulation of ERK1 and ERK2 cascade	BP	83	0	1
GO:0070374	positive regulation of ERK1 and ERK2 cascade	BP	227	1	0.48572
GO:0070507	regulation of microtubule cytoskeleton organization	BP	161	2	0.0803494
GO:0070588	calcium ion transmembrane transport	BP	325	3	0.0695539
GO:0070647	protein modification by small protein conjugation or removal	BP	866	5	0.108735
GO:0070661	leukocyte proliferation	BP	384	3	0.102002
GO:0070848	response to growth factor	BP	676	5	0.0476913
GO:0071103	DNA conformation change	BP	59	2	0.0128973
GO:0071363	cellular response to growth factor stimulus	BP	662	5	0.0442916
GO:0071772	response to BMP	BP	187	1	0.421571
GO:0071773	cellular response to BMP stimulus	BP	187	1	0.421571
GO:0071900	regulation of protein serine/threonine kinase activity	BP	347	9	8.07173e-07
GO:0071901	negative regulation of protein serine/threonine kinase activity	BP	107	2	0.0390835
GO:0072175	epithelial tube formation	BP	170	2	0.0881485
GO:0072359	circulatory system development	BP	1212	13	4.78821e-05
GO:0072503	cellular divalent inorganic cation homeostasis	BP	320	3	0.0670593
GO:0072507	divalent inorganic cation homeostasis	BP	359	3	0.0875993
GO:0072577	endothelial cell apoptotic process	BP	57	0	1
GO:0080134	regulation of response to stress	BP	1431	11	0.00292125
GO:0080135	regulation of cellular response to stress	BP	730	9	0.000278894
GO:0090049	regulation of cell migration involved in sprouting angiogenesis	BP	39	0	1
GO:0090050	positive regulation of cell migration involved in sprouting angiogenesis	BP	21	0	1
GO:0090066	regulation of anatomical structure size	BP	562	5	0.0243257
GO:0090092	regulation of transmembrane receptor protein serine/threonine kinase signaling pathway	BP	273	1	0.550834
GO:0090101	negative regulation of transmembrane receptor protein serine/threonine kinase signaling pathway	BP	147	1	0.349523
GO:0090109	regulation of cell-substrate junction assembly	BP	64	1	0.170532
GO:0090130	tissue migration	BP	332	2	0.252184
GO:0090132	epithelium migration	BP	330	2	0.250026
GO:0090175	regulation of establishment of planar polarity	BP	42	1	0.115431
GO:0090287	regulation of cellular response to growth factor stimulus	BP	318	2	0.237099
GO:0090288	negative regulation of cellular response to growth factor stimulus	BP	104	1	0.262163
GO:0090398	cellular senescence	BP	137	0	1
GO:0097468	programmed cell death in response to reactive oxygen species	BP	16	0	1
GO:0097553	calcium ion transmembrane import into cytosol	BP	185	1	0.418163
GO:0097746	blood vessel diameter maintenance	BP	173	1	0.397299
GO:0098609	cell-cell adhesion	BP	878	3	0.473429
GO:0098916	anterograde trans-synaptic signaling	BP	896	3	0.486879
GO:0099177	regulation of trans-synaptic signaling	BP	673	1	0.862828
GO:0099537	trans-synaptic signaling	BP	904	3	0.492806
GO:0099563	modification of synaptic structure	BP	34	1	0.0945095
GO:0110020	regulation of actomyosin structure organization	BP	111	0	1
GO:0110053	regulation of actin filament organization	BP	279	1	0.558703
GO:0120031	plasma membrane bounded cell projection assembly	BP	565	2	0.492198
GO:0120035	regulation of plasma membrane bounded cell projection organization	BP	747	6	0.0220068
GO:0150115	cell-substrate junction organization	BP	102	1	0.257829
GO:0150116	regulation of cell-substrate junction organization	BP	69	1	0.182574
GO:0150117	positive regulation of cell-substrate junction organization	BP	33	1	0.0918602
GO:0198738	cell-cell signaling by wnt	BP	453	4	0.0435609
GO:1900006	positive regulation of dendrite development	BP	22	1	0.062207
GO:1900024	regulation of substrate adhesion-dependent cell spreading	BP	59	0	1
GO:1900026	positive regulation of substrate adhesion-dependent cell spreading	BP	43	0	1
GO:1900271	regulation of long-term synaptic potentiation	BP	56	0	1
GO:1900272	negative regulation of long-term synaptic potentiation	BP	12	0	1
GO:1900274	regulation of phospholipase C activity	BP	38	0	1
GO:1900275	negative regulation of phospholipase C activity	BP	3	0	1
GO:1900407	regulation of cellular response to oxidative stress	BP	90	1	0.231291
GO:1901031	regulation of response to reactive oxygen species	BP	41	1	0.112842
GO:1901033	positive regulation of response to reactive oxygen species	BP	7	0	1
GO:1901214	regulation of neuron death	BP	399	2	0.324333
GO:1901216	positive regulation of neuron death	BP	133	1	0.322266
GO:1901298	regulation of hydrogen peroxide-mediated programmed cell death	BP	13	0	1
GO:1901300	positive regulation of hydrogen peroxide-mediated programmed cell death	BP	5	0	1
GO:1901342	regulation of vasculature development	BP	312	4	0.013217
GO:1901888	regulation of cell junction assembly	BP	222	2	0.136954
GO:1901890	positive regulation of cell junction assembly	BP	125	1	0.306187
GO:1902105	regulation of leukocyte differentiation	BP	349	2	0.270536
GO:1902532	negative regulation of intracellular signal transduction	BP	533	1	0.791855
GO:1902533	positive regulation of intracellular signal transduction	BP	1001	7	0.0268963
GO:1902882	regulation of response to oxidative stress	BP	99	1	0.251281
GO:1902884	positive regulation of response to oxidative stress	BP	10	0	1
GO:1902903	regulation of supramolecular fiber organization	BP	389	2	0.313626
GO:1902905	positive regulation of supramolecular fiber organization	BP	180	2	0.0970666
GO:1903053	regulation of extracellular matrix organization	BP	57	0	1
GO:1903055	positive regulation of extracellular matrix organization	BP	29	0	1
GO:1903131	mononuclear cell differentiation	BP	518	5	0.0178255
GO:1903169	regulation of calcium ion transmembrane transport	BP	201	3	0.0210783
GO:1903201	regulation of oxidative stress-induced cell death	BP	79	0	1
GO:1903205	regulation of hydrogen peroxide-induced cell death	BP	34	0	1
GO:1903209	positive regulation of oxidative stress-induced cell death	BP	21	0	1
GO:1903210	podocyte apoptotic process	BP	5	0	1
GO:1903320	regulation of protein modification by small protein conjugation or removal	BP	252	1	0.522187
GO:1903321	negative regulation of protein modification by small protein conjugation or removal	BP	98	0	1
GO:1903522	regulation of blood circulation	BP	268	2	0.183909
GO:1903706	regulation of hemopoiesis	BP	435	3	0.134026
GO:1904018	positive regulation of vasculature development	BP	182	2	0.0988803
GO:1904019	epithelial cell apoptotic process	BP	148	1	0.351428
GO:1904035	regulation of epithelial cell apoptotic process	BP	116	0	1
GO:1904036	negative regulation of epithelial cell apoptotic process	BP	70	0	1
GO:1904062	regulation of cation transmembrane transport	BP	414	4	0.033008
GO:1904064	positive regulation of cation transmembrane transport	BP	191	1	0.428326
GO:1904157	DN4 thymocyte differentiation	BP	3	0	1
GO:1904427	positive regulation of calcium ion transmembrane transport	BP	107	0	1
GO:1904526	regulation of microtubule binding	BP	10	0	1
GO:1904528	positive regulation of microtubule binding	BP	6	0	1
GO:1904529	regulation of actin filament binding	BP	2	0	1
GO:1904531	positive regulation of actin filament binding	BP	1	0	1
GO:1904616	regulation of actin binding	BP	3	0	1
GO:1904618	positive regulation of actin binding	BP	1	0	1
GO:1905114	cell surface receptor signaling pathway involved in cell-cell signaling	BP	552	4	0.0779058
GO:1905206	positive regulation of hydrogen peroxide-induced cell death	BP	7	0	1
GO:1905244	regulation of modification of synaptic structure	BP	18	0	1
GO:1905330	regulation of morphogenesis of an epithelium	BP	73	1	0.192083
GO:1905332	positive regulation of morphogenesis of an epithelium	BP	40	0	1
GO:1905553	regulation of blood vessel branching	BP	4	0	1
GO:1905555	positive regulation of blood vessel branching	BP	3	0	1
GO:1990051	activation of protein kinase C activity	BP	5	0	1
GO:1990138	neuron projection extension	BP	200	3	0.0208065
GO:2000026	regulation of multicellular organismal development	BP	1575	12	0.00201663
GO:2000027	regulation of animal organ morphogenesis	BP	133	1	0.322266
GO:2000050	regulation of non-canonical Wnt signaling pathway	BP	26	1	0.0730991
GO:2000052	positive regulation of non-canonical Wnt signaling pathway	BP	14	1	0.0400419
GO:2000095	regulation of Wnt signaling pathway, planar cell polarity pathway	BP	15	0	1
GO:2000096	positive regulation of Wnt signaling pathway, planar cell polarity pathway	BP	8	0	1
GO:2000145	regulation of cell motility	BP	1048	6	0.0855112
GO:2000147	positive regulation of cell motility	BP	605	4	0.100558
GO:2000249	regulation of actin cytoskeleton reorganization	BP	41	0	1
GO:2000251	positive regulation of actin cytoskeleton reorganization	BP	20	0	1
GO:2000351	regulation of endothelial cell apoptotic process	BP	54	0	1
GO:2000352	negative regulation of endothelial cell apoptotic process	BP	32	0	1
GO:2000772	regulation of cellular senescence	BP	44	0	1
GO:2000773	negative regulation of cellular senescence	BP	20	0	1
GO:2001020	regulation of response to DNA damage stimulus	BP	313	3	0.063638
GO:0002118	aggressive behavior	BP	11	0	1
GO:0006929	substrate-dependent cell migration	BP	30	0	1
GO:0006930	substrate-dependent cell migration, cell extension	BP	8	0	1
GO:0007612	learning	BP	187	2	0.103456
GO:0007628	adult walking behavior	BP	47	0	1
GO:0007632	visual behavior	BP	77	1	0.201483
GO:0007638	mechanosensory behavior	BP	16	0	1
GO:0008306	associative learning	BP	120	1	0.295947
GO:0008344	adult locomotory behavior	BP	111	1	0.277136
GO:0008542	visual learning	BP	73	1	0.192083
GO:0009612	response to mechanical stimulus	BP	177	1	0.404335
GO:0010518	positive regulation of phospholipase activity	BP	51	0	1
GO:0010863	positive regulation of phospholipase C activity	BP	34	0	1
GO:0010996	response to auditory stimulus	BP	26	0	1
GO:0016322	neuron remodeling	BP	17	0	1
GO:0021700	developmental maturation	BP	355	2	0.277014
GO:0030534	adult behavior	BP	189	1	0.424958
GO:0031223	auditory behavior	BP	13	0	1
GO:0035024	negative regulation of Rho protein signal transduction	BP	25	0	1
GO:0035264	multicellular organism growth	BP	224	1	0.481163
GO:0035640	exploration behavior	BP	37	0	1
GO:0042551	neuron maturation	BP	63	0	1
GO:0043954	cellular component maintenance	BP	75	1	0.196797
GO:0046580	negative regulation of Ras protein signal transduction	BP	55	0	1
GO:0048469	cell maturation	BP	221	1	0.476566
GO:0051058	negative regulation of small GTPase mediated signal transduction	BP	62	0	1
GO:0051345	positive regulation of hydrolase activity	BP	544	3	0.211681
GO:0060074	synapse maturation	BP	33	0	1
GO:0060193	positive regulation of lipase activity	BP	64	0	1
GO:0071695	anatomical structure maturation	BP	299	2	0.216724
GO:0090659	walking behavior	BP	50	0	1
GO:0097061	dendritic spine organization	BP	102	1	0.257829
GO:0097062	dendritic spine maintenance	BP	25	1	0.0703879
GO:0099173	postsynapse organization	BP	208	2	0.123272
GO:0106027	neuron projection organization	BP	111	1	0.277136
GO:0001659	temperature homeostasis	BP	189	1	0.424958
GO:0001676	long-chain fatty acid metabolic process	BP	123	0	1
GO:0006082	organic acid metabolic process	BP	969	9	0.00205618
GO:0006575	cellular modified amino acid metabolic process	BP	203	2	0.118472
GO:0006577	amino-acid betaine metabolic process	BP	15	0	1
GO:0006579	amino-acid betaine catabolic process	BP	1	0	1
GO:0006631	fatty acid metabolic process	BP	453	3	0.146079
GO:0006633	fatty acid biosynthetic process	BP	154	2	0.0744435
GO:0006635	fatty acid beta-oxidation	BP	78	1	0.203816
GO:0009062	fatty acid catabolic process	BP	103	1	0.259999
GO:0009266	response to temperature stimulus	BP	174	2	0.091685
GO:0009409	response to cold	BP	48	0	1
GO:0009437	carnitine metabolic process	BP	13	0	1
GO:0010565	regulation of cellular ketone metabolic process	BP	156	1	0.36647
GO:0016042	lipid catabolic process	BP	338	4	0.01723
GO:0016053	organic acid biosynthetic process	BP	299	4	0.0114585
GO:0016054	organic acid catabolic process	BP	228	2	0.142918
GO:0019217	regulation of fatty acid metabolic process	BP	105	0	1
GO:0019254	carnitine metabolic process, CoA-linked	BP	3	0	1
GO:0019395	fatty acid oxidation	BP	118	1	0.291809
GO:0019752	carboxylic acid metabolic process	BP	942	9	0.00169734
GO:0032787	monocarboxylic acid metabolic process	BP	661	4	0.127431
GO:0033539	fatty acid beta-oxidation using acyl-CoA dehydrogenase	BP	13	0	1
GO:0034440	lipid oxidation	BP	126	1	0.308218
GO:0042180	cellular ketone metabolic process	BP	241	3	0.0335481
GO:0042219	cellular modified amino acid catabolic process	BP	23	0	1
GO:0042304	regulation of fatty acid biosynthetic process	BP	48	0	1
GO:0042413	carnitine catabolic process	BP	1	0	1
GO:0042758	long-chain fatty acid catabolic process	BP	5	0	1
GO:0043436	oxoacid metabolic process	BP	960	9	0.00193039
GO:0044242	cellular lipid catabolic process	BP	228	3	0.0291539
GO:0044270	cellular nitrogen compound catabolic process	BP	443	4	0.0406934
GO:0044282	small molecule catabolic process	BP	350	3	0.0826439
GO:0045717	negative regulation of fatty acid biosynthetic process	BP	16	0	1
GO:0045922	negative regulation of fatty acid metabolic process	BP	34	0	1
GO:0046320	regulation of fatty acid oxidation	BP	44	0	1
GO:0046322	negative regulation of fatty acid oxidation	BP	18	0	1
GO:0046394	carboxylic acid biosynthetic process	BP	298	4	0.0113298
GO:0046395	carboxylic acid catabolic process	BP	226	2	0.140924
GO:0062014	negative regulation of small molecule metabolic process	BP	103	0	1
GO:0072329	monocarboxylic acid catabolic process	BP	128	1	0.312261
GO:0072330	monocarboxylic acid biosynthetic process	BP	209	2	0.124237
GO:0106106	cold-induced thermogenesis	BP	149	1	0.353328
GO:0120161	regulation of cold-induced thermogenesis	BP	147	1	0.349523
GO:0120162	positive regulation of cold-induced thermogenesis	BP	98	1	0.249086
GO:1990845	adaptive thermogenesis	BP	165	1	0.382981
GO:0000271	polysaccharide biosynthetic process	BP	72	0	1
GO:0001889	liver development	BP	137	2	0.0607377
GO:0005975	carbohydrate metabolic process	BP	590	2	0.515257
GO:0005976	polysaccharide metabolic process	BP	113	0	1
GO:0005977	glycogen metabolic process	BP	80	0	1
GO:0005978	glycogen biosynthetic process	BP	44	0	1
GO:0005996	monosaccharide metabolic process	BP	268	0	1
GO:0006006	glucose metabolic process	BP	217	0	1
GO:0006073	cellular glucan metabolic process	BP	80	0	1
GO:0006091	generation of precursor metabolites and energy	BP	465	3	0.154308
GO:0006094	gluconeogenesis	BP	86	0	1
GO:0006109	regulation of carbohydrate metabolic process	BP	199	0	1
GO:0006111	regulation of gluconeogenesis	BP	55	0	1
GO:0006112	energy reserve metabolic process	BP	90	0	1
GO:0006578	amino-acid betaine biosynthetic process	BP	4	0	1
GO:0007507	heart development	BP	653	10	2.06058e-05
GO:0009250	glucan biosynthetic process	BP	44	0	1
GO:0009991	response to extracellular stimulus	BP	420	1	0.70899
GO:0010675	regulation of cellular carbohydrate metabolic process	BP	167	0	1
GO:0010906	regulation of glucose metabolic process	BP	114	0	1
GO:0014706	striated muscle tissue development	BP	291	5	0.00163727
GO:0015980	energy derivation by oxidation of organic compounds	BP	337	2	0.257579
GO:0016051	carbohydrate biosynthetic process	BP	205	0	1
GO:0019318	hexose metabolic process	BP	253	0	1
GO:0019319	hexose biosynthetic process	BP	90	0	1
GO:0031667	response to nutrient levels	BP	387	1	0.679147
GO:0033692	cellular polysaccharide biosynthetic process	BP	64	0	1
GO:0034637	cellular carbohydrate biosynthetic process	BP	75	0	1
GO:0035051	cardiocyte differentiation	BP	186	4	0.00217047
GO:0042398	cellular modified amino acid biosynthetic process	BP	40	1	0.110246
GO:0042594	response to starvation	BP	191	0	1
GO:0042692	muscle cell differentiation	BP	449	6	0.00202583
GO:0043255	regulation of carbohydrate biosynthetic process	BP	109	0	1
GO:0044042	glucan metabolic process	BP	81	0	1
GO:0044262	cellular carbohydrate metabolic process	BP	302	1	0.587623
GO:0044264	cellular polysaccharide metabolic process	BP	101	0	1
GO:0045329	carnitine biosynthetic process	BP	3	0	1
GO:0046364	monosaccharide biosynthetic process	BP	97	0	1
GO:0048738	cardiac muscle tissue development	BP	271	5	0.00119691
GO:0051146	striated muscle cell differentiation	BP	334	5	0.00297231
GO:0051791	medium-chain fatty acid metabolic process	BP	25	0	1
GO:0051793	medium-chain fatty acid catabolic process	BP	4	0	1
GO:0055007	cardiac muscle cell differentiation	BP	150	3	0.00968521
GO:0060537	muscle tissue development	BP	494	8	9.88669e-05
GO:0061008	hepaticobiliary system development	BP	140	2	0.0630871
GO:0061061	muscle structure development	BP	741	13	2.31102e-07
GO:0019605	butyrate metabolic process	BP	1	0	1
GO:0019626	short-chain fatty acid catabolic process	BP	6	0	1
GO:0046359	butyrate catabolic process	BP	1	0	1
GO:0046459	short-chain fatty acid metabolic process	BP	15	0	1
GO:0060395	SMAD protein signal transduction	BP	102	0	1
GO:0001976	nervous system process involved in regulation of systemic arterial blood pressure	BP	21	0	1
GO:0003025	regulation of systemic arterial blood pressure by baroreceptor feedback	BP	7	0	1
GO:0003026	regulation of systemic arterial blood pressure by aortic arch baroreceptor feedback	BP	1	0	1
GO:0003073	regulation of systemic arterial blood pressure	BP	129	0	1
GO:0006814	sodium ion transport	BP	250	0	1
GO:0007416	synapse assembly	BP	194	2	0.109958
GO:0007602	phototransduction	BP	31	0	1
GO:0007605	sensory perception of sound	BP	280	1	0.560001
GO:0007606	sensory perception of chemical stimulus	BP	1261	0	1
GO:0008217	regulation of blood pressure	BP	226	1	0.484205
GO:0009268	response to pH	BP	47	0	1
GO:0009410	response to xenobiotic stimulus	BP	317	3	0.0655828
GO:0009581	detection of external stimulus	BP	137	0	1
GO:0009582	detection of abiotic stimulus	BP	136	0	1
GO:0009583	detection of light stimulus	BP	55	0	1
GO:0010447	response to acidic pH	BP	24	0	1
GO:0022898	regulation of transmembrane transporter activity	BP	303	3	0.058897
GO:0032409	regulation of transporter activity	BP	317	3	0.0655828
GO:0032411	positive regulation of transporter activity	BP	143	1	0.341848
GO:0032412	regulation of ion transmembrane transporter activity	BP	293	3	0.0543316
GO:0032414	positive regulation of ion transmembrane transporter activity	BP	135	1	0.326228
GO:0035418	protein localization to synapse	BP	89	0	1
GO:0035725	sodium ion transmembrane transport	BP	153	0	1
GO:0042391	regulation of membrane potential	BP	469	2	0.397809
GO:0050906	detection of stimulus involved in sensory perception	BP	180	0	1
GO:0050909	sensory perception of taste	BP	72	0	1
GO:0050915	sensory perception of sour taste	BP	8	0	1
GO:0050954	sensory perception of mechanical stimulus	BP	310	1	0.597237
GO:0050974	detection of mechanical stimulus involved in sensory perception	BP	47	0	1
GO:0050982	detection of mechanical stimulus	BP	62	0	1
GO:0051606	detection of stimulus	BP	283	0	1
GO:0051960	regulation of nervous system development	BP	562	6	0.00604953
GO:0051962	positive regulation of nervous system development	BP	366	3	0.0915391
GO:0051963	regulation of synapse assembly	BP	122	1	0.300061
GO:0051965	positive regulation of synapse assembly	BP	80	0	1
GO:0071214	cellular response to abiotic stimulus	BP	336	5	0.00304911
GO:0071466	cellular response to xenobiotic stimulus	BP	171	0	1
GO:0071467	cellular response to pH	BP	26	0	1
GO:0071468	cellular response to acidic pH	BP	15	0	1
GO:0104004	cellular response to environmental stimulus	BP	336	5	0.00304911
GO:1902414	protein localization to cell junction	BP	123	0	1
GO:2001257	regulation of cation channel activity	BP	196	2	0.111835
GO:2001259	positive regulation of cation channel activity	BP	92	1	0.235779
GO:0001505	regulation of neurotransmitter levels	BP	255	0	1
GO:0001662	behavioral fear response	BP	56	1	0.1509
GO:0001975	response to amphetamine	BP	22	0	1
GO:0002209	behavioral defense response	BP	57	1	0.153379
GO:0006836	neurotransmitter transport	BP	243	0	1
GO:0006952	defense response	BP	1856	11	0.0188369
GO:0007269	neurotransmitter secretion	BP	186	0	1
GO:0007613	memory	BP	160	1	0.373862
GO:0014075	response to amine	BP	24	0	1
GO:0033555	multicellular organismal response to stress	BP	109	1	0.272889
GO:0042596	fear response	BP	62	1	0.165667
GO:0046928	regulation of neurotransmitter secretion	BP	122	0	1
GO:0046929	negative regulation of neurotransmitter secretion	BP	12	0	1
GO:0050805	negative regulation of synaptic transmission	BP	90	0	1
GO:0051048	negative regulation of secretion	BP	206	2	0.121346
GO:0051588	regulation of neurotransmitter transport	BP	139	0	1
GO:0051589	negative regulation of neurotransmitter transport	BP	17	0	1
GO:0099643	signal release from synapse	BP	186	0	1
GO:1903531	negative regulation of secretion by cell	BP	177	2	0.0943645
GO:0001655	urogenital system development	BP	391	6	0.00100475
GO:0001822	kidney development	BP	334	5	0.00297231
GO:0001990	regulation of systemic arterial blood pressure by hormone	BP	47	0	1
GO:0002443	leukocyte mediated immunity	BP	604	2	0.527872
GO:0002444	myeloid leukocyte mediated immunity	BP	133	0	1
GO:0002446	neutrophil mediated immunity	BP	41	0	1
GO:0003006	developmental process involved in reproduction	BP	1044	8	0.0111638
GO:0003014	renal system process	BP	129	0	1
GO:0003015	heart process	BP	254	1	0.524991
GO:0003044	regulation of systemic arterial blood pressure mediated by a chemical signal	BP	56	0	1
GO:0003081	regulation of systemic arterial blood pressure by renin-angiotensin	BP	33	0	1
GO:0003084	positive regulation of systemic arterial blood pressure	BP	26	0	1
GO:0006820	anion transport	BP	500	1	0.770424
GO:0006954	inflammatory response	BP	776	7	0.0075662
GO:0007043	cell-cell junction assembly	BP	158	0	1
GO:0007276	gamete generation	BP	805	6	0.0302547
GO:0007283	spermatogenesis	BP	630	2	0.550714
GO:0007588	excretion	BP	52	0	1
GO:0007631	feeding behavior	BP	130	0	1
GO:0008643	carbohydrate transport	BP	156	0	1
GO:0008645	hexose transmembrane transport	BP	117	0	1
GO:0010608	post-transcriptional regulation of gene expression	BP	575	3	0.235374
GO:0010629	negative regulation of gene expression	BP	1170	6	0.126281
GO:0010815	bradykinin catabolic process	BP	6	0	1
GO:0010827	regulation of glucose transmembrane transport	BP	89	0	1
GO:0010829	negative regulation of glucose transmembrane transport	BP	26	0	1
GO:0014812	muscle cell migration	BP	126	0	1
GO:0014909	smooth muscle cell migration	BP	111	0	1
GO:0014910	regulation of smooth muscle cell migration	BP	100	0	1
GO:0015711	organic anion transport	BP	356	0	1
GO:0015718	monocarboxylic acid transport	BP	124	0	1
GO:0015749	monosaccharide transmembrane transport	BP	120	0	1
GO:0015849	organic acid transport	BP	322	1	0.611243
GO:0015908	fatty acid transport	BP	98	1	0.249086
GO:0015909	long-chain fatty acid transport	BP	66	0	1
GO:0016264	gap junction assembly	BP	16	0	1
GO:0017014	protein nitrosylation	BP	17	0	1
GO:0018119	peptidyl-cysteine S-nitrosylation	BP	16	0	1
GO:0018198	peptidyl-cysteine modification	BP	50	0	1
GO:0019233	sensory perception of pain	BP	150	0	1
GO:0019953	sexual reproduction	BP	945	7	0.0204267
GO:0030323	respiratory tube development	BP	239	3	0.0328508
GO:0030324	lung development	BP	236	3	0.0318193
GO:0031099	regeneration	BP	155	2	0.0752782
GO:0031100	animal organ regeneration	BP	27	1	0.0758025
GO:0031347	regulation of defense response	BP	659	3	0.301491
GO:0031349	positive regulation of defense response	BP	305	2	0.223142
GO:0031952	regulation of protein autophosphorylation	BP	45	0	1
GO:0031954	positive regulation of protein autophosphorylation	BP	26	0	1
GO:0032091	negative regulation of protein binding	BP	98	2	0.0333093
GO:0032101	regulation of response to external stimulus	BP	997	5	0.165761
GO:0032103	positive regulation of response to external stimulus	BP	459	2	0.387509
GO:0032309	icosanoid secretion	BP	51	0	1
GO:0032504	multicellular organism reproduction	BP	962	6	0.0619787
GO:0034219	carbohydrate transmembrane transport	BP	127	0	1
GO:0034763	negative regulation of transmembrane transport	BP	149	2	0.0703157
GO:0035812	renal sodium excretion	BP	29	0	1
GO:0035813	regulation of renal sodium excretion	BP	26	0	1
GO:0035814	negative regulation of renal sodium excretion	BP	9	0	1
GO:0042447	hormone catabolic process	BP	12	1	0.0344202
GO:0042755	eating behavior	BP	53	0	1
GO:0043171	peptide catabolic process	BP	25	0	1
GO:0043271	negative regulation of ion transport	BP	187	2	0.103456
GO:0044062	regulation of excretion	BP	31	0	1
GO:0045216	cell-cell junction organization	BP	219	1	0.473479
GO:0045777	positive regulation of blood pressure	BP	56	0	1
GO:0046323	glucose import	BP	85	0	1
GO:0046324	regulation of glucose import	BP	69	0	1
GO:0046325	negative regulation of glucose import	BP	21	0	1
GO:0046942	carboxylic acid transport	BP	290	0	1
GO:0048232	male gamete generation	BP	651	2	0.5686
GO:0048286	lung alveolus development	BP	66	1	0.17537
GO:0048609	multicellular organismal reproductive process	BP	907	6	0.0492363
GO:0050482	arachidonic acid secretion	BP	34	0	1
GO:0050727	regulation of inflammatory response	BP	367	2	0.289962
GO:0050729	positive regulation of inflammatory response	BP	148	2	0.0694995
GO:0050767	regulation of neurogenesis	BP	463	6	0.0023608
GO:0050769	positive regulation of neurogenesis	BP	305	3	0.0598312
GO:0050886	endocrine process	BP	114	0	1
GO:0051100	negative regulation of binding	BP	177	2	0.0943645
GO:0051241	negative regulation of multicellular organismal process	BP	1167	9	0.00692003
GO:0051926	negative regulation of calcium ion transport	BP	76	2	0.0208095
GO:0055067	monovalent inorganic cation homeostasis	BP	171	0	1
GO:0055078	sodium ion homeostasis	BP	60	0	1
GO:0060047	heart contraction	BP	242	1	0.507917
GO:0060177	regulation of angiotensin metabolic process	BP	2	0	1
GO:0060541	respiratory system development	BP	267	3	0.0433084
GO:0060976	coronary vasculature development	BP	77	2	0.0213245
GO:0060977	coronary vasculature morphogenesis	BP	32	0	1
GO:0060978	angiogenesis involved in coronary vascular morphogenesis	BP	7	0	1
GO:0070509	calcium ion import	BP	59	0	1
GO:0071425	hematopoietic stem cell proliferation	BP	40	1	0.110246
GO:0071715	icosanoid transport	BP	60	0	1
GO:0071838	cell proliferation in bone marrow	BP	14	0	1
GO:0072001	renal system development	BP	348	5	0.00354042
GO:0072089	stem cell proliferation	BP	147	2	0.0686865
GO:0072091	regulation of stem cell proliferation	BP	106	2	0.0384242
GO:0090279	regulation of calcium ion import	BP	37	0	1
GO:0090281	negative regulation of calcium ion import	BP	7	0	1
GO:0097254	renal tubular secretion	BP	39	0	1
GO:0098801	regulation of renal system process	BP	43	0	1
GO:1900084	regulation of peptidyl-tyrosine autophosphorylation	BP	7	0	1
GO:1900086	positive regulation of peptidyl-tyrosine autophosphorylation	BP	6	0	1
GO:1901889	negative regulation of cell junction assembly	BP	31	1	0.0865385
GO:1902033	regulation of hematopoietic stem cell proliferation	BP	17	1	0.0484139
GO:1903596	regulation of gap junction assembly	BP	10	0	1
GO:1903597	negative regulation of gap junction assembly	BP	2	0	1
GO:1903963	arachidonate transport	BP	34	0	1
GO:1904659	glucose transmembrane transport	BP	116	0	1
GO:2000169	regulation of peptidyl-cysteine S-nitrosylation	BP	9	0	1
GO:2000170	positive regulation of peptidyl-cysteine S-nitrosylation	BP	3	0	1
GO:0001654	eye development	BP	424	4	0.0355525
GO:0001881	receptor recycling	BP	40	1	0.110246
GO:0001919	regulation of receptor recycling	BP	29	1	0.081186
GO:0006581	acetylcholine catabolic process	BP	2	0	1
GO:0007423	sensory organ development	BP	644	5	0.0401424
GO:0008291	acetylcholine metabolic process	BP	8	0	1
GO:0019695	choline metabolic process	BP	6	0	1
GO:0031623	receptor internalization	BP	140	1	0.336033
GO:0042133	neurotransmitter metabolic process	BP	29	0	1
GO:0042135	neurotransmitter catabolic process	BP	12	0	1
GO:0043010	camera-type eye development	BP	376	2	0.299657
GO:0046677	response to antibiotic	BP	37	1	0.102412
GO:0048814	regulation of dendrite morphogenesis	BP	93	0	1
GO:0048880	sensory system development	BP	431	4	0.0373997
GO:0050770	regulation of axonogenesis	BP	181	4	0.00196607
GO:0050772	positive regulation of axonogenesis	BP	98	3	0.00297757
GO:0050775	positive regulation of dendrite morphogenesis	BP	59	0	1
GO:0060041	retina development in camera-type eye	BP	183	2	0.0997908
GO:0095500	acetylcholine receptor signaling pathway	BP	38	0	1
GO:0097164	ammonium ion metabolic process	BP	26	0	1
GO:0150063	visual system development	BP	427	4	0.0363374
GO:1900619	acetate ester metabolic process	BP	8	0	1
GO:1905144	response to acetylcholine	BP	43	0	1
GO:1905145	cellular response to acetylcholine	BP	40	0	1
GO:0010884	positive regulation of lipid storage	BP	25	1	0.0703879
GO:0010889	regulation of sequestering of triglyceride	BP	15	1	0.0428406
GO:0010890	positive regulation of sequestering of triglyceride	BP	9	1	0.0259266
GO:0030730	sequestering of triglyceride	BP	18	1	0.0511885
GO:0055090	acylglycerol homeostasis	BP	38	1	0.105031
GO:0070328	triglyceride homeostasis	BP	38	1	0.105031
GO:0001704	formation of primary germ layer	BP	106	4	0.000266427
GO:0001707	mesoderm formation	BP	67	2	0.016418
GO:0006605	protein targeting	BP	282	1	0.562586
GO:0006612	protein targeting to membrane	BP	124	0	1
GO:0006620	post-translational protein targeting to endoplasmic reticulum membrane	BP	20	0	1
GO:0006886	intracellular protein transport	BP	831	3	0.437622
GO:0006892	post-Golgi vesicle-mediated transport	BP	102	0	1
GO:0006893	Golgi to plasma membrane transport	BP	63	0	1
GO:0007163	establishment or maintenance of cell polarity	BP	235	3	0.0314794
GO:0007369	gastrulation	BP	183	4	0.00204615
GO:0007498	mesoderm development	BP	122	2	0.0494738
GO:0009611	response to wounding	BP	535	7	0.000969151
GO:0030307	positive regulation of cell growth	BP	211	4	0.00341559
GO:0033365	protein localization to organelle	BP	916	9	0.00140122
GO:0042060	wound healing	BP	380	6	0.000867427
GO:0043001	Golgi to plasma membrane protein transport	BP	42	0	1
GO:0045047	protein targeting to ER	BP	44	0	1
GO:0045103	intermediate filament-based process	BP	94	0	1
GO:0045104	intermediate filament cytoskeleton organization	BP	93	0	1
GO:0045773	positive regulation of axon extension	BP	52	1	0.140912
GO:0045927	positive regulation of growth	BP	324	6	0.000376676
GO:0048193	Golgi vesicle transport	BP	278	0	1
GO:0048332	mesoderm morphogenesis	BP	71	2	0.0183149
GO:0048639	positive regulation of developmental growth	BP	218	4	0.00383613
GO:0051668	localization within membrane	BP	690	3	0.326241
GO:0061951	establishment of protein localization to plasma membrane	BP	68	0	1
GO:0070972	protein localization to endoplasmic reticulum	BP	75	0	1
GO:0072594	establishment of protein localization to organelle	BP	428	3	0.129438
GO:0072599	establishment of protein localization to endoplasmic reticulum	BP	48	0	1
GO:0072657	protein localization to membrane	BP	614	1	0.836434
GO:0072659	protein localization to plasma membrane	BP	308	0	1
GO:0090150	establishment of protein localization to membrane	BP	259	0	1
GO:0098876	vesicle-mediated transport to the plasma membrane	BP	148	0	1
GO:0140058	neuron projection arborization	BP	30	1	0.0838661
GO:0150011	regulation of neuron projection arborization	BP	13	1	0.0372351
GO:0006099	tricarboxylic acid cycle	BP	33	2	0.0041796
GO:0006101	citrate metabolic process	BP	6	0	1
GO:0006412	translation	BP	712	3	0.343821
GO:0006417	regulation of translation	BP	394	2	0.318984
GO:0007586	digestion	BP	138	0	1
GO:0009060	aerobic respiration	BP	187	2	0.103456
GO:0010039	response to iron ion	BP	22	0	1
GO:0010040	response to iron(II) ion	BP	4	0	1
GO:0022600	digestive system process	BP	121	0	1
GO:0043043	peptide biosynthetic process	BP	738	3	0.364558
GO:0045333	cellular respiration	BP	245	2	0.160102
GO:0050892	intestinal absorption	BP	44	0	1
GO:0072350	tricarboxylic acid metabolic process	BP	16	1	0.0456313
GO:0006102	isocitrate metabolic process	BP	7	1	0.0202231
GO:0000038	very long-chain fatty acid metabolic process	BP	34	1	0.0945095
GO:0006690	icosanoid metabolic process	BP	142	0	1
GO:0006692	prostanoid metabolic process	BP	54	0	1
GO:0006693	prostaglandin metabolic process	BP	54	0	1
GO:0007031	peroxisome organization	BP	36	0	1
GO:0016559	peroxisome fission	BP	9	0	1
GO:0033540	fatty acid beta-oxidation using acyl-CoA oxidase	BP	5	0	1
GO:0033559	unsaturated fatty acid metabolic process	BP	133	0	1
GO:0042743	hydrogen peroxide metabolic process	BP	59	0	1
GO:0042760	very long-chain fatty acid catabolic process	BP	8	0	1
GO:0048285	organelle fission	BP	531	13	4.7501e-09
GO:0050665	hydrogen peroxide biosynthetic process	BP	21	0	1
GO:0140493	very long-chain fatty acid beta-oxidation	BP	1	0	1
GO:0006470	protein dephosphorylation	BP	252	2	0.167287
GO:0016311	dephosphorylation	BP	351	3	0.0831883
GO:0048102	autophagic cell death	BP	15	0	1
GO:0001818	negative regulation of cytokine production	BP	297	3	0.0561364
GO:0002367	cytokine production involved in immune response	BP	148	2	0.0694995
GO:0002440	production of molecular mediator of immune response	BP	422	4	0.0350347
GO:0002683	negative regulation of immune system process	BP	465	3	0.154308
GO:0002697	regulation of immune effector process	BP	464	1	0.744552
GO:0002698	negative regulation of immune effector process	BP	140	0	1
GO:0002700	regulation of production of molecular mediator of immune response	BP	207	1	0.454577
GO:0002701	negative regulation of production of molecular mediator of immune response	BP	48	0	1
GO:0002718	regulation of cytokine production involved in immune response	BP	126	1	0.308218
GO:0002719	negative regulation of cytokine production involved in immune response	BP	35	0	1
GO:0006801	superoxide metabolic process	BP	68	1	0.18018
GO:0006809	nitric oxide biosynthetic process	BP	85	0	1
GO:0010934	macrophage cytokine production	BP	52	1	0.140912
GO:0010935	regulation of macrophage cytokine production	BP	45	1	0.123153
GO:0010936	negative regulation of macrophage cytokine production	BP	14	0	1
GO:0031348	negative regulation of defense response	BP	244	1	0.510804
GO:0032102	negative regulation of response to external stimulus	BP	407	4	0.0312928
GO:0032611	interleukin-1 beta production	BP	102	2	0.035831
GO:0032612	interleukin-1 production	BP	123	2	0.0501986
GO:0032615	interleukin-12 production	BP	64	0	1
GO:0032640	tumor necrosis factor production	BP	193	2	0.109023
GO:0032651	regulation of interleukin-1 beta production	BP	96	2	0.0320759
GO:0032652	regulation of interleukin-1 production	BP	117	2	0.0459086
GO:0032655	regulation of interleukin-12 production	BP	62	0	1
GO:0032680	regulation of tumor necrosis factor production	BP	186	2	0.102536
GO:0032691	negative regulation of interleukin-1 beta production	BP	30	0	1
GO:0032692	negative regulation of interleukin-1 production	BP	38	0	1
GO:0032695	negative regulation of interleukin-12 production	BP	19	0	1
GO:0032720	negative regulation of tumor necrosis factor production	BP	70	0	1
GO:0032928	regulation of superoxide anion generation	BP	28	0	1
GO:0032929	negative regulation of superoxide anion generation	BP	5	0	1
GO:0034097	response to cytokine	BP	1085	6	0.0969796
GO:0042554	superoxide anion generation	BP	45	0	1
GO:0042742	defense response to bacterium	BP	508	0	1
GO:0045019	negative regulation of nitric oxide biosynthetic process	BP	20	0	1
GO:0045428	regulation of nitric oxide biosynthetic process	BP	73	0	1
GO:0045453	bone resorption	BP	79	0	1
GO:0046209	nitric oxide metabolic process	BP	91	0	1
GO:0046849	bone remodeling	BP	105	0	1
GO:0048705	skeletal system morphogenesis	BP	261	2	0.176605
GO:0048771	tissue remodeling	BP	203	0	1
GO:0050728	negative regulation of inflammatory response	BP	147	0	1
GO:0050830	defense response to Gram-positive bacterium	BP	174	0	1
GO:0060349	bone morphogenesis	BP	109	2	0.0404149
GO:0061082	myeloid leukocyte cytokine production	BP	68	1	0.18018
GO:0071706	tumor necrosis factor superfamily cytokine production	BP	196	2	0.111835
GO:0080164	regulation of nitric oxide metabolic process	BP	77	0	1
GO:0090322	regulation of superoxide metabolic process	BP	34	1	0.0945095
GO:0098542	defense response to other organism	BP	1270	4	0.509418
GO:1903555	regulation of tumor necrosis factor superfamily cytokine production	BP	189	2	0.105303
GO:1903556	negative regulation of tumor necrosis factor superfamily cytokine production	BP	71	0	1
GO:1904406	negative regulation of nitric oxide metabolic process	BP	20	0	1
GO:2001057	reactive nitrogen species metabolic process	BP	93	0	1
GO:0002077	acrosome matrix dispersal	BP	1	0	1
GO:0007190	activation of adenylate cyclase activity	BP	20	0	1
GO:0007338	single fertilization	BP	168	1	0.388389
GO:0007339	binding of sperm to zona pellucida	BP	53	1	0.14342
GO:0007340	acrosome reaction	BP	39	0	1
GO:0007341	penetration of zona pellucida	BP	12	0	1
GO:0008037	cell recognition	BP	302	2	0.219931
GO:0009566	fertilization	BP	217	1	0.470374
GO:0009988	cell-cell recognition	BP	80	1	0.208462
GO:0031279	regulation of cyclase activity	BP	58	0	1
GO:0031281	positive regulation of cyclase activity	BP	38	0	1
GO:0035036	sperm-egg recognition	BP	61	1	0.163223
GO:0045761	regulation of adenylate cyclase activity	BP	48	0	1
GO:0045762	positive regulation of adenylate cyclase activity	BP	30	0	1
GO:0048545	response to steroid hormone	BP	232	2	0.146925
GO:0051339	regulation of lyase activity	BP	61	0	1
GO:0051349	positive regulation of lyase activity	BP	39	0	1
GO:0051603	proteolysis involved in protein catabolic process	BP	776	4	0.190632
GO:0001508	action potential	BP	148	1	0.351428
GO:0003009	skeletal muscle contraction	BP	42	0	1
GO:0003012	muscle system process	BP	432	2	0.359343
GO:0006936	muscle contraction	BP	317	1	0.605467
GO:0006941	striated muscle contraction	BP	173	0	1
GO:0007274	neuromuscular synaptic transmission	BP	29	0	1
GO:0007517	muscle organ development	BP	371	7	0.000107705
GO:0007519	skeletal muscle tissue development	BP	207	3	0.0227498
GO:0007528	neuromuscular junction development	BP	59	0	1
GO:0019226	transmission of nerve impulse	BP	99	0	1
GO:0019228	neuronal action potential	BP	55	0	1
GO:0035637	multicellular organismal signaling	BP	163	1	0.379349
GO:0046716	muscle cell cellular homeostasis	BP	28	0	1
GO:0048630	skeletal muscle tissue growth	BP	12	1	0.0344202
GO:0050879	multicellular organismal movement	BP	59	0	1
GO:0050881	musculoskeletal movement	BP	59	0	1
GO:0060538	skeletal muscle organ development	BP	219	3	0.0263039
GO:0070050	neuron cellular homeostasis	BP	43	0	1
GO:0001666	response to hypoxia	BP	219	0	1
GO:0006887	exocytosis	BP	422	1	0.710708
GO:0007271	synaptic transmission, cholinergic	BP	29	0	1
GO:0007585	respiratory gaseous exchange by respiratory system	BP	72	1	0.189716
GO:0010469	regulation of signaling receptor activity	BP	147	1	0.349523
GO:0014046	dopamine secretion	BP	44	0	1
GO:0014059	regulation of dopamine secretion	BP	42	0	1
GO:0015837	amine transport	BP	122	0	1
GO:0015844	monoamine transport	BP	109	0	1
GO:0015872	dopamine transport	BP	60	0	1
GO:0016079	synaptic vesicle exocytosis	BP	137	0	1
GO:0017157	regulation of exocytosis	BP	254	0	1
GO:0031644	regulation of nervous system process	BP	194	0	1
GO:0035094	response to nicotine	BP	31	0	1
GO:0035095	behavioral response to nicotine	BP	10	0	1
GO:0036293	response to decreased oxygen levels	BP	246	0	1
GO:0045055	regulated exocytosis	BP	291	0	1
GO:0050432	catecholamine secretion	BP	74	0	1
GO:0050433	regulation of catecholamine secretion	BP	68	0	1
GO:0051899	membrane depolarization	BP	94	0	1
GO:0051937	catecholamine transport	BP	91	0	1
GO:0051952	regulation of amine transport	BP	117	0	1
GO:0060078	regulation of postsynaptic membrane potential	BP	117	0	1
GO:0060079	excitatory postsynaptic potential	BP	91	0	1
GO:0060080	inhibitory postsynaptic potential	BP	22	0	1
GO:0070482	response to oxygen levels	BP	305	0	1
GO:0098815	modulation of excitatory postsynaptic potential	BP	59	0	1
GO:0098962	regulation of postsynaptic neurotransmitter receptor activity	BP	21	0	1
GO:0099003	vesicle-mediated transport in synapse	BP	260	1	0.533307
GO:0099504	synaptic vesicle cycle	BP	230	1	0.490237
GO:0099565	chemical synaptic transmission, postsynaptic	BP	102	0	1
GO:0099601	regulation of neurotransmitter receptor activity	BP	70	1	0.184962
GO:1903048	regulation of acetylcholine-gated cation channel activity	BP	2	0	1
GO:1903305	regulation of regulated secretory pathway	BP	187	0	1
GO:2000300	regulation of synaptic vesicle exocytosis	BP	84	0	1
GO:0001539	cilium or flagellum-dependent cell motility	BP	173	0	1
GO:0001963	synaptic transmission, dopaminergic	BP	30	0	1
GO:0001978	regulation of systemic arterial blood pressure by carotid sinus baroreceptor feedback	BP	5	0	1
GO:0001982	baroreceptor response to decreased systemic arterial blood pressure	BP	2	0	1
GO:0001988	positive regulation of heart rate involved in baroreceptor response to decreased systemic arterial blood pressure	BP	1	0	1
GO:0002027	regulation of heart rate	BP	113	0	1
GO:0003341	cilium movement	BP	218	1	0.471929
GO:0007018	microtubule-based movement	BP	434	4	0.0382081
GO:0008016	regulation of heart contraction	BP	199	1	0.441604
GO:0008292	acetylcholine biosynthetic process	BP	4	0	1
GO:0009308	amine metabolic process	BP	127	1	0.310242
GO:0010460	positive regulation of heart rate	BP	31	0	1
GO:0014061	regulation of norepinephrine secretion	BP	19	0	1
GO:0015695	organic cation transport	BP	59	0	1
GO:0015874	norepinephrine transport	BP	28	0	1
GO:0018105	peptidyl-serine phosphorylation	BP	332	2	0.252184
GO:0018209	peptidyl-serine modification	BP	354	2	0.275935
GO:0022602	ovulation cycle process	BP	51	0	1
GO:0030317	flagellated sperm motility	BP	152	0	1
GO:0032094	response to food	BP	40	0	1
GO:0032222	regulation of synaptic transmission, cholinergic	BP	16	0	1
GO:0032225	regulation of synaptic transmission, dopaminergic	BP	10	0	1
GO:0032635	interleukin-6 production	BP	176	2	0.0934688
GO:0032675	regulation of interleukin-6 production	BP	167	2	0.085524
GO:0032715	negative regulation of interleukin-6 production	BP	54	0	1
GO:0033135	regulation of peptidyl-serine phosphorylation	BP	163	1	0.379349
GO:0033138	positive regulation of peptidyl-serine phosphorylation	BP	129	1	0.314273
GO:0033238	regulation of cellular amine metabolic process	BP	39	1	0.107642
GO:0033240	positive regulation of cellular amine metabolic process	BP	13	0	1
GO:0042136	neurotransmitter biosynthetic process	BP	13	0	1
GO:0042698	ovulation cycle	BP	63	0	1
GO:0044106	cellular amine metabolic process	BP	121	1	0.298007
GO:0045471	response to ethanol	BP	81	0	1
GO:0045823	positive regulation of heart contraction	BP	43	0	1
GO:0048149	behavioral response to ethanol	BP	11	0	1
GO:0048243	norepinephrine secretion	BP	20	0	1
GO:0050893	sensory processing	BP	2	0	1
GO:0051823	regulation of synapse structural plasticity	BP	10	0	1
GO:0060112	generation of ovulation cycle rhythm	BP	3	0	1
GO:0060285	cilium-dependent cell motility	BP	173	0	1
GO:0060294	cilium movement involved in cell motility	BP	165	0	1
GO:0060408	regulation of acetylcholine metabolic process	BP	3	0	1
GO:0060409	positive regulation of acetylcholine metabolic process	BP	2	0	1
GO:0097722	sperm motility	BP	158	0	1
GO:0140059	dendrite arborization	BP	13	0	1
GO:1900273	positive regulation of long-term synaptic potentiation	BP	30	0	1
GO:1900620	acetate ester biosynthetic process	BP	4	0	1
GO:1903524	positive regulation of blood circulation	BP	47	0	1
GO:1904645	response to amyloid-beta	BP	39	0	1
GO:1905906	regulation of amyloid fibril formation	BP	15	0	1
GO:1905918	regulation of CoA-transferase activity	BP	2	0	1
GO:1905920	positive regulation of CoA-transferase activity	BP	2	0	1
GO:1905921	regulation of acetylcholine biosynthetic process	BP	1	0	1
GO:1905923	positive regulation of acetylcholine biosynthetic process	BP	1	0	1
GO:1990000	amyloid fibril formation	BP	24	0	1
GO:2000463	positive regulation of excitatory postsynaptic potential	BP	41	0	1
GO:2001023	regulation of response to drug	BP	4	0	1
GO:0001941	postsynaptic membrane organization	BP	48	0	1
GO:0055001	muscle cell development	BP	229	1	0.488736
GO:0001661	conditioned taste aversion	BP	5	0	1
GO:0002696	positive regulation of leukocyte activation	BP	530	2	0.458808
GO:0006576	cellular biogenic amine metabolic process	BP	108	0	1
GO:0006584	catecholamine metabolic process	BP	63	0	1
GO:0006939	smooth muscle contraction	BP	117	0	1
GO:0007622	rhythmic behavior	BP	66	0	1
GO:0009712	catechol-containing compound metabolic process	BP	63	0	1
GO:0018958	phenol-containing compound metabolic process	BP	127	1	0.310242
GO:0021536	diencephalon development	BP	72	1	0.189716
GO:0021545	cranial nerve development	BP	54	0	1
GO:0021554	optic nerve development	BP	13	0	1
GO:0021562	vestibulocochlear nerve development	BP	9	0	1
GO:0021602	cranial nerve morphogenesis	BP	30	0	1
GO:0021631	optic nerve morphogenesis	BP	6	0	1
GO:0021675	nerve development	BP	88	0	1
GO:0021771	lateral geniculate nucleus development	BP	1	0	1
GO:0021794	thalamus development	BP	13	0	1
GO:0021952	central nervous system projection neuron axonogenesis	BP	33	1	0.0918602
GO:0021953	central nervous system neuron differentiation	BP	210	2	0.125205
GO:0021954	central nervous system neuron development	BP	97	1	0.246884
GO:0021955	central nervous system neuron axonogenesis	BP	46	1	0.125712
GO:0022410	circadian sleep/wake cycle process	BP	32	0	1
GO:0030431	sleep	BP	39	0	1
GO:0030888	regulation of B cell proliferation	BP	73	0	1
GO:0030890	positive regulation of B cell proliferation	BP	47	0	1
GO:0030900	forebrain development	BP	407	6	0.00123368
GO:0031645	negative regulation of nervous system process	BP	25	0	1
GO:0032226	positive regulation of synaptic transmission, dopaminergic	BP	4	0	1
GO:0032944	regulation of mononuclear cell proliferation	BP	258	0	1
GO:0032946	positive regulation of mononuclear cell proliferation	BP	152	0	1
GO:0033603	positive regulation of dopamine secretion	BP	10	0	1
GO:0033605	positive regulation of catecholamine secretion	BP	19	0	1
GO:0035176	social behavior	BP	62	0	1
GO:0042053	regulation of dopamine metabolic process	BP	23	0	1
GO:0042069	regulation of catecholamine metabolic process	BP	25	0	1
GO:0042220	response to cocaine	BP	44	0	1
GO:0042320	regulation of circadian sleep/wake cycle, REM sleep	BP	6	0	1
GO:0042417	dopamine metabolic process	BP	47	0	1
GO:0042745	circadian sleep/wake cycle	BP	38	0	1
GO:0042747	circadian sleep/wake cycle, REM sleep	BP	7	0	1
GO:0042748	circadian sleep/wake cycle, non-REM sleep	BP	15	0	1
GO:0042749	regulation of circadian sleep/wake cycle	BP	30	0	1
GO:0042752	regulation of circadian rhythm	BP	129	2	0.0546273
GO:0043279	response to alkaloid	BP	82	1	0.213081
GO:0045187	regulation of circadian sleep/wake cycle, sleep	BP	27	0	1
GO:0045188	regulation of circadian sleep/wake cycle, non-REM sleep	BP	14	0	1
GO:0045759	negative regulation of action potential	BP	10	0	1
GO:0048512	circadian behavior	BP	63	0	1
GO:0048857	neural nucleus development	BP	25	0	1
GO:0050670	regulation of lymphocyte proliferation	BP	253	0	1
GO:0050671	positive regulation of lymphocyte proliferation	BP	149	0	1
GO:0050795	regulation of behavior	BP	103	0	1
GO:0050802	circadian sleep/wake cycle, sleep	BP	29	0	1
GO:0050864	regulation of B cell activation	BP	278	0	1
GO:0050867	positive regulation of cell activation	BP	551	2	0.478993
GO:0050871	positive regulation of B cell activation	BP	222	0	1
GO:0051251	positive regulation of lymphocyte activation	BP	465	1	0.745308
GO:0051703	biological process involved in intraspecies interaction between organisms	BP	65	0	1
GO:0051954	positive regulation of amine transport	BP	53	0	1
GO:0051969	regulation of transmission of nerve impulse	BP	27	0	1
GO:0051970	negative regulation of transmission of nerve impulse	BP	9	0	1
GO:0060073	micturition	BP	12	0	1
GO:0060084	synaptic transmission involved in micturition	BP	3	0	1
GO:0070663	regulation of leukocyte proliferation	BP	280	0	1
GO:0070665	positive regulation of leukocyte proliferation	BP	168	0	1
GO:0098900	regulation of action potential	BP	68	1	0.18018
GO:0098908	regulation of neuronal action potential	BP	14	0	1
GO:1904456	negative regulation of neuronal action potential	BP	4	0	1
GO:0001656	metanephros development	BP	91	0	1
GO:0001959	regulation of cytokine-mediated signaling pathway	BP	137	2	0.0607377
GO:0001960	negative regulation of cytokine-mediated signaling pathway	BP	70	0	1
GO:0002064	epithelial cell development	BP	245	3	0.0349658
GO:0002573	myeloid leukocyte differentiation	BP	246	1	0.513675
GO:0002761	regulation of myeloid leukocyte differentiation	BP	143	1	0.341848
GO:0002762	negative regulation of myeloid leukocyte differentiation	BP	57	0	1
GO:0008285	negative regulation of cell population proliferation	BP	774	5	0.0757475
GO:0010558	negative regulation of macromolecule biosynthetic process	BP	1498	11	0.00413096
GO:0010640	regulation of platelet-derived growth factor receptor signaling pathway	BP	25	0	1
GO:0010642	negative regulation of platelet-derived growth factor receptor signaling pathway	BP	14	0	1
GO:0010677	negative regulation of cellular carbohydrate metabolic process	BP	49	0	1
GO:0010737	protein kinase A signaling	BP	38	0	1
GO:0010738	regulation of protein kinase A signaling	BP	23	0	1
GO:0010739	positive regulation of protein kinase A signaling	BP	13	0	1
GO:0010803	regulation of tumor necrosis factor-mediated signaling pathway	BP	40	1	0.110246
GO:0010804	negative regulation of tumor necrosis factor-mediated signaling pathway	BP	20	0	1
GO:0010828	positive regulation of glucose transmembrane transport	BP	53	0	1
GO:0014912	negative regulation of smooth muscle cell migration	BP	36	0	1
GO:0019221	cytokine-mediated signaling pathway	BP	421	3	0.124908
GO:0030225	macrophage differentiation	BP	46	0	1
GO:0030336	negative regulation of cell migration	BP	312	1	0.599605
GO:0030851	granulocyte differentiation	BP	45	0	1
GO:0030852	regulation of granulocyte differentiation	BP	22	0	1
GO:0030853	negative regulation of granulocyte differentiation	BP	10	0	1
GO:0031953	negative regulation of protein autophosphorylation	BP	13	0	1
GO:0032602	chemokine production	BP	117	2	0.0459086
GO:0032637	interleukin-8 production	BP	77	1	0.201483
GO:0032642	regulation of chemokine production	BP	110	2	0.041087
GO:0032677	regulation of interleukin-8 production	BP	76	1	0.199143
GO:0032722	positive regulation of chemokine production	BP	83	2	0.0245245
GO:0032757	positive regulation of interleukin-8 production	BP	58	1	0.155851
GO:0032835	glomerulus development	BP	66	0	1
GO:0032869	cellular response to insulin stimulus	BP	212	2	0.127146
GO:0032870	cellular response to hormone stimulus	BP	532	4	0.0701099
GO:0033002	muscle cell proliferation	BP	266	5	0.00110215
GO:0033028	myeloid cell apoptotic process	BP	46	0	1
GO:0033032	regulation of myeloid cell apoptotic process	BP	39	0	1
GO:0033034	positive regulation of myeloid cell apoptotic process	BP	10	0	1
GO:0033157	regulation of intracellular protein transport	BP	228	1	0.48723
GO:0033209	tumor necrosis factor-mediated signaling pathway	BP	81	1	0.210775
GO:0034113	heterotypic cell-cell adhesion	BP	57	1	0.153379
GO:0034114	regulation of heterotypic cell-cell adhesion	BP	25	0	1
GO:0034115	negative regulation of heterotypic cell-cell adhesion	BP	11	0	1
GO:0034381	plasma lipoprotein particle clearance	BP	38	0	1
GO:0034383	low-density lipoprotein particle clearance	BP	24	0	1
GO:0034612	response to tumor necrosis factor	BP	202	2	0.117518
GO:0035787	cell migration involved in kidney development	BP	6	0	1
GO:0035788	cell migration involved in metanephros development	BP	5	0	1
GO:0035789	metanephric mesenchymal cell migration	BP	4	0	1
GO:0035790	platelet-derived growth factor receptor-alpha signaling pathway	BP	7	0	1
GO:0035850	epithelial cell differentiation involved in kidney development	BP	41	0	1
GO:0040013	negative regulation of locomotion	BP	360	3	0.0881576
GO:0043405	regulation of MAP kinase activity	BP	198	3	0.0202689
GO:0043407	negative regulation of MAP kinase activity	BP	61	1	0.163223
GO:0045444	fat cell differentiation	BP	265	2	0.180773
GO:0045598	regulation of fat cell differentiation	BP	150	2	0.071135
GO:0045599	negative regulation of fat cell differentiation	BP	59	1	0.158315
GO:0045637	regulation of myeloid cell differentiation	BP	226	2	0.140924
GO:0045638	negative regulation of myeloid cell differentiation	BP	92	1	0.235779
GO:0045649	regulation of macrophage differentiation	BP	22	0	1
GO:0045650	negative regulation of macrophage differentiation	BP	6	0	1
GO:0045721	negative regulation of gluconeogenesis	BP	19	0	1
GO:0045776	negative regulation of blood pressure	BP	66	0	1
GO:0045892	negative regulation of DNA-templated transcription	BP	1257	10	0.00357286
GO:0045912	negative regulation of carbohydrate metabolic process	BP	54	0	1
GO:0045923	positive regulation of fatty acid metabolic process	BP	48	0	1
GO:0045934	negative regulation of nucleobase-containing compound metabolic process	BP	1507	11	0.00432028
GO:0046326	positive regulation of glucose import	BP	44	0	1
GO:0046888	negative regulation of hormone secretion	BP	91	1	0.233538
GO:0048659	smooth muscle cell proliferation	BP	192	3	0.0187028
GO:0048660	regulation of smooth muscle cell proliferation	BP	185	3	0.0169643
GO:0048662	negative regulation of smooth muscle cell proliferation	BP	73	1	0.192083
GO:0050764	regulation of phagocytosis	BP	123	0	1
GO:0050765	negative regulation of phagocytosis	BP	25	0	1
GO:0050873	brown fat cell differentiation	BP	62	0	1
GO:0051052	regulation of DNA metabolic process	BP	565	7	0.00132677
GO:0051053	negative regulation of DNA metabolic process	BP	156	1	0.36647
GO:0051224	negative regulation of protein transport	BP	142	2	0.0646703
GO:0051253	negative regulation of RNA metabolic process	BP	1376	11	0.00215868
GO:0060759	regulation of response to cytokine stimulus	BP	147	2	0.0686865
GO:0060761	negative regulation of response to cytokine stimulus	BP	74	0	1
GO:0061005	cell differentiation involved in kidney development	BP	52	0	1
GO:0061318	renal filtration cell differentiation	BP	18	0	1
GO:0070293	renal absorption	BP	28	0	1
GO:0070586	cell-cell adhesion involved in gastrulation	BP	12	0	1
GO:0070587	regulation of cell-cell adhesion involved in gastrulation	BP	11	0	1
GO:0070994	detection of oxidative stress	BP	2	0	1
GO:0071345	cellular response to cytokine stimulus	BP	987	5	0.161035
GO:0071356	cellular response to tumor necrosis factor	BP	183	2	0.0997908
GO:0071375	cellular response to peptide hormone stimulus	BP	278	3	0.0478206
GO:0071605	monocyte chemotactic protein-1 production	BP	27	0	1
GO:0071637	regulation of monocyte chemotactic protein-1 production	BP	27	0	1
GO:0071639	positive regulation of monocyte chemotactic protein-1 production	BP	19	0	1
GO:0071867	response to monoamine	BP	75	0	1
GO:0071868	cellular response to monoamine stimulus	BP	72	0	1
GO:0071869	response to catecholamine	BP	75	0	1
GO:0071870	cellular response to catecholamine stimulus	BP	72	0	1
GO:0071871	response to epinephrine	BP	10	0	1
GO:0071872	cellular response to epinephrine stimulus	BP	10	0	1
GO:0071897	DNA biosynthetic process	BP	185	4	0.00212847
GO:0071902	positive regulation of protein serine/threonine kinase activity	BP	204	3	0.0219052
GO:0072006	nephron development	BP	161	2	0.0803494
GO:0072009	nephron epithelium development	BP	120	2	0.0480359
GO:0072010	glomerular epithelium development	BP	20	0	1
GO:0072015	podocyte development	BP	9	0	1
GO:0072073	kidney epithelium development	BP	155	2	0.0752782
GO:0072112	podocyte differentiation	BP	18	0	1
GO:0072202	cell differentiation involved in metanephros development	BP	23	0	1
GO:0072207	metanephric epithelium development	BP	25	0	1
GO:0072210	metanephric nephron development	BP	38	0	1
GO:0072215	regulation of metanephros development	BP	5	0	1
GO:0072217	negative regulation of metanephros development	BP	1	0	1
GO:0072224	metanephric glomerulus development	BP	14	0	1
GO:0072243	metanephric nephron epithelium development	BP	20	0	1
GO:0072244	metanephric glomerular epithelium development	BP	3	0	1
GO:0072248	metanephric podocyte differentiation	BP	2	0	1
GO:0072249	metanephric podocyte development	BP	2	0	1
GO:0072310	glomerular epithelial cell development	BP	9	0	1
GO:0072311	glomerular epithelial cell differentiation	BP	18	0	1
GO:0072312	metanephric glomerular epithelial cell differentiation	BP	2	0	1
GO:0072313	metanephric glomerular epithelial cell development	BP	2	0	1
GO:0090183	regulation of kidney development	BP	36	0	1
GO:0090185	negative regulation of kidney development	BP	4	0	1
GO:0090317	negative regulation of intracellular protein transport	BP	48	0	1
GO:0097017	renal protein absorption	BP	8	0	1
GO:0097018	renal albumin absorption	BP	4	0	1
GO:0098742	cell-cell adhesion via plasma-membrane adhesion molecules	BP	217	1	0.470374
GO:0110112	regulation of lipid transporter activity	BP	3	0	1
GO:0110113	positive regulation of lipid transporter activity	BP	2	0	1
GO:0120163	negative regulation of cold-induced thermogenesis	BP	47	0	1
GO:1900120	regulation of receptor binding	BP	23	0	1
GO:1900121	negative regulation of receptor binding	BP	13	0	1
GO:1901653	cellular response to peptide	BP	322	3	0.0680521
GO:1902106	negative regulation of leukocyte differentiation	BP	113	0	1
GO:1902679	negative regulation of RNA biosynthetic process	BP	1262	10	0.00367443
GO:1903507	negative regulation of nucleic acid-templated transcription	BP	1261	10	0.00365393
GO:1903707	negative regulation of hemopoiesis	BP	117	0	1
GO:1903828	negative regulation of protein localization	BP	221	2	0.135966
GO:1904705	regulation of vascular associated smooth muscle cell proliferation	BP	72	0	1
GO:1904706	negative regulation of vascular associated smooth muscle cell proliferation	BP	33	0	1
GO:1904738	vascular associated smooth muscle cell migration	BP	37	0	1
GO:1904752	regulation of vascular associated smooth muscle cell migration	BP	32	0	1
GO:1904753	negative regulation of vascular associated smooth muscle cell migration	BP	13	0	1
GO:1904950	negative regulation of establishment of protein localization	BP	146	2	0.0678767
GO:1990874	vascular associated smooth muscle cell proliferation	BP	75	0	1
GO:2000146	negative regulation of cell motility	BP	325	2	0.244636
GO:2000278	regulation of DNA biosynthetic process	BP	129	2	0.0546273
GO:2000279	negative regulation of DNA biosynthetic process	BP	41	0	1
GO:2000465	regulation of glycogen (starch) synthase activity	BP	8	0	1
GO:2000467	positive regulation of glycogen (starch) synthase activity	BP	5	0	1
GO:2000477	regulation of metanephric podocyte development	BP	1	0	1
GO:2000478	positive regulation of metanephric podocyte development	BP	1	0	1
GO:2000479	regulation of cAMP-dependent protein kinase activity	BP	16	0	1
GO:2000481	positive regulation of cAMP-dependent protein kinase activity	BP	6	0	1
GO:2000532	regulation of renal albumin absorption	BP	1	0	1
GO:2000534	positive regulation of renal albumin absorption	BP	1	0	1
GO:2000583	regulation of platelet-derived growth factor receptor-alpha signaling pathway	BP	5	0	1
GO:2000584	negative regulation of platelet-derived growth factor receptor-alpha signaling pathway	BP	2	0	1
GO:2000589	regulation of metanephric mesenchymal cell migration	BP	4	0	1
GO:2000590	negative regulation of metanephric mesenchymal cell migration	BP	1	0	1
GO:0014866	skeletal myofibril assembly	BP	8	0	1
GO:0014902	myotube differentiation	BP	143	1	0.341848
GO:0014904	myotube cell development	BP	54	0	1
GO:0030239	myofibril assembly	BP	71	0	1
GO:0030240	skeletal muscle thin filament assembly	BP	6	0	1
GO:0048741	skeletal muscle fiber development	BP	48	0	1
GO:0055002	striated muscle cell development	BP	72	0	1
GO:0070925	organelle assembly	BP	916	5	0.129198
GO:0140694	non-membrane-bounded organelle assembly	BP	379	4	0.0249702
GO:0000018	regulation of DNA recombination	BP	135	1	0.326228
GO:0000070	mitotic sister chromatid segregation	BP	190	5	0.000239844
GO:0000079	regulation of cyclin-dependent protein serine/threonine kinase activity	BP	71	6	6.32454e-08
GO:0000082	G1/S transition of mitotic cell cycle	BP	230	9	2.48872e-08
GO:0000280	nuclear division	BP	478	13	1.34707e-09
GO:0000724	double-strand break repair via homologous recombination	BP	160	3	0.0115275
GO:0000725	recombinational repair	BP	164	3	0.0123171
GO:0000819	sister chromatid segregation	BP	219	6	4.47844e-05
GO:0006282	regulation of DNA repair	BP	214	2	0.129093
GO:0006289	nucleotide-excision repair	BP	76	2	0.0208095
GO:0006302	double-strand break repair	BP	292	5	0.00166202
GO:0006310	DNA recombination	BP	323	7	4.53003e-05
GO:0006325	chromatin organization	BP	582	7	0.00157106
GO:0006338	chromatin remodeling	BP	330	6	0.000415077
[truncated: 20,878 more rows]

## Sheet: Fig7e - downregulated
	Term	Ont	N	DE	P.DE
GO:0000003	reproduction	BP	1574	4	0.246067
GO:0006508	proteolysis	BP	1792	5	0.159314
GO:0006807	nitrogen compound metabolic process	BP	9487	28	0.000131024
GO:0007275	multicellular organism development	BP	5405	20	0.000123254
GO:0007565	female pregnancy	BP	172	1	0.242366
GO:0007566	embryo implantation	BP	75	0	1
GO:0008150	biological_process	BP	28943	45	0.941564
GO:0008152	metabolic process	BP	11517	31	0.000233791
GO:0009892	negative regulation of metabolic process	BP	3168	11	0.0104345
GO:0010466	negative regulation of peptidase activity	BP	262	1	0.345203
GO:0010605	negative regulation of macromolecule metabolic process	BP	2929	11	0.00586894
GO:0019222	regulation of metabolic process	BP	6839	21	0.00109855
GO:0019538	protein metabolic process	BP	5369	18	0.00109801
GO:0022414	reproductive process	BP	1568	4	0.243953
GO:0030162	regulation of proteolysis	BP	751	2	0.341056
GO:0032501	multicellular organismal process	BP	8748	22	0.0111085
GO:0032502	developmental process	BP	6729	20	0.00237089
GO:0043086	negative regulation of catalytic activity	BP	666	4	0.0220154
GO:0043170	macromolecule metabolic process	BP	9450	27	0.000363959
GO:0044092	negative regulation of molecular function	BP	1037	5	0.0249911
GO:0044238	primary metabolic process	BP	10063	29	0.000134967
GO:0044703	multi-organism reproductive process	BP	190	1	0.264125
GO:0044706	multi-multicellular organism process	BP	204	1	0.280624
GO:0045861	negative regulation of proteolysis	BP	361	1	0.442563
GO:0048519	negative regulation of biological process	BP	5706	19	0.000804407
GO:0048856	anatomical structure development	BP	6294	20	0.001002
GO:0050789	regulation of biological process	BP	12622	33	0.000189347
GO:0050790	regulation of catalytic activity	BP	1815	6	0.0694843
GO:0051171	regulation of nitrogen compound metabolic process	BP	5588	19	0.000615232
GO:0051172	negative regulation of nitrogen compound metabolic process	BP	2406	11	0.00125861
GO:0051246	regulation of protein metabolic process	BP	2600	9	0.0212517
GO:0051248	negative regulation of protein metabolic process	BP	1098	5	0.0309561
GO:0051336	regulation of hydrolase activity	BP	988	4	0.0738125
GO:0051346	negative regulation of hydrolase activity	BP	366	3	0.0210455
GO:0052547	regulation of peptidase activity	BP	445	1	0.513937
GO:0060255	regulation of macromolecule metabolic process	BP	6318	20	0.00105345
GO:0065007	biological regulation	BP	13293	33	0.000602134
GO:0065009	regulation of molecular function	BP	2597	7	0.119993
GO:0071704	organic substance metabolic process	BP	11065	30	0.000302577
GO:0080090	regulation of primary metabolic process	BP	5776	19	0.000939224
GO:1901564	organonitrogen compound metabolic process	BP	6344	20	0.00111178
GO:0006473	protein acetylation	BP	234	0	1
GO:0006474	N-terminal protein amino acid acetylation	BP	17	0	1
GO:0006725	cellular aromatic compound metabolic process	BP	5628	16	0.0121795
GO:0007623	circadian rhythm	BP	222	1	0.301306
GO:0009058	biosynthetic process	BP	5669	16	0.0130358
GO:0009314	response to radiation	BP	432	0	1
GO:0009416	response to light stimulus	BP	322	0	1
GO:0009628	response to abiotic stimulus	BP	1114	1	0.839071
GO:0009648	photoperiodism	BP	30	0	1
GO:0009719	response to endogenous stimulus	BP	1552	7	0.0115073
GO:0009725	response to hormone	BP	739	2	0.333974
GO:0009987	cellular process	BP	17457	41	5.56925e-05
GO:0010033	response to organic substance	BP	3356	14	0.000589041
GO:0010035	response to inorganic substance	BP	537	2	0.213635
GO:0010038	response to metal ion	BP	296	0	1
GO:0010043	response to zinc ion	BP	36	0	1
GO:0010243	response to organonitrogen compound	BP	996	2	0.478945
GO:0010467	gene expression	BP	6311	17	0.0159809
GO:0010817	regulation of hormone levels	BP	595	1	0.619799
GO:0014070	response to organic cyclic compound	BP	823	1	0.738899
GO:0014074	response to purine-containing compound	BP	110	0	1
GO:0018130	heterocycle biosynthetic process	BP	3845	13	0.00637199
GO:0019438	aromatic compound biosynthetic process	BP	3856	13	0.00652718
GO:0030186	melatonin metabolic process	BP	2	0	1
GO:0030187	melatonin biosynthetic process	BP	2	0	1
GO:0031365	N-terminal protein amino acid modification	BP	28	0	1
GO:0032868	response to insulin	BP	250	1	0.332325
GO:0033993	response to lipid	BP	883	4	0.0530773
GO:0034641	cellular nitrogen compound metabolic process	BP	6259	18	0.00636127
GO:0034694	response to prostaglandin	BP	22	0	1
GO:0034695	response to prostaglandin E	BP	20	0	1
GO:0034754	cellular hormone metabolic process	BP	139	0	1
GO:0036211	protein modification process	BP	3463	14	0.000807917
GO:0042221	response to chemical	BP	4374	16	0.000918453
GO:0042430	indole-containing compound metabolic process	BP	28	0	1
GO:0042435	indole-containing compound biosynthetic process	BP	9	0	1
GO:0042445	hormone metabolic process	BP	239	0	1
GO:0042446	hormone biosynthetic process	BP	63	0	1
GO:0043412	macromolecule modification	BP	3651	14	0.00136215
GO:0043434	response to peptide hormone	BP	369	1	0.44978
GO:0043543	protein acylation	BP	276	0	1
GO:0043603	cellular amide metabolic process	BP	1166	2	0.564216
GO:0043604	amide biosynthetic process	BP	856	1	0.752782
GO:0044237	cellular metabolic process	BP	9550	27	0.000439598
GO:0044249	cellular biosynthetic process	BP	5484	15	0.0218237
GO:0044271	cellular nitrogen compound biosynthetic process	BP	4590	14	0.0111307
GO:0046483	heterocycle metabolic process	BP	5545	16	0.0105849
GO:0046683	response to organophosphorus	BP	91	0	1
GO:0046688	response to copper ion	BP	28	0	1
GO:0048511	rhythmic process	BP	306	1	0.390373
GO:0050896	response to stimulus	BP	10148	26	0.00318269
GO:0051591	response to cAMP	BP	60	0	1
GO:0051604	protein maturation	BP	367	1	0.447985
GO:0051716	cellular response to stimulus	BP	8365	22	0.00633248
GO:0065008	regulation of biological quality	BP	4120	10	0.11713
GO:0070887	cellular response to chemical stimulus	BP	3308	15	0.000138779
GO:0071310	cellular response to organic substance	BP	2641	12	0.000761841
GO:0071320	cellular response to cAMP	BP	39	0	1
GO:0071407	cellular response to organic cyclic compound	BP	565	1	0.600614
GO:0071417	cellular response to organonitrogen compound	BP	658	1	0.657197
GO:0071495	cellular response to endogenous stimulus	BP	1336	6	0.0195806
GO:0097305	response to alcohol	BP	234	0	1
GO:1901360	organic cyclic compound metabolic process	BP	5866	16	0.0178499
GO:1901362	organic cyclic compound biosynthetic process	BP	4002	13	0.00889304
GO:1901566	organonitrogen compound biosynthetic process	BP	1675	3	0.509705
GO:1901576	organic substance biosynthetic process	BP	5561	15	0.0245378
GO:1901652	response to peptide	BP	430	1	0.501883
GO:1901654	response to ketone	BP	195	1	0.27006
GO:1901698	response to nitrogen compound	BP	1114	2	0.539176
GO:1901699	cellular response to nitrogen compound	BP	734	1	0.69754
GO:1901700	response to oxygen-containing compound	BP	1755	6	0.0610027
GO:1901701	cellular response to oxygen-containing compound	BP	1348	6	0.0203657
GO:0006468	protein phosphorylation	BP	1610	6	0.0432294
GO:0006793	phosphorus metabolic process	BP	2795	10	0.012156
GO:0006796	phosphate-containing compound metabolic process	BP	2773	10	0.0115353
GO:0006915	apoptotic process	BP	1969	6	0.0942957
GO:0007399	nervous system development	BP	2511	10	0.00586522
GO:0007417	central nervous system development	BP	976	5	0.0198293
GO:0007420	brain development	BP	692	4	0.0249074
GO:0008219	cell death	BP	2216	8	0.0238809
GO:0012501	programmed cell death	BP	2028	6	0.104948
GO:0016310	phosphorylation	BP	1886	6	0.0803809
GO:0018108	peptidyl-tyrosine phosphorylation	BP	320	2	0.0936938
GO:0018193	peptidyl-amino acid modification	BP	1224	4	0.133081
GO:0018212	peptidyl-tyrosine modification	BP	322	2	0.0946824
GO:0038083	peptidyl-tyrosine autophosphorylation	BP	23	1	0.0363452
GO:0046777	protein autophosphorylation	BP	241	3	0.00687614
GO:0048513	animal organ development	BP	3785	12	0.0146643
GO:0048731	system development	BP	4580	17	0.00049676
GO:0051402	neuron apoptotic process	BP	329	2	0.0981668
GO:0060322	head development	BP	751	4	0.0322953
GO:0070997	neuron death	BP	450	2	0.163181
GO:0002237	response to molecule of bacterial origin	BP	407	3	0.027678
GO:0002790	peptide secretion	BP	299	1	0.383397
GO:0006066	alcohol metabolic process	BP	359	1	0.440744
GO:0006497	protein lipidation	BP	97	0	1
GO:0006629	lipid metabolic process	BP	1441	4	0.200409
GO:0006810	transport	BP	4598	17	0.000520468
GO:0006869	lipid transport	BP	419	2	0.145803
GO:0006897	endocytosis	BP	705	7	0.000126132
GO:0006909	phagocytosis	BP	390	2	0.129944
GO:0006911	phagocytosis, engulfment	BP	201	1	0.277119
GO:0006950	response to stress	BP	4073	15	0.00131681
GO:0006996	organelle organization	BP	3435	5	0.660677
GO:0007033	vacuole organization	BP	197	0	1
GO:0007040	lysosome organization	BP	87	0	1
GO:0007154	cell communication	BP	7156	16	0.0913049
GO:0007165	signal transduction	BP	6479	15	0.0801697
GO:0007186	G protein-coupled receptor signaling pathway	BP	1940	1	0.96035
GO:0007188	adenylate cyclase-modulating G protein-coupled receptor signaling pathway	BP	231	1	0.311427
GO:0007189	adenylate cyclase-activating G protein-coupled receptor signaling pathway	BP	153	1	0.218716
GO:0007264	small GTPase mediated signal transduction	BP	434	2	0.154162
GO:0007265	Ras protein signal transduction	BP	344	2	0.105754
GO:0007266	Rho protein signal transduction	BP	139	1	0.200828
GO:0007267	cell-cell signaling	BP	1759	2	0.783105
GO:0008104	protein localization	BP	2533	6	0.219373
GO:0008202	steroid metabolic process	BP	354	0	1
GO:0008203	cholesterol metabolic process	BP	145	0	1
GO:0009059	macromolecule biosynthetic process	BP	4552	14	0.0103654
GO:0009306	protein secretion	BP	404	1	0.480295
GO:0009605	response to external stimulus	BP	3044	13	0.000784987
GO:0009607	response to biotic stimulus	BP	1777	8	0.00694405
GO:0009617	response to bacterium	BP	1038	3	0.232919
GO:0009966	regulation of signal transduction	BP	2975	8	0.100332
GO:0010256	endomembrane system organization	BP	536	2	0.213045
GO:0010324	membrane invagination	BP	218	1	0.296761
GO:0010646	regulation of cell communication	BP	3543	9	0.109196
GO:0010874	regulation of cholesterol efflux	BP	43	0	1
GO:0010875	positive regulation of cholesterol efflux	BP	32	0	1
GO:0010876	lipid localization	BP	470	2	0.174587
GO:0015031	protein transport	BP	1552	4	0.238338
GO:0015748	organophosphate ester transport	BP	125	1	0.182539
GO:0015833	peptide transport	BP	320	1	0.404095
GO:0015850	organic hydroxy compound transport	BP	294	0	1
GO:0015914	phospholipid transport	BP	92	1	0.137793
GO:0015918	sterol transport	BP	116	0	1
GO:0016043	cellular component organization	BP	6314	15	0.066544
GO:0016050	vesicle organization	BP	323	0	1
GO:0016125	sterol metabolic process	BP	154	0	1
GO:0016192	vesicle-mediated transport	BP	1689	10	0.000296522
GO:0016197	endosomal transport	BP	234	1	0.314769
GO:0022607	cellular component assembly	BP	2810	9	0.0331259
GO:0023051	regulation of signaling	BP	3551	9	0.110353
GO:0023052	signaling	BP	7094	15	0.147107
GO:0023061	signal release	BP	590	1	0.616665
GO:0030301	cholesterol transport	BP	112	0	1
GO:0031334	positive regulation of protein-containing complex assembly	BP	203	0	1
GO:0032365	intracellular lipid transport	BP	41	0	1
GO:0032366	intracellular sterol transport	BP	30	0	1
GO:0032367	intracellular cholesterol transport	BP	27	0	1
GO:0032368	regulation of lipid transport	BP	157	0	1
GO:0032370	positive regulation of lipid transport	BP	101	0	1
GO:0032371	regulation of sterol transport	BP	72	0	1
GO:0032373	positive regulation of sterol transport	BP	46	0	1
GO:0032374	regulation of cholesterol transport	BP	72	0	1
GO:0032376	positive regulation of cholesterol transport	BP	46	0	1
GO:0032488	Cdc42 protein signal transduction	BP	15	1	0.0238526
GO:0032489	regulation of Cdc42 protein signal transduction	BP	8	1	0.0127915
GO:0032496	response to lipopolysaccharide	BP	386	3	0.0241566
GO:0032526	response to retinoic acid	BP	91	0	1
GO:0032879	regulation of localization	BP	2306	9	0.0103064
GO:0032940	secretion by cell	BP	944	1	0.786364
GO:0033036	macromolecule localization	BP	2988	9	0.046361
GO:0033344	cholesterol efflux	BP	64	0	1
GO:0033363	secretory granule organization	BP	60	0	1
GO:0033700	phospholipid efflux	BP	15	0	1
GO:0034204	lipid translocation	BP	54	1	0.0832924
GO:0034377	plasma lipoprotein particle assembly	BP	22	0	1
GO:0034380	high-density lipoprotein particle assembly	BP	10	0	1
GO:0034405	response to fluid shear stress	BP	24	0	1
GO:0034616	response to laminar fluid shear stress	BP	7	0	1
GO:0034645	cellular macromolecule biosynthetic process	BP	1151	2	0.55709
GO:0035023	regulation of Rho protein signal transduction	BP	91	1	0.136401
GO:0035556	intracellular signal transduction	BP	2564	5	0.396021
GO:0035592	establishment of protein localization to extracellular region	BP	405	1	0.481142
GO:0042157	lipoprotein metabolic process	BP	135	0	1
GO:0042158	lipoprotein biosynthetic process	BP	102	0	1
GO:0042592	homeostatic process	BP	1839	3	0.57413
GO:0042632	cholesterol homeostasis	BP	98	0	1
GO:0042886	amide transport	BP	353	1	0.435253
GO:0043207	response to external biotic stimulus	BP	1732	8	0.00597132
GO:0043254	regulation of protein-containing complex assembly	BP	425	2	0.149135
GO:0043691	reverse cholesterol transport	BP	19	0	1
GO:0043933	protein-containing complex organization	BP	1655	5	0.125488
GO:0044085	cellular component biogenesis	BP	3071	9	0.0536214
GO:0044087	regulation of cellular component biogenesis	BP	983	3	0.209653
GO:0044089	positive regulation of cellular component biogenesis	BP	533	2	0.211276
GO:0044260	cellular macromolecule metabolic process	BP	3162	9	0.0624188
GO:0044281	small molecule metabolic process	BP	1798	5	0.160877
GO:0044419	biological process involved in interspecies interaction between organisms	BP	1878	8	0.00956567
GO:0045184	establishment of protein localization	BP	1674	5	0.129956
GO:0045332	phospholipid translocation	BP	52	1	0.0803324
GO:0046578	regulation of Ras protein signal transduction	BP	203	1	0.279458
GO:0046903	secretion	BP	1104	1	0.836359
GO:0046907	intracellular transport	BP	1531	3	0.449487
GO:0048518	positive regulation of biological process	BP	6684	19	0.00547618
GO:0048522	positive regulation of cellular process	BP	6008	13	0.152949
GO:0048583	regulation of response to stimulus	BP	4140	14	0.00446941
GO:0048878	chemical homeostasis	BP	1120	1	0.840677
GO:0050794	regulation of cellular process	BP	11858	31	0.000429691
GO:0051049	regulation of transport	BP	1950	9	0.00350104
GO:0051050	positive regulation of transport	BP	1079	5	0.0290098
GO:0051056	regulation of small GTPase mediated signal transduction	BP	236	1	0.316988
GO:0051128	regulation of cellular component organization	BP	2502	7	0.103626
GO:0051130	positive regulation of cellular component organization	BP	1183	4	0.121625
GO:0051179	localization	BP	5395	18	0.0011636
GO:0051234	establishment of localization	BP	4761	17	0.000784291
GO:0051239	regulation of multicellular organismal process	BP	3042	11	0.00777064
GO:0051240	positive regulation of multicellular organismal process	BP	1726	10	0.000352527
GO:0051641	cellular localization	BP	3452	9	0.0965412
GO:0051649	establishment of localization in cell	BP	2186	7	0.0589245
GO:0051707	response to other organism	BP	1730	8	0.00593066
GO:0055085	transmembrane transport	BP	1380	5	0.0697258
GO:0055088	lipid homeostasis	BP	177	0	1
GO:0055091	phospholipid homeostasis	BP	17	0	1
GO:0055092	sterol homeostasis	BP	99	0	1
GO:0060155	platelet dense granule organization	BP	20	0	1
GO:0061024	membrane organization	BP	895	3	0.173738
GO:0065003	protein-containing complex assembly	BP	1464	5	0.0849237
GO:0065005	protein-lipid complex assembly	BP	26	0	1
GO:0070727	cellular macromolecule localization	BP	2539	6	0.220946
GO:0071216	cellular response to biotic stimulus	BP	340	3	0.0173545
GO:0071219	cellular response to molecule of bacterial origin	BP	314	3	0.0140605
GO:0071222	cellular response to lipopolysaccharide	BP	304	3	0.0128982
GO:0071300	cellular response to retinoic acid	BP	46	0	1
GO:0071396	cellular response to lipid	BP	660	4	0.0213791
GO:0071692	protein localization to extracellular region	BP	411	1	0.486195
GO:0071702	organic substance transport	BP	2459	9	0.0152665
GO:0071705	nitrogen compound transport	BP	2019	7	0.0413198
GO:0071806	protein transmembrane transport	BP	59	0	1
GO:0071825	protein-lipid complex subunit organization	BP	45	0	1
GO:0071827	plasma lipoprotein particle organization	BP	41	0	1
GO:0071840	cellular component organization or biogenesis	BP	6508	15	0.0827481
GO:0080171	lytic vacuole organization	BP	87	0	1
GO:0090107	regulation of high-density lipoprotein particle assembly	BP	3	0	1
GO:0090108	positive regulation of high-density lipoprotein particle assembly	BP	2	0	1
GO:0097006	regulation of plasma lipoprotein particle levels	BP	68	0	1
GO:0097035	regulation of membrane lipid distribution	BP	59	1	0.0906518
GO:0099024	plasma membrane invagination	BP	210	1	0.287584
GO:0140115	export across plasma membrane	BP	61	0	1
GO:0140352	export from cell	BP	999	1	0.80504
GO:1901615	organic hydroxy compound metabolic process	BP	551	1	0.591339
GO:1902531	regulation of intracellular signal transduction	BP	1652	2	0.752237
GO:1902652	secondary alcohol metabolic process	BP	158	0	1
GO:1905952	regulation of lipid localization	BP	187	0	1
GO:1905954	positive regulation of lipid localization	BP	124	0	1
GO:0001523	retinoid metabolic process	BP	69	0	1
GO:0001894	tissue homeostasis	BP	286	0	1
GO:0001895	retina homeostasis	BP	57	0	1
GO:0003008	system process	BP	3152	5	0.581816
GO:0006081	cellular aldehyde metabolic process	BP	66	0	1
GO:0006649	phospholipid transfer to membrane	BP	2	0	1
GO:0006720	isoprenoid metabolic process	BP	98	0	1
GO:0006721	terpenoid metabolic process	BP	78	0	1
GO:0007600	sensory perception	BP	1843	0	1
GO:0007601	visual perception	BP	161	0	1
GO:0016101	diterpenoid metabolic process	BP	71	0	1
GO:0042574	retinal metabolic process	BP	15	0	1
GO:0044255	cellular lipid metabolic process	BP	1035	4	0.0842672
GO:0045494	photoreceptor cell maintenance	BP	45	0	1
GO:0048871	multicellular organismal homeostasis	BP	607	1	0.627217
GO:0050877	nervous system process	BP	2435	3	0.761766
GO:0050953	sensory perception of light stimulus	BP	165	0	1
GO:0060249	anatomical structure homeostasis	BP	346	0	1
GO:0120254	olefinic compound metabolic process	BP	166	0	1
GO:0001573	ganglioside metabolic process	BP	27	0	1
GO:0006139	nucleobase-containing compound metabolic process	BP	5403	16	0.00825239
GO:0006351	DNA-templated transcription	BP	3377	11	0.0163717
GO:0006355	regulation of DNA-templated transcription	BP	3276	11	0.0132446
GO:0006357	regulation of transcription by RNA polymerase II	BP	2497	11	0.0016995
GO:0006366	transcription by RNA polymerase II	BP	2554	11	0.00203566
GO:0006486	protein glycosylation	BP	200	1	0.275947
GO:0006518	peptide metabolic process	BP	910	2	0.432283
GO:0006643	membrane lipid metabolic process	BP	188	0	1
GO:0006644	phospholipid metabolic process	BP	367	3	0.0211954
GO:0006664	glycolipid metabolic process	BP	92	0	1
GO:0006665	sphingolipid metabolic process	BP	146	0	1
GO:0006670	sphingosine metabolic process	BP	20	0	1
GO:0006672	ceramide metabolic process	BP	101	0	1
GO:0006684	sphingomyelin metabolic process	BP	22	0	1
GO:0006687	glycosphingolipid metabolic process	BP	53	0	1
GO:0006898	receptor-mediated endocytosis	BP	274	2	0.0718711
GO:0007272	ensheathment of neurons	BP	178	1	0.249688
GO:0007610	behavior	BP	776	2	0.355739
GO:0007626	locomotory behavior	BP	266	1	0.349441
GO:0008366	axon ensheathment	BP	178	1	0.249688
GO:0008610	lipid biosynthetic process	BP	671	2	0.293539
GO:0008654	phospholipid biosynthetic process	BP	223	2	0.050056
GO:0009056	catabolic process	BP	2490	10	0.0055308
GO:0009057	macromolecule catabolic process	BP	1402	5	0.0735451
GO:0009100	glycoprotein metabolic process	BP	355	1	0.437089
GO:0009101	glycoprotein biosynthetic process	BP	287	1	0.371255
GO:0009653	anatomical structure morphogenesis	BP	2902	8	0.0898647
GO:0009889	regulation of biosynthetic process	BP	4035	14	0.0035287
GO:0009890	negative regulation of biosynthetic process	BP	1602	7	0.0135274
GO:0009891	positive regulation of biosynthetic process	BP	2018	7	0.0412264
GO:0009893	positive regulation of metabolic process	BP	3872	13	0.00675838
GO:0009894	regulation of catabolic process	BP	947	2	0.452625
GO:0009896	positive regulation of catabolic process	BP	523	2	0.20539
GO:0010001	glial cell differentiation	BP	261	2	0.0660527
GO:0010468	regulation of gene expression	BP	4956	15	0.00893831
GO:0010556	regulation of macromolecule biosynthetic process	BP	3766	12	0.0141244
GO:0010557	positive regulation of macromolecule biosynthetic process	BP	1848	5	0.174155
GO:0010559	regulation of glycoprotein biosynthetic process	BP	47	0	1
GO:0010560	positive regulation of glycoprotein biosynthetic process	BP	25	0	1
GO:0010563	negative regulation of phosphorus metabolic process	BP	453	4	0.00601045
GO:0010604	positive regulation of macromolecule metabolic process	BP	3525	12	0.00853154
GO:0010872	regulation of cholesterol esterification	BP	13	0	1
GO:0010927	cellular component assembly involved in morphogenesis	BP	126	0	1
GO:0014003	oligodendrocyte development	BP	48	0	1
GO:0016070	RNA metabolic process	BP	4332	12	0.0382167
GO:0019216	regulation of lipid metabolic process	BP	388	2	0.128866
GO:0019218	regulation of steroid metabolic process	BP	117	0	1
GO:0019219	regulation of nucleobase-containing compound metabolic process	BP	3919	13	0.00747611
GO:0019220	regulation of phosphate metabolic process	BP	1433	7	0.0075973
GO:0019637	organophosphate metabolic process	BP	976	3	0.206732
GO:0019725	cellular homeostasis	BP	791	2	0.364498
GO:0019751	polyol metabolic process	BP	118	1	0.173242
GO:0021782	glial cell development	BP	122	0	1
GO:0022008	neurogenesis	BP	1907	6	0.0837822
GO:0022010	central nervous system myelination	BP	29	0	1
GO:0030100	regulation of endocytosis	BP	236	3	0.00649143
GO:0030148	sphingolipid biosynthetic process	BP	99	0	1
GO:0030154	cell differentiation	BP	4585	12	0.0554934
GO:0030163	protein catabolic process	BP	1018	5	0.023299
GO:0030258	lipid modification	BP	221	1	0.300172
GO:0031323	regulation of cellular metabolic process	BP	5522	18	0.00153512
GO:0031324	negative regulation of cellular metabolic process	BP	2247	10	0.00265171
GO:0031325	positive regulation of cellular metabolic process	BP	3103	9	0.0566138
GO:0031326	regulation of cellular biosynthetic process	BP	3951	13	0.00799907
GO:0031327	negative regulation of cellular biosynthetic process	BP	1559	7	0.0117759
GO:0031328	positive regulation of cellular biosynthetic process	BP	1967	6	0.0939456
GO:0031329	regulation of cellular catabolic process	BP	740	1	0.700519
GO:0031331	positive regulation of cellular catabolic process	BP	431	1	0.502696
GO:0031399	regulation of protein modification process	BP	1595	7	0.0132301
GO:0032288	myelin assembly	BP	25	0	1
GO:0032289	central nervous system myelin formation	BP	7	0	1
GO:0032291	axon ensheathment in central nervous system	BP	29	0	1
GO:0032369	negative regulation of lipid transport	BP	36	0	1
GO:0032372	negative regulation of sterol transport	BP	15	0	1
GO:0032375	negative regulation of cholesterol transport	BP	15	0	1
GO:0032377	regulation of intracellular lipid transport	BP	9	0	1
GO:0032378	negative regulation of intracellular lipid transport	BP	2	0	1
GO:0032380	regulation of intracellular sterol transport	BP	8	0	1
GO:0032381	negative regulation of intracellular sterol transport	BP	2	0	1
GO:0032383	regulation of intracellular cholesterol transport	BP	8	0	1
GO:0032384	negative regulation of intracellular cholesterol transport	BP	2	0	1
GO:0032386	regulation of intracellular transport	BP	339	2	0.103207
GO:0032387	negative regulation of intracellular transport	BP	67	0	1
GO:0032774	RNA biosynthetic process	BP	3394	11	0.0169493
GO:0032799	low-density lipoprotein receptor particle metabolic process	BP	6	0	1
GO:0032801	receptor catabolic process	BP	31	0	1
GO:0032802	low-density lipoprotein particle receptor catabolic process	BP	6	0	1
GO:0032803	regulation of low-density lipoprotein particle receptor catabolic process	BP	6	0	1
GO:0032805	positive regulation of low-density lipoprotein particle receptor catabolic process	BP	3	0	1
GO:0032880	regulation of protein localization	BP	949	2	0.453713
GO:0032989	cellular component morphogenesis	BP	861	2	0.404776
GO:0034205	amyloid-beta formation	BP	47	1	0.0728913
GO:0034248	regulation of cellular amide metabolic process	BP	453	1	0.520248
GO:0034250	positive regulation of cellular amide metabolic process	BP	170	0	1
GO:0034311	diol metabolic process	BP	30	0	1
GO:0034312	diol biosynthetic process	BP	22	0	1
GO:0034394	protein localization to cell surface	BP	73	1	0.110952
GO:0034433	steroid esterification	BP	16	0	1
GO:0034434	sterol esterification	BP	16	0	1
GO:0034435	cholesterol esterification	BP	16	0	1
GO:0034654	nucleobase-containing compound biosynthetic process	BP	3773	13	0.00542852
GO:0035627	ceramide transport	BP	16	0	1
GO:0042063	gliogenesis	BP	363	2	0.115587
GO:0042176	regulation of protein catabolic process	BP	355	2	0.111418
GO:0042552	myelination	BP	175	1	0.246036
GO:0042982	amyloid precursor protein metabolic process	BP	74	1	0.112385
GO:0042983	amyloid precursor protein biosynthetic process	BP	14	0	1
GO:0042984	regulation of amyloid precursor protein biosynthetic process	BP	14	0	1
GO:0042986	positive regulation of amyloid precursor protein biosynthetic process	BP	4	0	1
GO:0042987	amyloid precursor protein catabolic process	BP	59	1	0.0906518
GO:0043112	receptor metabolic process	BP	73	0	1
GO:0043413	macromolecule glycosylation	BP	200	1	0.275947
GO:0043687	post-translational protein modification	BP	27	0	1
GO:0044248	cellular catabolic process	BP	2012	7	0.0406692
GO:0044283	small molecule biosynthetic process	BP	550	0	1
GO:0045732	positive regulation of protein catabolic process	BP	200	2	0.0411829
GO:0045806	negative regulation of endocytosis	BP	50	0	1
GO:0045833	negative regulation of lipid metabolic process	BP	108	1	0.15978
GO:0045936	negative regulation of phosphate metabolic process	BP	453	4	0.00601045
GO:0045939	negative regulation of steroid metabolic process	BP	26	0	1
GO:0046165	alcohol biosynthetic process	BP	141	0	1
GO:0046173	polyol biosynthetic process	BP	63	0	1
GO:0046467	membrane lipid biosynthetic process	BP	134	0	1
GO:0046512	sphingosine biosynthetic process	BP	14	0	1
GO:0046519	sphingoid metabolic process	BP	22	0	1
GO:0046520	sphingoid biosynthetic process	BP	14	0	1
GO:0046890	regulation of lipid biosynthetic process	BP	205	1	0.281789
GO:0048259	regulation of receptor-mediated endocytosis	BP	125	1	0.182539
GO:0048261	negative regulation of receptor-mediated endocytosis	BP	30	0	1
GO:0048468	cell development	BP	2484	5	0.36974
GO:0048523	negative regulation of cellular process	BP	4964	18	0.000418771
GO:0048646	anatomical structure formation involved in morphogenesis	BP	1239	4	0.137383
GO:0048709	oligodendrocyte differentiation	BP	119	0	1
GO:0048869	cellular developmental process	BP	4608	12	0.0572966
GO:0050435	amyloid-beta metabolic process	BP	63	1	0.0964977
GO:0051051	negative regulation of transport	BP	512	1	0.564377
GO:0051055	negative regulation of lipid biosynthetic process	BP	57	1	0.087715
GO:0051129	negative regulation of cellular component organization	BP	739	1	0.700025
GO:0051173	positive regulation of nitrogen compound metabolic process	BP	3094	10	0.0233762
GO:0051174	regulation of phosphorus metabolic process	BP	1434	7	0.00762531
GO:0051247	positive regulation of protein metabolic process	BP	1500	6	0.0322424
GO:0051252	regulation of RNA metabolic process	BP	3600	11	0.0252488
GO:0055082	cellular chemical homeostasis	BP	694	1	0.676924
GO:0060049	regulation of protein glycosylation	BP	16	0	1
GO:0060341	regulation of cellular localization	BP	1056	3	0.240642
GO:0060627	regulation of vesicle-mediated transport	BP	624	4	0.0178011
GO:0070085	glycosylation	BP	225	1	0.304696
GO:0071071	regulation of phospholipid biosynthetic process	BP	21	1	0.0332368
GO:0071072	negative regulation of phospholipid biosynthetic process	BP	6	1	0.00960874
GO:0090118	receptor-mediated endocytosis involved in cholesterol transport	BP	6	0	1
GO:0090153	regulation of sphingolipid biosynthetic process	BP	14	0	1
GO:0090155	negative regulation of sphingolipid biosynthetic process	BP	6	0	1
GO:0090156	cellular sphingolipid homeostasis	BP	6	0	1
GO:0090304	nucleic acid metabolic process	BP	4875	14	0.018415
GO:0090370	negative regulation of cholesterol efflux	BP	7	0	1
GO:0090407	organophosphate biosynthetic process	BP	536	2	0.213045
GO:0097659	nucleic acid-templated transcription	BP	3381	11	0.0165062
GO:0099039	sphingolipid translocation	BP	4	0	1
GO:0099040	ceramide translocation	BP	3	0	1
GO:0150110	negative regulation of cholesterol esterification	BP	1	0	1
GO:1901135	carbohydrate derivative metabolic process	BP	1041	3	0.234203
GO:1901137	carbohydrate derivative biosynthetic process	BP	611	2	0.257655
GO:1901565	organonitrogen compound catabolic process	BP	1324	6	0.0188167
GO:1901575	organic substance catabolic process	BP	2092	8	0.0175075
GO:1901617	organic hydroxy compound biosynthetic process	BP	234	0	1
GO:1901873	regulation of post-translational protein modification	BP	5	0	1
GO:1902003	regulation of amyloid-beta formation	BP	37	1	0.0578317
GO:1902004	positive regulation of amyloid-beta formation	BP	19	0	1
GO:1902991	regulation of amyloid precursor protein catabolic process	BP	44	1	0.0683983
GO:1902993	positive regulation of amyloid precursor protein catabolic process	BP	25	0	1
GO:1903018	regulation of glycoprotein metabolic process	BP	50	0	1
GO:1903020	positive regulation of glycoprotein metabolic process	BP	26	0	1
GO:1903506	regulation of nucleic acid-templated transcription	BP	3280	11	0.0133589
GO:1903509	liposaccharide metabolic process	BP	93	0	1
GO:1903725	regulation of phospholipid metabolic process	BP	42	2	0.00209172
GO:1903726	negative regulation of phospholipid metabolic process	BP	7	1	0.0112014
GO:1904375	regulation of protein localization to cell periphery	BP	141	1	0.203408
GO:1905038	regulation of membrane lipid metabolic process	BP	14	0	1
GO:1905598	negative regulation of low-density lipoprotein receptor activity	BP	5	0	1
GO:1905600	regulation of receptor-mediated endocytosis involved in cholesterol transport	BP	4	0	1
GO:1905601	negative regulation of receptor-mediated endocytosis involved in cholesterol transport	BP	2	0	1
GO:1905953	negative regulation of lipid localization	BP	58	0	1
GO:1990778	protein localization to cell periphery	BP	377	2	0.122978
GO:2000008	regulation of protein localization to cell surface	BP	42	0	1
GO:2000112	regulation of cellular macromolecule biosynthetic process	BP	482	0	1
GO:2000644	regulation of receptor catabolic process	BP	14	0	1
GO:2000646	positive regulation of receptor catabolic process	BP	10	0	1
GO:2001141	regulation of RNA biosynthetic process	BP	3288	11	0.0135898
GO:0000041	transition metal ion transport	BP	109	0	1
GO:0006778	porphyrin-containing compound metabolic process	BP	43	0	1
GO:0006779	porphyrin-containing compound biosynthetic process	BP	31	0	1
GO:0006783	heme biosynthetic process	BP	26	0	1
GO:0006790	sulfur compound metabolic process	BP	335	0	1
GO:0006811	ion transport	BP	1566	5	0.105579
GO:0006812	cation transport	BP	1175	5	0.0396843
GO:0006826	iron ion transport	BP	58	0	1
GO:0006873	cellular ion homeostasis	BP	517	1	0.567929
GO:0006875	cellular metal ion homeostasis	BP	425	1	0.497801
GO:0006879	cellular iron ion homeostasis	BP	68	0	1
GO:0016226	iron-sulfur cluster assembly	BP	26	0	1
GO:0030001	metal ion transport	BP	911	4	0.0582462
GO:0030003	cellular cation homeostasis	BP	498	1	0.55428
GO:0031163	metallo-sulfur cluster assembly	BP	26	0	1
GO:0033013	tetrapyrrole metabolic process	BP	53	0	1
GO:0033014	tetrapyrrole biosynthetic process	BP	31	0	1
GO:0034220	ion transmembrane transport	BP	975	3	0.206316
GO:0034755	iron ion transmembrane transport	BP	21	0	1
GO:0042168	heme metabolic process	BP	36	0	1
GO:0042440	pigment metabolic process	BP	68	0	1
GO:0042762	regulation of sulfur metabolic process	BP	12	0	1
GO:0046148	pigment biosynthetic process	BP	52	0	1
GO:0046916	cellular transition metal ion homeostasis	BP	110	0	1
GO:0050801	ion homeostasis	BP	635	1	0.643981
GO:0051176	positive regulation of sulfur metabolic process	BP	5	0	1
GO:0055065	metal ion homeostasis	BP	531	1	0.577723
GO:0055072	iron ion homeostasis	BP	93	0	1
GO:0055076	transition metal ion homeostasis	BP	137	0	1
GO:0055080	cation homeostasis	BP	612	1	0.630266
GO:0070453	regulation of heme biosynthetic process	BP	5	0	1
GO:0070455	positive regulation of heme biosynthetic process	BP	2	0	1
GO:0072593	reactive oxygen species metabolic process	BP	245	0	1
GO:0098655	cation transmembrane transport	BP	810	3	0.141034
GO:0098660	inorganic ion transmembrane transport	BP	774	3	0.127899
GO:0098662	inorganic cation transmembrane transport	BP	715	3	0.107432
GO:0098771	inorganic ion homeostasis	BP	625	1	0.63808
GO:0140466	iron-sulfur cluster export from the mitochondrion	BP	1	0	1
GO:1901401	regulation of tetrapyrrole metabolic process	BP	6	0	1
GO:1901403	positive regulation of tetrapyrrole metabolic process	BP	3	0	1
GO:1901463	regulation of tetrapyrrole biosynthetic process	BP	5	0	1
GO:1901465	positive regulation of tetrapyrrole biosynthetic process	BP	2	0	1
GO:1901678	iron coordination entity transport	BP	13	0	1
GO:1902497	iron-sulfur cluster transmembrane transport	BP	1	0	1
GO:1903329	regulation of iron-sulfur cluster assembly	BP	1	0	1
GO:1903331	positive regulation of iron-sulfur cluster assembly	BP	1	0	1
GO:1903409	reactive oxygen species biosynthetic process	BP	63	0	1
GO:1903426	regulation of reactive oxygen species biosynthetic process	BP	52	0	1
GO:1903427	negative regulation of reactive oxygen species biosynthetic process	BP	22	0	1
GO:1990542	mitochondrial transmembrane transport	BP	84	0	1
GO:2000377	regulation of reactive oxygen species metabolic process	BP	161	0	1
GO:2000378	negative regulation of reactive oxygen species metabolic process	BP	55	0	1
GO:0001678	cellular glucose homeostasis	BP	173	0	1
GO:0002791	regulation of peptide secretion	BP	240	0	1
GO:0002793	positive regulation of peptide secretion	BP	129	0	1
GO:0006694	steroid biosynthetic process	BP	169	0	1
GO:0006695	cholesterol biosynthetic process	BP	57	0	1
GO:0009743	response to carbohydrate	BP	214	0	1
GO:0009746	response to hexose	BP	197	0	1
GO:0009749	response to glucose	BP	194	0	1
GO:0009914	hormone transport	BP	383	1	0.462191
GO:0010638	positive regulation of organelle organization	BP	527	1	0.574947
GO:0010647	positive regulation of cell communication	BP	1951	3	0.615151
GO:0010742	macrophage derived foam cell differentiation	BP	26	0	1
GO:0010743	regulation of macrophage derived foam cell differentiation	BP	22	0	1
GO:0010745	negative regulation of macrophage derived foam cell differentiation	BP	10	0	1
GO:0010883	regulation of lipid storage	BP	54	0	1
GO:0010888	negative regulation of lipid storage	BP	26	0	1
GO:0010893	positive regulation of steroid biosynthetic process	BP	29	0	1
GO:0016126	sterol biosynthetic process	BP	63	0	1
GO:0019915	lipid storage	BP	90	0	1
GO:0023056	positive regulation of signaling	BP	1957	3	0.617276
GO:0030072	peptide hormone secretion	BP	291	1	0.375328
GO:0030073	insulin secretion	BP	235	1	0.315879
GO:0032024	positive regulation of insulin secretion	BP	92	0	1
GO:0033043	regulation of organelle organization	BP	1193	1	0.859004
GO:0033500	carbohydrate homeostasis	BP	295	0	1
GO:0034284	response to monosaccharide	BP	200	0	1
GO:0034367	protein-containing complex remodeling	BP	29	0	1
GO:0034368	protein-lipid complex remodeling	BP	27	0	1
GO:0034369	plasma lipoprotein particle remodeling	BP	27	0	1
GO:0034374	low-density lipoprotein particle remodeling	BP	13	0	1
GO:0034375	high-density lipoprotein particle remodeling	BP	13	0	1
GO:0034436	glycoprotein transport	BP	4	0	1
GO:0035773	insulin secretion involved in cellular response to glucose stimulus	BP	97	0	1
GO:0035774	positive regulation of insulin secretion involved in cellular response to glucose stimulus	BP	47	0	1
GO:0042593	glucose homeostasis	BP	294	0	1
GO:0045540	regulation of cholesterol biosynthetic process	BP	20	0	1
GO:0045542	positive regulation of cholesterol biosynthetic process	BP	11	0	1
GO:0045595	regulation of cell differentiation	BP	1734	7	0.0200829
GO:0045596	negative regulation of cell differentiation	BP	746	2	0.338107
GO:0045834	positive regulation of lipid metabolic process	BP	188	1	0.261738
GO:0045940	positive regulation of steroid metabolic process	BP	45	0	1
GO:0046879	hormone secretion	BP	375	1	0.455133
GO:0046883	regulation of hormone secretion	BP	308	0	1
GO:0046887	positive regulation of hormone secretion	BP	169	0	1
GO:0046889	positive regulation of lipid biosynthetic process	BP	110	0	1
GO:0050708	regulation of protein secretion	BP	305	1	0.389381
GO:0050714	positive regulation of protein secretion	BP	165	1	0.233736
GO:0050793	regulation of developmental process	BP	2729	9	0.028094
GO:0050796	regulation of insulin secretion	BP	191	0	1
GO:0050810	regulation of steroid biosynthetic process	BP	83	0	1
GO:0051046	regulation of secretion	BP	771	1	0.71546
GO:0051047	positive regulation of secretion	BP	420	1	0.493686
GO:0051093	negative regulation of developmental process	BP	1034	3	0.231209
GO:0051222	positive regulation of protein transport	BP	321	1	0.405063
GO:0051223	regulation of protein transport	BP	558	2	0.226065
GO:0051235	maintenance of location	BP	341	1	0.424112
GO:0061178	regulation of insulin secretion involved in cellular response to glucose stimulus	BP	87	0	1
GO:0062012	regulation of small molecule metabolic process	BP	368	1	0.448883
GO:0062013	positive regulation of small molecule metabolic process	BP	172	1	0.242366
GO:0070201	regulation of establishment of protein localization	BP	587	2	0.243322
GO:0071322	cellular response to carbohydrate stimulus	BP	164	0	1
GO:0071326	cellular response to monosaccharide stimulus	BP	156	0	1
GO:0071331	cellular response to hexose stimulus	BP	155	0	1
GO:0071333	cellular response to glucose stimulus	BP	153	0	1
GO:0071402	cellular response to lipoprotein particle stimulus	BP	37	0	1
GO:0071403	cellular response to high density lipoprotein particle stimulus	BP	3	0	1
GO:0090077	foam cell differentiation	BP	28	0	1
GO:0090087	regulation of peptide transport	BP	242	0	1
GO:0090181	regulation of cholesterol metabolic process	BP	41	0	1
GO:0090205	positive regulation of cholesterol metabolic process	BP	18	0	1
GO:0090276	regulation of peptide hormone secretion	BP	235	0	1
GO:0090277	positive regulation of peptide hormone secretion	BP	125	0	1
GO:0106118	regulation of sterol biosynthetic process	BP	20	0	1
GO:0106120	positive regulation of sterol biosynthetic process	BP	11	0	1
GO:1901264	carbohydrate derivative transport	BP	65	1	0.0994067
GO:1902653	secondary alcohol biosynthetic process	BP	57	0	1
GO:1902930	regulation of alcohol biosynthetic process	BP	50	0	1
GO:1902932	positive regulation of alcohol biosynthetic process	BP	29	0	1
GO:1903530	regulation of secretion by cell	BP	685	1	0.672099
GO:1903532	positive regulation of secretion by cell	BP	365	1	0.446183
GO:1903829	positive regulation of protein localization	BP	493	1	0.550619
GO:1904409	regulation of secretory granule organization	BP	2	0	1
GO:1904411	positive regulation of secretory granule organization	BP	2	0	1
GO:1904951	positive regulation of establishment of protein localization	BP	337	1	0.420351
GO:0000902	cell morphogenesis	BP	1145	2	0.554218
GO:0000904	cell morphogenesis involved in differentiation	BP	835	2	0.38994
GO:0001501	skeletal system development	BP	570	2	0.233195
GO:0001756	somitogenesis	BP	77	1	0.11667
GO:0001932	regulation of protein phosphorylation	BP	1131	5	0.0345301
GO:0001934	positive regulation of protein phosphorylation	BP	762	2	0.347528
GO:0002376	immune system process	BP	3033	16	1.16446e-05
GO:0002520	immune system development	BP	1161	6	0.0103939
GO:0003002	regionalization	BP	389	1	0.467425
GO:0007010	cytoskeleton organization	BP	1470	2	0.691386
GO:0007015	actin filament organization	BP	460	1	0.525704
GO:0007389	pattern specification process	BP	493	1	0.550619
GO:0008154	actin polymerization or depolymerization	BP	198	1	0.273598
GO:0009790	embryo development	BP	1342	4	0.168411
GO:0009792	embryo development ending in birth or egg hatching	BP	883	3	0.16899
GO:0009888	tissue development	BP	2088	9	0.00548643
GO:0009952	anterior/posterior pattern specification	BP	236	1	0.316988
GO:0010562	positive regulation of phosphorus metabolic process	BP	929	3	0.187396
GO:0016358	dendrite development	BP	315	3	0.0141799
GO:0030029	actin filament-based process	BP	822	2	0.382465
GO:0030030	cell projection organization	BP	1694	6	0.0530596
GO:0030036	actin cytoskeleton organization	BP	737	2	0.332792
GO:0030097	hemopoiesis	BP	1047	6	0.00640537
GO:0030099	myeloid cell differentiation	BP	445	1	0.513937
GO:0030182	neuron differentiation	BP	1587	4	0.250663
GO:0030219	megakaryocyte differentiation	BP	49	0	1
GO:0031175	neuron projection development	BP	1139	3	0.276788
GO:0031401	positive regulation of protein modification process	BP	1048	5	0.0260063
GO:0032990	cell part morphogenesis	BP	758	2	0.345177
GO:0033674	positive regulation of kinase activity	BP	440	1	0.509951
GO:0035282	segmentation	BP	118	1	0.173242
GO:0035855	megakaryocyte development	BP	25	0	1
GO:0042325	regulation of phosphorylation	BP	1276	5	0.0532337
GO:0042327	positive regulation of phosphorylation	BP	843	2	0.394522
GO:0043009	chordate embryonic development	BP	867	3	0.162724
GO:0043085	positive regulation of catalytic activity	BP	1085	2	0.524805
GO:0043549	regulation of kinase activity	BP	706	1	0.683249
GO:0044093	positive regulation of molecular function	BP	1510	2	0.705703
GO:0045859	regulation of protein kinase activity	BP	600	1	0.622907
GO:0045860	positive regulation of protein kinase activity	BP	363	1	0.444376
GO:0045937	positive regulation of phosphate metabolic process	BP	929	3	0.187396
GO:0048534	hematopoietic or lymphoid organ development	BP	1097	6	0.00798366
GO:0048666	neuron development	BP	1300	3	0.348211
GO:0048667	cell morphogenesis involved in neuron differentiation	BP	663	2	0.288758
GO:0048699	generation of neurons	BP	1670	5	0.129009
GO:0048812	neuron projection morphogenesis	BP	715	2	0.319755
GO:0048813	dendrite morphogenesis	BP	186	1	0.259343
GO:0048858	cell projection morphogenesis	BP	735	2	0.331609
GO:0050730	regulation of peptidyl-tyrosine phosphorylation	BP	268	2	0.0691651
GO:0050731	positive regulation of peptidyl-tyrosine phosphorylation	BP	191	2	0.0378926
GO:0051338	regulation of transferase activity	BP	825	3	0.146641
GO:0051347	positive regulation of transferase activity	BP	528	1	0.575643
GO:0060348	bone development	BP	259	1	0.342007
GO:0060429	epithelium development	BP	1301	5	0.056962
GO:0061053	somite development	BP	96	1	0.143342
GO:0061097	regulation of protein tyrosine kinase activity	BP	78	0	1
GO:0061098	positive regulation of protein tyrosine kinase activity	BP	45	0	1
GO:0061515	myeloid cell development	BP	97	0	1
GO:0072673	lamellipodium morphogenesis	BP	16	0	1
GO:0097435	supramolecular fiber organization	BP	807	1	0.731896
GO:0097581	lamellipodium organization	BP	92	1	0.137793
GO:0098751	bone cell development	BP	43	0	1
GO:0098926	postsynaptic signal transduction	BP	55	0	1
GO:0099527	postsynapse to nucleus signaling pathway	BP	16	0	1
GO:0099536	synaptic signaling	BP	936	2	0.446618
GO:0120036	plasma membrane bounded cell projection organization	BP	1652	6	0.0479855
GO:0120039	plasma membrane bounded cell projection morphogenesis	BP	730	2	0.32865
GO:0000165	MAPK cascade	BP	808	1	0.732339
GO:0000226	microtubule cytoskeleton organization	BP	634	1	0.643395
GO:0000278	mitotic cell cycle	BP	900	2	0.42672
GO:0000302	response to reactive oxygen species	BP	190	2	0.0375336
GO:0001525	angiogenesis	BP	550	3	0.0584619
GO:0001558	regulation of cell growth	BP	459	2	0.168296
GO:0001568	blood vessel development	BP	762	4	0.0338014
GO:0001569	branching involved in blood vessel morphogenesis	BP	45	1	0.0698983
GO:0001667	ameboidal-type cell migration	BP	471	3	0.0400092
GO:0001736	establishment of planar polarity	BP	63	1	0.0964977
GO:0001738	morphogenesis of a polarized epithelium	BP	89	1	0.133609
GO:0001763	morphogenesis of a branching structure	BP	249	1	0.331241
GO:0001775	cell activation	BP	1282	7	0.00417777
GO:0001776	leukocyte homeostasis	BP	132	1	0.191734
GO:0001782	B cell homeostasis	BP	44	1	0.0683983
GO:0001816	cytokine production	BP	861	4	0.0492023
GO:0001817	regulation of cytokine production	BP	787	4	0.0373762
GO:0001819	positive regulation of cytokine production	BP	509	3	0.04845
GO:0001838	embryonic epithelial tube formation	BP	159	1	0.226261
GO:0001841	neural tube formation	BP	134	1	0.194343
GO:0001843	neural tube closure	BP	112	1	0.16519
GO:0001922	B-1 B cell homeostasis	BP	6	1	0.00960874
GO:0001933	negative regulation of protein phosphorylation	BP	346	3	0.0181709
GO:0001944	vasculature development	BP	799	4	0.0391674
GO:0001952	regulation of cell-matrix adhesion	BP	128	2	0.0180897
GO:0001954	positive regulation of cell-matrix adhesion	BP	64	1	0.0979533
GO:0002009	morphogenesis of an epithelium	BP	588	1	0.615404
GO:0002040	sprouting angiogenesis	BP	125	1	0.182539
GO:0002042	cell migration involved in sprouting angiogenesis	BP	53	1	0.0818136
GO:0002065	columnar/cuboidal epithelial cell differentiation	BP	146	3	0.00168662
GO:0002252	immune effector process	BP	852	4	0.0476644
GO:0002253	activation of immune response	BP	448	2	0.162048
GO:0002260	lymphocyte homeostasis	BP	89	1	0.133609
GO:0002263	cell activation involved in immune response	BP	332	3	0.0162989
GO:0002285	lymphocyte activation involved in immune response	BP	222	2	0.0496569
GO:0002312	B cell activation involved in immune response	BP	96	1	0.143342
GO:0002322	B cell proliferation involved in immune response	BP	6	1	0.00960874
GO:0002327	immature B cell differentiation	BP	22	1	0.0347922
GO:0002332	transitional stage B cell differentiation	BP	2	1	0.00321301
GO:0002333	transitional one stage B cell differentiation	BP	1	1	0.00160777
GO:0002366	leukocyte activation involved in immune response	BP	328	3	0.0157851
GO:0002429	immune response-activating cell surface receptor signaling pathway	BP	349	1	0.431563
GO:0002521	leukocyte differentiation	BP	667	5	0.00424974
GO:0002682	regulation of immune system process	BP	1658	9	0.00115395
GO:0002684	positive regulation of immune system process	BP	1101	5	0.0312708
GO:0002694	regulation of leukocyte activation	BP	763	3	0.12398
GO:0002757	immune response-activating signal transduction	BP	350	1	0.432488
GO:0002764	immune response-regulating signaling pathway	BP	526	2	0.207154
GO:0002768	immune response-regulating cell surface receptor signaling pathway	BP	360	1	0.441654
GO:0003013	circulatory system process	BP	571	3	0.0639424
GO:0003018	vascular process in circulatory system	BP	235	1	0.315879
GO:0006259	DNA metabolic process	BP	1033	3	0.230782
GO:0006281	DNA repair	BP	566	1	0.601268
GO:0006469	negative regulation of protein kinase activity	BP	202	1	0.278289
GO:0006816	calcium ion transport	BP	449	4	0.0058274
GO:0006874	cellular calcium ion homeostasis	BP	292	1	0.376342
GO:0006914	autophagy	BP	469	2	0.174014
GO:0006955	immune response	BP	1961	9	0.00363444
GO:0006974	cellular response to DNA damage stimulus	BP	848	2	0.397378
GO:0006975	DNA damage induced protein phosphorylation	BP	6	1	0.00960874
GO:0006979	response to oxidative stress	BP	407	2	0.13919
GO:0007017	microtubule-based process	BP	943	1	0.786009
GO:0007044	cell-substrate junction assembly	BP	96	2	0.0104841
GO:0007049	cell cycle	BP	1792	3	0.556173
GO:0007155	cell adhesion	BP	1482	7	0.00906296
GO:0007160	cell-matrix adhesion	BP	233	2	0.0541112
GO:0007162	negative regulation of cell adhesion	BP	313	4	0.00160386
GO:0007164	establishment of tissue polarity	BP	64	1	0.0979533
GO:0007166	cell surface receptor signaling pathway	BP	2828	11	0.00450289
GO:0007167	enzyme-linked receptor protein signaling pathway	BP	987	4	0.0735978
GO:0007169	transmembrane receptor protein tyrosine kinase signaling pathway	BP	609	1	0.62844
GO:0007173	epidermal growth factor receptor signaling pathway	BP	104	1	0.154335
GO:0007178	transmembrane receptor protein serine/threonine kinase signaling pathway	BP	407	3	0.027678
GO:0007204	positive regulation of cytosolic calcium ion concentration	BP	234	1	0.314769
GO:0007229	integrin-mediated signaling pathway	BP	104	1	0.154335
GO:0007249	I-kappaB kinase/NF-kappaB signaling	BP	230	1	0.31031
GO:0007268	chemical synaptic transmission	BP	896	2	0.424488
GO:0007346	regulation of mitotic cell cycle	BP	509	1	0.562233
GO:0007409	axonogenesis	BP	493	1	0.550619
GO:0007611	learning or memory	BP	321	1	0.405063
GO:0008015	blood circulation	BP	538	3	0.0554363
GO:0008283	cell population proliferation	BP	2130	6	0.124816
GO:0008284	positive regulation of cell population proliferation	BP	1022	3	0.226096
GO:0008361	regulation of cell size	BP	211	2	0.0453454
GO:0009791	post-embryonic development	BP	135	1	0.195644
GO:0009887	animal organ morphogenesis	BP	1144	4	0.111156
GO:0009967	positive regulation of signal transduction	BP	1585	2	0.731099
GO:0009968	negative regulation of signal transduction	BP	1281	7	0.00416
GO:0010421	hydrogen peroxide-mediated programmed cell death	BP	15	1	0.0238526
GO:0010517	regulation of phospholipase activity	BP	63	1	0.0964977
GO:0010519	negative regulation of phospholipase activity	BP	8	1	0.0127915
GO:0010594	regulation of endothelial cell migration	BP	176	1	0.247255
GO:0010595	positive regulation of endothelial cell migration	BP	110	1	0.162489
GO:0010628	positive regulation of gene expression	BP	1250	4	0.140574
GO:0010631	epithelial cell migration	BP	328	2	0.0976668
GO:0010632	regulation of epithelial cell migration	BP	248	2	0.0604045
GO:0010634	positive regulation of epithelial cell migration	BP	160	2	0.0274073
GO:0010648	negative regulation of cell communication	BP	1423	8	0.00179763
GO:0010720	positive regulation of cell development	BP	384	4	0.00335574
GO:0010769	regulation of cell morphogenesis involved in differentiation	BP	121	2	0.016273
GO:0010770	positive regulation of cell morphogenesis involved in differentiation	BP	103	2	0.0119917
GO:0010810	regulation of cell-substrate adhesion	BP	225	2	0.0508578
GO:0010811	positive regulation of cell-substrate adhesion	BP	138	1	0.199535
GO:0010941	regulation of cell death	BP	1793	5	0.159574
GO:0010942	positive regulation of cell death	BP	690	2	0.304878
GO:0010959	regulation of metal ion transport	BP	458	3	0.0373111
GO:0010975	regulation of neuron projection development	BP	556	3	0.0600038
GO:0010976	positive regulation of neuron projection development	BP	227	2	0.0516643
GO:0014020	primary neural tube formation	BP	119	1	0.174576
GO:0016049	cell growth	BP	544	2	0.217771
GO:0016055	Wnt signaling pathway	BP	451	1	0.518677
GO:0016331	morphogenesis of embryonic epithelium	BP	188	1	0.261738
GO:0016477	cell migration	BP	1595	10	0.00018684
GO:0016567	protein ubiquitination	BP	680	3	0.0959717
GO:0019229	regulation of vasoconstriction	BP	86	1	0.129404
GO:0021549	cerebellum development	BP	111	1	0.163841
GO:0021575	hindbrain morphogenesis	BP	61	1	0.0935794
GO:0021587	cerebellum morphogenesis	BP	57	1	0.087715
GO:0021915	neural tube development	BP	200	1	0.275947
GO:0022037	metencephalon development	BP	125	1	0.182539
GO:0022407	regulation of cell-cell adhesion	BP	497	4	0.00828282
GO:0022408	negative regulation of cell-cell adhesion	BP	209	3	0.00463916
GO:0022603	regulation of anatomical structure morphogenesis	BP	1002	3	0.217629
GO:0022604	regulation of cell morphogenesis	BP	338	2	0.1027
GO:0023057	negative regulation of signaling	BP	1427	8	0.00182966
GO:0030031	cell projection assembly	BP	577	3	0.065551
GO:0030035	microspike assembly	BP	4	1	0.00641591
GO:0030038	contractile actin filament bundle assembly	BP	116	1	0.170566
GO:0030041	actin filament polymerization	BP	169	1	0.238679
GO:0030098	lymphocyte differentiation	BP	471	4	0.00688182
GO:0030111	regulation of Wnt signaling pathway	BP	319	1	0.403125
GO:0030155	regulation of cell adhesion	BP	812	6	0.00184315
GO:0030177	positive regulation of Wnt signaling pathway	BP	140	1	0.202119
GO:0030183	B cell differentiation	BP	175	2	0.0323116
GO:0030198	extracellular matrix organization	BP	322	1	0.40603
GO:0030217	T cell differentiation	BP	326	4	0.0018603
GO:0030334	regulation of cell migration	BP	991	8	0.000166319
GO:0030335	positive regulation of cell migration	BP	578	5	0.00230419
GO:0030509	BMP signaling pathway	BP	176	2	0.0326501
GO:0030510	regulation of BMP signaling pathway	BP	104	2	0.0122144
GO:0030514	negative regulation of BMP signaling pathway	BP	57	2	0.00381831
GO:0030516	regulation of axon extension	BP	109	1	0.161136
GO:0030855	epithelial cell differentiation	BP	730	3	0.112503
GO:0030902	hindbrain development	BP	178	1	0.249688
GO:0031032	actomyosin structure organization	BP	215	1	0.293333
GO:0031109	microtubule polymerization or depolymerization	BP	125	1	0.182539
GO:0031110	regulation of microtubule polymerization or depolymerization	BP	92	1	0.137793
GO:0031113	regulation of microtubule polymerization	BP	55	1	0.084769
GO:0031344	regulation of cell projection organization	BP	763	3	0.12398
GO:0031346	positive regulation of cell projection organization	BP	441	2	0.158095
GO:0031396	regulation of protein ubiquitination	BP	218	2	0.0480722
GO:0031397	negative regulation of protein ubiquitination	BP	87	2	0.00868027
GO:0031400	negative regulation of protein modification process	BP	530	3	0.0534627
GO:0031532	actin cytoskeleton reorganization	BP	113	2	0.0142997
GO:0031589	cell-substrate adhesion	BP	371	2	0.119796
GO:0032092	positive regulation of protein binding	BP	101	1	0.150229
GO:0032147	activation of protein kinase activity	BP	101	1	0.150229
GO:0032231	regulation of actin filament bundle assembly	BP	115	1	0.169226
GO:0032233	positive regulation of actin filament bundle assembly	BP	68	1	0.103753
GO:0032271	regulation of protein polymerization	BP	206	1	0.282951
GO:0032446	protein modification by small protein conjugation	BP	733	3	0.113529
GO:0032535	regulation of cellular component size	BP	398	2	0.134277
GO:0032609	interferon-gamma production	BP	138	1	0.199535
GO:0032623	interleukin-2 production	BP	74	1	0.112385
GO:0032649	regulation of interferon-gamma production	BP	125	1	0.182539
GO:0032663	regulation of interleukin-2 production	BP	67	1	0.102307
GO:0032729	positive regulation of interferon-gamma production	BP	86	1	0.129404
GO:0032743	positive regulation of interleukin-2 production	BP	40	1	0.0623745
GO:0032886	regulation of microtubule-based process	BP	268	1	0.35155
GO:0032943	mononuclear cell proliferation	BP	351	3	0.0188675
GO:0032956	regulation of actin cytoskeleton organization	BP	368	1	0.448883
GO:0032970	regulation of actin filament-based process	BP	416	1	0.49037
GO:0033077	T cell differentiation in thymus	BP	105	2	0.0124389
GO:0033554	cellular response to stress	BP	1978	5	0.210594
GO:0033673	negative regulation of kinase activity	BP	226	1	0.305822
GO:0033687	osteoblast proliferation	BP	37	1	0.0578317
GO:0033688	regulation of osteoblast proliferation	BP	31	1	0.0486813
GO:0033690	positive regulation of osteoblast proliferation	BP	15	1	0.0238526
GO:0034329	cell junction assembly	BP	445	4	0.00564811
GO:0034330	cell junction organization	BP	773	5	0.00784577
GO:0034446	substrate adhesion-dependent cell spreading	BP	109	1	0.161136
GO:0034599	cellular response to oxidative stress	BP	273	2	0.0714177
GO:0034614	cellular response to reactive oxygen species	BP	143	2	0.0222557
GO:0034762	regulation of transmembrane transport	BP	627	4	0.0180837
GO:0034764	positive regulation of transmembrane transport	BP	273	2	0.0714177
GO:0034765	regulation of ion transmembrane transport	BP	527	3	0.0527317
GO:0034767	positive regulation of ion transmembrane transport	BP	213	2	0.0461184
GO:0034976	response to endoplasmic reticulum stress	BP	257	2	0.0642962
GO:0035148	tube formation	BP	185	1	0.258143
GO:0035150	regulation of tube size	BP	174	1	0.244815
GO:0035239	tube morphogenesis	BP	959	4	0.0677193
GO:0035295	tube development	BP	1203	5	0.043199
GO:0035296	regulation of tube diameter	BP	173	1	0.243592
GO:0035567	non-canonical Wnt signaling pathway	BP	57	1	0.087715
GO:0035791	platelet-derived growth factor receptor-beta signaling pathway	BP	14	1	0.0222799
GO:0036473	cell death in response to oxidative stress	BP	101	1	0.150229
GO:0036474	cell death in response to hydrogen peroxide	BP	38	1	0.0593484
GO:0038127	ERBB signaling pathway	BP	117	1	0.171905
GO:0038189	neuropilin signaling pathway	BP	4	1	0.00641591
GO:0040007	growth	BP	1126	3	0.271079
GO:0040008	regulation of growth	BP	735	3	0.114214
GO:0040011	locomotion	BP	1428	9	0.000395768
GO:0040012	regulation of locomotion	BP	1096	8	0.000328795
GO:0040017	positive regulation of locomotion	BP	622	5	0.00315894
GO:0042098	T cell proliferation	BP	237	3	0.00656731
GO:0042100	B cell proliferation	BP	120	1	0.175909
GO:0042110	T cell activation	BP	591	5	0.00253652
GO:0042113	B cell activation	BP	440	2	0.157532
GO:0042127	regulation of cell population proliferation	BP	1769	4	0.316707
GO:0042310	vasoconstriction	BP	109	1	0.161136
GO:0042326	negative regulation of phosphorylation	BP	394	3	0.0254673
GO:0042542	response to hydrogen peroxide	BP	122	2	0.0165275
GO:0042770	signal transduction in response to DNA damage	BP	171	1	0.241139
GO:0042981	regulation of apoptotic process	BP	1585	5	0.109685
GO:0043062	extracellular structure organization	BP	323	1	0.406996
GO:0043065	positive regulation of apoptotic process	BP	607	2	0.255264
GO:0043066	negative regulation of apoptotic process	BP	985	4	0.0731694
GO:0043067	regulation of programmed cell death	BP	1617	5	0.116779
GO:0043068	positive regulation of programmed cell death	BP	618	2	0.261841
GO:0043069	negative regulation of programmed cell death	BP	1008	4	0.0781745
GO:0043122	regulation of I-kappaB kinase/NF-kappaB signaling	BP	191	1	0.265316
GO:0043123	positive regulation of I-kappaB kinase/NF-kappaB signaling	BP	128	1	0.186492
GO:0043124	negative regulation of I-kappaB kinase/NF-kappaB signaling	BP	48	1	0.0743842
GO:0043149	stress fiber assembly	BP	116	1	0.170566
GO:0043269	regulation of ion transport	BP	771	4	0.0350639
GO:0043270	positive regulation of ion transport	BP	343	3	0.0177601
GO:0043393	regulation of protein binding	BP	221	1	0.300172
GO:0043408	regulation of MAPK cascade	BP	735	1	0.698039
GO:0043409	negative regulation of MAPK cascade	BP	187	1	0.260541
GO:0043410	positive regulation of MAPK cascade	BP	526	1	0.574251
GO:0043523	regulation of neuron apoptotic process	BP	290	2	0.0792525
GO:0043525	positive regulation of neuron apoptotic process	BP	88	1	0.132209
GO:0043534	blood vessel endothelial cell migration	BP	122	1	0.178567
GO:0043535	regulation of blood vessel endothelial cell migration	BP	95	1	0.141958
GO:0043536	positive regulation of blood vessel endothelial cell migration	BP	57	1	0.087715
GO:0043542	endothelial cell migration	BP	234	1	0.314769
GO:0044057	regulation of system process	BP	659	4	0.0212741
GO:0045229	external encapsulating structure organization	BP	324	1	0.407959
GO:0045321	leukocyte activation	BP	1162	6	0.0104352
GO:0045580	regulation of T cell differentiation	BP	188	2	0.0368196
GO:0045597	positive regulation of cell differentiation	BP	1008	6	0.00534339
GO:0045619	regulation of lymphocyte differentiation	BP	221	2	0.0492589
GO:0045765	regulation of angiogenesis	BP	308	2	0.0878279
GO:0045766	positive regulation of angiogenesis	BP	182	2	0.0347101
GO:0045785	positive regulation of cell adhesion	BP	510	4	0.00904883
GO:0045786	negative regulation of cell cycle	BP	385	1	0.463941
GO:0045787	positive regulation of cell cycle	BP	358	1	0.439833
GO:0045907	positive regulation of vasoconstriction	BP	53	1	0.0818136
GO:0045930	negative regulation of mitotic cell cycle	BP	241	1	0.322505
GO:0045931	positive regulation of mitotic cell cycle	BP	133	1	0.193039
GO:0046631	alpha-beta T cell activation	BP	191	3	0.00360796
GO:0046632	alpha-beta T cell differentiation	BP	129	3	0.00118259
GO:0046649	lymphocyte activation	BP	970	5	0.0193635
GO:0046651	lymphocyte proliferation	BP	344	3	0.0178965
GO:0046785	microtubule polymerization	BP	83	1	0.125179
GO:0048008	platelet-derived growth factor receptor signaling pathway	BP	67	1	0.102307
GO:0048041	focal adhesion assembly	BP	86	1	0.129404
GO:0048144	fibroblast proliferation	BP	145	2	0.0228385
GO:0048145	regulation of fibroblast proliferation	BP	124	2	0.0170414
GO:0048146	positive regulation of fibroblast proliferation	BP	77	2	0.00685877
GO:0048167	regulation of synaptic plasticity	BP	378	1	0.45779
GO:0048514	blood vessel morphogenesis	BP	663	4	0.0216958
GO:0048536	spleen development	BP	46	1	0.071396
GO:0048538	thymus development	BP	57	1	0.087715
GO:0048584	positive regulation of response to stimulus	BP	2396	7	0.0869498
GO:0048585	negative regulation of response to stimulus	BP	1681	8	0.00499949
GO:0048588	developmental cell growth	BP	273	2	0.0714177
GO:0048589	developmental growth	BP	819	3	0.144389
GO:0048598	embryonic morphogenesis	BP	668	2	0.291747
GO:0048638	regulation of developmental growth	BP	402	3	0.0268159
GO:0048675	axon extension	BP	138	1	0.199535
GO:0048708	astrocyte differentiation	BP	87	2	0.00868027
GO:0048729	tissue morphogenesis	BP	697	2	0.309049
GO:0048732	gland development	BP	483	1	0.543207
GO:0048754	branching morphogenesis of an epithelial tube	BP	191	1	0.265316
GO:0048870	cell motility	BP	1792	10	0.000474526
GO:0048872	homeostasis of number of cells	BP	375	1	0.455133
GO:0050773	regulation of dendrite development	BP	137	3	0.00140578
GO:0050776	regulation of immune response	BP	1019	4	0.0806286
GO:0050778	positive regulation of immune response	BP	707	2	0.315001
GO:0050798	activated T cell proliferation	BP	53	1	0.0818136
GO:0050803	regulation of synapse structure or activity	BP	272	3	0.00956295
GO:0050804	modulation of chemical synaptic transmission	BP	672	2	0.294136
GO:0050806	positive regulation of synaptic transmission	BP	335	1	0.418461
GO:0050807	regulation of synapse organization	BP	264	3	0.00881915
GO:0050808	synapse organization	BP	496	3	0.0454702
GO:0050851	antigen receptor-mediated signaling pathway	BP	307	1	0.391363
GO:0050852	T cell receptor signaling pathway	BP	137	1	0.19824
GO:0050853	B cell receptor signaling pathway	BP	182	1	0.254531
GO:0050863	regulation of T cell activation	BP	378	3	0.0228837
GO:0050865	regulation of cell activation	BP	817	3	0.143641
GO:0050885	neuromuscular process controlling balance	BP	70	1	0.106639
GO:0050890	cognition	BP	358	1	0.439833
GO:0050905	neuromuscular process	BP	194	1	0.268876
GO:0051017	actin filament bundle assembly	BP	171	1	0.241139
GO:0051094	positive regulation of developmental process	BP	1533	7	0.010801
GO:0051098	regulation of binding	BP	408	1	0.483675
GO:0051099	positive regulation of binding	BP	194	1	0.268876
GO:0051208	sequestering of calcium ion	BP	125	1	0.182539
GO:0051209	release of sequestered calcium ion into cytosol	BP	120	1	0.175909
GO:0051249	regulation of lymphocyte activation	BP	648	3	0.0859733
GO:0051258	protein polymerization	BP	274	1	0.357837
GO:0051276	chromosome organization	BP	529	2	0.208919
GO:0051279	regulation of release of sequestered calcium ion into cytosol	BP	82	1	0.123767
GO:0051281	positive regulation of release of sequestered calcium ion into cytosol	BP	43	1	0.0668959
GO:0051282	regulation of sequestering of calcium ion	BP	123	1	0.179893
GO:0051283	negative regulation of sequestering of calcium ion	BP	121	1	0.177239
GO:0051341	regulation of oxidoreductase activity	BP	95	1	0.141958
GO:0051348	negative regulation of transferase activity	BP	262	2	0.0664943
GO:0051353	positive regulation of oxidoreductase activity	BP	57	1	0.087715
GO:0051438	regulation of ubiquitin-protein transferase activity	BP	53	2	0.00331027
GO:0051444	negative regulation of ubiquitin-protein transferase activity	BP	22	2	0.000572813
GO:0051492	regulation of stress fiber assembly	BP	99	1	0.147481
GO:0051493	regulation of cytoskeleton organization	BP	545	1	0.5873
GO:0051495	positive regulation of cytoskeleton organization	BP	202	1	0.278289
GO:0051496	positive regulation of stress fiber assembly	BP	58	1	0.0891846
GO:0051651	maintenance of location in cell	BP	232	1	0.312543
GO:0051726	regulation of cell cycle	BP	1077	1	0.828811
GO:0051893	regulation of focal adhesion assembly	BP	64	1	0.0979533
GO:0051894	positive regulation of focal adhesion assembly	BP	28	1	0.0440735
GO:0051924	regulation of calcium ion transport	BP	296	3	0.0120098
GO:0051928	positive regulation of calcium ion transport	BP	151	2	0.0246246
GO:0055074	calcium ion homeostasis	BP	324	1	0.407959
GO:0060020	Bergmann glial cell differentiation	BP	12	1	0.019127
GO:0060071	Wnt signaling pathway, planar cell polarity pathway	BP	37	1	0.0578317
GO:0060191	regulation of lipase activity	BP	84	1	0.12659
GO:0060192	negative regulation of lipase activity	BP	18	1	0.0285558
GO:0060284	regulation of cell development	BP	608	4	0.0163409
GO:0060291	long-term synaptic potentiation	BP	254	1	0.336645
GO:0060548	negative regulation of cell death	BP	1142	4	0.110631
GO:0060560	developmental growth involved in morphogenesis	BP	278	1	0.361995
GO:0060562	epithelial tube morphogenesis	BP	397	1	0.474327
GO:0060563	neuroepithelial cell differentiation	BP	43	2	0.00219152
GO:0060606	tube closure	BP	113	1	0.166537
GO:0060688	regulation of morphogenesis of a branching structure	BP	66	1	0.100858
GO:0061138	morphogenesis of a branching epithelium	BP	229	1	0.309191
GO:0061387	regulation of extent of cell growth	BP	124	1	0.181217
GO:0061564	axon development	BP	540	1	0.583905
GO:0061572	actin filament bundle organization	BP	174	1	0.244815
GO:0061919	process utilizing autophagic mechanism	BP	469	2	0.174014
GO:0062197	cellular response to chemical stress	BP	340	2	0.103715
GO:0070301	cellular response to hydrogen peroxide	BP	93	2	0.00986581
GO:0070371	ERK1 and ERK2 cascade	BP	350	1	0.432488
GO:0070372	regulation of ERK1 and ERK2 cascade	BP	326	1	0.409882
GO:0070373	negative regulation of ERK1 and ERK2 cascade	BP	83	1	0.125179
GO:0070374	positive regulation of ERK1 and ERK2 cascade	BP	227	1	0.306947
GO:0070507	regulation of microtubule cytoskeleton organization	BP	161	1	0.228761
GO:0070588	calcium ion transmembrane transport	BP	325	3	0.015406
GO:0070647	protein modification by small protein conjugation or removal	BP	866	4	0.0500685
GO:0070661	leukocyte proliferation	BP	384	3	0.0238348
GO:0070848	response to growth factor	BP	676	5	0.00449666
GO:0071103	DNA conformation change	BP	59	1	0.0906518
GO:0071363	cellular response to growth factor stimulus	BP	662	4	0.0215899
GO:0071772	response to BMP	BP	187	2	0.0364647
GO:0071773	cellular response to BMP stimulus	BP	187	2	0.0364647
GO:0071900	regulation of protein serine/threonine kinase activity	BP	347	1	0.429709
GO:0071901	negative regulation of protein serine/threonine kinase activity	BP	107	1	0.158422
GO:0072175	epithelial tube formation	BP	170	1	0.23991
GO:0072359	circulatory system development	BP	1212	5	0.0443679
GO:0072503	cellular divalent inorganic cation homeostasis	BP	320	1	0.404095
GO:0072507	divalent inorganic cation homeostasis	BP	359	1	0.440744
GO:0072577	endothelial cell apoptotic process	BP	57	3	0.000107367
GO:0080134	regulation of response to stress	BP	1431	8	0.00186214
GO:0080135	regulation of cellular response to stress	BP	730	1	0.695538
GO:0090049	regulation of cell migration involved in sprouting angiogenesis	BP	39	1	0.0608626
GO:0090050	positive regulation of cell migration involved in sprouting angiogenesis	BP	21	1	0.0332368
GO:0090066	regulation of anatomical structure size	BP	562	2	0.22844
GO:0090092	regulation of transmembrane receptor protein serine/threonine kinase signaling pathway	BP	273	3	0.00965843
GO:0090101	negative regulation of transmembrane receptor protein serine/threonine kinase signaling pathway	BP	147	3	0.00171983
GO:0090109	regulation of cell-substrate junction assembly	BP	64	1	0.0979533
GO:0090130	tissue migration	BP	332	2	0.0996713
GO:0090132	epithelium migration	BP	330	2	0.0986676
GO:0090175	regulation of establishment of planar polarity	BP	42	1	0.0653912
GO:0090287	regulation of cellular response to growth factor stimulus	BP	318	3	0.0145416
GO:0090288	negative regulation of cellular response to growth factor stimulus	BP	104	2	0.0122144
GO:0090398	cellular senescence	BP	137	2	0.0205454
GO:0097468	programmed cell death in response to reactive oxygen species	BP	16	1	0.0254228
GO:0097553	calcium ion transmembrane import into cytosol	BP	185	1	0.258143
GO:0097746	blood vessel diameter maintenance	BP	173	1	0.243592
GO:0098609	cell-cell adhesion	BP	878	5	0.01311
GO:0098916	anterograde trans-synaptic signaling	BP	896	2	0.424488
GO:0099177	regulation of trans-synaptic signaling	BP	673	2	0.294734
GO:0099537	trans-synaptic signaling	BP	904	2	0.428949
GO:0099563	modification of synaptic structure	BP	34	1	0.0532673
GO:0110020	regulation of actomyosin structure organization	BP	111	1	0.163841
GO:0110053	regulation of actin filament organization	BP	279	1	0.363031
GO:0120031	plasma membrane bounded cell projection assembly	BP	565	3	0.0623526
GO:0120035	regulation of plasma membrane bounded cell projection organization	BP	747	3	0.118362
GO:0150115	cell-substrate junction organization	BP	102	2	0.0117708
GO:0150116	regulation of cell-substrate junction organization	BP	69	1	0.105197
GO:0150117	positive regulation of cell-substrate junction organization	BP	33	1	0.051741
GO:0198738	cell-cell signaling by wnt	BP	453	1	0.520248
GO:1900006	positive regulation of dendrite development	BP	22	1	0.0347922
GO:1900024	regulation of substrate adhesion-dependent cell spreading	BP	59	1	0.0906518
GO:1900026	positive regulation of substrate adhesion-dependent cell spreading	BP	43	1	0.0668959
GO:1900271	regulation of long-term synaptic potentiation	BP	56	1	0.0862432
GO:1900272	negative regulation of long-term synaptic potentiation	BP	12	1	0.019127
GO:1900274	regulation of phospholipase C activity	BP	38	1	0.0593484
GO:1900275	negative regulation of phospholipase C activity	BP	3	1	0.00481572
GO:1900407	regulation of cellular response to oxidative stress	BP	90	1	0.135006
GO:1901031	regulation of response to reactive oxygen species	BP	41	1	0.063884
GO:1901033	positive regulation of response to reactive oxygen species	BP	7	1	0.0112014
GO:1901214	regulation of neuron death	BP	399	2	0.13482
GO:1901216	positive regulation of neuron death	BP	133	1	0.193039
GO:1901298	regulation of hydrogen peroxide-mediated programmed cell death	BP	13	1	0.0207047
GO:1901300	positive regulation of hydrogen peroxide-mediated programmed cell death	BP	5	1	0.00801358
GO:1901342	regulation of vasculature development	BP	312	2	0.0897704
GO:1901888	regulation of cell junction assembly	BP	222	2	0.0496569
GO:1901890	positive regulation of cell junction assembly	BP	125	2	0.017301
GO:1902105	regulation of leukocyte differentiation	BP	349	2	0.108319
GO:1902532	negative regulation of intracellular signal transduction	BP	533	2	0.211276
GO:1902533	positive regulation of intracellular signal transduction	BP	1001	1	0.805688
GO:1902882	regulation of response to oxidative stress	BP	99	1	0.147481
GO:1902884	positive regulation of response to oxidative stress	BP	10	1	0.0159643
GO:1902903	regulation of supramolecular fiber organization	BP	389	1	0.467425
GO:1902905	positive regulation of supramolecular fiber organization	BP	180	1	0.252114
GO:1903053	regulation of extracellular matrix organization	BP	57	1	0.087715
GO:1903055	positive regulation of extracellular matrix organization	BP	29	1	0.0456118
GO:1903131	mononuclear cell differentiation	BP	518	4	0.00954257
GO:1903169	regulation of calcium ion transmembrane transport	BP	201	2	0.041555
GO:1903201	regulation of oxidative stress-induced cell death	BP	79	1	0.119515
GO:1903205	regulation of hydrogen peroxide-induced cell death	BP	34	1	0.0532673
GO:1903209	positive regulation of oxidative stress-induced cell death	BP	21	1	0.0332368
GO:1903210	podocyte apoptotic process	BP	5	1	0.00801358
GO:1903320	regulation of protein modification by small protein conjugation or removal	BP	252	2	0.0621237
GO:1903321	negative regulation of protein modification by small protein conjugation or removal	BP	98	2	0.0109056
GO:1903522	regulation of blood circulation	BP	268	2	0.0691651
GO:1903706	regulation of hemopoiesis	BP	435	2	0.154723
GO:1904018	positive regulation of vasculature development	BP	182	2	0.0347101
GO:1904019	epithelial cell apoptotic process	BP	148	3	0.00175344
GO:1904035	regulation of epithelial cell apoptotic process	BP	116	3	0.000870239
GO:1904036	negative regulation of epithelial cell apoptotic process	BP	70	2	0.00570151
GO:1904062	regulation of cation transmembrane transport	BP	414	2	0.14304
GO:1904064	positive regulation of cation transmembrane transport	BP	191	1	0.265316
GO:1904157	DN4 thymocyte differentiation	BP	3	1	0.00481572
GO:1904427	positive regulation of calcium ion transmembrane transport	BP	107	1	0.158422
GO:1904526	regulation of microtubule binding	BP	10	1	0.0159643
GO:1904528	positive regulation of microtubule binding	BP	6	1	0.00960874
GO:1904529	regulation of actin filament binding	BP	2	1	0.00321301
GO:1904531	positive regulation of actin filament binding	BP	1	1	0.00160777
GO:1904616	regulation of actin binding	BP	3	1	0.00481572
GO:1904618	positive regulation of actin binding	BP	1	1	0.00160777
GO:1905114	cell surface receptor signaling pathway involved in cell-cell signaling	BP	552	1	0.592009
GO:1905206	positive regulation of hydrogen peroxide-induced cell death	BP	7	1	0.0112014
GO:1905244	regulation of modification of synaptic structure	BP	18	1	0.0285558
GO:1905330	regulation of morphogenesis of an epithelium	BP	73	1	0.110952
GO:1905332	positive regulation of morphogenesis of an epithelium	BP	40	1	0.0623745
GO:1905553	regulation of blood vessel branching	BP	4	1	0.00641591
GO:1905555	positive regulation of blood vessel branching	BP	3	1	0.00481572
GO:1990051	activation of protein kinase C activity	BP	5	1	0.00801358
GO:1990138	neuron projection extension	BP	200	1	0.275947
GO:2000026	regulation of multicellular organismal development	BP	1575	7	0.012407
GO:2000027	regulation of animal organ morphogenesis	BP	133	1	0.193039
GO:2000050	regulation of non-canonical Wnt signaling pathway	BP	26	1	0.0409895
GO:2000052	positive regulation of non-canonical Wnt signaling pathway	BP	14	1	0.0222799
GO:2000095	regulation of Wnt signaling pathway, planar cell polarity pathway	BP	15	1	0.0238526
GO:2000096	positive regulation of Wnt signaling pathway, planar cell polarity pathway	BP	8	1	0.0127915
GO:2000145	regulation of cell motility	BP	1048	8	0.000243228
GO:2000147	positive regulation of cell motility	BP	605	5	0.00280534
GO:2000249	regulation of actin cytoskeleton reorganization	BP	41	1	0.063884
GO:2000251	positive regulation of actin cytoskeleton reorganization	BP	20	1	0.0316789
GO:2000351	regulation of endothelial cell apoptotic process	BP	54	3	9.13243e-05
GO:2000352	negative regulation of endothelial cell apoptotic process	BP	32	2	0.00121739
GO:2000772	regulation of cellular senescence	BP	44	1	0.0683983
GO:2000773	negative regulation of cellular senescence	BP	20	1	0.0316789
GO:2001020	regulation of response to DNA damage stimulus	BP	313	1	0.397272
GO:0002118	aggressive behavior	BP	11	0	1
GO:0006929	substrate-dependent cell migration	BP	30	0	1
GO:0006930	substrate-dependent cell migration, cell extension	BP	8	0	1
GO:0007612	learning	BP	187	0	1
GO:0007628	adult walking behavior	BP	47	0	1
GO:0007632	visual behavior	BP	77	0	1
GO:0007638	mechanosensory behavior	BP	16	0	1
GO:0008306	associative learning	BP	120	0	1
GO:0008344	adult locomotory behavior	BP	111	0	1
GO:0008542	visual learning	BP	73	0	1
GO:0009612	response to mechanical stimulus	BP	177	0	1
GO:0010518	positive regulation of phospholipase activity	BP	51	0	1
GO:0010863	positive regulation of phospholipase C activity	BP	34	0	1
GO:0010996	response to auditory stimulus	BP	26	0	1
GO:0016322	neuron remodeling	BP	17	0	1
GO:0021700	developmental maturation	BP	355	1	0.437089
GO:0030534	adult behavior	BP	189	0	1
GO:0031223	auditory behavior	BP	13	0	1
GO:0035024	negative regulation of Rho protein signal transduction	BP	25	0	1
GO:0035264	multicellular organism growth	BP	224	0	1
GO:0035640	exploration behavior	BP	37	0	1
GO:0042551	neuron maturation	BP	63	0	1
GO:0043954	cellular component maintenance	BP	75	0	1
GO:0046580	negative regulation of Ras protein signal transduction	BP	55	0	1
GO:0048469	cell maturation	BP	221	0	1
GO:0051058	negative regulation of small GTPase mediated signal transduction	BP	62	0	1
GO:0051345	positive regulation of hydrolase activity	BP	544	1	0.586623
GO:0060074	synapse maturation	BP	33	0	1
GO:0060193	positive regulation of lipase activity	BP	64	0	1
GO:0071695	anatomical structure maturation	BP	299	1	0.383397
GO:0090659	walking behavior	BP	50	0	1
GO:0097061	dendritic spine organization	BP	102	1	0.1516
GO:0097062	dendritic spine maintenance	BP	25	0	1
GO:0099173	postsynapse organization	BP	208	2	0.0441951
GO:0106027	neuron projection organization	BP	111	1	0.163841
GO:0001659	temperature homeostasis	BP	189	1	0.262932
GO:0001676	long-chain fatty acid metabolic process	BP	123	0	1
GO:0006082	organic acid metabolic process	BP	969	1	0.795061
GO:0006575	cellular modified amino acid metabolic process	BP	203	0	1
GO:0006577	amino-acid betaine metabolic process	BP	15	0	1
GO:0006579	amino-acid betaine catabolic process	BP	1	0	1
GO:0006631	fatty acid metabolic process	BP	453	1	0.520248
GO:0006633	fatty acid biosynthetic process	BP	154	0	1
GO:0006635	fatty acid beta-oxidation	BP	78	0	1
GO:0009062	fatty acid catabolic process	BP	103	1	0.152969
GO:0009266	response to temperature stimulus	BP	174	0	1
GO:0009409	response to cold	BP	48	0	1
GO:0009437	carnitine metabolic process	BP	13	0	1
GO:0010565	regulation of cellular ketone metabolic process	BP	156	0	1
GO:0016042	lipid catabolic process	BP	338	1	0.421293
GO:0016053	organic acid biosynthetic process	BP	299	0	1
GO:0016054	organic acid catabolic process	BP	228	1	0.308069
GO:0019217	regulation of fatty acid metabolic process	BP	105	0	1
GO:0019254	carnitine metabolic process, CoA-linked	BP	3	0	1
GO:0019395	fatty acid oxidation	BP	118	0	1
GO:0019752	carboxylic acid metabolic process	BP	942	1	0.785653
GO:0032787	monocarboxylic acid metabolic process	BP	661	1	0.658885
GO:0033539	fatty acid beta-oxidation using acyl-CoA dehydrogenase	BP	13	0	1
GO:0034440	lipid oxidation	BP	126	0	1
GO:0042180	cellular ketone metabolic process	BP	241	0	1
GO:0042219	cellular modified amino acid catabolic process	BP	23	0	1
GO:0042304	regulation of fatty acid biosynthetic process	BP	48	0	1
GO:0042413	carnitine catabolic process	BP	1	0	1
GO:0042758	long-chain fatty acid catabolic process	BP	5	0	1
GO:0043436	oxoacid metabolic process	BP	960	1	0.791971
GO:0044242	cellular lipid catabolic process	BP	228	1	0.308069
GO:0044270	cellular nitrogen compound catabolic process	BP	443	1	0.512346
GO:0044282	small molecule catabolic process	BP	350	3	0.018727
GO:0045717	negative regulation of fatty acid biosynthetic process	BP	16	0	1
GO:0045922	negative regulation of fatty acid metabolic process	BP	34	0	1
GO:0046320	regulation of fatty acid oxidation	BP	44	0	1
GO:0046322	negative regulation of fatty acid oxidation	BP	18	0	1
GO:0046394	carboxylic acid biosynthetic process	BP	298	0	1
GO:0046395	carboxylic acid catabolic process	BP	226	1	0.305822
GO:0062014	negative regulation of small molecule metabolic process	BP	103	0	1
GO:0072329	monocarboxylic acid catabolic process	BP	128	1	0.186492
GO:0072330	monocarboxylic acid biosynthetic process	BP	209	0	1
GO:0106106	cold-induced thermogenesis	BP	149	1	0.213645
GO:0120161	regulation of cold-induced thermogenesis	BP	147	1	0.211098
GO:0120162	positive regulation of cold-induced thermogenesis	BP	98	1	0.146103
GO:1990845	adaptive thermogenesis	BP	165	1	0.233736
GO:0000271	polysaccharide biosynthetic process	BP	72	0	1
GO:0001889	liver development	BP	137	0	1
GO:0005975	carbohydrate metabolic process	BP	590	3	0.0691007
GO:0005976	polysaccharide metabolic process	BP	113	1	0.166537
GO:0005977	glycogen metabolic process	BP	80	1	0.120935
GO:0005978	glycogen biosynthetic process	BP	44	0	1
GO:0005996	monosaccharide metabolic process	BP	268	1	0.35155
GO:0006006	glucose metabolic process	BP	217	0	1
GO:0006073	cellular glucan metabolic process	BP	80	1	0.120935
GO:0006091	generation of precursor metabolites and energy	BP	465	3	0.0387518
GO:0006094	gluconeogenesis	BP	86	0	1
GO:0006109	regulation of carbohydrate metabolic process	BP	199	0	1
GO:0006111	regulation of gluconeogenesis	BP	55	0	1
GO:0006112	energy reserve metabolic process	BP	90	1	0.135006
GO:0006578	amino-acid betaine biosynthetic process	BP	4	0	1
GO:0007507	heart development	BP	653	3	0.0875043
GO:0009250	glucan biosynthetic process	BP	44	0	1
GO:0009991	response to extracellular stimulus	BP	420	1	0.493686
GO:0010675	regulation of cellular carbohydrate metabolic process	BP	167	0	1
GO:0010906	regulation of glucose metabolic process	BP	114	0	1
GO:0014706	striated muscle tissue development	BP	291	2	0.0797216
GO:0015980	energy derivation by oxidation of organic compounds	BP	337	2	0.102193
GO:0016051	carbohydrate biosynthetic process	BP	205	0	1
GO:0019318	hexose metabolic process	BP	253	1	0.335568
GO:0019319	hexose biosynthetic process	BP	90	0	1
GO:0031667	response to nutrient levels	BP	387	1	0.465686
GO:0033692	cellular polysaccharide biosynthetic process	BP	64	0	1
GO:0034637	cellular carbohydrate biosynthetic process	BP	75	0	1
GO:0035051	cardiocyte differentiation	BP	186	0	1
GO:0042398	cellular modified amino acid biosynthetic process	BP	40	0	1
GO:0042594	response to starvation	BP	191	0	1
GO:0042692	muscle cell differentiation	BP	449	0	1
GO:0043255	regulation of carbohydrate biosynthetic process	BP	109	0	1
GO:0044042	glucan metabolic process	BP	81	1	0.122352
GO:0044262	cellular carbohydrate metabolic process	BP	302	2	0.0849388
GO:0044264	cellular polysaccharide metabolic process	BP	101	1	0.150229
GO:0045329	carnitine biosynthetic process	BP	3	0	1
GO:0046364	monosaccharide biosynthetic process	BP	97	0	1
GO:0048738	cardiac muscle tissue development	BP	271	2	0.0705138
GO:0051146	striated muscle cell differentiation	BP	334	0	1
GO:0051791	medium-chain fatty acid metabolic process	BP	25	0	1
GO:0051793	medium-chain fatty acid catabolic process	BP	4	0	1
GO:0055007	cardiac muscle cell differentiation	BP	150	0	1
GO:0060537	muscle tissue development	BP	494	2	0.188444
GO:0061008	hepaticobiliary system development	BP	140	0	1
GO:0061061	muscle structure development	BP	741	3	0.116281
GO:0019605	butyrate metabolic process	BP	1	0	1
GO:0019626	short-chain fatty acid catabolic process	BP	6	0	1
GO:0046359	butyrate catabolic process	BP	1	0	1
GO:0046459	short-chain fatty acid metabolic process	BP	15	0	1
GO:0060395	SMAD protein signal transduction	BP	102	1	0.1516
GO:0001976	nervous system process involved in regulation of systemic arterial blood pressure	BP	21	0	1
GO:0003025	regulation of systemic arterial blood pressure by baroreceptor feedback	BP	7	0	1
GO:0003026	regulation of systemic arterial blood pressure by aortic arch baroreceptor feedback	BP	1	0	1
GO:0003073	regulation of systemic arterial blood pressure	BP	129	0	1
GO:0006814	sodium ion transport	BP	250	1	0.332325
GO:0007416	synapse assembly	BP	194	1	0.268876
GO:0007602	phototransduction	BP	31	0	1
GO:0007605	sensory perception of sound	BP	280	0	1
GO:0007606	sensory perception of chemical stimulus	BP	1261	0	1
GO:0008217	regulation of blood pressure	BP	226	0	1
GO:0009268	response to pH	BP	47	0	1
GO:0009410	response to xenobiotic stimulus	BP	317	1	0.40118
GO:0009581	detection of external stimulus	BP	137	0	1
GO:0009582	detection of abiotic stimulus	BP	136	0	1
GO:0009583	detection of light stimulus	BP	55	0	1
GO:0010447	response to acidic pH	BP	24	0	1
GO:0022898	regulation of transmembrane transporter activity	BP	303	0	1
GO:0032409	regulation of transporter activity	BP	317	1	0.40118
GO:0032411	positive regulation of transporter activity	BP	143	0	1
GO:0032412	regulation of ion transmembrane transporter activity	BP	293	0	1
GO:0032414	positive regulation of ion transmembrane transporter activity	BP	135	0	1
GO:0035418	protein localization to synapse	BP	89	1	0.133609
GO:0035725	sodium ion transmembrane transport	BP	153	1	0.218716
GO:0042391	regulation of membrane potential	BP	469	2	0.174014
GO:0050906	detection of stimulus involved in sensory perception	BP	180	0	1
GO:0050909	sensory perception of taste	BP	72	0	1
GO:0050915	sensory perception of sour taste	BP	8	0	1
GO:0050954	sensory perception of mechanical stimulus	BP	310	0	1
GO:0050974	detection of mechanical stimulus involved in sensory perception	BP	47	0	1
GO:0050982	detection of mechanical stimulus	BP	62	0	1
GO:0051606	detection of stimulus	BP	283	0	1
GO:0051960	regulation of nervous system development	BP	562	3	0.0615649
GO:0051962	positive regulation of nervous system development	BP	366	2	0.117161
GO:0051963	regulation of synapse assembly	BP	122	1	0.178567
GO:0051965	positive regulation of synapse assembly	BP	80	1	0.120935
GO:0071214	cellular response to abiotic stimulus	BP	336	0	1
GO:0071466	cellular response to xenobiotic stimulus	BP	171	1	0.241139
GO:0071467	cellular response to pH	BP	26	0	1
GO:0071468	cellular response to acidic pH	BP	15	0	1
GO:0104004	cellular response to environmental stimulus	BP	336	0	1
GO:1902414	protein localization to cell junction	BP	123	1	0.179893
GO:2001257	regulation of cation channel activity	BP	196	0	1
GO:2001259	positive regulation of cation channel activity	BP	92	0	1
GO:0001505	regulation of neurotransmitter levels	BP	255	0	1
GO:0001662	behavioral fear response	BP	56	0	1
GO:0001975	response to amphetamine	BP	22	0	1
GO:0002209	behavioral defense response	BP	57	0	1
GO:0006836	neurotransmitter transport	BP	243	0	1
GO:0006952	defense response	BP	1856	10	0.000624768
GO:0007269	neurotransmitter secretion	BP	186	0	1
GO:0007613	memory	BP	160	0	1
GO:0014075	response to amine	BP	24	0	1
GO:0033555	multicellular organismal response to stress	BP	109	0	1
GO:0042596	fear response	BP	62	0	1
GO:0046928	regulation of neurotransmitter secretion	BP	122	0	1
GO:0046929	negative regulation of neurotransmitter secretion	BP	12	0	1
GO:0050805	negative regulation of synaptic transmission	BP	90	1	0.135006
GO:0051048	negative regulation of secretion	BP	206	0	1
GO:0051588	regulation of neurotransmitter transport	BP	139	0	1
GO:0051589	negative regulation of neurotransmitter transport	BP	17	0	1
GO:0099643	signal release from synapse	BP	186	0	1
GO:1903531	negative regulation of secretion by cell	BP	177	0	1
GO:0001655	urogenital system development	BP	391	1	0.469159
GO:0001822	kidney development	BP	334	1	0.417514
GO:0001990	regulation of systemic arterial blood pressure by hormone	BP	47	0	1
GO:0002443	leukocyte mediated immunity	BP	604	2	0.253471
GO:0002444	myeloid leukocyte mediated immunity	BP	133	0	1
GO:0002446	neutrophil mediated immunity	BP	41	0	1
GO:0003006	developmental process involved in reproduction	BP	1044	3	0.235488
GO:0003014	renal system process	BP	129	0	1
GO:0003015	heart process	BP	254	2	0.0629896
GO:0003044	regulation of systemic arterial blood pressure mediated by a chemical signal	BP	56	0	1
GO:0003081	regulation of systemic arterial blood pressure by renin-angiotensin	BP	33	0	1
GO:0003084	positive regulation of systemic arterial blood pressure	BP	26	0	1
GO:0006820	anion transport	BP	500	1	0.555736
GO:0006954	inflammatory response	BP	776	6	0.00146521
GO:0007043	cell-cell junction assembly	BP	158	1	0.225009
GO:0007276	gamete generation	BP	805	1	0.731008
GO:0007283	spermatogenesis	BP	630	1	0.641042
GO:0007588	excretion	BP	52	0	1
GO:0007631	feeding behavior	BP	130	0	1
GO:0008643	carbohydrate transport	BP	156	0	1
GO:0008645	hexose transmembrane transport	BP	117	0	1
GO:0010608	post-transcriptional regulation of gene expression	BP	575	0	1
GO:0010629	negative regulation of gene expression	BP	1170	2	0.566103
GO:0010815	bradykinin catabolic process	BP	6	0	1
GO:0010827	regulation of glucose transmembrane transport	BP	89	0	1
GO:0010829	negative regulation of glucose transmembrane transport	BP	26	0	1
GO:0014812	muscle cell migration	BP	126	3	0.00110509
GO:0014909	smooth muscle cell migration	BP	111	3	0.000765884
GO:0014910	regulation of smooth muscle cell migration	BP	100	3	0.000565273
GO:0015711	organic anion transport	BP	356	0	1
GO:0015718	monocarboxylic acid transport	BP	124	0	1
GO:0015749	monosaccharide transmembrane transport	BP	120	0	1
GO:0015849	organic acid transport	BP	322	0	1
GO:0015908	fatty acid transport	BP	98	0	1
GO:0015909	long-chain fatty acid transport	BP	66	0	1
GO:0016264	gap junction assembly	BP	16	0	1
GO:0017014	protein nitrosylation	BP	17	0	1
GO:0018119	peptidyl-cysteine S-nitrosylation	BP	16	0	1
GO:0018198	peptidyl-cysteine modification	BP	50	0	1
GO:0019233	sensory perception of pain	BP	150	0	1
GO:0019953	sexual reproduction	BP	945	2	0.451535
GO:0030323	respiratory tube development	BP	239	0	1
GO:0030324	lung development	BP	236	0	1
GO:0031099	regeneration	BP	155	1	0.221239
GO:0031100	animal organ regeneration	BP	27	0	1
GO:0031347	regulation of defense response	BP	659	5	0.00403857
GO:0031349	positive regulation of defense response	BP	305	2	0.0863796
GO:0031952	regulation of protein autophosphorylation	BP	45	1	0.0698983
GO:0031954	positive regulation of protein autophosphorylation	BP	26	0	1
GO:0032091	negative regulation of protein binding	BP	98	0	1
GO:0032101	regulation of response to external stimulus	BP	997	8	0.000173318
GO:0032103	positive regulation of response to external stimulus	BP	459	3	0.0375152
GO:0032309	icosanoid secretion	BP	51	0	1
GO:0032504	multicellular organism reproduction	BP	962	1	0.792661
GO:0034219	carbohydrate transmembrane transport	BP	127	0	1
GO:0034763	negative regulation of transmembrane transport	BP	149	1	0.213645
GO:0035812	renal sodium excretion	BP	29	0	1
GO:0035813	regulation of renal sodium excretion	BP	26	0	1
GO:0035814	negative regulation of renal sodium excretion	BP	9	0	1
GO:0042447	hormone catabolic process	BP	12	0	1
GO:0042755	eating behavior	BP	53	0	1
GO:0043171	peptide catabolic process	BP	25	0	1
GO:0043271	negative regulation of ion transport	BP	187	0	1
GO:0044062	regulation of excretion	BP	31	0	1
GO:0045216	cell-cell junction organization	BP	219	1	0.2979
GO:0045777	positive regulation of blood pressure	BP	56	0	1
GO:0046323	glucose import	BP	85	0	1
GO:0046324	regulation of glucose import	BP	69	0	1
GO:0046325	negative regulation of glucose import	BP	21	0	1
GO:0046942	carboxylic acid transport	BP	290	0	1
GO:0048232	male gamete generation	BP	651	1	0.653226
GO:0048286	lung alveolus development	BP	66	0	1
GO:0048609	multicellular organismal reproductive process	BP	907	1	0.772827
GO:0050482	arachidonic acid secretion	BP	34	0	1
GO:0050727	regulation of inflammatory response	BP	367	4	0.00285392
GO:0050729	positive regulation of inflammatory response	BP	148	2	0.0237245
GO:0050767	regulation of neurogenesis	BP	463	2	0.170579
GO:0050769	positive regulation of neurogenesis	BP	305	2	0.0863796
GO:0050886	endocrine process	BP	114	0	1
GO:0051100	negative regulation of binding	BP	177	0	1
GO:0051241	negative regulation of multicellular organismal process	BP	1167	3	0.289131
GO:0051926	negative regulation of calcium ion transport	BP	76	0	1
GO:0055067	monovalent inorganic cation homeostasis	BP	171	0	1
GO:0055078	sodium ion homeostasis	BP	60	0	1
GO:0060047	heart contraction	BP	242	2	0.0578577
GO:0060177	regulation of angiotensin metabolic process	BP	2	0	1
GO:0060541	respiratory system development	BP	267	0	1
GO:0060976	coronary vasculature development	BP	77	0	1
GO:0060977	coronary vasculature morphogenesis	BP	32	0	1
GO:0060978	angiogenesis involved in coronary vascular morphogenesis	BP	7	0	1
GO:0070509	calcium ion import	BP	59	1	0.0906518
GO:0071425	hematopoietic stem cell proliferation	BP	40	0	1
GO:0071715	icosanoid transport	BP	60	0	1
GO:0071838	cell proliferation in bone marrow	BP	14	0	1
GO:0072001	renal system development	BP	348	1	0.430637
GO:0072089	stem cell proliferation	BP	147	0	1
GO:0072091	regulation of stem cell proliferation	BP	106	0	1
GO:0090279	regulation of calcium ion import	BP	37	1	0.0578317
GO:0090281	negative regulation of calcium ion import	BP	7	0	1
GO:0097254	renal tubular secretion	BP	39	0	1
GO:0098801	regulation of renal system process	BP	43	0	1
GO:1900084	regulation of peptidyl-tyrosine autophosphorylation	BP	7	0	1
GO:1900086	positive regulation of peptidyl-tyrosine autophosphorylation	BP	6	0	1
GO:1901889	negative regulation of cell junction assembly	BP	31	0	1
GO:1902033	regulation of hematopoietic stem cell proliferation	BP	17	0	1
GO:1903596	regulation of gap junction assembly	BP	10	0	1
GO:1903597	negative regulation of gap junction assembly	BP	2	0	1
GO:1903963	arachidonate transport	BP	34	0	1
GO:1904659	glucose transmembrane transport	BP	116	0	1
GO:2000169	regulation of peptidyl-cysteine S-nitrosylation	BP	9	0	1
GO:2000170	positive regulation of peptidyl-cysteine S-nitrosylation	BP	3	0	1
GO:0001654	eye development	BP	424	0	1
GO:0001881	receptor recycling	BP	40	0	1
GO:0001919	regulation of receptor recycling	BP	29	0	1
GO:0006581	acetylcholine catabolic process	BP	2	0	1
GO:0007423	sensory organ development	BP	644	0	1
GO:0008291	acetylcholine metabolic process	BP	8	0	1
GO:0019695	choline metabolic process	BP	6	0	1
GO:0031623	receptor internalization	BP	140	0	1
GO:0042133	neurotransmitter metabolic process	BP	29	0	1
GO:0042135	neurotransmitter catabolic process	BP	12	0	1
GO:0043010	camera-type eye development	BP	376	0	1
GO:0046677	response to antibiotic	BP	37	0	1
GO:0048814	regulation of dendrite morphogenesis	BP	93	1	0.139184
GO:0048880	sensory system development	BP	431	0	1
GO:0050770	regulation of axonogenesis	BP	181	0	1
GO:0050772	positive regulation of axonogenesis	BP	98	0	1
GO:0050775	positive regulation of dendrite morphogenesis	BP	59	1	0.0906518
GO:0060041	retina development in camera-type eye	BP	183	0	1
GO:0095500	acetylcholine receptor signaling pathway	BP	38	0	1
GO:0097164	ammonium ion metabolic process	BP	26	0	1
GO:0150063	visual system development	BP	427	0	1
GO:1900619	acetate ester metabolic process	BP	8	0	1
GO:1905144	response to acetylcholine	BP	43	0	1
GO:1905145	cellular response to acetylcholine	BP	40	0	1
GO:0010884	positive regulation of lipid storage	BP	25	0	1
GO:0010889	regulation of sequestering of triglyceride	BP	15	0	1
GO:0010890	positive regulation of sequestering of triglyceride	BP	9	0	1
GO:0030730	sequestering of triglyceride	BP	18	0	1
GO:0055090	acylglycerol homeostasis	BP	38	0	1
GO:0070328	triglyceride homeostasis	BP	38	0	1
GO:0001704	formation of primary germ layer	BP	106	0	1
GO:0001707	mesoderm formation	BP	67	0	1
GO:0006605	protein targeting	BP	282	1	0.366127
GO:0006612	protein targeting to membrane	BP	124	0	1
GO:0006620	post-translational protein targeting to endoplasmic reticulum membrane	BP	20	0	1
GO:0006886	intracellular protein transport	BP	831	2	0.387644
GO:0006892	post-Golgi vesicle-mediated transport	BP	102	1	0.1516
GO:0006893	Golgi to plasma membrane transport	BP	63	1	0.0964977
GO:0007163	establishment or maintenance of cell polarity	BP	235	0	1
GO:0007369	gastrulation	BP	183	1	0.255737
GO:0007498	mesoderm development	BP	122	0	1
GO:0009611	response to wounding	BP	535	3	0.0546921
GO:0030307	positive regulation of cell growth	BP	211	1	0.288737
GO:0033365	protein localization to organelle	BP	916	3	0.182139
GO:0042060	wound healing	BP	380	3	0.0231984
GO:0043001	Golgi to plasma membrane protein transport	BP	42	1	0.0653912
GO:0045047	protein targeting to ER	BP	44	0	1
GO:0045103	intermediate filament-based process	BP	94	0	1
GO:0045104	intermediate filament cytoskeleton organization	BP	93	0	1
GO:0045773	positive regulation of axon extension	BP	52	0	1
GO:0045927	positive regulation of growth	BP	324	2	0.0956742
GO:0048193	Golgi vesicle transport	BP	278	1	0.361995
GO:0048332	mesoderm morphogenesis	BP	71	0	1
GO:0048639	positive regulation of developmental growth	BP	218	2	0.0480722
GO:0051668	localization within membrane	BP	690	2	0.304878
GO:0061951	establishment of protein localization to plasma membrane	BP	68	1	0.103753
GO:0070972	protein localization to endoplasmic reticulum	BP	75	0	1
GO:0072594	establishment of protein localization to organelle	BP	428	1	0.500254
GO:0072599	establishment of protein localization to endoplasmic reticulum	BP	48	0	1
GO:0072657	protein localization to membrane	BP	614	2	0.259449
GO:0072659	protein localization to plasma membrane	BP	308	1	0.392352
GO:0090150	establishment of protein localization to membrane	BP	259	1	0.342007
GO:0098876	vesicle-mediated transport to the plasma membrane	BP	148	1	0.212373
GO:0140058	neuron projection arborization	BP	30	0	1
GO:0150011	regulation of neuron projection arborization	BP	13	0	1
GO:0006099	tricarboxylic acid cycle	BP	33	0	1
GO:0006101	citrate metabolic process	BP	6	0	1
GO:0006412	translation	BP	712	1	0.686366
GO:0006417	regulation of translation	BP	394	0	1
GO:0007586	digestion	BP	138	0	1
GO:0009060	aerobic respiration	BP	187	1	0.260541
GO:0010039	response to iron ion	BP	22	0	1
GO:0010040	response to iron(II) ion	BP	4	0	1
GO:0022600	digestive system process	BP	121	0	1
GO:0043043	peptide biosynthetic process	BP	738	1	0.699529
GO:0045333	cellular respiration	BP	245	1	0.326887
GO:0050892	intestinal absorption	BP	44	0	1
GO:0072350	tricarboxylic acid metabolic process	BP	16	0	1
GO:0006102	isocitrate metabolic process	BP	7	0	1
GO:0000038	very long-chain fatty acid metabolic process	BP	34	0	1
GO:0006690	icosanoid metabolic process	BP	142	0	1
GO:0006692	prostanoid metabolic process	BP	54	0	1
GO:0006693	prostaglandin metabolic process	BP	54	0	1
GO:0007031	peroxisome organization	BP	36	0	1
GO:0016559	peroxisome fission	BP	9	0	1
GO:0033540	fatty acid beta-oxidation using acyl-CoA oxidase	BP	5	0	1
GO:0033559	unsaturated fatty acid metabolic process	BP	133	0	1
GO:0042743	hydrogen peroxide metabolic process	BP	59	0	1
GO:0042760	very long-chain fatty acid catabolic process	BP	8	0	1
GO:0048285	organelle fission	BP	531	2	0.210097
GO:0050665	hydrogen peroxide biosynthetic process	BP	21	0	1
GO:0140493	very long-chain fatty acid beta-oxidation	BP	1	0	1
GO:0006470	protein dephosphorylation	BP	252	1	0.334489
GO:0016311	dephosphorylation	BP	351	3	0.0188675
GO:0048102	autophagic cell death	BP	15	0	1
GO:0001818	negative regulation of cytokine production	BP	297	1	0.381389
GO:0002367	cytokine production involved in immune response	BP	148	1	0.212373
GO:0002440	production of molecular mediator of immune response	BP	422	1	0.495336
GO:0002683	negative regulation of immune system process	BP	465	3	0.0387518
GO:0002697	regulation of immune effector process	BP	464	2	0.171151
GO:0002698	negative regulation of immune effector process	BP	140	2	0.0213934
GO:0002700	regulation of production of molecular mediator of immune response	BP	207	1	0.284112
GO:0002701	negative regulation of production of molecular mediator of immune response	BP	48	1	0.0743842
GO:0002718	regulation of cytokine production involved in immune response	BP	126	1	0.183859
GO:0002719	negative regulation of cytokine production involved in immune response	BP	35	1	0.0547912
GO:0006801	superoxide metabolic process	BP	68	0	1
GO:0006809	nitric oxide biosynthetic process	BP	85	0	1
GO:0010934	macrophage cytokine production	BP	52	0	1
GO:0010935	regulation of macrophage cytokine production	BP	45	0	1
GO:0010936	negative regulation of macrophage cytokine production	BP	14	0	1
GO:0031348	negative regulation of defense response	BP	244	1	0.325794
GO:0032102	negative regulation of response to external stimulus	BP	407	3	0.027678
GO:0032611	interleukin-1 beta production	BP	102	0	1
GO:0032612	interleukin-1 production	BP	123	0	1
GO:0032615	interleukin-12 production	BP	64	0	1
GO:0032640	tumor necrosis factor production	BP	193	0	1
GO:0032651	regulation of interleukin-1 beta production	BP	96	0	1
GO:0032652	regulation of interleukin-1 production	BP	117	0	1
GO:0032655	regulation of interleukin-12 production	BP	62	0	1
GO:0032680	regulation of tumor necrosis factor production	BP	186	0	1
GO:0032691	negative regulation of interleukin-1 beta production	BP	30	0	1
GO:0032692	negative regulation of interleukin-1 production	BP	38	0	1
GO:0032695	negative regulation of interleukin-12 production	BP	19	0	1
GO:0032720	negative regulation of tumor necrosis factor production	BP	70	0	1
GO:0032928	regulation of superoxide anion generation	BP	28	0	1
GO:0032929	negative regulation of superoxide anion generation	BP	5	0	1
GO:0034097	response to cytokine	BP	1085	8	0.000307284
GO:0042554	superoxide anion generation	BP	45	0	1
GO:0042742	defense response to bacterium	BP	508	1	0.561516
GO:0045019	negative regulation of nitric oxide biosynthetic process	BP	20	0	1
GO:0045428	regulation of nitric oxide biosynthetic process	BP	73	0	1
GO:0045453	bone resorption	BP	79	0	1
GO:0046209	nitric oxide metabolic process	BP	91	0	1
GO:0046849	bone remodeling	BP	105	0	1
GO:0048705	skeletal system morphogenesis	BP	261	0	1
GO:0048771	tissue remodeling	BP	203	0	1
GO:0050728	negative regulation of inflammatory response	BP	147	0	1
GO:0050830	defense response to Gram-positive bacterium	BP	174	0	1
GO:0060349	bone morphogenesis	BP	109	0	1
GO:0061082	myeloid leukocyte cytokine production	BP	68	0	1
GO:0071706	tumor necrosis factor superfamily cytokine production	BP	196	0	1
GO:0080164	regulation of nitric oxide metabolic process	BP	77	0	1
GO:0090322	regulation of superoxide metabolic process	BP	34	0	1
GO:0098542	defense response to other organism	BP	1270	6	0.0156337
GO:1903555	regulation of tumor necrosis factor superfamily cytokine production	BP	189	0	1
GO:1903556	negative regulation of tumor necrosis factor superfamily cytokine production	BP	71	0	1
GO:1904406	negative regulation of nitric oxide metabolic process	BP	20	0	1
GO:2001057	reactive nitrogen species metabolic process	BP	93	0	1
GO:0002077	acrosome matrix dispersal	BP	1	0	1
GO:0007190	activation of adenylate cyclase activity	BP	20	0	1
GO:0007338	single fertilization	BP	168	1	0.237446
GO:0007339	binding of sperm to zona pellucida	BP	53	0	1
GO:0007340	acrosome reaction	BP	39	0	1
GO:0007341	penetration of zona pellucida	BP	12	0	1
GO:0008037	cell recognition	BP	302	0	1
GO:0009566	fertilization	BP	217	1	0.29562
GO:0009988	cell-cell recognition	BP	80	0	1
GO:0031279	regulation of cyclase activity	BP	58	0	1
GO:0031281	positive regulation of cyclase activity	BP	38	0	1
GO:0035036	sperm-egg recognition	BP	61	0	1
GO:0045761	regulation of adenylate cyclase activity	BP	48	0	1
GO:0045762	positive regulation of adenylate cyclase activity	BP	30	0	1
GO:0048545	response to steroid hormone	BP	232	1	0.312543
GO:0051339	regulation of lyase activity	BP	61	0	1
GO:0051349	positive regulation of lyase activity	BP	39	0	1
GO:0051603	proteolysis involved in protein catabolic process	BP	776	3	0.128616
GO:0001508	action potential	BP	148	1	0.212373
GO:0003009	skeletal muscle contraction	BP	42	0	1
GO:0003012	muscle system process	BP	432	2	0.153042
GO:0006936	muscle contraction	BP	317	2	0.0922166
GO:0006941	striated muscle contraction	BP	173	2	0.031639
GO:0007274	neuromuscular synaptic transmission	BP	29	0	1
GO:0007517	muscle organ development	BP	371	3	0.0218011
GO:0007519	skeletal muscle tissue development	BP	207	1	0.284112
GO:0007528	neuromuscular junction development	BP	59	0	1
GO:0019226	transmission of nerve impulse	BP	99	1	0.147481
GO:0019228	neuronal action potential	BP	55	1	0.084769
GO:0035637	multicellular organismal signaling	BP	163	1	0.231252
GO:0046716	muscle cell cellular homeostasis	BP	28	0	1
GO:0048630	skeletal muscle tissue growth	BP	12	0	1
GO:0050879	multicellular organismal movement	BP	59	0	1
GO:0050881	musculoskeletal movement	BP	59	0	1
GO:0060538	skeletal muscle organ development	BP	219	1	0.2979
GO:0070050	neuron cellular homeostasis	BP	43	0	1
GO:0001666	response to hypoxia	BP	219	1	0.2979
GO:0006887	exocytosis	BP	422	1	0.495336
GO:0007271	synaptic transmission, cholinergic	BP	29	0	1
GO:0007585	respiratory gaseous exchange by respiratory system	BP	72	0	1
GO:0010469	regulation of signaling receptor activity	BP	147	1	0.211098
GO:0014046	dopamine secretion	BP	44	0	1
GO:0014059	regulation of dopamine secretion	BP	42	0	1
GO:0015837	amine transport	BP	122	0	1
GO:0015844	monoamine transport	BP	109	0	1
GO:0015872	dopamine transport	BP	60	0	1
GO:0016079	synaptic vesicle exocytosis	BP	137	0	1
GO:0017157	regulation of exocytosis	BP	254	1	0.336645
GO:0031644	regulation of nervous system process	BP	194	2	0.0389776
GO:0035094	response to nicotine	BP	31	0	1
GO:0035095	behavioral response to nicotine	BP	10	0	1
GO:0036293	response to decreased oxygen levels	BP	246	1	0.327978
GO:0045055	regulated exocytosis	BP	291	1	0.375328
GO:0050432	catecholamine secretion	BP	74	0	1
GO:0050433	regulation of catecholamine secretion	BP	68	0	1
GO:0051899	membrane depolarization	BP	94	1	0.140572
GO:0051937	catecholamine transport	BP	91	0	1
GO:0051952	regulation of amine transport	BP	117	0	1
GO:0060078	regulation of postsynaptic membrane potential	BP	117	0	1
GO:0060079	excitatory postsynaptic potential	BP	91	0	1
GO:0060080	inhibitory postsynaptic potential	BP	22	0	1
GO:0070482	response to oxygen levels	BP	305	1	0.389381
GO:0098815	modulation of excitatory postsynaptic potential	BP	59	0	1
GO:0098962	regulation of postsynaptic neurotransmitter receptor activity	BP	21	0	1
GO:0099003	vesicle-mediated transport in synapse	BP	260	2	0.0656121
GO:0099504	synaptic vesicle cycle	BP	230	2	0.0528826
GO:0099565	chemical synaptic transmission, postsynaptic	BP	102	0	1
GO:0099601	regulation of neurotransmitter receptor activity	BP	70	0	1
GO:1903048	regulation of acetylcholine-gated cation channel activity	BP	2	0	1
GO:1903305	regulation of regulated secretory pathway	BP	187	0	1
GO:2000300	regulation of synaptic vesicle exocytosis	BP	84	0	1
GO:0001539	cilium or flagellum-dependent cell motility	BP	173	0	1
GO:0001963	synaptic transmission, dopaminergic	BP	30	0	1
GO:0001978	regulation of systemic arterial blood pressure by carotid sinus baroreceptor feedback	BP	5	0	1
GO:0001982	baroreceptor response to decreased systemic arterial blood pressure	BP	2	0	1
GO:0001988	positive regulation of heart rate involved in baroreceptor response to decreased systemic arterial blood pressure	BP	1	0	1
GO:0002027	regulation of heart rate	BP	113	0	1
GO:0003341	cilium movement	BP	218	0	1
GO:0007018	microtubule-based movement	BP	434	0	1
GO:0008016	regulation of heart contraction	BP	199	1	0.274774
GO:0008292	acetylcholine biosynthetic process	BP	4	0	1
GO:0009308	amine metabolic process	BP	127	0	1
GO:0010460	positive regulation of heart rate	BP	31	0	1
GO:0014061	regulation of norepinephrine secretion	BP	19	0	1
GO:0015695	organic cation transport	BP	59	1	0.0906518
GO:0015874	norepinephrine transport	BP	28	0	1
GO:0018105	peptidyl-serine phosphorylation	BP	332	1	0.415615
GO:0018209	peptidyl-serine modification	BP	354	1	0.436172
GO:0022602	ovulation cycle process	BP	51	0	1
GO:0030317	flagellated sperm motility	BP	152	0	1
GO:0032094	response to food	BP	40	0	1
GO:0032222	regulation of synaptic transmission, cholinergic	BP	16	0	1
GO:0032225	regulation of synaptic transmission, dopaminergic	BP	10	0	1
GO:0032635	interleukin-6 production	BP	176	1	0.247255
GO:0032675	regulation of interleukin-6 production	BP	167	1	0.236211
GO:0032715	negative regulation of interleukin-6 production	BP	54	0	1
GO:0033135	regulation of peptidyl-serine phosphorylation	BP	163	1	0.231252
GO:0033138	positive regulation of peptidyl-serine phosphorylation	BP	129	0	1
GO:0033238	regulation of cellular amine metabolic process	BP	39	0	1
GO:0033240	positive regulation of cellular amine metabolic process	BP	13	0	1
GO:0042136	neurotransmitter biosynthetic process	BP	13	0	1
GO:0042698	ovulation cycle	BP	63	0	1
GO:0044106	cellular amine metabolic process	BP	121	0	1
GO:0045471	response to ethanol	BP	81	0	1
GO:0045823	positive regulation of heart contraction	BP	43	0	1
GO:0048149	behavioral response to ethanol	BP	11	0	1
GO:0048243	norepinephrine secretion	BP	20	0	1
GO:0050893	sensory processing	BP	2	0	1
GO:0051823	regulation of synapse structural plasticity	BP	10	0	1
GO:0060112	generation of ovulation cycle rhythm	BP	3	0	1
GO:0060285	cilium-dependent cell motility	BP	173	0	1
GO:0060294	cilium movement involved in cell motility	BP	165	0	1
GO:0060408	regulation of acetylcholine metabolic process	BP	3	0	1
GO:0060409	positive regulation of acetylcholine metabolic process	BP	2	0	1
GO:0097722	sperm motility	BP	158	0	1
GO:0140059	dendrite arborization	BP	13	0	1
GO:1900273	positive regulation of long-term synaptic potentiation	BP	30	0	1
GO:1900620	acetate ester biosynthetic process	BP	4	0	1
GO:1903524	positive regulation of blood circulation	BP	47	0	1
GO:1904645	response to amyloid-beta	BP	39	0	1
GO:1905906	regulation of amyloid fibril formation	BP	15	0	1
GO:1905918	regulation of CoA-transferase activity	BP	2	0	1
GO:1905920	positive regulation of CoA-transferase activity	BP	2	0	1
GO:1905921	regulation of acetylcholine biosynthetic process	BP	1	0	1
GO:1905923	positive regulation of acetylcholine biosynthetic process	BP	1	0	1
GO:1990000	amyloid fibril formation	BP	24	0	1
GO:2000463	positive regulation of excitatory postsynaptic potential	BP	41	0	1
GO:2001023	regulation of response to drug	BP	4	0	1
GO:0001941	postsynaptic membrane organization	BP	48	0	1
GO:0055001	muscle cell development	BP	229	0	1
GO:0001661	conditioned taste aversion	BP	5	0	1
GO:0002696	positive regulation of leukocyte activation	BP	530	1	0.577031
GO:0006576	cellular biogenic amine metabolic process	BP	108	0	1
GO:0006584	catecholamine metabolic process	BP	63	0	1
GO:0006939	smooth muscle contraction	BP	117	0	1
GO:0007622	rhythmic behavior	BP	66	1	0.100858
GO:0009712	catechol-containing compound metabolic process	BP	63	0	1
GO:0018958	phenol-containing compound metabolic process	BP	127	0	1
GO:0021536	diencephalon development	BP	72	0	1
GO:0021545	cranial nerve development	BP	54	0	1
GO:0021554	optic nerve development	BP	13	0	1
GO:0021562	vestibulocochlear nerve development	BP	9	0	1
GO:0021602	cranial nerve morphogenesis	BP	30	0	1
GO:0021631	optic nerve morphogenesis	BP	6	0	1
GO:0021675	nerve development	BP	88	0	1
GO:0021771	lateral geniculate nucleus development	BP	1	0	1
GO:0021794	thalamus development	BP	13	0	1
GO:0021952	central nervous system projection neuron axonogenesis	BP	33	0	1
GO:0021953	central nervous system neuron differentiation	BP	210	0	1
GO:0021954	central nervous system neuron development	BP	97	0	1
GO:0021955	central nervous system neuron axonogenesis	BP	46	0	1
GO:0022410	circadian sleep/wake cycle process	BP	32	0	1
GO:0030431	sleep	BP	39	0	1
GO:0030888	regulation of B cell proliferation	BP	73	0	1
GO:0030890	positive regulation of B cell proliferation	BP	47	0	1
GO:0030900	forebrain development	BP	407	1	0.482832
GO:0031645	negative regulation of nervous system process	BP	25	1	0.0394438
GO:0032226	positive regulation of synaptic transmission, dopaminergic	BP	4	0	1
GO:0032944	regulation of mononuclear cell proliferation	BP	258	1	0.340938
GO:0032946	positive regulation of mononuclear cell proliferation	BP	152	1	0.217451
GO:0033603	positive regulation of dopamine secretion	BP	10	0	1
GO:0033605	positive regulation of catecholamine secretion	BP	19	0	1
GO:0035176	social behavior	BP	62	0	1
GO:0042053	regulation of dopamine metabolic process	BP	23	0	1
GO:0042069	regulation of catecholamine metabolic process	BP	25	0	1
GO:0042220	response to cocaine	BP	44	0	1
GO:0042320	regulation of circadian sleep/wake cycle, REM sleep	BP	6	0	1
GO:0042417	dopamine metabolic process	BP	47	0	1
GO:0042745	circadian sleep/wake cycle	BP	38	0	1
GO:0042747	circadian sleep/wake cycle, REM sleep	BP	7	0	1
GO:0042748	circadian sleep/wake cycle, non-REM sleep	BP	15	0	1
GO:0042749	regulation of circadian sleep/wake cycle	BP	30	0	1
GO:0042752	regulation of circadian rhythm	BP	129	1	0.187806
GO:0043279	response to alkaloid	BP	82	0	1
GO:0045187	regulation of circadian sleep/wake cycle, sleep	BP	27	0	1
GO:0045188	regulation of circadian sleep/wake cycle, non-REM sleep	BP	14	0	1
GO:0045759	negative regulation of action potential	BP	10	0	1
GO:0048512	circadian behavior	BP	63	1	0.0964977
GO:0048857	neural nucleus development	BP	25	0	1
GO:0050670	regulation of lymphocyte proliferation	BP	253	1	0.335568
GO:0050671	positive regulation of lymphocyte proliferation	BP	149	1	0.213645
GO:0050795	regulation of behavior	BP	103	1	0.152969
GO:0050802	circadian sleep/wake cycle, sleep	BP	29	0	1
GO:0050864	regulation of B cell activation	BP	278	0	1
GO:0050867	positive regulation of cell activation	BP	551	1	0.591339
GO:0050871	positive regulation of B cell activation	BP	222	0	1
GO:0051251	positive regulation of lymphocyte activation	BP	465	1	0.529564
GO:0051703	biological process involved in intraspecies interaction between organisms	BP	65	0	1
GO:0051954	positive regulation of amine transport	BP	53	0	1
GO:0051969	regulation of transmission of nerve impulse	BP	27	1	0.0425327
GO:0051970	negative regulation of transmission of nerve impulse	BP	9	0	1
GO:0060073	micturition	BP	12	0	1
GO:0060084	synaptic transmission involved in micturition	BP	3	0	1
GO:0070663	regulation of leukocyte proliferation	BP	280	1	0.364065
GO:0070665	positive regulation of leukocyte proliferation	BP	168	1	0.237446
GO:0098900	regulation of action potential	BP	68	1	0.103753
GO:0098908	regulation of neuronal action potential	BP	14	1	0.0222799
GO:1904456	negative regulation of neuronal action potential	BP	4	0	1
GO:0001656	metanephros development	BP	91	0	1
GO:0001959	regulation of cytokine-mediated signaling pathway	BP	137	2	0.0205454
GO:0001960	negative regulation of cytokine-mediated signaling pathway	BP	70	2	0.00570151
GO:0002064	epithelial cell development	BP	245	1	0.326887
GO:0002573	myeloid leukocyte differentiation	BP	246	1	0.327978
GO:0002761	regulation of myeloid leukocyte differentiation	BP	143	0	1
GO:0002762	negative regulation of myeloid leukocyte differentiation	BP	57	0	1
GO:0008285	negative regulation of cell population proliferation	BP	774	1	0.716866
GO:0010558	negative regulation of macromolecule biosynthetic process	BP	1498	7	0.00958411
GO:0010640	regulation of platelet-derived growth factor receptor signaling pathway	BP	25	0	1
GO:0010642	negative regulation of platelet-derived growth factor receptor signaling pathway	BP	14	0	1
GO:0010677	negative regulation of cellular carbohydrate metabolic process	BP	49	0	1
GO:0010737	protein kinase A signaling	BP	38	0	1
GO:0010738	regulation of protein kinase A signaling	BP	23	0	1
GO:0010739	positive regulation of protein kinase A signaling	BP	13	0	1
GO:0010803	regulation of tumor necrosis factor-mediated signaling pathway	BP	40	0	1
GO:0010804	negative regulation of tumor necrosis factor-mediated signaling pathway	BP	20	0	1
GO:0010828	positive regulation of glucose transmembrane transport	BP	53	0	1
GO:0014912	negative regulation of smooth muscle cell migration	BP	36	1	0.0563126
GO:0019221	cytokine-mediated signaling pathway	BP	421	5	0.000566262
GO:0030225	macrophage differentiation	BP	46	0	1
GO:0030336	negative regulation of cell migration	BP	312	2	0.0897704
GO:0030851	granulocyte differentiation	BP	45	0	1
GO:0030852	regulation of granulocyte differentiation	BP	22	0	1
GO:0030853	negative regulation of granulocyte differentiation	BP	10	0	1
GO:0031953	negative regulation of protein autophosphorylation	BP	13	0	1
GO:0032602	chemokine production	BP	117	1	0.171905
GO:0032637	interleukin-8 production	BP	77	1	0.11667
GO:0032642	regulation of chemokine production	BP	110	1	0.162489
GO:0032677	regulation of interleukin-8 production	BP	76	1	0.115244
GO:0032722	positive regulation of chemokine production	BP	83	1	0.125179
GO:0032757	positive regulation of interleukin-8 production	BP	58	1	0.0891846
GO:0032835	glomerulus development	BP	66	0	1
GO:0032869	cellular response to insulin stimulus	BP	212	1	0.289889
GO:0032870	cellular response to hormone stimulus	BP	532	2	0.210687
GO:0033002	muscle cell proliferation	BP	266	0	1
GO:0033028	myeloid cell apoptotic process	BP	46	0	1
GO:0033032	regulation of myeloid cell apoptotic process	BP	39	0	1
GO:0033034	positive regulation of myeloid cell apoptotic process	BP	10	0	1
GO:0033157	regulation of intracellular protein transport	BP	228	1	0.308069
GO:0033209	tumor necrosis factor-mediated signaling pathway	BP	81	0	1
GO:0034113	heterotypic cell-cell adhesion	BP	57	0	1
GO:0034114	regulation of heterotypic cell-cell adhesion	BP	25	0	1
GO:0034115	negative regulation of heterotypic cell-cell adhesion	BP	11	0	1
GO:0034381	plasma lipoprotein particle clearance	BP	38	0	1
GO:0034383	low-density lipoprotein particle clearance	BP	24	0	1
GO:0034612	response to tumor necrosis factor	BP	202	0	1
GO:0035787	cell migration involved in kidney development	BP	6	0	1
GO:0035788	cell migration involved in metanephros development	BP	5	0	1
GO:0035789	metanephric mesenchymal cell migration	BP	4	0	1
GO:0035790	platelet-derived growth factor receptor-alpha signaling pathway	BP	7	0	1
GO:0035850	epithelial cell differentiation involved in kidney development	BP	41	0	1
GO:0040013	negative regulation of locomotion	BP	360	2	0.114019
GO:0043405	regulation of MAP kinase activity	BP	198	0	1
GO:0043407	negative regulation of MAP kinase activity	BP	61	0	1
GO:0045444	fat cell differentiation	BP	265	1	0.348384
GO:0045598	regulation of fat cell differentiation	BP	150	1	0.214916
GO:0045599	negative regulation of fat cell differentiation	BP	59	0	1
GO:0045637	regulation of myeloid cell differentiation	BP	226	0	1
GO:0045638	negative regulation of myeloid cell differentiation	BP	92	0	1
GO:0045649	regulation of macrophage differentiation	BP	22	0	1
GO:0045650	negative regulation of macrophage differentiation	BP	6	0	1
GO:0045721	negative regulation of gluconeogenesis	BP	19	0	1
GO:0045776	negative regulation of blood pressure	BP	66	0	1
GO:0045892	negative regulation of DNA-templated transcription	BP	1257	7	0.00375061
GO:0045912	negative regulation of carbohydrate metabolic process	BP	54	0	1
GO:0045923	positive regulation of fatty acid metabolic process	BP	48	0	1
GO:0045934	negative regulation of nucleobase-containing compound metabolic process	BP	1507	7	0.00988683
GO:0046326	positive regulation of glucose import	BP	44	0	1
GO:0046888	negative regulation of hormone secretion	BP	91	0	1
GO:0048659	smooth muscle cell proliferation	BP	192	0	1
GO:0048660	regulation of smooth muscle cell proliferation	BP	185	0	1
GO:0048662	negative regulation of smooth muscle cell proliferation	BP	73	0	1
GO:0050764	regulation of phagocytosis	BP	123	1	0.179893
GO:0050765	negative regulation of phagocytosis	BP	25	0	1
GO:0050873	brown fat cell differentiation	BP	62	0	1
GO:0051052	regulation of DNA metabolic process	BP	565	2	0.230222
GO:0051053	negative regulation of DNA metabolic process	BP	156	0	1
GO:0051224	negative regulation of protein transport	BP	142	0	1
GO:0051253	negative regulation of RNA metabolic process	BP	1376	7	0.00612391
GO:0060759	regulation of response to cytokine stimulus	BP	147	2	0.0234276
GO:0060761	negative regulation of response to cytokine stimulus	BP	74	2	0.00635075
GO:0061005	cell differentiation involved in kidney development	BP	52	0	1
GO:0061318	renal filtration cell differentiation	BP	18	0	1
GO:0070293	renal absorption	BP	28	0	1
GO:0070586	cell-cell adhesion involved in gastrulation	BP	12	0	1
GO:0070587	regulation of cell-cell adhesion involved in gastrulation	BP	11	0	1
GO:0070994	detection of oxidative stress	BP	2	0	1
GO:0071345	cellular response to cytokine stimulus	BP	987	8	0.000161785
GO:0071356	cellular response to tumor necrosis factor	BP	183	0	1
GO:0071375	cellular response to peptide hormone stimulus	BP	278	1	0.361995
GO:0071605	monocyte chemotactic protein-1 production	BP	27	0	1
GO:0071637	regulation of monocyte chemotactic protein-1 production	BP	27	0	1
GO:0071639	positive regulation of monocyte chemotactic protein-1 production	BP	19	0	1
GO:0071867	response to monoamine	BP	75	0	1
GO:0071868	cellular response to monoamine stimulus	BP	72	0	1
GO:0071869	response to catecholamine	BP	75	0	1
GO:0071870	cellular response to catecholamine stimulus	BP	72	0	1
GO:0071871	response to epinephrine	BP	10	0	1
GO:0071872	cellular response to epinephrine stimulus	BP	10	0	1
GO:0071897	DNA biosynthetic process	BP	185	1	0.258143
GO:0071902	positive regulation of protein serine/threonine kinase activity	BP	204	0	1
GO:0072006	nephron development	BP	161	0	1
GO:0072009	nephron epithelium development	BP	120	0	1
GO:0072010	glomerular epithelium development	BP	20	0	1
GO:0072015	podocyte development	BP	9	0	1
GO:0072073	kidney epithelium development	BP	155	1	0.221239
GO:0072112	podocyte differentiation	BP	18	0	1
GO:0072202	cell differentiation involved in metanephros development	BP	23	0	1
GO:0072207	metanephric epithelium development	BP	25	0	1
GO:0072210	metanephric nephron development	BP	38	0	1
GO:0072215	regulation of metanephros development	BP	5	0	1
GO:0072217	negative regulation of metanephros development	BP	1	0	1
GO:0072224	metanephric glomerulus development	BP	14	0	1
GO:0072243	metanephric nephron epithelium development	BP	20	0	1
GO:0072244	metanephric glomerular epithelium development	BP	3	0	1
GO:0072248	metanephric podocyte differentiation	BP	2	0	1
GO:0072249	metanephric podocyte development	BP	2	0	1
GO:0072310	glomerular epithelial cell development	BP	9	0	1
GO:0072311	glomerular epithelial cell differentiation	BP	18	0	1
GO:0072312	metanephric glomerular epithelial cell differentiation	BP	2	0	1
GO:0072313	metanephric glomerular epithelial cell development	BP	2	0	1
GO:0090183	regulation of kidney development	BP	36	0	1
GO:0090185	negative regulation of kidney development	BP	4	0	1
GO:0090317	negative regulation of intracellular protein transport	BP	48	0	1
GO:0097017	renal protein absorption	BP	8	0	1
GO:0097018	renal albumin absorption	BP	4	0	1
GO:0098742	cell-cell adhesion via plasma-membrane adhesion molecules	BP	217	0	1
GO:0110112	regulation of lipid transporter activity	BP	3	0	1
GO:0110113	positive regulation of lipid transporter activity	BP	2	0	1
GO:0120163	negative regulation of cold-induced thermogenesis	BP	47	0	1
GO:1900120	regulation of receptor binding	BP	23	0	1
GO:1900121	negative regulation of receptor binding	BP	13	0	1
GO:1901653	cellular response to peptide	BP	322	1	0.40603
GO:1902106	negative regulation of leukocyte differentiation	BP	113	1	0.166537
GO:1902679	negative regulation of RNA biosynthetic process	BP	1262	7	0.00383323
GO:1903507	negative regulation of nucleic acid-templated transcription	BP	1261	7	0.0038166
GO:1903707	negative regulation of hemopoiesis	BP	117	1	0.171905
GO:1903828	negative regulation of protein localization	BP	221	0	1
GO:1904705	regulation of vascular associated smooth muscle cell proliferation	BP	72	0	1
GO:1904706	negative regulation of vascular associated smooth muscle cell proliferation	BP	33	0	1
GO:1904738	vascular associated smooth muscle cell migration	BP	37	0	1
GO:1904752	regulation of vascular associated smooth muscle cell migration	BP	32	0	1
GO:1904753	negative regulation of vascular associated smooth muscle cell migration	BP	13	0	1
GO:1904950	negative regulation of establishment of protein localization	BP	146	0	1
GO:1990874	vascular associated smooth muscle cell proliferation	BP	75	0	1
GO:2000146	negative regulation of cell motility	BP	325	2	0.0961712
GO:2000278	regulation of DNA biosynthetic process	BP	129	1	0.187806
GO:2000279	negative regulation of DNA biosynthetic process	BP	41	0	1
GO:2000465	regulation of glycogen (starch) synthase activity	BP	8	0	1
GO:2000467	positive regulation of glycogen (starch) synthase activity	BP	5	0	1
GO:2000477	regulation of metanephric podocyte development	BP	1	0	1
GO:2000478	positive regulation of metanephric podocyte development	BP	1	0	1
GO:2000479	regulation of cAMP-dependent protein kinase activity	BP	16	0	1
GO:2000481	positive regulation of cAMP-dependent protein kinase activity	BP	6	0	1
GO:2000532	regulation of renal albumin absorption	BP	1	0	1
GO:2000534	positive regulation of renal albumin absorption	BP	1	0	1
GO:2000583	regulation of platelet-derived growth factor receptor-alpha signaling pathway	BP	5	0	1
GO:2000584	negative regulation of platelet-derived growth factor receptor-alpha signaling pathway	BP	2	0	1
GO:2000589	regulation of metanephric mesenchymal cell migration	BP	4	0	1
GO:2000590	negative regulation of metanephric mesenchymal cell migration	BP	1	0	1
GO:0014866	skeletal myofibril assembly	BP	8	0	1
GO:0014902	myotube differentiation	BP	143	0	1
GO:0014904	myotube cell development	BP	54	0	1
GO:0030239	myofibril assembly	BP	71	0	1
GO:0030240	skeletal muscle thin filament assembly	BP	6	0	1
GO:0048741	skeletal muscle fiber development	BP	48	0	1
GO:0055002	striated muscle cell development	BP	72	0	1
GO:0070925	organelle assembly	BP	916	0	1
GO:0140694	non-membrane-bounded organelle assembly	BP	379	0	1
GO:0000018	regulation of DNA recombination	BP	135	0	1
GO:0000070	mitotic sister chromatid segregation	BP	190	1	0.264125
GO:0000079	regulation of cyclin-dependent protein serine/threonine kinase activity	BP	71	0	1
GO:0000082	G1/S transition of mitotic cell cycle	BP	230	0	1
GO:0000280	nuclear division	BP	478	1	0.539457
GO:0000724	double-strand break repair via homologous recombination	BP	160	0	1
GO:0000725	recombinational repair	BP	164	0	1
GO:0000819	sister chromatid segregation	BP	219	1	0.2979
GO:0006282	regulation of DNA repair	BP	214	0	1
GO:0006289	nucleotide-excision repair	BP	76	0	1
GO:0006302	double-strand break repair	BP	292	0	1
GO:0006310	DNA recombination	BP	323	0	1
GO:0006325	chromatin organization	BP	582	1	0.611598
GO:0006338	chromatin remodeling	BP	330	1	0.41371
[truncated: 20,878 more rows]

## Sheet: Fig 8a
	ID	logFC	AveExpr	t	P.Value	adj.P.Val
mmu-miR-223-3p	mmu-miR-223-3p	7.33179	7.43255	76.342	8.50595e-65	9.12688e-62
mmu-miR-142a-3p	mmu-miR-142a-3p	6.25936	10.6845	70.4738	1.3287e-62	7.12846e-60
mmu-miR-146a-5p	mmu-miR-146a-5p	5.7165	10.914	52.5704	1.31387e-54	4.69926e-52
mmu-miR-339-5p	mmu-miR-339-5p	3.72345	7.49135	48.4493	2.13388e-52	4.66758e-50
mmu-miR-142a-5p	mmu-miR-142a-5p	6.03559	7.74571	48.4344	2.17502e-52	4.66758e-50
mmu-miR-455-3p	mmu-miR-455-3p	3.50415	7.52788	46.8141	1.80355e-51	3.22534e-49
mmu-miR-339-3p	mmu-miR-339-3p	3.43175	7.01277	39.3853	7.79887e-47	1.19546e-44
mmu-miR-223-5p	mmu-miR-223-5p	7.03597	0.450287	35.3674	5.6058e-44	7.51877e-42
mmu-miR-342-3p	mmu-miR-342-3p	3.07656	11.1517	32.2918	1.38421e-41	1.65028e-39
mmu-miR-455-5p	mmu-miR-455-5p	3.56923	5.46046	31.7647	3.72859e-41	4.00078e-39
mmu-miR-6983-5p	mmu-miR-6983-5p	6.0034	-0.196587	31.3711	7.88799e-41	7.69438e-39
mmu-miR-511-5p	mmu-miR-511-5p	6.53814	0.352914	29.1256	6.68564e-39	5.97808e-37
mmu-miR-3473e	mmu-miR-3473e	4.20724	5.83026	28.4371	2.76752e-38	2.28084e-36
mmu-miR-511-3p	mmu-miR-511-3p	7.90052	2.80929	28.4023	2.97593e-38	2.28084e-36
mmu-miR-29a-3p	mmu-miR-29a-3p	2.33528	12.6294	28.3162	3.56238e-38	2.54829e-36
mmu-miR-425-5p	mmu-miR-425-5p	2.10237	8.66328	28.1835	4.7059e-38	3.15589e-36
mmu-miR-6983-3p	mmu-miR-6983-3p	7.53273	2.08284	27.9646	7.46351e-38	4.7108e-36
mmu-miR-219a-5p	mmu-miR-219a-5p	-3.59908	8.17077	-25.4032	2.0978e-35	1.25052e-33
mmu-miR-15a-5p	mmu-miR-15a-5p	2.20014	12.7666	24.8694	7.20621e-35	4.06961e-33
mmu-miR-17-3p	mmu-miR-17-3p	2.28773	7.3783	23.8242	8.60811e-34	4.61825e-32
mmu-miR-501-3p	mmu-miR-501-3p	2.0534	8.51282	23.1216	4.79174e-33	2.44835e-31
mmu-miR-191-5p	mmu-miR-191-5p	1.92123	13.2498	23.0369	5.90969e-33	2.88232e-31
mmu-miR-879-5p	mmu-miR-879-5p	-3.18275	5.57292	-22.8676	9.00493e-33	4.201e-31
mmu-miR-29a-5p	mmu-miR-29a-5p	2.28468	7.57163	22.3851	3.03106e-32	1.35514e-30
mmu-miR-16-5p	mmu-miR-16-5p	1.93811	14.1532	22.3267	3.51543e-32	1.50882e-30
mmu-miR-338-3p	mmu-miR-338-3p	-2.65067	11.0294	-22.2829	3.92914e-32	1.62153e-30
mmu-miR-342-5p	mmu-miR-342-5p	2.45878	7.83746	22.121	5.94e-32	2.3606e-30
mmu-miR-23a-3p	mmu-miR-23a-3p	2.21831	11.8021	21.6689	1.90715e-31	7.30846e-30
mmu-miR-3473b	mmu-miR-3473b	2.87253	6.66913	21.4018	3.8325e-31	1.41803e-29
mmu-miR-130b-3p	mmu-miR-130b-3p	2.25094	7.46812	21.1718	7.02789e-31	2.51364e-29
mmu-miR-7219-3p	mmu-miR-7219-3p	5.42652	0.868691	20.6611	2.7505e-30	9.52029e-29
mmu-miR-29b-1-5p	mmu-miR-29b-1-5p	3.51087	4.31561	20.4438	4.95212e-30	1.66051e-28
mmu-miR-146a-3p	mmu-miR-146a-3p	5.47227	1.54822	20.3213	6.9129e-30	2.24774e-28
chr3_29427	chr3_29427	5.04786	0.845853	20.2255	8.98269e-30	2.83483e-28
mmu-miR-138-5p	mmu-miR-138-5p	-2.60842	11.9356	-19.9287	2.03382e-29	6.23512e-28
mmu-miR-219a-2-3p	mmu-miR-219a-2-3p	-3.35704	9.84715	-19.846	2.55807e-29	7.62446e-28
mmu-miR-3079-3p	mmu-miR-3079-3p	5.30145	-0.145275	19.7886	3.00046e-29	8.70135e-28
mmu-miR-34b-5p	mmu-miR-34b-5p	-3.17	7.72503	-19.3366	1.06654e-28	3.01157e-27
mmu-miR-503-5p	mmu-miR-503-5p	2.27916	7.47789	19.1725	1.69925e-28	4.67511e-27
mmu-miR-181a-2-3p	mmu-miR-181a-2-3p	3.02848	3.9818	18.9304	3.39528e-28	9.10783e-27
mmu-miR-136-5p	mmu-miR-136-5p	-2.90621	11.3094	-18.7378	5.91623e-28	1.54832e-26
mmu-miR-3106-5p	mmu-miR-3106-5p	-2.82166	5.47656	-18.4288	1.45358e-27	3.71354e-26
mmu-miR-126a-3p	mmu-miR-126a-3p	-3.20772	12.7936	-18.1313	3.48826e-27	8.70441e-26
mmu-miR-322-5p	mmu-miR-322-5p	1.8629	11.8362	17.9052	6.82984e-27	1.66555e-25
mmu-miR-330-5p	mmu-miR-330-5p	-2.27313	8.08244	-17.5273	2.12721e-26	5.07222e-25
mmu-miR-1298-5p	mmu-miR-1298-5p	-4.20639	7.29664	-17.4514	2.67771e-26	6.24606e-25
mmu-miR-1895	mmu-miR-1895	5.26409	3.16373	17.0726	8.52645e-26	1.94657e-24
mmu-miR-3079-5p	mmu-miR-3079-5p	4.77408	-0.300823	17.0386	9.46687e-26	2.11624e-24
mmu-miR-203-3p	mmu-miR-203-3p	1.8905	6.53673	16.7147	2.58599e-25	5.6628e-24
mmu-miR-450b-5p	mmu-miR-450b-5p	2.95065	4.24356	16.6373	3.29472e-25	7.07047e-24
mmu-miR-8114	mmu-miR-8114	2.74913	3.88658	16.3557	7.99501e-25	1.68209e-23
mmu-miR-138-1-3p	mmu-miR-138-1-3p	-3.07447	4.51329	-16.3338	8.56644e-25	1.76765e-23
mmu-miR-126a-5p	mmu-miR-126a-5p	-2.86609	9.63044	-16.3225	8.88116e-25	1.79802e-23
mmu-miR-376a-3p	mmu-miR-376a-3p	-2.45027	9.97714	-15.7965	4.78121e-24	9.50044e-23
mmu-miR-652-3p	mmu-miR-652-3p	1.85746	10.4326	15.7065	6.3986e-24	1.24831e-22
mmu-miR-218-5p	mmu-miR-218-5p	-2.21382	11.4428	-15.4118	1.67325e-23	3.20606e-22
mmu-miR-451a	mmu-miR-451a	2.82557	13.0138	15.3261	2.21765e-23	4.17464e-22
mmu-miR-34c-5p	mmu-miR-34c-5p	-2.90321	6.89378	-15.2737	2.63514e-23	4.87502e-22
mmu-miR-21a-3p	mmu-miR-21a-3p	3.06389	4.40599	15.1664	3.75648e-23	6.8317e-22
mmu-miR-369-5p	mmu-miR-369-5p	-2.21595	10.511	-15.0894	4.84927e-23	8.67211e-22
mmu-miR-191-3p	mmu-miR-191-3p	1.89803	6.83418	15.0115	6.28323e-23	1.10523e-21
mmu-miR-181b-2-3p	mmu-miR-181b-2-3p	3.55832	1.96792	14.8919	9.36717e-23	1.62112e-21
mmu-miR-551b-3p	mmu-miR-551b-3p	-2.355	9.04316	-14.7585	1.4651e-22	2.46749e-21
mmu-miR-544-3p	mmu-miR-544-3p	-2.4826	5.41351	-14.7571	1.47176e-22	2.46749e-21
mmu-miR-136-3p	mmu-miR-136-3p	-2.40732	7.09859	-14.6803	1.90634e-22	3.14693e-21
mmu-miR-341-3p	mmu-miR-341-3p	-2.29787	9.47157	-14.6299	2.25986e-22	3.67398e-21
mmu-miR-21a-5p	mmu-miR-21a-5p	1.70427	12.5232	14.388	5.13592e-22	8.22514e-21
mmu-miR-598-3p	mmu-miR-598-3p	-2.26255	6.78047	-14.3764	5.34233e-22	8.42988e-21
mmu-miR-380-3p	mmu-miR-380-3p	-2.21394	8.64312	-14.2615	7.91313e-22	1.23055e-20
mmu-miR-190a-5p	mmu-miR-190a-5p	1.75923	9.72181	14.0919	1.41701e-21	2.17208e-20
mmu-miR-501-5p	mmu-miR-501-5p	1.86218	5.55984	14.0865	1.44371e-21	2.18184e-20
mmu-miR-376a-5p	mmu-miR-376a-5p	-2.48622	4.65302	-13.9361	2.42841e-21	3.61901e-20
mmu-miR-34b-3p	mmu-miR-34b-3p	-2.66115	4.81334	-13.9187	2.58006e-21	3.79233e-20
mmu-miR-330-3p	mmu-miR-330-3p	-2.36271	4.95669	-13.9124	2.63675e-21	3.82329e-20
mmu-miR-425-3p	mmu-miR-425-3p	2.17896	6.19082	13.8057	3.82129e-21	5.46699e-20
mmu-miR-15a-3p	mmu-miR-15a-3p	2.43394	4.42773	13.8004	3.89148e-21	5.49416e-20
mmu-miR-338-5p	mmu-miR-338-5p	-2.22038	8.39465	-13.7808	4.16744e-21	5.80735e-20
mmu-miR-5121	mmu-miR-5121	2.41116	4.26844	13.75	4.64037e-21	6.38348e-20
mmu-miR-15b-5p	mmu-miR-15b-5p	1.84491	9.85107	13.6914	5.69408e-21	7.73386e-20
mmu-miR-382-5p	mmu-miR-382-5p	-2.14099	7.86262	-13.5978	7.90437e-21	1.05447e-19
mmu-miR-5103	mmu-miR-5103	4.46533	-0.0982962	13.5958	7.96013e-21	1.05447e-19
mmu-miR-384-3p	mmu-miR-384-3p	-2.38779	7.31208	-13.5608	9.00182e-21	1.17792e-19
mmu-miR-376b-5p	mmu-miR-376b-5p	-2.16395	7.35553	-13.5562	9.1487e-21	1.18272e-19
mmu-miR-27a-5p	mmu-miR-27a-5p	3.8988	2.38631	13.3894	1.64758e-20	2.10458e-19
mmu-miR-127-3p	mmu-miR-127-3p	-2.26349	11.7228	-13.3368	1.98437e-20	2.50498e-19
mmu-miR-146b-5p	mmu-miR-146b-5p	1.74411	7.55625	13.3213	2.09695e-20	2.61631e-19
mmu-miR-666-3p	mmu-miR-666-3p	-2.12287	6.30955	-13.0978	4.64648e-20	5.73065e-19
mmu-miR-124-3p	mmu-miR-124-3p	-2.20464	15.3579	-12.8916	9.73376e-20	1.18685e-18
mmu-miR-764-5p	mmu-miR-764-5p	-3.3413	1.76748	-12.8848	9.97475e-20	1.20257e-18
chr8_43150	chr8_43150	3.39535	3.14112	12.8085	1.31379e-19	1.56633e-18
mmu-miR-144-5p	mmu-miR-144-5p	2.79915	5.04758	12.7676	1.5231e-19	1.79592e-18
mmu-miR-12206-5p	mmu-miR-12206-5p	-3.40019	2.26803	-12.7309	1.73887e-19	2.02805e-18
mmu-miR-873a-5p	mmu-miR-873a-5p	-2.31735	5.27876	-12.6767	2.1165e-19	2.44194e-18
mmu-miR-1983	mmu-miR-1983	-1.8671	8.08935	-12.6123	2.67459e-19	3.05302e-18
mmu-miR-193a-3p	mmu-miR-193a-3p	-2.19795	8.22011	-12.6004	2.79234e-19	3.15387e-18
mmu-miR-344f-3p	mmu-miR-344f-3p	-3.01223	3.09204	-12.5819	2.98738e-19	3.33902e-18
mmu-miR-5624-3p	mmu-miR-5624-3p	3.6135	-0.686763	12.5731	3.08394e-19	3.41141e-18
mmu-miR-137-3p	mmu-miR-137-3p	-2.16928	11.044	-12.5291	3.62129e-19	3.96494e-18
mmu-miR-7115-5p	mmu-miR-7115-5p	4.22933	0.501988	12.3578	6.77499e-19	7.34299e-18
mmu-miR-369-3p	mmu-miR-369-3p	-2.38075	7.60234	-12.3315	7.46091e-19	8.00555e-18
mmu-miR-300-5p	mmu-miR-300-5p	-2.12104	5.99589	-12.2935	8.57787e-19	9.11293e-18
mmu-miR-433-3p	mmu-miR-433-3p	-2.02881	6.19253	-12.246	1.02172e-18	1.07481e-17
mmu-miR-1264-5p	mmu-miR-1264-5p	-3.59223	2.92618	-12.2205	1.12253e-18	1.16939e-17
mmu-miR-325-3p	mmu-miR-325-3p	-2.36867	4.24374	-12.1787	1.30959e-18	1.35114e-17
mmu-miR-543-5p	mmu-miR-543-5p	-2.18159	5.91936	-12.1661	1.37186e-18	1.40191e-17
mmu-miR-153-3p	mmu-miR-153-3p	-2.21211	10.8005	-12.0952	1.78272e-18	1.80458e-17
mmu-miR-487b-3p	mmu-miR-487b-3p	-2.11266	8.90378	-11.9479	3.07868e-18	3.08731e-17
mmu-miR-384-5p	mmu-miR-384-5p	-2.16793	5.4759	-11.9444	3.11925e-18	3.09904e-17
mmu-miR-879-3p	mmu-miR-879-3p	-2.24617	4.2042	-11.8907	3.81032e-18	3.75089e-17
mmu-miR-433-5p	mmu-miR-433-5p	-2.18777	4.02734	-11.8538	4.37194e-18	4.26463e-17
mmu-miR-434-5p	mmu-miR-434-5p	-2.1187	6.14998	-11.7125	7.41353e-18	7.16642e-17
mmu-miR-135b-5p	mmu-miR-135b-5p	-2.23186	8.78668	-11.6165	1.06311e-17	1.0185e-16
mmu-miR-764-3p	mmu-miR-764-3p	-3.36831	2.50228	-11.5923	1.16456e-17	1.10582e-16
mmu-miR-17-5p	mmu-miR-17-5p	1.73295	11.0535	11.5862	1.19167e-17	1.12164e-16
mmu-miR-7689-3p	mmu-miR-7689-3p	-2.19997	5.13678	-11.5699	1.26679e-17	1.18197e-16
mmu-miR-708-5p	mmu-miR-708-5p	-2.15778	8.54386	-11.5355	1.44188e-17	1.32887e-16
mmu-miR-190a-3p	mmu-miR-190a-3p	1.79259	6.58698	11.5342	1.449e-17	1.32887e-16
mmu-miR-5123	mmu-miR-5123	3.89458	1.61516	11.4915	1.70225e-17	1.5479e-16
mmu-miR-128-3p	mmu-miR-128-3p	-2.06154	9.60932	-11.4636	1.89145e-17	1.70548e-16
mmu-miR-133b-3p	mmu-miR-133b-3p	-2.5024	5.87988	-11.4582	1.93043e-17	1.72612e-16
mmu-miR-592-5p	mmu-miR-592-5p	-2.17634	4.96806	-11.4438	2.0387e-17	1.80787e-16
mmu-miR-34c-3p	mmu-miR-34c-3p	-2.53944	6.15213	-11.4045	2.36522e-17	2.08023e-16
chr12_10577	chr12_10577	3.98044	-1.29994	11.3018	3.49149e-17	3.03603e-16
mmu-miR-127-5p	mmu-miR-127-5p	-2.00971	5.5335	-11.3005	3.50856e-17	3.03603e-16
mmu-miR-149-5p	mmu-miR-149-5p	-1.96347	11.7538	-11.2914	3.63166e-17	3.11742e-16
mmu-miR-448-3p	mmu-miR-448-3p	-4.02028	3.32056	-11.2086	4.97449e-17	4.23621e-16
mmu-miR-134-5p	mmu-miR-134-5p	-1.8763	6.67841	-11.1704	5.75392e-17	4.86138e-16
mmu-miR-770-5p	mmu-miR-770-5p	-1.94699	7.59248	-11.1447	6.34741e-17	5.32092e-16
mmu-miR-25-3p	mmu-miR-25-3p	1.75539	9.23502	11.1149	7.11288e-17	5.91637e-16
mmu-miR-33-5p	mmu-miR-33-5p	-1.79537	10.9147	-11.052	9.04322e-17	7.46414e-16
mmu-miR-540-5p	mmu-miR-540-5p	-2.23892	5.27259	-11.036	9.61718e-17	7.87728e-16
mmu-miR-2137	mmu-miR-2137	2.54312	6.15635	11.0294	9.86124e-17	8.01599e-16
mmu-miR-300-3p	mmu-miR-300-3p	-2.01044	8.75429	-11.0132	1.04939e-16	8.46613e-16
mmu-miR-129-2-3p	mmu-miR-129-2-3p	-2.32861	9.22851	-10.9991	1.10741e-16	8.86751e-16
mmu-miR-383-5p	mmu-miR-383-5p	-1.82825	7.26092	-10.9698	1.23906e-16	9.84823e-16
mmu-miR-20a-5p	mmu-miR-20a-5p	1.74297	11.4064	10.9641	1.26655e-16	9.99271e-16
mmu-miR-665-3p	mmu-miR-665-3p	-2.13355	4.60565	-10.9466	1.35435e-16	1.06074e-15
mmu-miR-16-1-3p	mmu-miR-16-1-3p	2.89785	2.14673	10.9138	1.53606e-16	1.19434e-15
mmu-miR-411-3p	mmu-miR-411-3p	-1.97433	6.1228	-10.8017	2.36446e-16	1.82523e-15
mmu-miR-129-1-3p	mmu-miR-129-1-3p	-2.33009	7.00098	-10.7981	2.39796e-16	1.83787e-15
mmu-miR-3059-5p	mmu-miR-3059-5p	-2.1566	4.23121	-10.743	2.9651e-16	2.25642e-15
mmu-miR-411-5p	mmu-miR-411-5p	-1.95571	9.64259	-10.621	4.75323e-16	3.5917e-15
mmu-miR-5126	mmu-miR-5126	3.16408	2.37035	10.5505	6.24538e-16	4.68622e-15
mmu-miR-670-3p	mmu-miR-670-3p	-2.08411	5.54247	-10.4698	8.54591e-16	6.36789e-15
mmu-miR-212-3p	mmu-miR-212-3p	-1.90088	7.35442	-10.4359	9.75175e-16	7.21629e-15
mmu-miR-672-3p	mmu-miR-672-3p	-2.47147	2.33122	-10.417	1.04974e-15	7.71486e-15
mmu-miR-129-5p	mmu-miR-129-5p	-1.95348	8.16835	-10.3583	1.31932e-15	9.63014e-15
mmu-miR-133a-3p	mmu-miR-133a-3p	-2.20367	6.47505	-10.3181	1.54325e-15	1.11886e-14
mmu-miR-379-3p	mmu-miR-379-3p	-2.07709	4.46196	-10.2994	1.66022e-15	1.19558e-14
mmu-miR-329-3p	mmu-miR-329-3p	-1.92463	6.05345	-10.2638	1.90802e-15	1.36487e-14
mmu-miR-24-2-5p	mmu-miR-24-2-5p	1.88644	6.32588	10.255	1.97507e-15	1.40348e-14
mmu-miR-496a-3p	mmu-miR-496a-3p	-2.03181	6.33286	-10.2221	2.24656e-15	1.5859e-14
mmu-miR-337-3p	mmu-miR-337-3p	-1.97913	5.63079	-10.1947	2.50075e-15	1.75379e-14
chr4_31798	chr4_31798	2.55161	3.06477	10.1792	2.65761e-15	1.8517e-14
mmu-miR-134-3p	mmu-miR-134-3p	-2.0495	4.3765	-10.1712	2.742e-15	1.89817e-14
mmu-miR-5116	mmu-miR-5116	3.13754	-1.51278	10.1447	3.04252e-15	2.09271e-14
mmu-miR-154-5p	mmu-miR-154-5p	-1.8298	5.90349	-10.1199	3.3537e-15	2.29205e-14
mmu-miR-140-3p	mmu-miR-140-3p	1.52677	8.64129	10.0068	5.22941e-15	3.55137e-14
mmu-miR-1264-3p	mmu-miR-1264-3p	-3.22183	0.88702	-10.0035	5.29856e-15	3.57569e-14
mmu-miR-323-3p	mmu-miR-323-3p	-2.11795	7.76493	-9.95675	6.3686e-15	4.27094e-14
mmu-miR-151-5p	mmu-miR-151-5p	-1.65343	11.5903	-9.93066	7.05825e-15	4.70404e-14
mmu-miR-485-5p	mmu-miR-485-5p	-1.93947	5.66832	-9.91097	7.62803e-15	5.05239e-14
mmu-miR-667-3p	mmu-miR-667-3p	-2.3142	5.79732	-9.84496	9.89824e-15	6.51584e-14
mmu-miR-6537-3p	mmu-miR-6537-3p	3.05334	-1.77177	9.82892	1.05459e-14	6.89987e-14
mmu-miR-532-5p	mmu-miR-532-5p	1.44401	11.1239	9.79812	1.19111e-14	7.74584e-14
mmu-miR-3108-5p	mmu-miR-3108-5p	3.38452	-1.27525	9.73883	1.50603e-14	9.73478e-14
chr14_14675	chr14_14675	1.80599	7.1962	9.71913	1.62821e-14	1.04615e-13
mmu-miR-448-5p	mmu-miR-448-5p	-3.06776	1.84247	-9.6708	1.97193e-14	1.25945e-13
mmu-miR-770-3p	mmu-miR-770-3p	-1.79468	7.27119	-9.59449	2.66934e-14	1.6948e-13
mmu-miR-666-5p	mmu-miR-666-5p	-2.14888	4.85244	-9.57435	2.89172e-14	1.82518e-13
mmu-miR-323-5p	mmu-miR-323-5p	-1.90187	5.3863	-9.54444	3.25676e-14	2.04357e-13
mmu-miR-434-3p	mmu-miR-434-3p	-1.98686	8.13638	-9.52177	3.56396e-14	2.22333e-13
mmu-miR-375-3p	mmu-miR-375-3p	-2.67126	5.36219	-9.44322	4.87234e-14	3.02197e-13
mmu-miR-29b-3p	mmu-miR-29b-3p	1.60093	13.8935	9.43637	5.00709e-14	3.08771e-13
mmu-miR-335-3p	mmu-miR-335-3p	-1.98434	3.38358	-9.42724	5.19253e-14	3.18376e-13
mmu-miR-335-5p	mmu-miR-335-5p	-1.93503	7.29469	-9.35728	6.86347e-14	4.18438e-13
mmu-miR-409-3p	mmu-miR-409-3p	-1.93409	7.2757	-9.32758	7.72726e-14	4.68438e-13
mmu-miR-329-5p	mmu-miR-329-5p	-2.34567	2.76447	-9.24865	1.05925e-13	6.38525e-13
mmu-miR-412-3p	mmu-miR-412-3p	-2.2655	3.24461	-9.23466	1.12017e-13	6.71475e-13
mmu-miR-668-3p	mmu-miR-668-3p	-1.78758	7.612	-9.21446	1.21447e-13	7.23958e-13
mmu-miR-376b-3p	mmu-miR-376b-3p	-1.96421	7.48565	-9.0086	2.77144e-13	1.64296e-12
mmu-miR-3072-3p	mmu-miR-3072-3p	-2.07974	3.05493	-8.99929	2.87696e-13	1.69614e-12
mmu-miR-450a-5p	mmu-miR-450a-5p	1.61134	5.72883	8.97754	3.13953e-13	1.84083e-12
mmu-miR-344f-5p	mmu-miR-344f-5p	-2.78381	1.27636	-8.91463	4.04267e-13	2.35749e-12
mmu-miR-410-3p	mmu-miR-410-3p	-2.16514	5.34987	-8.86483	4.93914e-13	2.8647e-12
mmu-miR-31-5p	mmu-miR-31-5p	-1.67645	6.85579	-8.78908	6.7e-13	3.86511e-12
mmu-miR-486b-5p	mmu-miR-486b-5p	2.30547	4.5084	8.7854	6.79993e-13	3.90178e-12
mmu-miR-23a-5p	mmu-miR-23a-5p	3.01535	1.5449	8.74446	8.01962e-13	4.57715e-12
mmu-miR-18a-5p	mmu-miR-18a-5p	1.47853	9.86473	8.73447	8.34891e-13	4.73988e-12
mmu-miR-486a-5p	mmu-miR-486a-5p	2.28499	4.52414	8.66353	1.11135e-12	6.2762e-12
[truncated: 883 more rows]

[truncated: 15 more sheets: Fig 8b, Fig 8c, Fig 8d, Fig 9a - W8 miRNA, Fig 9a - P15 miRNA, Fig 9a - P6 miRNA, Fig 9b - 8W mRNA, Fig 9b - P15 mRNA, Fig 9b - P6 mRNA, Fig 9c, Fig S1a, Fig S1b, Fig S2, Fig S3 - seq, Fig S3 - qPCR]
